# Supplementary material for: A Bidirectional Non-Coding RNA Promoter Mediates Long-Range Gene Expression Regulation
Source: Genes (Basel). 2024 Apr 25;15(5):549. doi: 10.3390/genes15050549 (PMC11120797; doi:10.3390/genes15050549)
Supplement: Supplementary file 1 [file genes-15-00549-s001.zip]

Archive with 7 entries (7 files):
- Supplementary_Material_final/Supplementary_File_S1.xlsx
- Supplementary_Material_final/Supplementary_File_S2.xlsx
- Supplementary_Material_final/Supplementary_File_S3.xlsx
- Supplementary_Material_final/Supplementary_File_S4.xlsx
- Supplementary_Material_final/Supplementary_File_S5.xlsx
- Supplementary_Material_final/Supplementary_File_S6.xlsx
- Supplementary_Material_final/Supplementary_File_S7.pdf
