# Supplementary material for: A Bidirectional Non-Coding RNA Promoter Mediates Long-Range Gene Expression Regulation
Source: Genes (Basel). 2024 Apr 25;15(5):549. doi: 10.3390/genes15050549 (PMC11120797; doi:10.3390/genes15050549)
Supplement: Supplementary file 1 [file genes-15-00549-s001.zip › Supplementary_Material_final/Supplementary_File_S1.xlsx]

## Sheet: Cover
Online Resource 1
RNA-Seq Differentially expressed genes
A bidirectional non-coding RNA promoter mediates long-range gene expression regulation.
Cellular and Molecular Life Sciences
Carlos Alberto Peralta-Alvarez1,2, Hober Nelson Nuñez-Martinez1, Ángel Josué Cerecedo-Castillo1, Augusto César Poot-Hernández2, Gustavo Tapia-Urzua1, Sylvia Patricia Garza-Manero1, Georgina Guerrero1, Félix Recillas-Targa1*.
1 Instituto de Fisiología Celular, Departamento de Genética Molecular, Universidad Nacional Autónoma de México, Ciudad de México, México.
2 Instituto de Fisiología Celular, Unidad de Bioinformática y Manejo de la Información, Universidad Nacional Autónoma de México, Ciudad de México, México.
*Corresponding author: Dr. Félix Recillas-Targa
Instituto de Fisiología Celular
Universidad Nacional Autónoma de México
Departamento de Genética Molecular
Circuito Exterior S/N,
Ciudad Universitaria
Ciudad de México, 04510
Phone: (52 55) 56 22 56 03/04
E-mail: frecilla@ifc.unam.mx
Web-page: http://www.ifc.unam.mx/

## Sheet: B1 vs  WT
baseMean	log2FoldChange	lfcSE	stat	pvalue	padj	gene	significant	change
1309.92	-0.263802	0.147033	-1.79417	0.0727865	0.116447	TRNP	FALSE	NONE
0	NA	NA	NA	NA	NA	TRNT	FALSE	NONE
42647.4	0.362882	0.191921	1.89079	0.0586528	0.0959044	CYTB	FALSE	NONE
0.401106	-2.3598	4.03324	-0.585088	0.558488	NA	TRNE	FALSE	NONE
20743.8	-1.06292	0.122888	-8.64947	5.17381e-18	3.46665e-17	ND6	FALSE	NONE
91334.8	-0.702532	0.122656	-5.72765	1.01831e-08	3.62249e-08	ND5	FALSE	NONE
0	NA	NA	NA	NA	NA	TRNL2	FALSE	NONE
0	NA	NA	NA	NA	NA	TRNS2	FALSE	NONE
0	NA	NA	NA	NA	NA	TRNH	FALSE	NONE
178111	-0.174774	0.144171	-1.21226	0.225411	0.306086	ND4	FALSE	NONE
12402	1.19729	0.146004	8.20043	2.39521e-16	1.44823e-15	ND4L	FALSE	NONE
0	NA	NA	NA	NA	NA	TRNR	FALSE	NONE
34292	-0.491098	0.178702	-2.74814	0.00599343	0.0119186	ND3	FALSE	NONE
0	NA	NA	NA	NA	NA	TRNG	FALSE	NONE
168753	-1.14163	0.180099	-6.33892	2.31384e-10	9.30509e-10	COX3	FALSE	NONE
68217.1	-0.0871205	0.172496	-0.505058	0.613518	0.691865	ATP6	FALSE	NONE
1959.93	-0.534135	0.190296	-2.80686	0.00500272	0.0100482	ATP8	FALSE	NONE
0.405496	-2.37352	4.03207	-0.58866	0.556089	NA	TRNK	FALSE	NONE
225305	-1.24147	0.138346	-8.97367	2.86783e-19	2.0514e-18	COX2	FALSE	NONE
0	NA	NA	NA	NA	NA	TRND	FALSE	NONE
13.3263	-4.99082	1.1858	-4.20883	2.56695e-05	6.83832e-05	TRNS1	TRUE	DOWN
270110	-0.118909	0.116025	-1.02486	0.305431	0.392599	COX1	FALSE	NONE
4.1167	-4.72176	1.76693	-2.6723	0.00753339	0.0147214	TRNY	FALSE	NONE
1.41704	-4.18243	2.89086	-1.44678	0.147959	0.215422	TRNC	FALSE	NONE
0	NA	NA	NA	NA	NA	TRNN	FALSE	NONE
0.405496	-2.37352	4.03207	-0.58866	0.556089	NA	TRNA	FALSE	NONE
0	NA	NA	NA	NA	NA	TRNW	FALSE	NONE
107853	-0.698865	0.161419	-4.3295	1.49448e-05	4.07973e-05	ND2	FALSE	NONE
0	NA	NA	NA	NA	NA	TRNM	FALSE	NONE
0	NA	NA	NA	NA	NA	TRNQ	FALSE	NONE
0	NA	NA	NA	NA	NA	TRNI	FALSE	NONE
46873.4	0.14811	0.176115	0.840983	0.400357	0.491293	ND1	FALSE	NONE
0	NA	NA	NA	NA	NA	TRNL1	FALSE	NONE
452375	-0.576118	0.137414	-4.19258	2.75803e-05	7.3164e-05	RNR2	FALSE	NONE
0	NA	NA	NA	NA	NA	TRNV	FALSE	NONE
72773.1	-0.823208	0.129038	-6.3796	1.77554e-10	7.17944e-10	RNR1	FALSE	NONE
27.0463	-1.16994	0.559558	-2.09082	0.036544	0.0625825	TRNF	FALSE	NONE
1101.51	0.0693377	0.138014	0.502398	0.615388	0.693607	NSF	FALSE	NONE
6.91054	-0.20442	1.0973	-0.186293	0.852215	0.888111	RN7SL199P	FALSE	NONE
226.868	2.34859	0.236681	9.92305	3.30515e-23	2.95303e-22	LRRC37A2	TRUE	UP
1328.67	0.203872	0.133621	1.52575	0.127071	0.189073	ARL17A	FALSE	NONE
38.1847	1.05124	0.52155	2.0156	0.0438419	0.07376	RDM1P2	FALSE	NONE
162.581	-2.44677	0.25432	-9.62081	6.53123e-22	5.45431e-21	MAPK8IP1P2	TRUE	DOWN
113.381	-1.0375	0.28579	-3.6303	0.000283087	0.000671578	RPS26P8	FALSE	NONE
72.0638	-1.27257	0.423991	-3.00142	0.00268725	0.00561766	ARF2P	FALSE	NONE
108.36	-2.20704	0.411022	-5.36963	7.88983e-08	2.6225e-07	LINC02210	TRUE	DOWN
0	NA	NA	NA	NA	NA	CRHR1	FALSE	NONE
0.174613	-1.4101	4.08047	-0.345572	0.729664	NA	LINC02210-CRHR1	FALSE	NONE
0	NA	NA	NA	NA	NA	SPPL2C	FALSE	NONE
0	NA	NA	NA	NA	NA	MAPT-AS1	FALSE	NONE
12.2556	1.65398	2.33847	0.707289	0.479387	0.568823	MAPT-IT1	FALSE	NONE
1.40977	3.73182	2.58041	1.44621	0.148118	0.215567	STH	FALSE	NONE
367.358	-1.22557	0.234665	-5.22266	1.76368e-07	5.71019e-07	MAPT	FALSE	NONE
113.807	-1.79063	0.353742	-5.06196	4.14972e-07	1.30351e-06	KANSL1-AS1	TRUE	DOWN
1000.38	1.84921	0.16239	11.3875	4.82537e-30	6.34943e-29	KANSL1	TRUE	UP
41.1687	0.705149	0.445969	1.58116	0.113841	0.172322	RDM1P1	FALSE	NONE
9.26654	-0.276402	0.905069	-0.305394	0.760066	0.814526	RN7SL656P	FALSE	NONE
166.329	1.61935	0.313484	5.16567	2.39583e-07	7.67318e-07	LRRC37A	TRUE	UP
13.1085	3.41185	0.96577	3.53277	0.000411224	0.000956756	NSFP1	FALSE	NONE
4.06429	2.534	1.6528	1.53316	0.125237	0.186717	RDM1P4	FALSE	NONE
79.7121	0.85775	0.326263	2.62901	0.00856338	0.0165811	LOC102724345	FALSE	NONE
180.777	0.487161	0.266005	1.8314	0.0670407	0.108127	LRRC37A3	FALSE	NONE
0	NA	NA	NA	NA	NA	MIR4315-1	FALSE	NONE
835.996	0.342089	0.177132	1.93126	0.0534504	0.0882922	PLEKHM1	FALSE	NONE
260.766	-1.20812	0.264685	-4.56436	5.01016e-06	1.43346e-05	ARHGAP27	FALSE	NONE
0	NA	NA	NA	NA	NA	RNA5SP443	FALSE	NONE
25.636	7.91528	1.31194	6.03328	1.60664e-09	6.06805e-09	LOC642381	TRUE	UP
0	NA	NA	NA	NA	NA	LOC100289568	FALSE	NONE
0	NA	NA	NA	NA	NA	UGT2A3	FALSE	NONE
0.310551	1.53267	4.02753	0.380549	0.703538	NA	LOC100174950	FALSE	NONE
0	NA	NA	NA	NA	NA	UGT2B10	FALSE	NONE
0	NA	NA	NA	NA	NA	LOC100422189	FALSE	NONE
0	NA	NA	NA	NA	NA	LOC100422026	FALSE	NONE
0.155275	0.513457	4.08047	0.125833	0.899864	NA	LOC728811	FALSE	NONE
7.55812	3.22737	1.28135	2.51873	0.0117779	0.0222662	UGT2B15	FALSE	NONE
0.8614	3.0206	3.81278	0.792231	0.428226	NA	LOC728807	FALSE	NONE
0.812082	2.93972	3.51066	0.837369	0.402385	NA	TMPRSS11E	FALSE	NONE
6204.8	-0.23301	0.155421	-1.49921	0.133818	0.197749	MT2P1	FALSE	NONE
1490.6	0.510868	0.13643	3.74454	0.000180726	0.000439232	YTHDC1	FALSE	NONE
471.967	-0.01358	0.204936	-0.0662646	0.947167	0.961574	ZBTB9	FALSE	NONE
0	NA	NA	NA	NA	NA	MIR5004	FALSE	NONE
1304.63	0.140329	0.13695	1.02468	0.305515	0.392674	SYNGAP1	FALSE	NONE
6421.49	-1.72512	0.135408	-12.7402	3.53422e-37	6.89494e-36	CUTA	TRUE	DOWN
1680.59	-0.0315764	0.161114	-0.195988	0.844619	0.882331	PHF1	FALSE	NONE
51.4307	0.205574	0.402088	0.511267	0.609164	0.688579	RPL12P1	FALSE	NONE
2526.4	0.284907	0.1354	2.1042	0.0353614	0.0607264	KIFC1	FALSE	NONE
1.21306	0.268789	2.55786	0.105084	0.91631	0.938063	SMIM40	FALSE	NONE
548.022	-0.671588	0.159043	-4.22269	2.41399e-05	6.45078e-05	RPS18	FALSE	NONE
947.148	0.222025	0.141008	1.57456	0.115359	0.174263	VPS52	FALSE	NONE
53.7904	-0.180061	0.429938	-0.418807	0.675357	0.74495	HCG25	FALSE	NONE
0.738452	1.38722	3.38346	0.410001	0.681805	NA	ZNF70P1	FALSE	NONE
51.4748	-1.35187	0.482522	-2.80167	0.00508394	0.0102003	COL11A2	FALSE	NONE
0	NA	NA	NA	NA	NA	HLA-DPB2	FALSE	NONE
0	NA	NA	NA	NA	NA	COL11A2P1	FALSE	NONE
0	NA	NA	NA	NA	NA	HLA-DPA2	FALSE	NONE
0	NA	NA	NA	NA	NA	RPL32P1	FALSE	NONE
19.7554	-4.74052	0.912078	-5.1975	2.01987e-07	6.51759e-07	HLA-DPB1	TRUE	DOWN
6.95859	-1.95976	1.12636	-1.7399	0.0818773	0.12928	HLA-DPA1	FALSE	NONE
0.998791	0.57827	3.01561	0.191759	0.847931	NA	HLA-DOA	FALSE	NONE
5512.33	0.752815	0.119903	6.27853	3.41794e-10	1.35511e-09	BRD2	FALSE	NONE
26.1611	-2.14433	0.617987	-3.46986	0.000520733	0.00119571	HLA-DMA	FALSE	NONE
0.287133	1.43378	4.03595	0.355253	0.7224	NA	HLA-DMB	FALSE	NONE
0	NA	NA	NA	NA	NA	HLA-Z	FALSE	NONE
18.9272	-2.53942	0.704198	-3.60611	0.000310818	0.000734532	LOC100294145	FALSE	NONE
524.172	-3.26431	0.182913	-17.8462	3.09241e-71	3.03715e-69	PSMB9	TRUE	DOWN
204.346	1.34597	0.249105	5.40324	6.5448e-08	2.18923e-07	TAP1	FALSE	NONE
15.7863	-0.942295	0.705356	-1.33591	0.181577	0.255844	PSMB8-AS1	FALSE	NONE
215.532	-1.3287	0.247961	-5.35848	8.39231e-08	2.782e-07	PSMB8	FALSE	NONE
1153.26	-0.235907	0.139996	-1.6851	0.0919701	0.143142	TAP2	FALSE	NONE
85.6441	-1.18529	0.353365	-3.35428	0.000795707	0.00178412	HLA-DOB	FALSE	NONE
0	NA	NA	NA	NA	NA	HLA-DQB2	FALSE	NONE
0	NA	NA	NA	NA	NA	MIR3135B	FALSE	NONE
0	NA	NA	NA	NA	NA	HLA-DQA2	FALSE	NONE
0.603854	-2.95185	3.98324	-0.741067	0.458653	NA	HLA-DQB1	FALSE	NONE
0	NA	NA	NA	NA	NA	HLA-DQA1	FALSE	NONE
2.20131	-4.82947	2.26683	-2.1305	0.0331303	0.0572949	HLA-DRB1	FALSE	NONE
0	NA	NA	NA	NA	NA	FAM8A5P	FALSE	NONE
0	NA	NA	NA	NA	NA	PRKRAP1	FALSE	NONE
0	NA	NA	NA	NA	NA	HLA-DRB8	FALSE	NONE
0	NA	NA	NA	NA	NA	HLA-DRB4	FALSE	NONE
0	NA	NA	NA	NA	NA	HLA-DRB9	FALSE	NONE
1.00716	-3.69002	3.23622	-1.14023	0.254192	0.33733	HLA-DRA	FALSE	NONE
0	NA	NA	NA	NA	NA	BTNL2	FALSE	NONE
0.500549	-1.31344	3.97882	-0.330107	0.741319	NA	HCG23	FALSE	NONE
0	NA	NA	NA	NA	NA	RNU6-603P	FALSE	NONE
1.91318	-0.638311	2.14758	-0.297223	0.766296	0.81974	TSBP1	FALSE	NONE
6.66326	-4.46271	1.52459	-2.92715	0.0034208	0.00703609	TSBP1-AS1	FALSE	NONE
61.9944	-0.579639	0.383979	-1.50956	0.131156	0.194374	NOTCH4	FALSE	NONE
1226.35	-1.32285	0.185401	-7.13509	9.67208e-13	4.59584e-12	GPSM3	FALSE	NONE
4887.32	0.129278	0.140795	0.918199	0.358515	0.448599	PBX2	FALSE	NONE
471.609	-0.946118	0.183521	-5.15536	2.5315e-07	8.08864e-07	AGER	FALSE	NONE
0	NA	NA	NA	NA	NA	MIR6833	FALSE	NONE
2954.48	-1.56119	0.13643	-11.4432	2.54236e-30	3.39376e-29	RNF5	TRUE	DOWN
0	NA	NA	NA	NA	NA	MIR6721	FALSE	NONE
6444.2	-0.536193	0.121563	-4.41081	1.02985e-05	2.8575e-05	AGPAT1	FALSE	NONE
2.05783	2.23336	2.11664	1.05515	0.291359	0.377441	EGFL8	FALSE	NONE
26.542	0.519591	0.585496	0.887437	0.374843	0.465043	PPT2-EGFL8	FALSE	NONE
1182.88	-0.208086	0.145818	-1.42703	0.153573	0.222179	PPT2	FALSE	NONE
114.386	-0.741654	0.274153	-2.70526	0.00682516	0.013437	LOC100507547	FALSE	NONE
936.15	-2.0003	0.189289	-10.5675	4.21723e-26	4.4883e-25	PRRT1	TRUE	DOWN
1029.3	2.89208	0.171422	16.8711	7.34405e-64	5.14083e-62	TNXB	TRUE	UP
18.6599	0.089894	0.735043	0.122298	0.902663	0.927505	CYP21A2	FALSE	NONE
229.568	0.862413	0.270199	3.19177	0.00141406	0.00307321	C4B	FALSE	NONE
740.534	-2.29568	0.19448	-11.8042	3.71283e-32	5.47701e-31	STK19B	TRUE	DOWN
526.465	3.15686	0.201988	15.6289	4.62402e-55	2.17953e-53	TNXA	TRUE	UP
8.24218	1.53803	1.0265	1.49832	0.13405	0.198039	CYP21A1P	FALSE	NONE
0	NA	NA	NA	NA	NA	C4B_2	FALSE	NONE
1193.42	-1.34562	0.154753	-8.69523	3.46123e-18	2.34348e-17	STK19	FALSE	NONE
693.498	0.0834808	0.1681	0.496614	0.619461	0.697046	DXO	FALSE	NONE
3435.31	-0.563303	0.166703	-3.37908	0.000727299	0.00163928	SKIV2L	FALSE	NONE
0	NA	NA	NA	NA	NA	MIR1236	FALSE	NONE
3626.52	-2.05475	0.146297	-14.0451	8.26099e-45	2.33459e-43	NELFE	TRUE	DOWN
30.6686	0.754377	0.60124	1.2547	0.209587	0.288281	CFB	FALSE	NONE
2.01657	-1.36689	1.99602	-0.684807	0.493466	0.582099	C2-AS1	FALSE	NONE
102.784	0.0891917	0.307798	0.289774	0.771989	0.824162	C2	FALSE	NONE
3920.39	-1.15677	0.16955	-6.82259	8.94151e-12	3.9752e-11	EHMT2	FALSE	NONE
1325.31	-2.13382	0.150094	-14.2166	7.23212e-46	2.15462e-44	SLC44A4	TRUE	DOWN
3421.69	1.03613	0.129081	8.027	9.98848e-16	5.78222e-15	NEU1	FALSE	NONE
8922.4	-1.08835	0.158405	-6.87066	6.39072e-12	2.87382e-11	VARS1	FALSE	NONE
132.471	2.57532	0.325981	7.90023	2.7838e-15	1.56691e-14	VWA7	TRUE	UP
3.14792	2.15315	1.61001	1.33734	0.18111	0.255256	SAPCD1-AS1	FALSE	NONE
0	NA	NA	NA	NA	NA	SAPCD1	FALSE	NONE
174.191	0.484191	0.27081	1.78794	0.0737857	0.117844	RNU6-850P	FALSE	NONE
32.5996	0.315486	0.49433	0.638209	0.523337	0.610615	MSH5	FALSE	NONE
153.049	0.44219	0.249403	1.773	0.0762294	0.121311	MSH5-SAPCD1	FALSE	NONE
27243.2	-1.17242	0.12858	-9.11816	7.64122e-20	5.63922e-19	CLIC1	FALSE	NONE
2728.46	-0.22025	0.121446	-1.81357	0.0697446	0.1121	DDAH2	FALSE	NONE
49.514	0.76441	0.460444	1.66016	0.0968829	0.149674	MPIG6B	FALSE	NONE
13.216	-3.04751	0.8759	-3.47929	0.000502747	0.00115647	LY6G6C	FALSE	NONE
0.155275	0.513457	4.08047	0.125833	0.899864	NA	LY6G6D	FALSE	NONE
1.43966	3.75988	2.56867	1.46374	0.143264	0.209744	LY6G6E	FALSE	NONE
1.42217	1.34184	2.68751	0.499286	0.617578	0.695563	LY6G6F	FALSE	NONE
0.4307	2.01969	3.99332	0.505768	0.61302	NA	LY6G6F-LY6G6D	FALSE	NONE
0.537899	2.34708	3.97591	0.590326	0.554972	NA	MIR4646	FALSE	NONE
1171.69	-0.0217794	0.138377	-0.157392	0.874936	0.905868	ABHD16A	FALSE	NONE
3.05386	0.522234	1.78022	0.293353	0.769252	0.822067	LY6G5C	FALSE	NONE
673.431	-0.655544	0.174812	-3.75	0.000176838	0.000430308	LY6G5B	FALSE	NONE
9871.24	-2.05685	0.135187	-15.2149	2.81824e-52	1.17223e-50	CSNK2B	TRUE	DOWN
3786.77	-1.98131	0.167931	-11.7983	3.98066e-32	5.86205e-31	GPANK1	TRUE	DOWN
2043.08	-0.08576	0.164854	-0.520217	0.602913	0.683426	C6orf47	FALSE	NONE
136.157	-0.683722	0.268547	-2.54601	0.0108963	0.0207209	APOM	FALSE	NONE
8036.37	0.00217284	0.125253	0.0173476	0.986159	0.9898	BAG6	FALSE	NONE
8.35895	1.27669	1.08865	1.17272	0.240907	0.322616	MIR6832	FALSE	NONE
19.1796	1.46283	0.788924	1.85421	0.0637096	0.103297	SNORA38	FALSE	NONE
15782.9	0.489014	0.129245	3.78362	0.000154566	0.000378646	PRRC2A	FALSE	NONE
154.777	0.397231	0.336136	1.18176	0.237301	0.318753	AIF1	FALSE	NONE
7.0343	-3.504	1.41273	-2.4803	0.0131272	0.0245814	UQCRHP1	FALSE	NONE
29.9892	-1.85175	0.529776	-3.49535	0.000473444	0.00109267	NCR3	FALSE	NONE
147.44	-0.647219	0.305619	-2.11773	0.0341978	0.0589475	LST1	FALSE	NONE
47.7241	0.1537	0.479252	0.320707	0.748432	0.804729	LTB	FALSE	NONE
2.72176	-1.10159	1.87844	-0.586437	0.557582	0.642299	TNF	FALSE	NONE
6.17173	-1.73792	1.25178	-1.38836	0.165029	0.236095	LTA	FALSE	NONE
25.5226	1.07504	0.599692	1.79265	0.0730284	0.116778	LOC100287329	FALSE	NONE
2635.66	-1.50514	0.148845	-10.1122	4.8784e-24	4.5972e-23	NFKBIL1	TRUE	DOWN
11.2476	0.444177	0.874091	0.508158	0.611342	0.690135	ATP6V1G2	FALSE	NONE
17.0654	-1.08175	0.778547	-1.38945	0.164696	0.235697	DDX39B-AS1	FALSE	NONE
18.8434	2.29886	0.868092	2.64818	0.00809273	0.015724	SNORD84	FALSE	NONE
30.9206	6.30211	1.17317	5.37188	7.79195e-08	2.59163e-07	SNORD117	TRUE	UP
0	NA	NA	NA	NA	NA	DDX39B	FALSE	NONE
2.09123	4.30207	2.22843	1.93054	0.0535401	0.0884121	ATP6V1G2-DDX39B	FALSE	NONE
8.12358	2.08834	1.04449	1.9994	0.0455652	0.0763657	MCCD1	FALSE	NONE
0.405496	-2.37352	4.03207	-0.58866	0.556089	NA	RPL15P4	FALSE	NONE
0.174613	-1.4101	4.08047	-0.345572	0.729664	NA	PPIAP9	FALSE	NONE
931.251	0.702551	0.173599	4.04698	5.18826e-05	0.000133732	MICB	FALSE	NONE
40.1728	-0.561469	0.480693	-1.16804	0.24279	0.324802	MICB-DT	FALSE	NONE
0.250766	1.26472	4.05171	0.312146	0.75493	NA	HCG26	FALSE	NONE
3.81689	-2.54494	1.73169	-1.46963	0.141661	0.207668	HCP5	FALSE	NONE
0.125383	0.513457	4.08047	0.125833	0.899864	NA	HLA-X	FALSE	NONE
0.461746	0.472011	4.03595	0.116952	0.906898	NA	LINC01149	FALSE	NONE
695.203	-1.25542	0.174962	-7.17536	7.2117e-13	3.45407e-12	MICA	FALSE	NONE
179.954	0.0386424	0.287821	0.134258	0.893198	0.919945	MICA-AS1	FALSE	NONE
0	NA	NA	NA	NA	NA	MIR6891	FALSE	NONE
651.972	-2.26592	0.184255	-12.2977	9.31422e-35	1.58803e-33	HLA-B	TRUE	DOWN
0	NA	NA	NA	NA	NA	LINC02571	FALSE	NONE
719.499	-2.29542	0.164491	-13.9547	2.9467e-44	8.09715e-43	HLA-C	TRUE	DOWN
283.3	0.265315	0.267898	0.990356	0.322	0.409839	HCG27	FALSE	NONE
2.13585	-1.57365	2.31776	-0.678952	0.497168	0.585643	PSORS1C3	FALSE	NONE
25.3567	-0.626471	0.720321	-0.869711	0.384458	0.474894	POU5F1	FALSE	NONE
1912.49	-0.549724	0.163414	-3.364	0.000768207	0.00172576	TCF19	FALSE	NONE
0	NA	NA	NA	NA	NA	RNU6-1133P	FALSE	NONE
1.49715	-2.10901	2.67357	-0.788835	0.430208	0.521067	HCG22	FALSE	NONE
0.401106	-2.3598	4.03324	-0.585088	0.558488	NA	MUC22	FALSE	NONE
28.6286	1.57348	0.627829	2.50623	0.0122026	0.023005	HCG20	FALSE	NONE
0.802213	-3.36322	3.9121	-0.859697	0.389956	NA	RN7SL353P	FALSE	NONE
802	1.32101	0.150924	8.75284	2.08047e-18	1.42392e-17	IER3	FALSE	NONE
22.814	-0.589015	0.604237	-0.974808	0.329655	0.417791	IER3-AS1	FALSE	NONE
6995.54	-1.17305	0.121909	-9.62229	6.43823e-22	5.38186e-21	FLOT1	FALSE	NONE
88058.7	-0.90634	0.11479	-7.89562	2.88881e-15	1.62425e-14	TUBB	FALSE	NONE
2.46922	1.07188	1.92438	0.556997	0.57753	0.660333	MDC1-AS1	FALSE	NONE
4171.87	0.370991	0.14286	2.59689	0.00940721	0.0180929	MDC1	FALSE	NONE
1476.72	0.517216	0.133214	3.8826	0.000103344	0.000258584	DHX16	FALSE	NONE
1298.94	-1.0391	0.152565	-6.81084	9.70312e-12	4.30343e-11	C6orf136	FALSE	NONE
18.534	-0.80336	0.708385	-1.13407	0.256764	0.340113	PTMAP1	FALSE	NONE
201.302	-0.471133	0.254437	-1.85167	0.0640737	0.103828	ATAT1	FALSE	NONE
2828.2	-0.844275	0.135285	-6.2407	4.35628e-10	1.71241e-09	MRPS18B	FALSE	NONE
1393.7	-0.521124	0.493736	-1.05547	0.29121	0.377267	PPP1R10	FALSE	NONE
0	NA	NA	NA	NA	NA	MIR877	FALSE	NONE
4426.47	-1.48168	0.133917	-11.0641	1.87313e-28	2.26831e-27	ABCF1	FALSE	NONE
1228.24	-0.883426	0.137812	-6.41036	1.45179e-10	5.9092e-10	PRR3	FALSE	NONE
4816.92	-1.60946	0.147018	-10.9474	6.84114e-28	8.05409e-27	GNL1	TRUE	DOWN
35.4644	-0.778385	0.567104	-1.37256	0.169889	0.242123	LINC02569	FALSE	NONE
6538.79	-0.0395138	0.151109	-0.261492	0.793713	0.84219	HLA-E	FALSE	NONE
9672.49	0.119334	0.139744	0.853945	0.393135	0.483902	RANP1	FALSE	NONE
257.454	3.45797	0.263539	13.1213	2.4861e-39	5.43742e-38	SUCLA2P1	TRUE	UP
0	NA	NA	NA	NA	NA	UBQLN1P1	FALSE	NONE
0	NA	NA	NA	NA	NA	HLA-N	FALSE	NONE
12.8197	-1.52361	0.890509	-1.71094	0.0870926	0.136455	RPP21	FALSE	NONE
0	NA	NA	NA	NA	NA	TRIM39-RPP21	FALSE	NONE
368.067	0.202005	0.208007	0.971143	0.331477	0.419626	TRIM39	FALSE	NONE
766.441	0.214958	0.185584	1.15828	0.24675	0.328991	HCG18	FALSE	NONE
1.97932	0.698414	1.93903	0.360188	0.718706	0.780336	HLA-L	FALSE	NONE
8.18605	0.470682	1.06268	0.44292	0.657823	0.72991	HCG17	FALSE	NONE
2.48316	0.327719	2.16766	0.151186	0.879829	0.909585	PAIP1P1	FALSE	NONE
122.999	0.697653	0.348362	2.00267	0.045213	0.0758099	TRIM26	FALSE	NONE
15.5117	-3.09513	0.878634	-3.52266	0.000427235	0.000991864	TRIM15	FALSE	NONE
12.8665	-2.81971	0.960401	-2.93597	0.00332506	0.00685117	TRIM10	FALSE	NONE
0.349225	-2.18652	4.04909	-0.540002	0.589196	NA	TRIM40	FALSE	NONE
0.287133	1.43378	4.03595	0.355253	0.7224	NA	TRIM31-AS1	FALSE	NONE
1.29844	-2.03712	3.00858	-0.677102	0.498341	0.586832	TRIM31	FALSE	NONE
100.026	1.70542	0.442083	3.8577	0.000114457	0.000284737	RNF39	FALSE	NONE
1371.97	1.50465	0.138963	10.8277	2.54483e-27	2.89445e-26	PPP1R11	TRUE	UP
1040.56	-0.968896	0.148479	-6.52548	6.77842e-11	2.829e-10	POLR1H	FALSE	NONE
367.22	2.5722	0.199453	12.8963	4.72282e-38	9.68178e-37	ETF1P1	TRUE	UP
106.192	3.04725	0.465772	6.54238	6.0549e-11	2.53605e-10	HLA-J	TRUE	UP
57.7569	0.221271	0.403305	0.548645	0.583249	0.665723	HCG4P3	FALSE	NONE
167.62	1.66303	0.288357	5.76726	8.05724e-09	2.89375e-08	ZNRD1ASP	TRUE	UP
1.68643	3.99128	2.70621	1.47486	0.14025	0.20595	LOC353007	FALSE	NONE
0.663282	2.65012	3.80352	0.696755	0.485956	NA	MCCD1P2	FALSE	NONE
1.83523	4.11265	2.37144	1.73424	0.0828747	0.130655	DDX39BP2	FALSE	NONE
3.93255	-2.13162	1.55727	-1.36882	0.171057	0.243451	HCG9	FALSE	NONE
6.30755	2.1561	1.16713	1.84735	0.0646958	0.104738	HCG4B	FALSE	NONE
0	NA	NA	NA	NA	NA	DDX39BP1	FALSE	NONE
15.1603	-1.76712	0.732089	-2.4138	0.015787	0.0291396	HLA-A	FALSE	NONE
8.3905	-1.60319	0.992671	-1.61503	0.106304	0.162408	HLA-H	FALSE	NONE
0	NA	NA	NA	NA	NA	HCP5B	FALSE	NONE
0	NA	NA	NA	NA	NA	HCGVIII-2	FALSE	NONE
1.295	-2.92693	2.76661	-1.05795	0.290078	0.376046	HLA-G	FALSE	NONE
0.60166	-2.94708	3.99141	-0.738356	0.460298	NA	MICG	FALSE	NONE
0	NA	NA	NA	NA	NA	RPL7AP7	FALSE	NONE
0	NA	NA	NA	NA	NA	HLA-P	FALSE	NONE
0.825331	0.0920243	3.01965	0.0304751	0.975688	NA	HCG4P9	FALSE	NONE
0	NA	NA	NA	NA	NA	HLA-V	FALSE	NONE
0.698451	-3.17779	3.97902	-0.798636	0.424501	NA	HCG4	FALSE	NONE
0	NA	NA	NA	NA	NA	LOC353010	FALSE	NONE
14.474	-4.28353	0.971018	-4.41138	1.02716e-05	2.8504e-05	IFITM4P	TRUE	DOWN
112.068	1.17983	0.388306	3.0384	0.00237841	0.00500933	MICE	FALSE	NONE
66.8363	0.0848182	0.4101	0.206823	0.836148	0.875855	HLA-F-AS1	FALSE	NONE
4.13532	-1.87932	1.44035	-1.30477	0.191971	0.2677	HLA-F	FALSE	NONE
2.24548	-0.343257	2.0435	-0.167975	0.866603	0.899565	ZDHHC20P1	FALSE	NONE
7.11673	-0.00144345	1.07142	-0.00134722	0.998925	0.999118	ZFP57	FALSE	NONE
0.349225	-2.18652	4.04909	-0.540002	0.589196	NA	MOG	FALSE	NONE
1298.92	2.12152	0.207814	10.2087	1.81201e-24	1.76022e-23	SUMO2P1	TRUE	UP
2600.37	-0.223993	0.150206	-1.49124	0.135899	0.200496	GABBR1	FALSE	NONE
0	NA	NA	NA	NA	NA	GPR53P	FALSE	NONE
0	NA	NA	NA	NA	NA	LINC01015	FALSE	NONE
0	NA	NA	NA	NA	NA	RPS17P1	FALSE	NONE
0.250766	1.26472	4.05171	0.312146	0.75493	NA	MAS1L	FALSE	NONE
0	NA	NA	NA	NA	NA	MAS1LP1	FALSE	NONE
0	NA	NA	NA	NA	NA	UBDP1	FALSE	NONE
0	NA	NA	NA	NA	NA	OR2H1	FALSE	NONE
0	NA	NA	NA	NA	NA	OR10C1	FALSE	NONE
0	NA	NA	NA	NA	NA	OR11A1	FALSE	NONE
0	NA	NA	NA	NA	NA	OR12D1	FALSE	NONE
0	NA	NA	NA	NA	NA	OR12D2	FALSE	NONE
0	NA	NA	NA	NA	NA	OR12D3	FALSE	NONE
0	NA	NA	NA	NA	NA	OR5V1	FALSE	NONE
90.0755	6.35647	1.23949	5.12828	2.92398e-07	9.29326e-07	DDX6P1	TRUE	UP
0	NA	NA	NA	NA	NA	OR14J1	FALSE	NONE
0	NA	NA	NA	NA	NA	OR2B4P	FALSE	NONE
0	NA	NA	NA	NA	NA	OR2U2P	FALSE	NONE
0	NA	NA	NA	NA	NA	OR2U1P	FALSE	NONE
0	NA	NA	NA	NA	NA	OR2G1P	FALSE	NONE
0	NA	NA	NA	NA	NA	LOC101929006	FALSE	NONE
0.287133	1.43378	4.03595	0.355253	0.7224	NA	OR2H4P	FALSE	NONE
0	NA	NA	NA	NA	NA	OR2J4P	FALSE	NONE
0	NA	NA	NA	NA	NA	OR2J2	FALSE	NONE
0	NA	NA	NA	NA	NA	OR2N1P	FALSE	NONE
1.0758	3.34643	3.13887	1.06612	0.286368	0.372058	OR2J3	FALSE	NONE
0	NA	NA	NA	NA	NA	OR2J1	FALSE	NONE
0	NA	NA	NA	NA	NA	OR2B3	FALSE	NONE
381.258	1.01356	0.229965	4.40745	1.04594e-05	2.90065e-05	SAR1AP1	FALSE	NONE
0.250766	1.26472	4.05171	0.312146	0.75493	NA	OR2P1P	FALSE	NONE
0	NA	NA	NA	NA	NA	OR2W1	FALSE	NONE
0	NA	NA	NA	NA	NA	LOC100129636	FALSE	NONE
0.310551	1.53267	4.02753	0.380549	0.703538	NA	OR2AD1P	FALSE	NONE
449.118	0.711594	0.227485	3.12809	0.00175945	0.00377596	ZNF311	FALSE	NONE
0.358023	-0.448316	4.08047	-0.109869	0.912514	NA	TRL-AAG3-1	FALSE	NONE
9.09166	0.387853	0.946557	0.409752	0.681988	0.750565	HCG15	FALSE	NONE
0	NA	NA	NA	NA	NA	TRE-CTC1-6	FALSE	NONE
0	NA	NA	NA	NA	NA	TRF-GAA1-2	FALSE	NONE
0	NA	NA	NA	NA	NA	RN7SL471P	FALSE	NONE
72.2355	-0.580899	0.418237	-1.38892	0.164856	0.235887	KRT18P1	FALSE	NONE
1.75079	4.04936	2.42496	1.66987	0.0949452	0.147099	TRM-CAT3-2	FALSE	NONE
2.40116	1.26364	2.15795	0.585576	0.558161	0.642724	TRK-TTT3-3	FALSE	NONE
0.287133	1.43378	4.03595	0.355253	0.7224	NA	TRM-CAT3-1	FALSE	NONE
70.4445	-0.59785	0.3753	-1.59299	0.111162	0.168733	LINC01556	FALSE	NONE
0	NA	NA	NA	NA	NA	TRL-AAG2-2	FALSE	NONE
0.250766	1.26472	4.05171	0.312146	0.75493	NA	TRQ-CTG1-3	FALSE	NONE
0	NA	NA	NA	NA	NA	TRL-CAA1-2	FALSE	NONE
9.87525	2.01813	0.991082	2.03629	0.041721	0.0705732	RNU6-930P	FALSE	NONE
6217.29	0.098623	0.132993	0.741566	0.45835	0.549178	TRIM27	FALSE	NONE
7.13503	-0.392565	1.26737	-0.309747	0.756754	0.811683	HCG14	FALSE	NONE
0	NA	NA	NA	NA	NA	ZNF90P2	FALSE	NONE
0.174613	-1.4101	4.08047	-0.345572	0.729664	NA	TRR-CCG1-2	FALSE	NONE
0	NA	NA	NA	NA	NA	TRA-AGC2-2	FALSE	NONE
0	NA	NA	NA	NA	NA	RPL13P	FALSE	NONE
23.6139	0.579463	0.655343	0.884213	0.376581	0.466707	LINC01623	FALSE	NONE
0.401106	-2.3598	4.03324	-0.585088	0.558488	NA	TRA-AGC2-1	FALSE	NONE
0	NA	NA	NA	NA	NA	TRF-GAA4-1	FALSE	NONE
0.97902	-3.65189	3.02	-1.20924	0.226572	NA	TRA-TGC5-1	FALSE	NONE
0	NA	NA	NA	NA	NA	TRA-AGC6-1	FALSE	NONE
0.299996	-0.448316	4.08047	-0.109869	0.912514	NA	TRF-GAA3-1	FALSE	NONE
0	NA	NA	NA	NA	NA	TRA-TGC7-1	FALSE	NONE
0	NA	NA	NA	NA	NA	TRA-AGC1-1	FALSE	NONE
0	NA	NA	NA	NA	NA	TRF-GAA1-1	FALSE	NONE
0	NA	NA	NA	NA	NA	TRA-TGC1-1	FALSE	NONE
9.40572	-1.31915	1.03317	-1.2768	0.201672	0.279253	NOP56P1	FALSE	NONE
0.310551	1.53267	4.02753	0.380549	0.703538	NA	TRA-AGC23-1	FALSE	NONE
0	NA	NA	NA	NA	NA	TRF-GAA5-1	FALSE	NONE
0.202748	-1.4101	4.08047	-0.345572	0.729664	NA	TRF-GAA6-1	FALSE	NONE
1.48129	1.43414	2.59412	0.552845	0.58037	0.662964	TRA-TGC6-1	FALSE	NONE
1.27879	1.15489	3.0249	0.381795	0.702613	0.767476	TRK-TTT7-1	FALSE	NONE
5.9354	-3.30778	1.32252	-2.50111	0.0123803	0.0232989	TRR-CCG1-1	FALSE	NONE
0	NA	NA	NA	NA	NA	TRV-AAC6-1	FALSE	NONE
0.202748	-1.4101	4.08047	-0.345572	0.729664	NA	RPSAP2	FALSE	NONE
0	NA	NA	NA	NA	NA	TRA-CGC4-1	FALSE	NONE
0	NA	NA	NA	NA	NA	TRF-GAA11-1	FALSE	NONE
0.876756	-0.971801	2.76277	-0.351748	0.725027	NA	TRT-AGT3-1	FALSE	NONE
0.754721	-3.28123	3.61995	-0.90643	0.364708	NA	TRA-AGC7-1	FALSE	NONE
0	NA	NA	NA	NA	NA	TRA-AGC5-1	FALSE	NONE
0.125383	0.513457	4.08047	0.125833	0.899864	NA	TRA-CGC5-1	FALSE	NONE
0.250766	1.26472	4.05171	0.312146	0.75493	NA	TRK-TTT13-1	FALSE	NONE
1706.84	-0.159655	0.137831	-1.15835	0.246723	0.328972	LYPLA2P1	FALSE	NONE
1444.25	0.50957	0.131018	3.8893	0.000100534	0.00025187	MYL8P	FALSE	NONE
2240.64	0.00605861	0.128966	0.0469783	0.962531	0.972394	DAXX	FALSE	NONE
531.332	-0.0615722	0.221147	-0.278422	0.780689	0.831726	ZBTB22	FALSE	NONE
8520.16	-0.351661	0.124606	-2.82219	0.00476974	0.00961092	TAPBP	FALSE	NONE
1890.7	-0.509445	0.147332	-3.45781	0.000544594	0.00124629	RGL2	FALSE	NONE
0	NA	NA	NA	NA	NA	MIR6834	FALSE	NONE
1395.23	-1.08799	0.146825	-7.41008	1.26223e-13	6.36038e-13	PFDN6	FALSE	NONE
0	NA	NA	NA	NA	NA	MIR6873	FALSE	NONE
2006.54	-1.85491	0.168887	-10.9832	4.60429e-28	5.47302e-27	WDR46	TRUE	DOWN
142.998	-1.99256	0.330815	-6.02317	1.71034e-09	6.44747e-09	B3GALT4	TRUE	DOWN
2560.72	-0.823056	0.122511	-6.71825	1.83926e-11	8.02225e-11	RING1	FALSE	NONE
4.41323	-0.335757	1.30884	-0.25653	0.797542	0.845322	MIR219A1	FALSE	NONE
498.403	-0.843331	0.180426	-4.67413	2.95209e-06	8.62488e-06	HSD17B8	FALSE	NONE
11740.5	-0.618345	0.127738	-4.84071	1.29375e-06	3.89301e-06	SLC39A7	FALSE	NONE
21.2983	0.413685	0.601218	0.688078	0.491403	0.580117	RNY4P10	FALSE	NONE
2741.07	-0.410313	0.126055	-3.25504	0.00113375	0.00249444	RXRB	FALSE	NONE
0	NA	NA	NA	NA	NA	HCG24	FALSE	NONE
2.0863	2.0946	2.09806	0.998349	0.31811	0.405747	PPP1R2P1	FALSE	NONE
0	NA	NA	NA	NA	NA	RNU1-116P	FALSE	NONE
0	NA	NA	NA	NA	NA	HLA-DRB2	FALSE	NONE
0	NA	NA	NA	NA	NA	HLA-DRB3	FALSE	NONE
3.89649	-1.59823	1.53186	-1.04332	0.2968	0.383412	HNRNPA1P2	FALSE	NONE
0.125383	0.513457	4.08047	0.125833	0.899864	NA	RNA5SP206	FALSE	NONE
228.458	0.955726	0.25531	3.7434	0.000181548	0.000441021	C4A	FALSE	NONE
309.261	0.129321	0.236661	0.54644	0.584764	0.666951	ZBTB12	FALSE	NONE
67.1633	0.846522	0.365632	2.31523	0.0206002	0.0372283	SNORD52	FALSE	NONE
48.6177	1.16291	0.512452	2.26931	0.0232493	0.0415993	SNORD48	FALSE	NONE
15791.7	1.0201	0.158756	6.42557	1.31376e-10	5.36429e-10	SNHG32	FALSE	NONE
11500.5	0.404929	0.170857	2.36998	0.0177889	0.0325392	HSPA1B	FALSE	NONE
12345.5	-0.00681746	0.162347	-0.0419931	0.966504	0.975188	HSPA1A	FALSE	NONE
144.097	0.454674	0.289679	1.56958	0.116513	0.17578	HSPA1L	FALSE	NONE
5486.38	-1.96058	0.137234	-14.2864	2.66117e-46	8.12506e-45	LSM2	TRUE	DOWN
2554.24	-1.30265	0.151884	-8.57663	9.7695e-18	6.42757e-17	CCHCR1	FALSE	NONE
3.37392	-1.697	1.74466	-0.972679	0.330713	0.418849	PSORS1C2	FALSE	NONE
2.6895	4.6679	2.28801	2.04016	0.0413347	0.0699978	CDSN	FALSE	NONE
14.046	-3.05841	0.909767	-3.36174	0.000774517	0.00173933	PSORS1C1	FALSE	NONE
0	NA	NA	NA	NA	NA	C6orf15	FALSE	NONE
0	NA	NA	NA	NA	NA	MUC21	FALSE	NONE
0	NA	NA	NA	NA	NA	NAPGP2	FALSE	NONE
6.35486	-6.35263	1.61561	-3.93203	8.42326e-05	0.000212494	HCG21	FALSE	NONE
14.9777	-1.29158	0.71665	-1.80224	0.0715071	0.114588	MUCL3	FALSE	NONE
2.14582	-4.78501	2.47265	-1.93517	0.0529691	0.0875755	SFTA2	FALSE	NONE
2526.06	-1.88724	0.136053	-13.8713	9.45551e-44	2.5362e-42	VARS2	TRUE	DOWN
988.977	-0.779038	0.151369	-5.14661	2.65237e-07	8.45706e-07	GTF2H4	FALSE	NONE
2.55471	1.9047	1.94447	0.979546	0.32731	0.415276	MIR4640	FALSE	NONE
1885.82	0.239794	0.133774	1.79253	0.0730484	0.116796	DDR1	FALSE	NONE
1.06071	2.05446	2.73822	0.750289	0.453081	0.544026	LINC02570	FALSE	NONE
56.5452	2.7575	0.494155	5.58023	2.40194e-08	8.30662e-08	LINC00243	TRUE	UP
5.31126	0.869265	1.24929	0.695809	0.486548	0.575358	RPL7P4	FALSE	NONE
2407.96	-1.66192	0.144353	-11.5129	1.13638e-30	1.54651e-29	NRM	TRUE	DOWN
4993.07	0.497529	0.11681	4.25932	2.05054e-05	5.52183e-05	PPP1R18	FALSE	NONE
0.298842	1.48385	4.03161	0.368054	0.712833	NA	MICC	FALSE	NONE
1.46638	-1.93864	2.40424	-0.806342	0.420045	0.511348	TRIM26BP	FALSE	NONE
63.6651	1.77586	0.398368	4.45784	8.279e-06	2.32215e-05	MICD	TRUE	UP
10.2306	2.23955	1.14094	1.9629	0.0496576	0.0825389	HLA-W	FALSE	NONE
0	NA	NA	NA	NA	NA	MICF	FALSE	NONE
0	NA	NA	NA	NA	NA	RPL23AP1	FALSE	NONE
1.02658	-2.58294	3.02115	-0.854952	0.392578	0.483285	HCG4P11	FALSE	NONE
15.401	-2.30357	0.968228	-2.37916	0.0173523	0.0318037	OR2H2	FALSE	NONE
2.92577	-4.19575	2.1903	-1.91561	0.0554152	0.0910775	RPL13AP	FALSE	NONE
0	NA	NA	NA	NA	NA	SNORD32B	FALSE	NONE
0.938677	0.566866	2.86069	0.198157	0.842922	NA	TMEM183AP1	FALSE	NONE
0	NA	NA	NA	NA	NA	OR2H5P	FALSE	NONE
3.98963	-2.66699	1.56905	-1.69975	0.0891788	0.139335	UBD	FALSE	NONE
0	NA	NA	NA	NA	NA	OR2I1P	FALSE	NONE
0	NA	NA	NA	NA	NA	HLA-DQB1-AS1	FALSE	NONE
1007.95	-1.81901	0.185572	-9.80218	1.10182e-22	9.57602e-22	FKBPL	TRUE	DOWN
2647.89	0.371279	0.125175	2.96607	0.0030163	0.0062544	ATF6B	FALSE	NONE
0	NA	NA	NA	NA	NA	LOC110384692	FALSE	NONE
0	NA	NA	NA	NA	NA	WASF5P	FALSE	NONE
0	NA	NA	NA	NA	NA	HCG4P8	FALSE	NONE
14.5996	-0.00334081	0.8163	-0.00409262	0.996735	0.997546	HCG9P5	FALSE	NONE
0	NA	NA	NA	NA	NA	HLA-DRB7	FALSE	NONE
0	NA	NA	NA	NA	NA	HLA-S	FALSE	NONE
0	NA	NA	NA	NA	NA	ZDHHC20P2	FALSE	NONE
0	NA	NA	NA	NA	NA	RN7SKP186	FALSE	NONE
1.35646	3.68057	2.64449	1.39179	0.163986	0.234902	TMPOP1	FALSE	NONE
0	NA	NA	NA	NA	NA	HLA-DPA3	FALSE	NONE
0	NA	NA	NA	NA	NA	RNU1-79P	FALSE	NONE
11167.4	1.01911	0.141551	7.19963	6.03781e-13	2.90693e-12	RPL3P2	FALSE	NONE
0.376149	1.84276	4.00447	0.460177	0.645389	NA	TRA-CGC2-1	FALSE	NONE
4.28054	-0.842004	1.50608	-0.55907	0.576114	0.658962	TRA-AGC4-1	FALSE	NONE
5.1734	2.17913	1.45162	1.50117	0.133311	0.197127	LINC00533	FALSE	NONE
0.770481	2.86897	3.60912	0.794923	0.426659	NA	TRT-CGT3-1	FALSE	NONE
0.94691	0.735663	3.07762	0.239036	0.811078	NA	TRA-TGC2-1	FALSE	NONE
0.5795	2.44619	3.68138	0.664477	0.506385	NA	TRA-TGC9-1	FALSE	NONE
2.42121	4.51158	2.16712	2.08183	0.0373577	0.0638152	TRA-AGC3-1	FALSE	NONE
0.424225	1.99891	3.99456	0.500407	0.616789	NA	TRS-GCT4-1	FALSE	NONE
10.3951	4.06666	1.2196	3.33443	0.000854759	0.00190709	TRQ-TTG2-1	FALSE	NONE
665.408	2.35431	0.251727	9.35265	8.54806e-21	6.65852e-20	ZBED9	TRUE	UP
0	NA	NA	NA	NA	NA	TRR-TCG5-1	FALSE	NONE
0	NA	NA	NA	NA	NA	TRI-TAT3-1	FALSE	NONE
19.598	-0.321085	0.662344	-0.484771	0.627839	0.704371	GPX5	FALSE	NONE
3.28718	4.95644	1.97354	2.51145	0.0120236	0.0227025	GPX6	FALSE	NONE
208.785	0.318791	0.219391	1.45308	0.146202	0.213284	TMLHE	FALSE	NONE
5.15147	-0.981762	1.3893	-0.706658	0.479779	0.569145	TMLHE-AS1	FALSE	NONE
2.92255	-1.16044	1.8487	-0.627704	0.530198	0.617282	H2AB3	FALSE	NONE
0	NA	NA	NA	NA	NA	MIR1184-3	FALSE	NONE
0.200553	-1.4101	4.08047	-0.345572	0.729664	NA	F8A3	FALSE	NONE
0	NA	NA	NA	NA	NA	MIR1184-2	FALSE	NONE
0.200553	-1.4101	4.08047	-0.345572	0.729664	NA	F8A2	FALSE	NONE
3.51053	-0.335985	1.41838	-0.23688	0.81275	0.857352	H2AB2	FALSE	NONE
137.183	0.198349	0.301267	0.658385	0.510291	0.598339	LOC553939	FALSE	NONE
5.1212	-0.154569	1.25393	-0.123268	0.901895	0.926965	LOC101927830	FALSE	NONE
0	NA	NA	NA	NA	NA	PHF10P1	FALSE	NONE
13.8221	1.68865	0.819037	2.06175	0.0392311	0.0667638	TWF1P2	FALSE	NONE
1304.94	0.307705	0.136042	2.26183	0.0237078	0.0423466	CLIC2	FALSE	NONE
4.02945	-1.25201	1.6984	-0.737169	0.46102	0.551788	RAB39B	FALSE	NONE
2604.05	-0.948904	0.1274	-7.4482	9.46202e-14	4.8111e-13	VBP1	FALSE	NONE
182.325	-0.350884	0.242744	-1.44549	0.14832	0.215812	BRCC3	FALSE	NONE
90.0253	1.31494	0.344549	3.81639	0.000135417	0.000334272	MTCP1	FALSE	NONE
440.913	-1.17969	0.183746	-6.42023	1.3607e-10	5.54804e-10	CMC4	FALSE	NONE
1892.35	-1.37584	0.139861	-9.83718	7.78638e-23	6.82002e-22	FUNDC2	FALSE	NONE
470.856	-1.86511	0.208034	-8.96542	3.09101e-19	2.20737e-18	ZNF622P1	TRUE	DOWN
4.71825	-0.293849	1.46171	-0.201031	0.840674	0.879512	EEF1A1P31	FALSE	NONE
0	NA	NA	NA	NA	NA	MIR1184-1	FALSE	NONE
1.12137	-0.186334	2.88234	-0.0646469	0.948455	0.962411	F8A1	FALSE	NONE
3.18727	0.822738	1.49101	0.551801	0.581085	0.663635	H2AB1	FALSE	NONE
180.997	3.68428	0.410571	8.97355	2.87108e-19	2.05316e-18	F8	TRUE	UP
0.724221	1.41512	3.15316	0.448795	0.65358	NA	SMIM9	FALSE	NONE
12.105	2.05566	0.91393	2.24925	0.0244965	0.0436255	HMGN1P37	FALSE	NONE
10240.1	-0.133456	0.115341	-1.15705	0.24725	0.32959	MPP1	FALSE	NONE
0	NA	NA	NA	NA	NA	SNORA56	FALSE	NONE
0	NA	NA	NA	NA	NA	MIR664B	FALSE	NONE
0	NA	NA	NA	NA	NA	SNORA36A	FALSE	NONE
2868.44	-0.12024	0.142579	-0.843319	0.39905	0.489968	DKC1	FALSE	NONE
609.048	0.600414	0.180796	3.32095	0.000897121	0.00199695	GAB3	FALSE	NONE
0	NA	NA	NA	NA	NA	OR3B1P	FALSE	NONE
1952.12	1.17332	0.166319	7.05464	1.73052e-12	8.08014e-12	CTAG2	FALSE	NONE
1175.42	-0.43247	0.157691	-2.74251	0.00609707	0.0121042	IKBKGP1	FALSE	NONE
25.8669	-1.50785	0.595492	-2.5321	0.011338	0.0214818	FAM223B	FALSE	NONE
1.34998	3.67403	2.63428	1.3947	0.163106	0.233823	ATF4P1	FALSE	NONE
8.36172	0.541799	0.986277	0.549338	0.582774	0.665269	CTAG1B	FALSE	NONE
6.90797	1.64795	1.13447	1.45262	0.146328	0.213443	CTAG1A	FALSE	NONE
1.09922	3.37573	2.83417	1.19108	0.233622	0.315066	ATF4P2	FALSE	NONE
8.91395	-0.810037	1.01873	-0.79514	0.426532	0.517513	FAM223A	FALSE	NONE
885.551	-0.872416	0.145722	-5.98684	2.13954e-09	8.01862e-09	IKBKG	FALSE	NONE
6353.89	-1.47723	0.131132	-11.2653	1.94793e-29	2.47735e-28	G6PD	FALSE	NONE
3684.72	-1.89051	0.149558	-12.6407	1.25965e-36	2.3819e-35	FAM3A	TRUE	DOWN
16.4648	-2.34958	0.759039	-3.09547	0.00196503	0.00418957	RN7SL697P	FALSE	NONE
1071.74	-0.230761	0.171719	-1.34383	0.179003	0.252727	SLC10A3	FALSE	NONE
5101.8	-1.46144	0.145698	-10.0306	1.118e-23	1.02805e-22	UBL4A	FALSE	NONE
2856.03	-2.49922	0.156798	-15.9391	3.39407e-57	1.78189e-55	LAGE3	TRUE	DOWN
2509.47	-0.397463	0.127828	-3.10936	0.00187496	0.0040088	PLXNA3	FALSE	NONE
0	NA	NA	NA	NA	NA	MIR6858	FALSE	NONE
2689.07	-2.61227	0.161291	-16.196	5.3839e-59	3.09036e-57	FAM50A	TRUE	DOWN
6760.28	-1.5835	0.131765	-12.0176	2.87123e-33	4.46233e-32	GDI1	TRUE	DOWN
4529.75	-0.817944	0.114728	-7.12941	1.00798e-12	4.78308e-12	ATP6AP1	FALSE	NONE
65.8986	-1.8368	0.42256	-4.34685	1.38108e-05	3.78215e-05	CH17-340M24.3	TRUE	DOWN
2220.82	-2.16548	0.143111	-15.1315	1.00327e-51	4.04283e-50	TAZ	TRUE	DOWN
398.896	1.04654	0.185879	5.63022	1.79975e-08	6.28041e-08	DNASE1L1	FALSE	NONE
203.317	0.0671468	0.252481	0.265948	0.790279	0.839554	SNORA70	FALSE	NONE
12995.1	-1.88676	0.142484	-13.2419	5.02387e-40	1.14131e-38	RPL10	TRUE	DOWN
4170.07	-1.2535	0.149097	-8.40729	4.19592e-17	2.66291e-16	EMD	FALSE	NONE
39843.6	-0.727196	0.125655	-5.78725	7.15469e-09	2.57821e-08	FLNA	FALSE	NONE
18.6732	-1.22103	0.667233	-1.82999	0.0672507	0.108446	TKTL1	FALSE	NONE
0	NA	NA	NA	NA	NA	TEX28	FALSE	NONE
0	NA	NA	NA	NA	NA	OPN1MW3	FALSE	NONE
2.57964	0.370625	1.77405	0.208914	0.834515	0.87457	LOC102030688	FALSE	NONE
1.50708	-0.794754	2.19684	-0.361772	0.717523	0.779411	OPN1MW2	FALSE	NONE
1.97706	-0.354029	2.14739	-0.164865	0.86905	0.901364	TEX28P1	FALSE	NONE
1.91199	1.92044	2.3841	0.80552	0.42052	0.511853	OPN1MW	FALSE	NONE
1.93297	-0.739361	1.98765	-0.371977	0.70991	0.773419	TEX28P2	FALSE	NONE
2.18389	-2.80745	2.15942	-1.3001	0.193568	0.269637	OPN1LW	FALSE	NONE
2840.1	-0.823499	0.131615	-6.25689	3.92728e-10	1.54896e-09	MECP2	FALSE	NONE
0.998446	-2.53984	3.32425	-0.764036	0.444846	NA	MIR718	FALSE	NONE
4385.76	0.444814	0.123763	3.59407	0.000325557	0.000766767	IRAK1	FALSE	NONE
0	NA	NA	NA	NA	NA	MIR3202-2	FALSE	NONE
0	NA	NA	NA	NA	NA	MIR3202-1	FALSE	NONE
508.624	-1.91102	0.204335	-9.35242	8.5666e-21	6.66894e-20	TMEM187	TRUE	DOWN
10.5815	1.9743	0.927876	2.12776	0.0333568	0.0576287	HCFC1-AS1	FALSE	NONE
5386.39	0.295291	0.122813	2.40439	0.0161994	0.0298261	HCFC1	FALSE	NONE
456.166	-1.27611	0.194761	-6.55221	5.66921e-11	2.37836e-10	RENBP	FALSE	NONE
4012.94	-2.97805	0.163031	-18.2668	1.52172e-74	1.80303e-72	NAA10	TRUE	DOWN
2456.23	-0.518182	0.159575	-3.24726	0.0011652	0.00255863	ARHGAP4	FALSE	NONE
15.495	2.20852	0.857523	2.57547	0.0100105	0.0191719	AVPR2	FALSE	NONE
8.72947	-3.41611	1.2317	-2.7735	0.0055457	0.0110845	LCA10	FALSE	NONE
258.583	-1.86654	0.216813	-8.60899	7.37084e-18	4.88678e-17	L1CAM	TRUE	DOWN
510.019	1.23008	0.214369	5.73813	9.57284e-09	3.41623e-08	CYCSP45	FALSE	NONE
34.7019	-3.99726	0.682957	-5.85287	4.83152e-09	1.76643e-08	PDZD4	TRUE	DOWN
4317.22	-2.71761	0.162496	-16.7241	8.74456e-63	5.9284e-61	SSR4	TRUE	DOWN
1174.8	-1.72458	0.16188	-10.6534	1.68053e-26	1.8308e-25	IDH3G	TRUE	DOWN
239.624	-0.527634	0.225951	-2.33517	0.0195348	0.0354392	SRPK3	FALSE	NONE
138.507	0.175621	0.294257	0.596831	0.550621	0.636326	PLXNB3	FALSE	NONE
1093.87	-1.53069	0.180803	-8.46604	2.53887e-17	1.62929e-16	ABCD1	TRUE	DOWN
6905.65	-2.60985	0.145721	-17.9099	9.86442e-72	1.00314e-69	BCAP31	TRUE	DOWN
15637.2	1.53732	0.123321	12.466	1.14473e-35	2.06052e-34	SLC6A8	TRUE	UP
1899.03	0.88202	0.144133	6.1195	9.38673e-10	3.60481e-09	PNCK	FALSE	NONE
0.376149	1.84276	4.00447	0.460177	0.645389	NA	RN7SL687P	FALSE	NONE
3.52776	-0.155913	1.42041	-0.109767	0.912594	0.935261	RPL18AP16	FALSE	NONE
977.74	-1.7145	0.183007	-9.36847	7.35904e-21	5.74967e-20	DUSP9	TRUE	DOWN
143.353	0.112094	0.291089	0.385085	0.700175	0.765297	KRT18P48	FALSE	NONE
81.136	-2.25815	0.391496	-5.76801	8.02149e-09	2.88211e-08	LOC105373383	TRUE	DOWN
703.194	-2.79373	0.174595	-16.0012	1.25366e-57	6.74624e-56	CCNQ	TRUE	DOWN
2.52073	1.34589	1.89808	0.709078	0.478276	0.567707	ATP2B3	FALSE	NONE
4.35869	-2.35741	1.42362	-1.65593	0.097736	0.150852	BGN	FALSE	NONE
0.174613	-1.4101	4.08047	-0.345572	0.729664	NA	ECMXP	FALSE	NONE
1511.95	-3.202	0.171721	-18.6466	1.34679e-77	1.73073e-75	HAUS7	TRUE	DOWN
66.9023	-4.21694	0.533418	-7.90551	2.66829e-15	1.50386e-14	TREX2	TRUE	DOWN
142.762	0.287083	0.267358	1.07378	0.282923	0.368658	ZFP92	FALSE	NONE
0	NA	NA	NA	NA	NA	PNMA6E	FALSE	NONE
1.17015	-1.73876	2.67055	-0.651088	0.514989	0.602754	LOC105373378	FALSE	NONE
0.454118	2.08919	3.98929	0.523699	0.600488	NA	MIR12129	FALSE	NONE
518.059	0.00369124	0.204397	0.0180591	0.985592	0.989422	ZNF275	FALSE	NONE
0	NA	NA	NA	NA	NA	PNMA6F	FALSE	NONE
0	NA	NA	NA	NA	NA	PWWP4	FALSE	NONE
560.016	-1.71601	0.191897	-8.94235	3.80986e-19	2.70502e-18	MAGEA1	TRUE	DOWN
0	NA	NA	NA	NA	NA	LOC728307	FALSE	NONE
26.737	-2.53757	0.71519	-3.54811	0.000388005	0.000905509	PNMA6B	FALSE	NONE
67.3757	-3.3426	0.44388	-7.53042	5.05775e-14	2.62544e-13	PNMA6A	TRUE	DOWN
73.3328	-4.55147	0.476405	-9.55378	1.25045e-21	1.02407e-20	PNMA3	TRUE	DOWN
0.287133	1.43378	4.03595	0.355253	0.7224	NA	HMGN2P48	FALSE	NONE
2.7215	-1.91693	2.10067	-0.912536	0.361487	0.45156	PNMA5	FALSE	NONE
14.0502	0.0382685	0.791196	0.0483679	0.961423	0.971625	ZNF185	FALSE	NONE
792.189	-1.97903	0.157667	-12.552	3.87771e-36	7.12385e-35	NSDHL	TRUE	DOWN
447.041	-1.08149	0.198791	-5.44031	5.31891e-08	1.79263e-07	CETN2	FALSE	NONE
8.48317	1.775	1.0184	1.74292	0.0813468	0.128552	PSMAGEA	FALSE	NONE
1904.94	0.234108	0.138421	1.69127	0.0907852	0.141528	MAGEA6	FALSE	NONE
0	NA	NA	NA	NA	NA	CSAG3	FALSE	NONE
382.623	0.716501	0.190257	3.76596	0.000165907	0.000405084	MAGEA2	FALSE	NONE
77.9201	-2.11032	0.361651	-5.83525	5.37101e-09	1.95619e-08	CSAG4	TRUE	DOWN
1124.36	0.208379	0.154279	1.35066	0.176804	0.25006	MAGEA12	FALSE	NONE
1989.88	-1.79217	0.147009	-12.1908	3.47896e-34	5.70911e-33	CSAG1	TRUE	DOWN
348.823	0.659532	0.18961	3.47836	0.000504487	0.00116016	MAGEA2B	FALSE	NONE
1807.04	0.0569646	0.140558	0.405274	0.685276	0.753124	MAGEA3	FALSE	NONE
1.62486	1.61486	2.51315	0.642565	0.520506	0.607944	LOC100420250	FALSE	NONE
294.83	4.88396	0.38266	12.7632	2.63151e-37	5.19663e-36	GABRQ	TRUE	UP
99.5935	1.22675	0.32764	3.74421	0.000180965	0.00043977	RPL19P21	FALSE	NONE
989.237	-1.75701	0.142001	-12.3732	3.64882e-35	6.38111e-34	HMGB3	TRUE	DOWN
0	NA	NA	NA	NA	NA	RNU6-383P	FALSE	NONE
16.0346	-1.69198	0.763182	-2.21701	0.0266225	0.0470517	PPIAP91	FALSE	NONE
2077.26	-1.0199	0.13652	-7.47071	7.97657e-14	4.07748e-13	CD99L2	FALSE	NONE
0.621102	2.54078	3.96729	0.640432	0.521892	NA	CYP2C64P	FALSE	NONE
555.718	0.564161	0.161666	3.48967	0.000483624	0.00111496	MTMR1	FALSE	NONE
132.637	1.90514	0.335796	5.67351	1.39904e-08	4.92884e-08	MTM1	TRUE	UP
3.66113	-0.932046	1.75309	-0.53166	0.594962	0.676313	MAMLD1	FALSE	NONE
0	NA	NA	NA	NA	NA	MIR2114	FALSE	NONE
980.588	1.70437	0.148667	11.4643	1.9937e-30	2.68076e-29	LOC643015	TRUE	UP
192.678	1.01592	0.236772	4.29072	1.78098e-05	4.82359e-05	LINC00894	FALSE	NONE
1220.93	-1.08731	0.147105	-7.39142	1.4527e-13	7.29175e-13	EOLA2	FALSE	NONE
73.1705	-2.27654	0.37329	-6.09859	1.07006e-09	4.09477e-09	HSFX4	TRUE	DOWN
90.3605	-0.486497	0.317771	-1.53097	0.125777	0.187436	MAGEA8	FALSE	NONE
1.63498	2.79296	2.34171	1.19271	0.232985	0.314453	MAGEA8-AS1	FALSE	NONE
0	NA	NA	NA	NA	NA	LINC00850	FALSE	NONE
0	NA	NA	NA	NA	NA	DUTP4	FALSE	NONE
0	NA	NA	NA	NA	NA	MAGEA7P	FALSE	NONE
137.247	-2.1578	0.296215	-7.28456	3.22719e-13	1.58536e-12	MAGEA9	TRUE	DOWN
14.2165	-3.98271	0.93633	-4.25354	2.10419e-05	5.65865e-05	HSFX1	TRUE	DOWN
105.495	-1.43778	0.396789	-3.62354	0.000290604	0.000688777	TMEM185AP1	FALSE	NONE
1.87848	-1.62372	2.37209	-0.68451	0.493653	0.582293	LOC100420334	FALSE	NONE
0	NA	NA	NA	NA	NA	LOC100420322	FALSE	NONE
8.76513	-0.430126	0.916693	-0.469215	0.638916	0.713713	MAGEA11	FALSE	NONE
0	NA	NA	NA	NA	NA	LOC100420321	FALSE	NONE
219.804	-1.08348	0.225902	-4.79622	1.61686e-06	4.82759e-06	TMEM185A	FALSE	NONE
15.9726	-3.73352	0.8561	-4.36108	1.29425e-05	3.55492e-05	HSFX2	TRUE	DOWN
147.368	-2.30829	0.27812	-8.29961	1.0445e-16	6.46676e-16	MAGEA9B	TRUE	DOWN
0	NA	NA	NA	NA	NA	HSFX3	FALSE	NONE
667.592	-1.3275	0.165924	-8.00064	1.23774e-15	7.12838e-15	EOLA1	FALSE	NONE
45.0018	0.890086	0.442	2.01377	0.0440338	0.0740539	LINC00893	FALSE	NONE
32.1821	1.35937	0.60083	2.26249	0.0236671	0.0422767	IDSP1	FALSE	NONE
1336.14	0.18718	0.150647	1.2425	0.214051	0.293515	IDS	FALSE	NONE
0	NA	NA	NA	NA	NA	RN7SKP267	FALSE	NONE
2.38912	0.48142	1.96417	0.245101	0.806379	0.852275	AFF2	FALSE	NONE
1.59551	3.91579	2.71615	1.44167	0.149396	0.216988	RPL7L1P11	FALSE	NONE
3504.62	-0.801285	0.126716	-6.32349	2.5572e-10	1.02391e-09	HAX1P1	FALSE	NONE
11735.8	-0.907889	0.115276	-7.87575	3.38706e-15	1.89644e-14	FTH1P8	FALSE	NONE
0.574267	2.43522	3.97184	0.613121	0.539797	NA	RNA5SP524	FALSE	NONE
151.29	-0.799335	0.30124	-2.65348	0.00796662	0.0155011	FMR1NB	FALSE	NONE
530.678	1.35082	0.174262	7.75168	9.0682e-15	4.93639e-14	FMR1	FALSE	NONE
1.65469	2.82014	2.53619	1.11196	0.266157	0.350382	FMR1-AS1	FALSE	NONE
0	NA	NA	NA	NA	NA	RNU6-382P	FALSE	NONE
353.451	-1.31177	0.215132	-6.09753	1.07717e-09	4.12134e-09	SLIRPP1	FALSE	NONE
0	NA	NA	NA	NA	NA	MIR514A3	FALSE	NONE
0	NA	NA	NA	NA	NA	MIR514A2	FALSE	NONE
0	NA	NA	NA	NA	NA	MIR514A1	FALSE	NONE
0	NA	NA	NA	NA	NA	MIR510	FALSE	NONE
0	NA	NA	NA	NA	NA	MIR509-1	FALSE	NONE
0	NA	NA	NA	NA	NA	MIR509-3	FALSE	NONE
0	NA	NA	NA	NA	NA	MIR509-2	FALSE	NONE
0	NA	NA	NA	NA	NA	MIR514B	FALSE	NONE
0	NA	NA	NA	NA	NA	MIR508	FALSE	NONE
0	NA	NA	NA	NA	NA	MIR507	FALSE	NONE
0	NA	NA	NA	NA	NA	MIR506	FALSE	NONE
0	NA	NA	NA	NA	NA	MIR513A2	FALSE	NONE
0	NA	NA	NA	NA	NA	MIR513A1	FALSE	NONE
0	NA	NA	NA	NA	NA	MIR513B	FALSE	NONE
0	NA	NA	NA	NA	NA	MIR513C	FALSE	NONE
0	NA	NA	NA	NA	NA	LOC100419907	FALSE	NONE
0.349225	-2.18652	4.04909	-0.540002	0.589196	NA	CXorf51A	FALSE	NONE
0.608243	-2.96141	3.99058	-0.7421	0.458027	NA	CXorf51B	FALSE	NONE
383.703	0.879618	0.233682	3.76417	0.000167101	0.000407883	ANKRD11P2	FALSE	NONE
0	NA	NA	NA	NA	NA	ELL2P4	FALSE	NONE
0	NA	NA	NA	NA	NA	RNA5SP517	FALSE	NONE
0	NA	NA	NA	NA	NA	MIR891A	FALSE	NONE
0	NA	NA	NA	NA	NA	MIR891B	FALSE	NONE
0	NA	NA	NA	NA	NA	MIR892B	FALSE	NONE
0	NA	NA	NA	NA	NA	MIR892A	FALSE	NONE
0	NA	NA	NA	NA	NA	MIR888	FALSE	NONE
0	NA	NA	NA	NA	NA	MIR890	FALSE	NONE
0	NA	NA	NA	NA	NA	MIR892C	FALSE	NONE
0.454118	2.08919	3.98929	0.523699	0.600488	NA	SLITRK2	FALSE	NONE
0	NA	NA	NA	NA	NA	UFM1P1	FALSE	NONE
1120.29	-0.164311	0.167358	-0.981798	0.326199	0.414102	TRMT1P1	FALSE	NONE
0	NA	NA	NA	NA	NA	SPANXN1	FALSE	NONE
0	NA	NA	NA	NA	NA	CYCSP44	FALSE	NONE
0	NA	NA	NA	NA	NA	RN7SKP189	FALSE	NONE
0	NA	NA	NA	NA	NA	HNRNPCP10	FALSE	NONE
0	NA	NA	NA	NA	NA	RRM2P4	FALSE	NONE
297.187	2.26122	0.217399	10.4012	2.448e-25	2.49337e-24	UBE2NL	TRUE	UP
0	NA	NA	NA	NA	NA	SPANXN2	FALSE	NONE
74.1673	2.89466	0.385718	7.50461	6.16097e-14	3.18021e-13	HNRNPH1P2	TRUE	UP
0.174613	-1.4101	4.08047	-0.345572	0.729664	NA	SLITRK4	FALSE	NONE
0	NA	NA	NA	NA	NA	MYCLP3	FALSE	NONE
0	NA	NA	NA	NA	NA	SPANXN3	FALSE	NONE
0	NA	NA	NA	NA	NA	MTND2P39	FALSE	NONE
0	NA	NA	NA	NA	NA	MTND1P33	FALSE	NONE
0	NA	NA	NA	NA	NA	PGBD4P6	FALSE	NONE
12.9674	0.839167	0.778155	1.07841	0.280853	0.366515	SPANXD	FALSE	NONE
0.143567	0.513457	4.08047	0.125833	0.899864	NA	LOC645188	FALSE	NONE
16.3573	-0.759529	0.680165	-1.11668	0.26413	0.347935	SPANXA2	FALSE	NONE
16.4142	-0.833068	0.700872	-1.18862	0.23459	0.315953	SPANXA1	FALSE	NONE
17.0894	3.50581	0.911305	3.84702	0.000119565	0.000296792	SPANXA2-OT1	FALSE	NONE
0	NA	NA	NA	NA	NA	NDUFB3P5	FALSE	NONE
1.56735	1.76579	2.55671	0.690649	0.489786	0.57851	RBMX2P2	FALSE	NONE
0	NA	NA	NA	NA	NA	SPANXC	FALSE	NONE
390.808	1.08604	0.22001	4.93633	7.96053e-07	2.44234e-06	LDOC1	FALSE	NONE
0.608243	-2.96141	3.99058	-0.7421	0.458027	NA	RPL36AP52	FALSE	NONE
0.250766	1.26472	4.05171	0.312146	0.75493	NA	RNU6-3P	FALSE	NONE
203.018	3.02492	0.272023	11.1201	1.00172e-28	1.22745e-27	SPANXB1	TRUE	UP
1.03943	3.29974	3.19464	1.0329	0.30165	0.388435	MIR320D2	FALSE	NONE
56.252	9.05117	1.23979	7.30054	2.86614e-13	1.41122e-12	E2F6P4	TRUE	UP
1.09956	-3.82759	3.12304	-1.2256	0.22035	0.300414	GAPDHP67	FALSE	NONE
301.437	0.593425	0.192034	3.09021	0.00200016	0.00425921	SLC9A6	FALSE	NONE
1009.93	-0.00730013	0.139351	-0.0523864	0.958221	0.969519	MMGT1	FALSE	NONE
4.06661	0.390647	1.88489	0.207252	0.835813	0.875611	CT45A11P	FALSE	NONE
664.654	-0.0169375	0.151074	-0.112114	0.910733	0.934057	SAGE1	FALSE	NONE
20.0616	0.837774	0.727771	1.15115	0.24967	0.332182	CT45A10	FALSE	NONE
296.658	-0.442118	0.21164	-2.08901	0.0367066	0.0628276	CT45A9	FALSE	NONE
12.472	-0.186353	0.777271	-0.239752	0.810522	0.85557	CT45A8	FALSE	NONE
0	NA	NA	NA	NA	NA	CT45A7	FALSE	NONE
0	NA	NA	NA	NA	NA	CT45A2	FALSE	NONE
0	NA	NA	NA	NA	NA	CT45A6	FALSE	NONE
149.531	-1.11665	0.274852	-4.06272	4.85052e-05	0.000125465	CT45A5	FALSE	NONE
28.9886	0.00728799	0.547128	0.0133205	0.989372	0.991945	CT45A3	FALSE	NONE
0.850757	0.514588	3.51121	0.146556	0.883483	NA	MGAT2P2	FALSE	NONE
0.599991	-0.473466	4.0201	-0.117775	0.906246	NA	MGAT2P1	FALSE	NONE
14.7791	-0.636062	0.73583	-0.864415	0.38736	0.47795	CT45A1	FALSE	NONE
0	NA	NA	NA	NA	NA	SAGE2P	FALSE	NONE
0	NA	NA	NA	NA	NA	SAGE3P	FALSE	NONE
2.52717	4.57443	2.08987	2.18886	0.028607	0.050137	ETS2P1	FALSE	NONE
464.545	0.950649	0.206903	4.59466	4.33446e-06	1.24773e-05	INTS6L	FALSE	NONE
3.37441	-0.201536	1.60157	-0.125837	0.899861	0.925258	INTS6L-AS1	FALSE	NONE
6.61575	-0.143118	1.04153	-0.137411	0.890706	0.918074	WDR4P1	FALSE	NONE
964.08	0.0872582	0.1707	0.511177	0.609227	0.688619	CROCCP1	FALSE	NONE
0.349225	-2.18652	4.04909	-0.540002	0.589196	NA	RNA5SP515	FALSE	NONE
48.9977	-3.46711	0.476183	-7.28104	3.31245e-13	1.62632e-12	SMIM10L2A	TRUE	DOWN
0.698451	-3.17779	3.97902	-0.798636	0.424501	NA	LOC100506790	FALSE	NONE
308.353	0.617248	0.196231	3.14553	0.00165788	0.00357395	ZNF449	FALSE	NONE
0.492792	-1.22473	4.04909	-0.302471	0.762293	NA	ETDC	FALSE	NONE
2.00993	4.24318	2.82601	1.50147	0.133233	0.197024	LOC100421043	FALSE	NONE
1.74613	-4.49777	2.93066	-1.53473	0.124851	0.186227	ETDA	FALSE	NONE
201.862	0.66593	0.242526	2.74581	0.00603625	0.0119963	ZNF75D	FALSE	NONE
0	NA	NA	NA	NA	NA	LOC100419794	FALSE	NONE
38.0785	0.602833	0.467707	1.28891	0.197429	0.274157	LOC650024	FALSE	NONE
1.50066	-4.27345	2.77601	-1.53942	0.123701	0.184833	LOC728470	FALSE	NONE
578.95	-0.28036	0.157815	-1.77651	0.0756486	0.120498	CT55	FALSE	NONE
0	NA	NA	NA	NA	NA	LOC100419791	FALSE	NONE
0.310551	1.53267	4.02753	0.380549	0.703538	NA	SMIM10L2B-AS1	FALSE	NONE
0	NA	NA	NA	NA	NA	ETDB	FALSE	NONE
48.5082	-4.09276	0.560604	-7.30063	2.86427e-13	1.41057e-12	SMIM10L2B	TRUE	DOWN
0	NA	NA	NA	NA	NA	NCLP2	FALSE	NONE
0.812082	2.93972	3.51066	0.837369	0.402385	NA	TMEM255A	FALSE	NONE
698.891	0.496825	0.173384	2.86547	0.00416391	0.00845351	ZBTB33	FALSE	NONE
61.215	-0.439968	0.388084	-1.1337	0.256922	0.340288	NKAPP1	FALSE	NONE
14.4698	-0.722302	0.797172	-0.90608	0.364893	0.454906	EEF1A1P30	FALSE	NONE
67.5075	1.41374	0.391513	3.61096	0.000305064	0.000721923	SFR1P1	FALSE	NONE
2954.62	-0.492158	0.138272	-3.55933	0.000371795	0.000869722	RHOXF2	FALSE	NONE
0	NA	NA	NA	NA	NA	LINC01402	FALSE	NONE
6.74463	-3.55773	1.35397	-2.62764	0.00859804	0.0166432	RHOXF1	FALSE	NONE
1776.97	-1.1125	0.153308	-7.2566	3.96935e-13	1.93779e-12	RHOXF2B	FALSE	NONE
7.30371	-1.43383	1.01056	-1.41884	0.155945	0.225056	RHOXF1-AS1	FALSE	NONE
0.405496	-2.37352	4.03207	-0.58866	0.556089	NA	RHOXF1P1	FALSE	NONE
4.15724	-3.79483	1.70986	-2.21939	0.0264605	0.0467973	RHOXF1P2	FALSE	NONE
2.35218	-4.92663	2.24466	-2.19482	0.0281762	0.0494928	RHOXF1P3	FALSE	NONE
151.192	-0.192266	0.245699	-0.782527	0.433905	0.524889	PRPF4BP1	FALSE	NONE
61.9308	4.30106	0.575059	7.47934	7.4694e-14	3.82883e-13	LOC100506955	TRUE	UP
2.27059	4.41428	2.43405	1.81355	0.0697465	0.1121	SLC6A14P2	FALSE	NONE
2.08476	4.29778	2.24034	1.91836	0.0550648	0.0906095	SLC6A14P1	FALSE	NONE
9.05523	2.7186	1.1878	2.28876	0.0220931	0.0396874	CT83	FALSE	NONE
3.07393	2.90134	2.08513	1.39144	0.164091	0.235	SLC6A14	FALSE	NONE
0	NA	NA	NA	NA	NA	RNU6-154P	FALSE	NONE
0	NA	NA	NA	NA	NA	AGTR2	FALSE	NONE
577.334	3.92113	0.217299	18.0449	8.65354e-73	9.47122e-71	API5P1	TRUE	UP
0	NA	NA	NA	NA	NA	AKR1B1P8	FALSE	NONE
0	NA	NA	NA	NA	NA	RN7SL712P	FALSE	NONE
3.68035	5.11216	1.89859	2.69261	0.00708959	0.0139163	DANT1	FALSE	NONE
7.58803	5.15854	1.53014	3.37128	0.000748186	0.00168356	DANT2	FALSE	NONE
2407.68	1.09626	0.148646	7.37499	1.64352e-13	8.21441e-13	SUMO2P21	FALSE	NONE
22.6641	-0.525279	0.597023	-0.87983	0.378951	0.469058	EEF1GP5	FALSE	NONE
1.34889	-0.572021	2.67622	-0.213742	0.830748	0.871903	ASS1P5	FALSE	NONE
0	NA	NA	NA	NA	NA	PHF5FP	FALSE	NONE
4.61936	-0.272227	1.58185	-0.172094	0.863364	0.897087	PLS3	FALSE	NONE
0	NA	NA	NA	NA	NA	PLS3-AS1	FALSE	NONE
0.125383	0.513457	4.08047	0.125833	0.899864	NA	TUBAP6	FALSE	NONE
18.0777	-0.255596	0.703994	-0.363065	0.716556	0.778689	LUZP4	FALSE	NONE
1.18177	-3.92262	2.79765	-1.40211	0.160882	0.231147	RPL36P18	FALSE	NONE
17.774	-1.57357	0.664234	-2.369	0.0178365	0.032612	RBMXL3	FALSE	NONE
0.349225	-2.18652	4.04909	-0.540002	0.589196	NA	TMSB4XP7	FALSE	NONE
0.4307	2.01969	3.99332	0.505768	0.61302	NA	SNORA35B	FALSE	NONE
337.292	2.36313	0.210952	11.2022	3.9771e-29	4.98198e-28	LRCH2	TRUE	UP
0	NA	NA	NA	NA	NA	YAP1P2	FALSE	NONE
0.143567	0.513457	4.08047	0.125833	0.899864	NA	LOC100419790	FALSE	NONE
0	NA	NA	NA	NA	NA	RNU6-648P	FALSE	NONE
16.4259	2.64693	0.863709	3.06461	0.00217955	0.00461571	IL13RA2	FALSE	NONE
0	NA	NA	NA	NA	NA	MIR448	FALSE	NONE
459.32	4.50807	0.748906	6.01954	1.74909e-09	6.59067e-09	HSPA8P7	TRUE	UP
0	NA	NA	NA	NA	NA	MIR1911	FALSE	NONE
0	NA	NA	NA	NA	NA	MIR1298	FALSE	NONE
0	NA	NA	NA	NA	NA	MIR1264	FALSE	NONE
0	NA	NA	NA	NA	NA	MIR1912	FALSE	NONE
0	NA	NA	NA	NA	NA	MIR764	FALSE	NONE
0	NA	NA	NA	NA	NA	SNORA35	FALSE	NONE
0	NA	NA	NA	NA	NA	RPL36AP53	FALSE	NONE
15.9369	0.994069	0.741565	1.3405	0.180083	0.253965	HTR2C	FALSE	NONE
130.951	-1.23764	0.281051	-4.40361	1.06463e-05	2.949e-05	SSU72P1	FALSE	NONE
213.114	3.76506	0.822733	4.57629	4.73302e-06	1.35747e-05	TNPO3P1	TRUE	UP
3.04703	1.48414	1.86434	0.796064	0.425995	0.517152	RN7SL93P	FALSE	NONE
1.74622	4.03876	2.67848	1.50786	0.131591	0.194864	RNU1-57P	FALSE	NONE
1.6969	3.99909	2.40061	1.66586	0.0957408	0.148127	QTRT1P1	FALSE	NONE
2.14398	0.446377	1.88655	0.23661	0.812959	0.857441	XACT	FALSE	NONE
222.963	-2.4468	0.27947	-8.75512	2.03878e-18	1.39649e-17	PPIHP2	TRUE	DOWN
1.95953	0.51118	2.58754	0.197555	0.843393	0.881344	LOC101928437	FALSE	NONE
1.2422	3.5431	3.32769	1.06473	0.286997	0.372575	TEX13A	FALSE	NONE
0	NA	NA	NA	NA	NA	IL1RAPL2	FALSE	NONE
0	NA	NA	NA	NA	NA	ESX1	FALSE	NONE
936.892	0.923799	0.178809	5.16639	2.38653e-07	7.64531e-07	FAM199X	FALSE	NONE
89.0837	0.340036	0.334887	1.01538	0.309927	0.39735	LOC286437	FALSE	NONE
1.44265	-1.09067	2.63939	-0.413228	0.67944	0.74843	ZCCHC18	FALSE	NONE
2.55712	-1.14274	1.94294	-0.588147	0.556433	0.64138	SLC25A53	FALSE	NONE
0	NA	NA	NA	NA	NA	LOC101060236	FALSE	NONE
3.64068	-5.5446	2.12535	-2.60879	0.00908629	0.0175188	H2BW3P	FALSE	NONE
1.6132	-4.36981	2.71325	-1.61054	0.107279	0.163733	H2BW2	FALSE	NONE
2.17869	-1.48098	2.49375	-0.593877	0.552594	0.638122	H2BW1	FALSE	NONE
3.00869	-5.26936	2.11541	-2.49094	0.0127407	0.023901	H2BW4P	FALSE	NONE
0	NA	NA	NA	NA	NA	DPPA3P1	FALSE	NONE
0	NA	NA	NA	NA	NA	SLC25A53P1	FALSE	NONE
18.7513	-6.00312	1.26019	-4.76365	1.90118e-06	5.6426e-06	TMSB15B	TRUE	DOWN
0.949217	-1.46064	3.36965	-0.433468	0.664675	NA	ELF2P1	FALSE	NONE
0	NA	NA	NA	NA	NA	H2BP9	FALSE	NONE
0	NA	NA	NA	NA	NA	TMSB15B-AS1	FALSE	NONE
80.6242	-4.06149	0.426639	-9.51972	1.73645e-21	1.40691e-20	TMSB15A	TRUE	DOWN
0	NA	NA	NA	NA	NA	TCP11X2	FALSE	NONE
72.121	-1.40649	0.368404	-3.81778	0.000134659	0.000332497	NXF2B	FALSE	NONE
0.752297	2.83503	3.9562	0.716605	0.473618	NA	LOC100499471	FALSE	NONE
35.1357	-1.08634	0.496801	-2.18666	0.0287671	0.0503868	NXF2	FALSE	NONE
0	NA	NA	NA	NA	NA	TCP11X1	FALSE	NONE
0	NA	NA	NA	NA	NA	TCP11X3P	FALSE	NONE
191.018	-2.67522	0.272928	-9.8019	1.10486e-22	9.5992e-22	BEX5	TRUE	DOWN
0	NA	NA	NA	NA	NA	TCEAL6	FALSE	NONE
0	NA	NA	NA	NA	NA	RNU6-587P	FALSE	NONE
0	NA	NA	NA	NA	NA	LOC100420247	FALSE	NONE
6.3319	-1.3825	1.44106	-0.959365	0.337375	0.426111	ARMCX2	FALSE	NONE
5.45877	-2.21331	1.30688	-1.69358	0.0903443	0.140917	RNU6-30P	FALSE	NONE
1097.83	1.17565	0.194478	6.04518	1.49242e-09	5.65653e-09	ARMCX3	FALSE	NONE
357.243	-1.10923	0.195975	-5.66005	1.51329e-08	5.3167e-08	ARMCX6	FALSE	NONE
115.595	-0.951521	0.305549	-3.11414	0.00184485	0.00394572	ARMCX7P	FALSE	NONE
13.4773	-1.77625	0.832538	-2.13354	0.0328807	0.0569279	ARMCX1	FALSE	NONE
521.248	5.13037	0.646233	7.93888	2.04011e-15	1.15943e-14	PRKCIP1	TRUE	UP
0	NA	NA	NA	NA	NA	PPIAP90	FALSE	NONE
4.07649	-1.31766	1.67085	-0.788614	0.430338	0.521199	ARMCX4	FALSE	NONE
0	NA	NA	NA	NA	NA	HNRNPH2	FALSE	NONE
878.18	-1.18696	0.145151	-8.1774	2.90036e-16	1.74062e-15	GLA	FALSE	NONE
45.822	-2.14557	0.454425	-4.7215	2.34113e-06	6.90155e-06	RPL36A	TRUE	DOWN
0	NA	NA	NA	NA	NA	RPL36A-HNRNPH2	FALSE	NONE
829.411	0.173595	0.145086	1.1965	0.231503	0.312927	BTK	FALSE	NONE
477.314	-1.67721	0.197355	-8.49846	1.92117e-17	1.24308e-16	TIMM8A	TRUE	DOWN
1.26511	-0.843998	2.77502	-0.304141	0.761021	0.815311	RPL21P132	FALSE	NONE
6.49813	-1.39863	1.23863	-1.12918	0.258824	0.342245	NANOGNBP3	FALSE	NONE
0.250766	1.26472	4.05171	0.312146	0.75493	NA	RNU6-934P	FALSE	NONE
0.8614	3.0206	3.81278	0.792231	0.428226	NA	FNDC3CP	FALSE	NONE
688.912	0.0675402	0.189628	0.356171	0.721712	0.783073	TAF9B	FALSE	NONE
7409.3	0.12437	0.125389	0.991876	0.321258	0.409155	PGK1	FALSE	NONE
50.1176	1.43663	0.46924	3.0616	0.00220159	0.00465893	PGAM4	FALSE	NONE
60.5544	1.79977	0.545005	3.30229	0.000958973	0.00212766	LOC101241901	FALSE	NONE
502.381	1.45716	0.201702	7.22434	5.0355e-13	2.44166e-12	ATP7A	FALSE	NONE
857.563	-2.05301	0.187161	-10.9693	5.37152e-28	6.34994e-27	COX7B	TRUE	DOWN
0.405496	-2.37352	4.03207	-0.58866	0.556089	NA	RN7SL460P	FALSE	NONE
0.435934	2.03442	3.99245	0.509568	0.610354	NA	RNU6-854P	FALSE	NONE
1229.84	0.879889	0.136735	6.43501	1.23468e-10	5.05336e-10	MAGT1	FALSE	NONE
0	NA	NA	NA	NA	NA	FABP5P15	FALSE	NONE
357.72	1.86749	0.202861	9.20577	3.39217e-20	2.54931e-19	ATRX	TRUE	UP
0	NA	NA	NA	NA	NA	FGF16	FALSE	NONE
0	NA	NA	NA	NA	NA	SPRYD7P1	FALSE	NONE
0	NA	NA	NA	NA	NA	RNA5SP509	FALSE	NONE
0	NA	NA	NA	NA	NA	MIR325	FALSE	NONE
0	NA	NA	NA	NA	NA	MIR384	FALSE	NONE
0	NA	NA	NA	NA	NA	MIR325HG	FALSE	NONE
0	NA	NA	NA	NA	NA	TRAPPC13P1	FALSE	NONE
0	NA	NA	NA	NA	NA	RNA5SP508	FALSE	NONE
11.4027	-2.47966	1.02174	-2.42691	0.0152282	0.0281766	MAGEE1	FALSE	NONE
11844.8	0.028517	0.147385	0.193486	0.846579	0.883949	LDHBP2	FALSE	NONE
0	NA	NA	NA	NA	NA	LOC100533728	FALSE	NONE
0	NA	NA	NA	NA	NA	RNU6-867P	FALSE	NONE
0	NA	NA	NA	NA	NA	MMADHCP1	FALSE	NONE
364.007	-0.869722	0.190176	-4.57324	4.80228e-06	1.37657e-05	PBDC1	FALSE	NONE
206.134	2.49857	0.251623	9.92982	3.08828e-23	2.76692e-22	ARL5AP5	TRUE	UP
1.5645	1.53503	2.34397	0.654884	0.512543	0.600516	NAP1L6P	FALSE	NONE
0	NA	NA	NA	NA	NA	PABPC1L2A	FALSE	NONE
0.349225	-2.18652	4.04909	-0.540002	0.589196	NA	PABPC1L2B	FALSE	NONE
0	NA	NA	NA	NA	NA	PABPC1L2B-AS1	FALSE	NONE
5.03867	-2.36288	1.35605	-1.74247	0.0814264	0.128662	FAM226A	FALSE	NONE
0	NA	NA	NA	NA	NA	FAM236A	FALSE	NONE
0	NA	NA	NA	NA	NA	FAM236C	FALSE	NONE
0.873064	-3.4987	3.77837	-0.925981	0.354456	NA	DMRTC1	FALSE	NONE
0	NA	NA	NA	NA	NA	FAM236D	FALSE	NONE
0	NA	NA	NA	NA	NA	FAM236B	FALSE	NONE
2.18681	-1.35665	2.25705	-0.601075	0.54779	0.633897	FAM226B	FALSE	NONE
1.10395	-3.8328	3.11867	-1.22898	0.219078	0.298916	DMRTC1B	FALSE	NONE
0	NA	NA	NA	NA	NA	RNU1-112P	FALSE	NONE
12.5603	3.91262	1.10031	3.55594	0.000376635	0.000880564	CAPZA1P3	FALSE	NONE
0.561317	2.40354	3.97328	0.604926	0.545228	NA	PHKA1-AS1	FALSE	NONE
25.22	2.74198	0.625297	4.38509	1.15938e-05	3.20183e-05	MATR3P1	TRUE	UP
769.05	1.43267	0.180681	7.92929	2.20395e-15	1.24857e-14	PHKA1	FALSE	NONE
1.0105	0.603111	3.02329	0.199488	0.841881	0.880147	RNU2-68P	FALSE	NONE
314.035	-0.602309	0.190568	-3.1606	0.00157442	0.00340427	HDAC8	FALSE	NONE
0	NA	NA	NA	NA	NA	MIR1468	FALSE	NONE
1.18977	0.999426	2.81462	0.355084	0.722527	0.783693	BTF3P8	FALSE	NONE
0	NA	NA	NA	NA	NA	ARHGEF9-IT1	FALSE	NONE
6.15983	-1.17844	1.29026	-0.913332	0.361068	0.45116	ARHGEF9	FALSE	NONE
523.017	0.0962443	0.193796	0.496626	0.619452	0.697046	LINC01278	FALSE	NONE
500.368	2.56147	0.200796	12.7566	2.86451e-37	5.63093e-36	SPIN4	TRUE	UP
474.508	3.57026	0.22051	16.1909	5.84668e-59	3.34855e-57	CBX1P1	TRUE	UP
0.287133	1.43378	4.03595	0.355253	0.7224	NA	SPIN4-AS1	FALSE	NONE
0	NA	NA	NA	NA	NA	LOC100533730	FALSE	NONE
0	NA	NA	NA	NA	NA	LOC100533729	FALSE	NONE
0	NA	NA	NA	NA	NA	RNU6-434P	FALSE	NONE
0	NA	NA	NA	NA	NA	RPL7AP71	FALSE	NONE
1.07188	-0.389804	2.94773	-0.132239	0.894796	0.92126	WNK3	FALSE	NONE
0	NA	NA	NA	NA	NA	RPL37P24	FALSE	NONE
253.386	-1.44012	0.245109	-5.87545	4.21691e-09	1.54478e-08	FAM120C	FALSE	NONE
815.893	1.42996	0.173795	8.22784	1.90613e-16	1.15875e-15	PHF8	FALSE	NONE
0	NA	NA	NA	NA	NA	RNA5SP505	FALSE	NONE
826.623	-1.08987	0.159468	-6.83442	8.23377e-12	3.6675e-11	MRPS18CP7	FALSE	NONE
135.66	1.65268	0.321391	5.14227	2.7144e-07	8.64631e-07	MRPL32P2	TRUE	UP
0	NA	NA	NA	NA	NA	MIRLET7F2	FALSE	NONE
0.454118	2.08919	3.98929	0.523699	0.600488	NA	MIR98	FALSE	NONE
5682.81	-0.0321621	0.138196	-0.232728	0.815972	0.859952	HUWE1	FALSE	NONE
0	NA	NA	NA	NA	NA	VTRNA3-1P	FALSE	NONE
152.433	0.188836	0.282186	0.669189	0.503375	0.591707	TIPINP1	FALSE	NONE
2654.96	-2.8462	0.147876	-19.2473	1.48755e-82	2.43185e-80	HSD17B10	TRUE	DOWN
12.8565	-1.07723	0.81206	-1.32654	0.184662	0.259363	RIBC1	FALSE	NONE
0	NA	NA	NA	NA	NA	MIR6857	FALSE	NONE
2726.93	0.270322	0.126839	2.13121	0.0330715	0.0572046	SMC1A	FALSE	NONE
0.60166	-2.94708	3.99141	-0.738356	0.460298	NA	RPSAP62	FALSE	NONE
964.125	-0.500297	0.145472	-3.43914	0.000583576	0.00133125	IQSEC2	FALSE	NONE
0	NA	NA	NA	NA	NA	MIR6894	FALSE	NONE
2.1251	1.35974	2.04568	0.664691	0.506248	0.594489	MIR6895	FALSE	NONE
3543.78	0.0394435	0.140708	0.280321	0.779231	0.830481	KDM5C	FALSE	NONE
0.405496	-2.37352	4.03207	-0.58866	0.556089	NA	ACTG1P10	FALSE	NONE
0.280658	1.4033	4.03866	0.347465	0.728242	NA	RNU7-37P	FALSE	NONE
46.6107	1.50416	0.627965	2.39529	0.0166073	0.030512	KANTR	FALSE	NONE
1289	-0.71222	0.149644	-4.75943	1.9414e-06	5.75602e-06	TSPYL2	FALSE	NONE
2.66636	-1.18728	1.7347	-0.684427	0.493705	0.582302	GPR173	FALSE	NONE
583.674	0.360364	0.16845	2.13929	0.0324124	0.0561925	FAM156A	FALSE	NONE
589.029	0.564544	0.160981	3.50689	0.000453385	0.00104908	FAM156B	FALSE	NONE
1.38232	-4.14851	2.64866	-1.56627	0.117285	0.176791	XAGE3	FALSE	NONE
4605.81	4.39529	0.42666	10.3016	6.92854e-25	6.87267e-24	EIF4A2P4	TRUE	UP
11.2927	-0.0224569	0.848412	-0.0264693	0.978883	0.984562	XAGE5	FALSE	NONE
0	NA	NA	NA	NA	NA	SPANXN5	FALSE	NONE
813.919	-3.67578	0.171884	-21.3852	1.83474e-101	6.40422e-99	SSX2B	TRUE	DOWN
0.143567	0.513457	4.08047	0.125833	0.899864	NA	LOC102723585	FALSE	NONE
0.461746	0.472011	4.03595	0.116952	0.906898	NA	LOC791098	FALSE	NONE
387.59	-3.1547	0.20889	-15.1022	1.56594e-51	6.24202e-50	SSX2	TRUE	DOWN
0.74888	1.47319	3.70659	0.397452	0.691034	NA	SSXP5	FALSE	NONE
0	NA	NA	NA	NA	NA	RNA5SP504	FALSE	NONE
30.6108	3.58892	0.686857	5.22513	1.74033e-07	5.6374e-07	LOC791097	TRUE	UP
1.86164	-0.147691	2.19648	-0.0672397	0.946391	0.961088	SSX7	FALSE	NONE
3.54108	-0.21271	1.4287	-0.148883	0.881646	0.911184	SSX8P	FALSE	NONE
1.06466	2.09919	2.76473	0.759274	0.447689	0.538728	LOC100420089	FALSE	NONE
0	NA	NA	NA	NA	NA	SSXP1	FALSE	NONE
0	NA	NA	NA	NA	NA	SSXP4	FALSE	NONE
0.349225	-2.18652	4.04909	-0.540002	0.589196	NA	RBM22P11	FALSE	NONE
496.075	-1.38264	0.175198	-7.89188	2.97678e-15	1.67225e-14	XAGE1B	FALSE	NONE
0	NA	NA	NA	NA	NA	RBM22P7	FALSE	NONE
829.01	-1.42111	0.151761	-9.36414	7.66703e-21	5.98487e-20	XAGE1A	FALSE	NONE
0	NA	NA	NA	NA	NA	RBM22P6	FALSE	NONE
1.26363	-1.65813	2.55603	-0.648711	0.516525	0.604223	XAGE2	FALSE	NONE
0	NA	NA	NA	NA	NA	MIR8088	FALSE	NONE
0	NA	NA	NA	NA	NA	LOC100421603	FALSE	NONE
0	NA	NA	NA	NA	NA	SNORA11D	FALSE	NONE
18.5239	-4.15044	0.854425	-4.85758	1.1883e-06	3.58824e-06	MAGED4	TRUE	DOWN
0.401106	-2.3598	4.03324	-0.585088	0.558488	NA	SNORA11E	FALSE	NONE
21.3107	-4.57844	0.855692	-5.35057	8.76783e-08	2.90164e-07	MAGED4B	TRUE	DOWN
0	NA	NA	NA	NA	NA	TPMTP3	FALSE	NONE
1326.59	-2.12728	0.165363	-12.8643	7.14428e-38	1.45764e-36	UQCR10P1	TRUE	DOWN
284.653	4.31748	0.298259	14.4756	1.72786e-47	5.68543e-46	IPO7P1	TRUE	UP
0	NA	NA	NA	NA	NA	RNU6-504P	FALSE	NONE
1.32656	3.64976	2.90302	1.25723	0.208671	0.287174	LOC100631242	FALSE	NONE
504.708	-1.09146	0.17323	-6.30064	2.96411e-10	1.18043e-09	MAGED1	FALSE	NONE
1324.37	2.34659	0.164526	14.2628	3.73346e-46	1.12922e-44	GSPT2	TRUE	UP
0	NA	NA	NA	NA	NA	CENPVL1	FALSE	NONE
0	NA	NA	NA	NA	NA	CENPVL2	FALSE	NONE
0	NA	NA	NA	NA	NA	CENPVL3	FALSE	NONE
0	NA	NA	NA	NA	NA	TRE-CTC18-1	FALSE	NONE
0	NA	NA	NA	NA	NA	LINC01496	FALSE	NONE
21.123	-4.56996	0.869112	-5.2582	1.45475e-07	4.73728e-07	NUDT11	TRUE	DOWN
3.71825	-3.70009	1.74906	-2.11548	0.0343891	0.0592536	EZHIP	FALSE	NONE
0	NA	NA	NA	NA	NA	LOC100419238	FALSE	NONE
0.871867	3.03578	3.42019	0.887606	0.374753	NA	NUDT10	FALSE	NONE
0	NA	NA	NA	NA	NA	LOC100420331	FALSE	NONE
0	NA	NA	NA	NA	NA	LINC01284	FALSE	NONE
0	NA	NA	NA	NA	NA	LOC100420318	FALSE	NONE
0	NA	NA	NA	NA	NA	HMGB1P15	FALSE	NONE
0	NA	NA	NA	NA	NA	BMP15	FALSE	NONE
0	NA	NA	NA	NA	NA	H3P44	FALSE	NONE
0	NA	NA	NA	NA	NA	RNU6-935P	FALSE	NONE
0	NA	NA	NA	NA	NA	SHROOM4	FALSE	NONE
0	NA	NA	NA	NA	NA	DGKK	FALSE	NONE
2.4492	4.53249	2.12621	2.13172	0.0330295	0.0571358	CCNB3	FALSE	NONE
1.12263	3.40359	3.09258	1.10057	0.271085	0.355854	AKAP4	FALSE	NONE
0	NA	NA	NA	NA	NA	PYY3	FALSE	NONE
0	NA	NA	NA	NA	NA	MIR502	FALSE	NONE
0	NA	NA	NA	NA	NA	MIR660	FALSE	NONE
0	NA	NA	NA	NA	NA	MIR500B	FALSE	NONE
0	NA	NA	NA	NA	NA	MIR501	FALSE	NONE
0	NA	NA	NA	NA	NA	MIR362	FALSE	NONE
0	NA	NA	NA	NA	NA	MIR500A	FALSE	NONE
0	NA	NA	NA	NA	NA	MIR188	FALSE	NONE
0	NA	NA	NA	NA	NA	MIR532	FALSE	NONE
0.310551	1.53267	4.02753	0.380549	0.703538	NA	RNU6-421P	FALSE	NONE
688.112	-0.0224234	0.182082	-0.12315	0.901988	0.926965	CLCN5	FALSE	NONE
0	NA	NA	NA	NA	NA	CPSF1P2	FALSE	NONE
127.768	-0.760162	0.336206	-2.261	0.0237594	0.042427	USP27X	FALSE	NONE
24.6108	0.732504	0.618408	1.1845	0.236216	0.317437	USP27X-DT	FALSE	NONE
96.5431	-2.43019	0.392383	-6.19341	5.88756e-10	2.29513e-09	PAGE4	TRUE	DOWN
457.899	-5.50682	0.287341	-19.1647	7.2953e-82	1.17774e-79	PAGE1	TRUE	DOWN
0	NA	NA	NA	NA	NA	SALL1P1	FALSE	NONE
334.634	3.8358	0.276061	13.8948	6.81329e-44	1.83895e-42	VDAC1P2	TRUE	UP
2565.39	-4.03563	0.165157	-24.4351	7.25361e-132	8.14611e-129	GAGE1	TRUE	DOWN
585.053	-3.90017	0.19706	-19.7917	3.50742e-87	6.76094e-85	GAGE2A	TRUE	DOWN
589.906	-3.96163	0.228022	-17.3739	1.30088e-67	1.09096e-65	GAGE12H	TRUE	DOWN
1731.62	-3.51736	0.179728	-19.5705	2.75883e-85	4.91452e-83	GAGE12G	TRUE	DOWN
1746.61	-3.57756	0.16861	-21.218	6.5182e-100	2.10456e-97	GAGE12F	TRUE	DOWN
602.913	-3.83477	0.186046	-20.6119	2.14428e-94	5.43007e-92	GAGE12E	TRUE	DOWN
564.531	-3.8668	0.211602	-18.2739	1.3354e-74	1.58955e-72	GAGE12D	TRUE	DOWN
573.617	-4.05576	0.227036	-17.864	2.24936e-71	2.24328e-69	GAGE12C	TRUE	DOWN
1869.4	-3.70474	0.164495	-22.5219	2.53299e-112	1.48698e-109	GAGE12B	TRUE	DOWN
1173.15	-4.37267	0.19175	-22.804	4.18237e-115	2.84291e-112	GAGE13	TRUE	DOWN
2314.5	-3.81209	0.16648	-22.8982	4.84174e-116	3.5732e-113	GAGE12J	TRUE	DOWN
1199.37	-3.55226	0.169733	-20.9285	2.94331e-97	8.26365e-95	GAGE10	TRUE	DOWN
97.0078	-0.0218206	0.303664	-0.0718576	0.942715	0.958222	PPP1R3F	FALSE	NONE
0	NA	NA	NA	NA	NA	FLICR	FALSE	NONE
25.2428	0.924298	0.657996	1.40472	0.160106	0.230225	FOXP3	FALSE	NONE
617.917	-1.31137	0.190225	-6.89377	5.43344e-12	2.45489e-11	CCDC22	FALSE	NONE
3208.7	-1.35799	0.164669	-8.24677	1.62738e-16	9.94681e-16	HSPB1P2	FALSE	NONE
85.1656	-1.09321	0.329263	-3.32018	0.000899608	0.00200214	CACNA1F	FALSE	NONE
0.406041	1.94117	3.9981	0.485522	0.627306	NA	SYP-AS1	FALSE	NONE
107.964	-1.53808	0.354535	-4.33829	1.43597e-05	3.9254e-05	SYP	TRUE	DOWN
997.086	-0.286688	0.155759	-1.84059	0.0656818	0.106181	PRICKLE3	FALSE	NONE
1045.94	1.65347	0.155868	10.6081	2.73114e-26	2.93572e-25	PLP2	TRUE	UP
330.898	2.77149	0.24684	11.2279	2.9748e-29	3.75557e-28	MAGIX	TRUE	UP
9.17758	-0.0727056	0.934659	-0.0777883	0.937996	0.95444	RN7SL262P	FALSE	NONE
886.506	-1.38902	0.149012	-9.32153	1.14676e-20	8.88183e-20	GPKOW	FALSE	NONE
0	NA	NA	NA	NA	NA	RNU4-52P	FALSE	NONE
852.475	-1.96121	0.167768	-11.69	1.43415e-31	2.05231e-30	WDR45	TRUE	DOWN
255.535	-1.54698	0.228114	-6.78158	1.18868e-11	5.2467e-11	PRAF2	TRUE	DOWN
199.939	0.540477	0.226884	2.38217	0.0172108	0.0315601	CCDC120	FALSE	NONE
1392.22	0.739414	0.14756	5.01093	5.41681e-07	1.68493e-06	TFE3	FALSE	NONE
995.927	-0.755757	0.142006	-5.32199	1.02637e-07	3.37979e-07	GRIPAP1	FALSE	NONE
322.717	-0.989384	0.221975	-4.45718	8.30441e-06	2.32826e-05	KCND1	FALSE	NONE
4.28769	-2.01225	1.40802	-1.42914	0.152965	0.221399	RNU6-722P	FALSE	NONE
5942.8	-1.77499	0.129096	-13.7493	5.13905e-43	1.33543e-41	OTUD5	TRUE	DOWN
4363.79	-0.562835	0.129794	-4.33638	1.44848e-05	3.95876e-05	PIM2	FALSE	NONE
1020.72	-0.301338	0.149782	-2.01184	0.044237	0.0743423	SLC35A2	FALSE	NONE
2729.15	-2.74496	0.165733	-16.5625	1.29972e-61	8.43512e-60	PQBP1	TRUE	DOWN
4590.89	-3.75066	0.179816	-20.8584	1.27972e-96	3.40775e-94	TIMM17B	TRUE	DOWN
58.4128	-2.87249	0.501007	-5.73342	9.84237e-09	3.50757e-08	PCSK1N	TRUE	DOWN
10.2275	-3.53433	1.08091	-3.26976	0.00107639	0.00237472	ERAS	FALSE	NONE
2686.81	-0.756645	0.150364	-5.03208	4.85195e-07	1.51579e-06	HDAC6	FALSE	NONE
11056	-1.69678	0.153085	-11.0839	1.50267e-28	1.82912e-27	GATA1	TRUE	DOWN
0	NA	NA	NA	NA	NA	RNU6-29P	FALSE	NONE
865.899	0.914284	0.173685	5.26405	1.40919e-07	4.59647e-07	LOC100420869	FALSE	NONE
135.378	-2.31611	0.305798	-7.57401	3.61879e-14	1.89601e-13	GLOD5	TRUE	DOWN
0.287133	1.43378	4.03595	0.355253	0.7224	NA	RNU6-1056P	FALSE	NONE
1698.97	-2.29137	0.143977	-15.9149	4.99715e-57	2.60235e-55	SUV39H1	TRUE	DOWN
171.645	0.113152	0.271738	0.4164	0.677118	0.74654	WAS	FALSE	NONE
2.02502	0.90559	2.28214	0.396816	0.691503	0.758097	VN1R110P	FALSE	NONE
3449.3	-1.51497	0.139067	-10.8938	1.23334e-27	1.42474e-26	WDR13	TRUE	DOWN
0.287133	1.43378	4.03595	0.355253	0.7224	NA	MRPL32P1	FALSE	NONE
3027.05	-0.531935	0.131875	-4.03364	5.49193e-05	0.000141165	RBM3	FALSE	NONE
390.439	-0.857859	0.177205	-4.84106	1.29146e-06	3.88657e-06	TBC1D25	FALSE	NONE
3191.44	-3.13362	0.146806	-21.3453	4.30916e-101	1.43421e-98	EBP	TRUE	DOWN
113.532	-0.315512	0.313928	-1.00505	0.314874	0.402635	PORCN	FALSE	NONE
22.6752	-1.98242	0.648347	-3.05765	0.00223079	0.00471802	LOC101927635	FALSE	NONE
875.417	-1.34212	0.14499	-9.25666	2.10927e-20	1.6081e-19	FTSJ1	FALSE	NONE
1262.19	-1.81291	0.177747	-10.1994	1.99562e-24	1.93639e-23	SLC38A5	TRUE	DOWN
556.965	3.80291	0.254414	14.9477	1.61132e-50	6.10269e-49	LOC791096	TRUE	UP
2.41542	-4.9527	2.37653	-2.08401	0.0371596	0.0635188	SSXP7	FALSE	NONE
0	NA	NA	NA	NA	NA	SSXP6	FALSE	NONE
0	NA	NA	NA	NA	NA	LOC791095	FALSE	NONE
58.4742	-3.22571	0.435543	-7.40617	1.30001e-13	6.54823e-13	SSX4B	TRUE	DOWN
54.5865	-4.11463	0.511127	-8.05012	8.27158e-16	4.81205e-15	SSX4	TRUE	DOWN
32.6768	2.41297	0.607155	3.97422	7.06094e-05	0.000179335	LOC101060049	FALSE	NONE
3.14251	-1.38269	1.66949	-0.828212	0.407551	0.498604	LOC791093	FALSE	NONE
652.53	-4.83379	0.211181	-22.8893	5.94014e-116	4.26205e-113	SSX3	TRUE	DOWN
0.405496	-2.37352	4.03207	-0.58866	0.556089	NA	SSXP9	FALSE	NONE
0.878343	3.04528	3.11604	0.977292	0.328425	NA	LOC791092	FALSE	NONE
0.621102	2.54078	3.96729	0.640432	0.521892	NA	SSX9P	FALSE	NONE
2.06839	3.19169	2.17232	1.46926	0.141762	0.207804	LOC791091	FALSE	NONE
0	NA	NA	NA	NA	NA	LOC100420551	FALSE	NONE
3.53679	-1.01509	1.74547	-0.581555	0.560867	0.645251	SSXP8	FALSE	NONE
3192.66	-1.66969	0.133528	-12.5044	7.06124e-36	1.28264e-34	SSX1	TRUE	DOWN
21.9108	2.12351	0.775697	2.73755	0.00618985	0.0122714	LOC100420084	FALSE	NONE
0	NA	NA	NA	NA	NA	RNA5SP503	FALSE	NONE
0.692629	-0.490824	3.8196	-0.128502	0.897752	NA	LOC100420083	FALSE	NONE
2.3808	-1.06014	2.42432	-0.437293	0.661899	0.733298	SSX5	FALSE	NONE
0.425378	0.302952	4.05171	0.0747714	0.940397	NA	SSXP3	FALSE	NONE
0	NA	NA	NA	NA	NA	RNU6-707P	FALSE	NONE
13.185	2.54569	0.946021	2.69095	0.00712497	0.0139847	LOC643554	FALSE	NONE
0	NA	NA	NA	NA	NA	SPACA5B	FALSE	NONE
32.7728	-0.890657	0.495115	-1.79889	0.072036	0.115384	SSX6P	FALSE	NONE
2.96704	-3.16259	1.89042	-1.67296	0.0943359	0.14626	ZNF630	FALSE	NONE
0.405496	-2.37352	4.03207	-0.58866	0.556089	NA	ZNF630-AS1	FALSE	NONE
0	NA	NA	NA	NA	NA	SPACA5	FALSE	NONE
210.895	0.999729	0.244187	4.09411	4.2379e-05	0.000110248	ZNF182	FALSE	NONE
35.2332	2.7768	0.558493	4.97196	6.6281e-07	2.04569e-06	RPL7P57	TRUE	UP
179.979	0.987676	0.258074	3.8271	0.000129662	0.00032077	ZNF81	FALSE	NONE
2507.59	4.03559	0.166747	24.2018	2.12893e-129	2.19961e-126	WASF4P	TRUE	UP
0	NA	NA	NA	NA	NA	LOC100419784	FALSE	NONE
2832.91	-1.62423	0.138118	-11.7597	6.29544e-32	9.19747e-31	CDK16	TRUE	DOWN
66.9001	1.44862	0.376227	3.8504	0.000117923	0.00029288	INE1	FALSE	NONE
5451.79	-1.15293	0.141129	-8.16937	3.09992e-16	1.85521e-15	UBA1	FALSE	NONE
45.2035	1.78087	0.495639	3.59309	0.000326785	0.00076938	ITPK1P1	FALSE	NONE
2698.13	-1.97263	0.144199	-13.6799	1.33898e-42	3.38744e-41	RBM10	TRUE	DOWN
6336.91	-2.95671	0.154461	-19.142	1.1276e-81	1.7979e-79	NDUFB11	TRUE	DOWN
11.7262	-2.1144	0.912915	-2.31609	0.0205533	0.0371501	RNU12-2P	FALSE	NONE
0	NA	NA	NA	NA	NA	RNU6-1189P	FALSE	NONE
0.853726	-2.21903	3.52046	-0.630324	0.528483	NA	RGN	FALSE	NONE
361.009	1.71605	0.205911	8.33394	7.8193e-17	4.8821e-16	JADE3	TRUE	UP
8.7526	-0.330414	0.953462	-0.346541	0.728936	0.788856	LINC01545	FALSE	NONE
141.639	2.57971	0.311449	8.28292	1.20191e-16	7.40058e-16	RP2	TRUE	UP
16.7562	-0.846571	0.685401	-1.23515	0.216775	0.296385	SLC9A7	FALSE	NONE
0.836741	2.98074	3.16864	0.940698	0.34686	NA	SRSF6P1	FALSE	NONE
0	NA	NA	NA	NA	NA	LINC02595	FALSE	NONE
0	NA	NA	NA	NA	NA	MIR222	FALSE	NONE
0	NA	NA	NA	NA	NA	MIR221	FALSE	NONE
28.0568	2.08598	0.619944	3.36479	0.00076602	0.0017213	MIR222HG	FALSE	NONE
0.405496	-2.37352	4.03207	-0.58866	0.556089	NA	MFFP3	FALSE	NONE
38.6377	1.0958	0.500145	2.19096	0.0284549	0.0499008	CYBB	FALSE	NONE
0.825033	2.9617	3.49096	0.848389	0.396221	NA	H2AL1SP	FALSE	NONE
1145.47	1.36048	0.174253	7.80754	5.83148e-15	3.21578e-14	XK	FALSE	NONE
279.945	0.38546	0.25067	1.53772	0.124117	0.185314	LANCL3	FALSE	NONE
0	NA	NA	NA	NA	NA	FAM47DP	FALSE	NONE
0.200553	-1.4101	4.08047	-0.345572	0.729664	NA	FTH1P27	FALSE	NONE
6.3735	-5.37108	1.78785	-3.00421	0.00266272	0.00556907	FTH1P19	FALSE	NONE
0	NA	NA	NA	NA	NA	LOC100420326	FALSE	NONE
141.014	1.61647	0.282463	5.72275	1.04814e-08	3.72244e-08	PRRG1	TRUE	UP
0	NA	NA	NA	NA	NA	MOB1AP2	FALSE	NONE
36.8668	-7.92123	1.27432	-6.21604	5.09871e-10	1.99484e-09	LOC442445	TRUE	DOWN
0	NA	NA	NA	NA	NA	FTHL18	FALSE	NONE
0	NA	NA	NA	NA	NA	FAM47C	FALSE	NONE
0.435934	2.03442	3.99245	0.509568	0.610354	NA	LOC100422408	FALSE	NONE
463.557	3.98897	0.220968	18.0523	7.56862e-73	8.31904e-71	TFDP1P2	TRUE	UP
0	NA	NA	NA	NA	NA	H2AL1QP	FALSE	NONE
0.551973	-2.83344	3.99826	-0.708669	0.47853	NA	RPS15AP40	FALSE	NONE
0.376149	1.84276	4.00447	0.460177	0.645389	NA	LOC101928627	FALSE	NONE
10.5088	4.70006	1.33995	3.50764	0.000452098	0.00104648	HMGB1P16	FALSE	NONE
92.6744	7.90638	1.07358	7.36448	1.77844e-13	8.86531e-13	CFAP47	TRUE	UP
0	NA	NA	NA	NA	NA	RPL14P5	FALSE	NONE
63.1542	1.14786	0.373897	3.06999	0.00214066	0.00453706	RPL23AP82	FALSE	NONE
210.329	0.0728463	0.301379	0.24171	0.809005	0.854492	RABL2B	FALSE	NONE
0	NA	NA	NA	NA	NA	LOC101929829	FALSE	NONE
35.3295	1.17328	0.482261	2.43288	0.0149795	0.0277581	CYP2D6	FALSE	NONE
3653.82	1.8518	0.168511	10.9892	4.30556e-28	5.12737e-27	OLA1P1	TRUE	UP
87.9936	-0.183837	0.318131	-0.577867	0.563354	0.647421	NDUFA6-DT	FALSE	NONE
1647.41	-1.42185	0.135139	-10.5214	6.88101e-26	7.23389e-25	NDUFA6	FALSE	NONE
1219.61	-0.861173	0.139445	-6.17569	6.58737e-10	2.55829e-09	SMDT1	FALSE	NONE
6.70725	-0.097108	1.05638	-0.0919253	0.926757	0.945827	PHETA2	FALSE	NONE
1162.43	1.33071	0.137079	9.70766	2.79673e-22	2.38179e-21	TCF20	FALSE	NONE
31.031	0.436186	0.515155	0.846709	0.397157	0.488015	CYP2D8P	FALSE	NONE
63.8169	-0.693274	0.365171	-1.89849	0.0576314	0.0943776	CYP2D7	FALSE	NONE
0	NA	NA	NA	NA	NA	APOBEC3A_B	FALSE	NONE
2291.32	0.208008	0.126397	1.64567	0.0998316	0.153747	HIRA	FALSE	NONE
3.81619	2.43737	1.67738	1.45309	0.1462	0.213284	KRT18P62	FALSE	NONE
5.29096	0.246889	1.35633	0.182027	0.855561	0.890628	DVL1P1	FALSE	NONE
0.950169	-2.40563	3.09237	-0.777924	0.436614	NA	RPL34P35	FALSE	NONE
919.772	-0.974827	0.171854	-5.67241	1.40799e-08	4.95684e-08	CLTCL1	FALSE	NONE
18171.5	-2.08132	0.167499	-12.4258	1.89252e-35	3.36434e-34	SLC25A1	TRUE	DOWN
711.208	-1.41337	0.211223	-6.69139	2.21059e-11	9.57084e-11	LINC01311	FALSE	NONE
0.834389	-0.792328	3.53926	-0.223868	0.82286	NA	GSC2	FALSE	NONE
0	NA	NA	NA	NA	NA	ABCD1P4	FALSE	NONE
0	NA	NA	NA	NA	NA	LOC100421685	FALSE	NONE
1.10395	-3.8328	3.11867	-1.22898	0.219078	0.298916	LOC644525	FALSE	NONE
49.4119	-1.21698	0.450879	-2.69914	0.00695198	0.0136659	LINC01424	FALSE	NONE
6339.23	-0.569276	0.132442	-4.29831	1.72104e-05	4.67204e-05	UBE2G2	FALSE	NONE
0	NA	NA	NA	NA	NA	KRTAP10-13P	FALSE	NONE
0.125383	0.513457	4.08047	0.125833	0.899864	NA	KRTAP10-12	FALSE	NONE
0	NA	NA	NA	NA	NA	KRTAP12-6P	FALSE	NONE
0	NA	NA	NA	NA	NA	KRTAP12-1	FALSE	NONE
1734.57	3.07245	0.167361	18.3582	2.83824e-75	3.44186e-73	IMMTP1	TRUE	UP
0	NA	NA	NA	NA	NA	KRTAP12-2	FALSE	NONE
0	NA	NA	NA	NA	NA	KRTAP12-3	FALSE	NONE
0	NA	NA	NA	NA	NA	KRTAP12-4	FALSE	NONE
0	NA	NA	NA	NA	NA	KRTAP10-11	FALSE	NONE
0	NA	NA	NA	NA	NA	KRTAP10-10	FALSE	NONE
0	NA	NA	NA	NA	NA	KRTAP10-9	FALSE	NONE
0	NA	NA	NA	NA	NA	KRTAP10-8	FALSE	NONE
0.412516	1.96268	3.99677	0.491066	0.62338	NA	KRTAP10-7	FALSE	NONE
0.401106	-2.3598	4.03324	-0.585088	0.558488	NA	KRTAP10-6	FALSE	NONE
0.621102	2.54078	3.96729	0.640432	0.521892	NA	KRTAP10-5	FALSE	NONE
0	NA	NA	NA	NA	NA	KRTAP10-4	FALSE	NONE
0	NA	NA	NA	NA	NA	KRTAP10-3	FALSE	NONE
0	NA	NA	NA	NA	NA	KRTAP10-2	FALSE	NONE
0	NA	NA	NA	NA	NA	KRTAP10-1	FALSE	NONE
26.1934	-0.116384	0.553888	-0.210122	0.833573	0.87383	TSPEAR-AS2	FALSE	NONE
12.7459	-4.50582	1.10697	-4.07041	4.693e-05	0.000121524	TSPEAR-AS1	FALSE	NONE
7.68892	-0.0230332	0.983386	-0.0234224	0.981313	0.986224	TSPEAR	FALSE	NONE
4276.95	0.0825986	0.129379	0.638425	0.523197	0.610479	GART	FALSE	NONE
42.2961	-1.56189	0.5359	-2.91452	0.00356241	0.00730759	DNAJC28	FALSE	NONE
4.37576	-0.442467	1.34771	-0.32831	0.742677	0.800006	RPS5P3	FALSE	NONE
1419.1	-0.386454	0.172131	-2.24511	0.0247609	0.0440508	TMEM50B	FALSE	NONE
1470.36	-0.0210575	0.131547	-0.160076	0.872821	0.904404	IFNGR2	FALSE	NONE
19.8071	0.253062	0.651745	0.388284	0.697806	0.763419	C21orf62	FALSE	NONE
37.8193	0.00082129	0.452321	0.00181572	0.998551	0.998822	C21orf62-AS1	FALSE	NONE
1403.97	1.06612	0.155885	6.83915	7.96633e-12	3.55451e-11	PAXBP1	FALSE	NONE
0	NA	NA	NA	NA	NA	RNU4-45P	FALSE	NONE
1.63188	3.94645	2.69733	1.4631	0.143441	0.209931	LOC100420035	FALSE	NONE
15.0186	3.55204	0.94517	3.75809	0.000171214	0.000417057	LINC00308	FALSE	NONE
0	NA	NA	NA	NA	NA	RPL7P3	FALSE	NONE
0	NA	NA	NA	NA	NA	MIR133A2	FALSE	NONE
0	NA	NA	NA	NA	NA	MIR1-1	FALSE	NONE
0	NA	NA	NA	NA	NA	MIR1-1HG	FALSE	NONE
0	NA	NA	NA	NA	NA	MIR1-1HG-AS1	FALSE	NONE
64.807	0.498855	0.369659	1.3495	0.177177	0.250505	GATA5	FALSE	NONE
0	NA	NA	NA	NA	NA	LINC01440	FALSE	NONE
0.174613	-1.4101	4.08047	-0.345572	0.729664	NA	LINC01441	FALSE	NONE
729.456	-0.891543	0.200994	-4.43568	9.17838e-06	2.55913e-05	EPS8L1	FALSE	NONE
2217.32	-0.383403	0.122007	-3.14247	0.00167527	0.00360692	RDH13	FALSE	NONE
307.192	1.66419	0.223406	7.44917	9.39301e-14	4.77695e-13	GP6	TRUE	UP
1.89091	1.25472	2.19545	0.571508	0.567655	0.651151	RPL36AP50	FALSE	NONE
1220.94	-1.10061	0.144602	-7.6113	2.71354e-14	1.43335e-13	NLRP2	FALSE	NONE
2.27527	-2.9578	2.2576	-1.31015	0.190144	0.265698	NLRP7	FALSE	NONE
7.82167	0.919862	1.03908	0.885269	0.376012	0.466224	NCR1	FALSE	NONE
0	NA	NA	NA	NA	NA	KIR2DL3	FALSE	NONE
0	NA	NA	NA	NA	NA	KIR3DL3	FALSE	NONE
0.975373	0.525916	3.3387	0.157521	0.874834	NA	LILRP2	FALSE	NONE
0	NA	NA	NA	NA	NA	LILRP1	FALSE	NONE
5.48924	1.61217	1.21394	1.32805	0.184162	0.258795	LILRB4	FALSE	NONE
0	NA	NA	NA	NA	NA	VN1R105P	FALSE	NONE
0	NA	NA	NA	NA	NA	MIR8061	FALSE	NONE
1.40856	1.33527	2.92672	0.456234	0.648222	0.721562	LILRB1	FALSE	NONE
3.1343	-0.643168	1.76779	-0.363826	0.715988	0.778169	LAIR1	FALSE	NONE
2.75241	1.33268	1.81956	0.732418	0.463913	0.554327	LILRA4	FALSE	NONE
0	NA	NA	NA	NA	NA	VN1R104P	FALSE	NONE
0.377361	-2.28226	4.04011	-0.564901	0.572141	NA	LILRA5	FALSE	NONE
0	NA	NA	NA	NA	NA	LILRA3	FALSE	NONE
0	NA	NA	NA	NA	NA	MIR4752	FALSE	NONE
0.453514	0.302952	4.05171	0.0747714	0.940397	NA	LILRB2	FALSE	NONE
1.49923	-2.07685	2.606	-0.796948	0.425481	0.516602	LILRB5	FALSE	NONE
40.5972	0.744236	0.46386	1.60444	0.108617	0.165404	LILRB3	FALSE	NONE
10051.8	-2.76714	0.166331	-16.6363	3.80302e-62	2.52525e-60	RPS9	TRUE	DOWN
1135.38	-0.367503	0.137197	-2.67866	0.00739177	0.0144676	TSEN34	FALSE	NONE
7039.82	-1.03723	0.128362	-8.08051	6.4495e-16	3.77842e-15	MBOAT7	FALSE	NONE
150.197	-1.2499	0.304375	-4.10645	4.01787e-05	0.000104703	TMC4	FALSE	NONE
547.412	-1.73491	0.204271	-8.49315	2.01114e-17	1.3e-16	LENG1	TRUE	DOWN
1651.19	-0.24614	0.142261	-1.73019	0.0835957	0.131638	CNOT3	FALSE	NONE
3457.45	-2.38341	0.163971	-14.5355	7.21791e-48	2.43075e-46	PRPF31	TRUE	DOWN
644.984	-1.54714	0.181149	-8.54067	1.33444e-17	8.71299e-17	TFPT	TRUE	DOWN
1970.74	-2.65864	0.152614	-17.4207	5.74485e-68	4.96286e-66	NDUFA3	TRUE	DOWN
59.2036	0.798408	0.430925	1.85278	0.0639141	0.103596	OSCAR	FALSE	NONE
0	NA	NA	NA	NA	NA	TARM1	FALSE	NONE
0	NA	NA	NA	NA	NA	VSTM1	FALSE	NONE
0	NA	NA	NA	NA	NA	FCAR	FALSE	NONE
0	NA	NA	NA	NA	NA	RNU6-222P	FALSE	NONE
0.723067	2.76593	3.35793	0.823702	0.410109	NA	KIR3DL2	FALSE	NONE
0	NA	NA	NA	NA	NA	KIR2DS4	FALSE	NONE
0	NA	NA	NA	NA	NA	KIR3DL1	FALSE	NONE
0	NA	NA	NA	NA	NA	KIR2DL4	FALSE	NONE
1.30191	3.62521	2.73922	1.32345	0.185687	0.260597	KIR3DP1	FALSE	NONE
0	NA	NA	NA	NA	NA	KIR2DL1	FALSE	NONE
0	NA	NA	NA	NA	NA	LOC101928804	FALSE	NONE
0.310551	1.53267	4.02753	0.380549	0.703538	NA	KIR2DP1	FALSE	NONE
0	NA	NA	NA	NA	NA	LILRA1	FALSE	NONE
34.7045	0.694318	0.610801	1.13674	0.255649	0.338803	LILRA2	FALSE	NONE
2.9228	3.71688	1.97619	1.88083	0.0599951	0.0978761	KIR3DX1	FALSE	NONE
1.27791	3.58948	2.9488	1.21727	0.223502	0.303972	LAIR2	FALSE	NONE
60.5778	-2.89988	0.415442	-6.98024	2.94679e-12	1.35509e-11	CDC42EP5	TRUE	DOWN
17.3387	-0.309706	0.741817	-0.417496	0.676316	0.745804	LENG9	FALSE	NONE
15818.1	-0.313482	0.123065	-2.54729	0.0108562	0.0206614	LENG8	FALSE	NONE
430.464	0.0223062	0.175568	0.127051	0.8989	0.924638	LENG8-AS1	FALSE	NONE
24.2756	1.04813	0.590454	1.77513	0.0758763	0.120802	TTYH1	FALSE	NONE
0	NA	NA	NA	NA	NA	KIR2DS3	FALSE	NONE
0	NA	NA	NA	NA	NA	KIR3DS1	FALSE	NONE
0	NA	NA	NA	NA	NA	LILRA6	FALSE	NONE
692.018	3.44226	0.220288	15.6262	4.82923e-55	2.27212e-53	LOC100421130	TRUE	UP
563.961	2.39201	0.228247	10.4799	1.06806e-25	1.11108e-24	LOC100420187	TRUE	UP
0	NA	NA	NA	NA	NA	RNU6-1307P	FALSE	NONE
86.3092	-2.49454	0.406804	-6.13205	8.67536e-10	3.33857e-09	GRIK5	TRUE	DOWN
41.2544	-4.0711	0.634102	-6.42026	1.36043e-10	5.54784e-10	ATP1A3	TRUE	DOWN
5916.47	-2.89365	0.185887	-15.5667	1.22523e-54	5.70228e-53	RABAC1	TRUE	DOWN
125.068	-1.04696	0.328462	-3.18745	0.00143535	0.00311739	LOC100505585	FALSE	NONE
310.084	-1.60573	0.22344	-7.1864	6.65199e-13	3.19132e-12	ERFL	TRUE	DOWN
2741.71	-0.702218	0.128889	-5.44823	5.08725e-08	1.71792e-07	ARHGEF1	FALSE	NONE
11.187	0.335884	0.816611	0.411315	0.680841	0.749655	CD79A	FALSE	NONE
6.18903	-1.58711	1.12328	-1.41293	0.157678	0.227176	MIR6797	FALSE	NONE
3707.04	-2.47548	0.164628	-15.0368	4.21335e-51	1.63655e-49	RPS19	TRUE	DOWN
0.492792	-1.22473	4.04909	-0.302471	0.762293	NA	DMRTC2	FALSE	NONE
3.77348	0.112017	1.52716	0.0733496	0.941528	0.957241	LYPD4	FALSE	NONE
0.905436	1.76974	2.8949	0.611329	0.540982	NA	HNRNPA1P52	FALSE	NONE
0	NA	NA	NA	NA	NA	LOC100422623	FALSE	NONE
0	NA	NA	NA	NA	NA	CEACAM3	FALSE	NONE
0.530878	-1.41174	4.03206	-0.350127	0.726243	NA	CEACAM6	FALSE	NONE
0.608243	-2.96141	3.99058	-0.7421	0.458027	NA	CEACAM5	FALSE	NONE
0	NA	NA	NA	NA	NA	CEACAM7	FALSE	NONE
0	NA	NA	NA	NA	NA	DNAJC19P3	FALSE	NONE
0.202748	-1.4101	4.08047	-0.345572	0.729664	NA	CEACAM4	FALSE	NONE
0	NA	NA	NA	NA	NA	DNAJC19P2	FALSE	NONE
0	NA	NA	NA	NA	NA	CEACAMP3	FALSE	NONE
0.125383	0.513457	4.08047	0.125833	0.899864	NA	LOC110467527	FALSE	NONE
3.10764	-1.50697	1.55387	-0.969816	0.332138	0.420282	CEACAM21	FALSE	NONE
24.0074	-1.89936	0.643018	-2.95382	0.00313872	0.00648896	LINC01480	FALSE	NONE
106.958	4.37388	1.07615	4.06437	4.81631e-05	0.000124605	PLEKHA3P1	FALSE	NONE
858.743	3.85177	0.218275	17.6465	1.08349e-69	9.85443e-68	TPM3P5	TRUE	UP
13.7605	-3.9358	0.929591	-4.2339	2.2967e-05	6.15456e-05	PCAT19	TRUE	DOWN
2.46041	-0.422666	2.17057	-0.194726	0.845608	0.883042	ERICH4	FALSE	NONE
1538.95	-0.167587	0.13769	-1.21713	0.223555	0.304013	DMAC2	FALSE	NONE
4.59429	-0.078486	1.38729	-0.0565749	0.954884	0.967165	RPL29P33	FALSE	NONE
1353.55	1.69712	0.147285	11.5227	1.01417e-30	1.38457e-29	GARRE1	TRUE	UP
2375.29	0.561375	0.127514	4.40246	1.07032e-05	2.9638e-05	LSM14A	FALSE	NONE
0	NA	NA	NA	NA	NA	ZNF92P2	FALSE	NONE
133.943	4.74918	0.392963	12.0856	1.25879e-33	1.99109e-32	PCGF7P	TRUE	UP
0	NA	NA	NA	NA	NA	MTDHP5	FALSE	NONE
0.125383	0.513457	4.08047	0.125833	0.899864	NA	VN1R85P	FALSE	NONE
21.3165	3.4993	0.74992	4.66623	3.06775e-06	8.94861e-06	ZNF676	TRUE	UP
2.1036	4.3046	2.48681	1.73097	0.0834571	0.131445	BNIP3P30	FALSE	NONE
0	NA	NA	NA	NA	NA	BNIP3P31	FALSE	NONE
354.964	0.69392	0.227003	3.05688	0.00223656	0.00472868	ZNF43	FALSE	NONE
0.287133	1.43378	4.03595	0.355253	0.7224	NA	BRI3BPP1	FALSE	NONE
66.2581	2.68199	0.418317	6.41138	1.44208e-10	5.87154e-10	CCNYL6	TRUE	UP
678.548	1.42771	0.170095	8.3936	4.71479e-17	2.98342e-16	ZNF100	FALSE	NONE
5.93546	0.469992	1.12127	0.419159	0.6751	0.744701	VN1R84P	FALSE	NONE
1.33715	1.2051	2.98831	0.40327	0.686749	0.754262	MTDHP4	FALSE	NONE
0	NA	NA	NA	NA	NA	MTDHP3	FALSE	NONE
1.03241	0.657233	3.26335	0.201398	0.840387	0.879297	LOC400682	FALSE	NONE
250.216	1.44407	0.241879	5.97022	2.36929e-09	8.84887e-09	ZNF430	FALSE	NONE
0.636359	-0.305028	3.94856	-0.0772504	0.938424	NA	KRT18P40	FALSE	NONE
84.4434	2.57049	0.439983	5.84226	5.14988e-09	1.87804e-08	ZNF85	TRUE	UP
0	NA	NA	NA	NA	NA	LOC100418993	FALSE	NONE
0	NA	NA	NA	NA	NA	LOC100418992	FALSE	NONE
0	NA	NA	NA	NA	NA	LOC100418991	FALSE	NONE
0	NA	NA	NA	NA	NA	LOC100418990	FALSE	NONE
0	NA	NA	NA	NA	NA	LOC100418989	FALSE	NONE
0	NA	NA	NA	NA	NA	LOC100418988	FALSE	NONE
0	NA	NA	NA	NA	NA	LOC100418987	FALSE	NONE
0	NA	NA	NA	NA	NA	LOC100418986	FALSE	NONE
3.7236	3.20204	1.79444	1.78443	0.0743545	0.118649	BNIP3P24	FALSE	NONE
67.5812	1.51852	0.401031	3.78654	0.000152757	0.000374641	ZNF66	FALSE	NONE
0	NA	NA	NA	NA	NA	VN1R79P	FALSE	NONE
0	NA	NA	NA	NA	NA	LOC100533638	FALSE	NONE
236.003	2.07947	0.267365	7.77765	7.38849e-15	4.04675e-14	ZNF626	TRUE	UP
0.574267	2.43522	3.97184	0.613121	0.539797	NA	VN1R78P	FALSE	NONE
60.2912	2.12955	0.501758	4.24417	2.19408e-05	5.89117e-05	ZNF737	TRUE	UP
0	NA	NA	NA	NA	NA	BNIP3P23	FALSE	NONE
1.06932	3.33896	2.89212	1.1545	0.248294	0.330743	BNIP3P22	FALSE	NONE
3.38448	0.137316	1.75836	0.0780932	0.937754	0.95423	MIR1270	FALSE	NONE
3.13066	4.88667	1.96521	2.48658	0.0128976	0.0241882	ZNF826P	FALSE	NONE
0.310551	1.53267	4.02753	0.380549	0.703538	NA	BNIP3P21	FALSE	NONE
1.30934	1.18406	2.73268	0.433294	0.664801	0.735725	BNIP3P20	FALSE	NONE
0	NA	NA	NA	NA	NA	BNIP3P19	FALSE	NONE
0.287133	1.43378	4.03595	0.355253	0.7224	NA	LOC100129265	FALSE	NONE
0	NA	NA	NA	NA	NA	BNIP3P18	FALSE	NONE
2193.01	4.24778	0.188873	22.4901	5.19091e-112	2.91481e-109	LOC284441	TRUE	UP
28.7044	3.23841	0.740841	4.37126	1.23533e-05	3.39996e-05	BNIP3P17	TRUE	UP
0	NA	NA	NA	NA	NA	LOC100419841	FALSE	NONE
22.8461	1.93852	0.672932	2.88071	0.00396783	0.00808019	BNIP3P16	FALSE	NONE
165.403	1.88883	0.277682	6.80214	1.03074e-11	4.56515e-11	ZNF486	TRUE	UP
1.57733	3.90019	2.73152	1.42785	0.153336	0.221886	BNIP3P15	FALSE	NONE
60577.3	-1.23059	0.143224	-8.59205	8.54292e-18	5.64357e-17	RPS16P10	FALSE	NONE
286.337	7.90795	1.33217	5.93615	2.91795e-09	1.08291e-08	ZNF90	TRUE	UP
1.10569	3.38379	2.84935	1.18757	0.235005	0.316089	BNIP3P14	FALSE	NONE
647.122	1.89851	0.16992	11.1729	5.53203e-29	6.8848e-28	ZNF558	TRUE	UP
3.32049	4.96563	2.02413	2.45321	0.0141586	0.0263579	OR2Z1	FALSE	NONE
1.17719	-0.965013	2.61926	-0.36843	0.712553	0.775441	RPL23AP78	FALSE	NONE
10.3985	3.7227	1.19791	3.10766	0.00188575	0.00402985	ACTL9	FALSE	NONE
31.5839	8.21901	1.29434	6.34994	2.15397e-10	8.67703e-10	NFILZ	TRUE	UP
45.1071	-2.52677	0.462624	-5.46182	4.71269e-08	1.59435e-07	ADAMTS10	TRUE	DOWN
0	NA	NA	NA	NA	NA	SALL3	FALSE	NONE
62.9417	0.362438	0.38184	0.949187	0.342525	0.431645	DSEL	FALSE	NONE
0	NA	NA	NA	NA	NA	LOC100422053	FALSE	NONE
0	NA	NA	NA	NA	NA	RPLP0P11	FALSE	NONE
3264.57	-1.31291	0.159931	-8.20928	2.22522e-16	1.34734e-15	SKA1	FALSE	NONE
0	NA	NA	NA	NA	NA	RNA5SP458	FALSE	NONE
43.2006	-0.482328	0.466385	-1.03418	0.30105	0.387933	FSCN2	FALSE	NONE
40996.8	0.206681	0.11083	1.86484	0.0622042	0.101123	ACTG1	FALSE	NONE
4.24884	-0.563846	1.31913	-0.427437	0.669061	0.739267	MIR3186	FALSE	NONE
76.1512	-2.10369	0.385536	-5.45655	4.85479e-08	1.64135e-07	MIR4740	TRUE	DOWN
921.066	-0.474062	0.154374	-3.07087	0.00213435	0.00452481	BAHCC1	FALSE	NONE
7.16383	-0.487192	1.06211	-0.458702	0.646448	0.720103	LOC100130370	FALSE	NONE
1240.04	0.377964	0.137613	2.74657	0.00602227	0.0119713	CBX2	FALSE	NONE
0.250766	1.26472	4.05171	0.312146	0.75493	NA	ENPP7	FALSE	NONE
0	NA	NA	NA	NA	NA	LINC02078	FALSE	NONE
0	NA	NA	NA	NA	NA	MIR4739	FALSE	NONE
4.96041	-1.08588	1.34431	-0.807761	0.419228	0.510618	RBFOX3	FALSE	NONE
8445.62	-0.504886	0.116136	-4.34738	1.37776e-05	3.77346e-05	SEPTIN9	FALSE	NONE
2.78682	-0.0550772	2.13452	-0.0258031	0.979414	0.984943	SEPTIN9-DT	FALSE	NONE
9.67823	5.5221	1.48565	3.71697	0.000201628	0.000487236	SLC16A6	FALSE	NONE
143.2	0.0688969	0.255061	0.270119	0.787069	0.836969	ARSG	FALSE	NONE
959.511	-0.783127	0.141918	-5.51817	3.42542e-08	1.17066e-07	AMZ2	FALSE	NONE
9.19474	-6.88629	1.49399	-4.60933	4.0396e-06	1.16689e-05	ARHGAP27P2	TRUE	DOWN
3.81808	-1.02882	1.52117	-0.676337	0.498827	0.58727	RDM1P3	FALSE	NONE
0	NA	NA	NA	NA	NA	SH3GL1P3	FALSE	NONE
0.896526	3.07405	3.37924	0.909686	0.362988	NA	LRRC37A16P	FALSE	NONE
290.891	-0.196083	0.217737	-0.90055	0.367828	0.457945	LINC00674	FALSE	NONE
21.7524	-1.57816	0.610009	-2.58712	0.00967828	0.018588	FBXO36P1	FALSE	NONE
2616.73	-0.787553	0.168272	-4.68024	2.86542e-06	8.38305e-06	KPNA2	FALSE	NONE
0.299996	-0.448316	4.08047	-0.109869	0.912514	NA	TRR-CCG2-1	FALSE	NONE
676.245	-0.304655	0.153735	-1.98168	0.0475147	0.0792935	C17orf58	FALSE	NONE
0.202748	-1.4101	4.08047	-0.345572	0.729664	NA	RN7SL622P	FALSE	NONE
1459.1	1.38085	0.146608	9.4187	4.56726e-21	3.60907e-20	BPTF	FALSE	NONE
464.465	1.7474	0.190883	9.1543	5.47115e-20	4.07144e-19	SMURF2	TRUE	UP
844.131	0.232473	0.150536	1.5443	0.122515	0.183346	CEP95	FALSE	NONE
297.616	5.19067	0.336014	15.4478	7.80817e-54	3.50148e-52	MIR5047	TRUE	UP
71.8431	4.39584	0.521315	8.43221	3.39197e-17	2.16066e-16	MIR3064	TRUE	UP
6633.82	0.674579	0.128663	5.24299	1.57998e-07	5.13473e-07	DDX5	FALSE	NONE
12.9251	2.67696	0.884434	3.02675	0.00247197	0.00519241	ATP5MFP4	FALSE	NONE
452.075	1.06115	0.180541	5.87758	4.16314e-09	1.52574e-08	POLG2	FALSE	NONE
230.885	0.112289	0.329699	0.34058	0.73342	0.792466	MILR1	FALSE	NONE
186.231	-0.520486	0.265442	-1.96083	0.0498994	0.0828929	PECAM1	FALSE	NONE
0	NA	NA	NA	NA	NA	RPL31P57	FALSE	NONE
515.059	0.849575	0.170108	4.99434	5.90379e-07	1.82935e-06	TEX2	FALSE	NONE
2388.8	0.0841641	0.128162	0.6567	0.511374	0.599364	RAB5C	FALSE	NONE
19.3646	-1.89141	0.673634	-2.80778	0.00498849	0.0100212	HSPB9	FALSE	NONE
2974.7	-0.806038	0.164268	-4.90685	9.25498e-07	2.81972e-06	KAT2A	FALSE	NONE
137.462	0.238852	0.274216	0.871038	0.383734	0.474273	DHX58	FALSE	NONE
131.764	1.01854	0.277244	3.67381	0.00023896	0.000571671	C17orf113	FALSE	NONE
62.5379	0.55435	0.374423	1.48054	0.138728	0.204063	ZNF385C	FALSE	NONE
1891.39	0.0173831	0.137624	0.126309	0.899488	0.924948	NKIRAS2	FALSE	NONE
356.708	0.556218	0.213008	2.61125	0.00902112	0.0174022	DNAJC7	FALSE	NONE
2371.25	-0.816196	0.126357	-6.45947	1.05071e-10	4.32369e-10	CNP	FALSE	NONE
74.9681	-0.631584	0.386715	-1.6332	0.102426	0.157134	ODAD4	FALSE	NONE
2636.62	0.251833	0.128461	1.96039	0.0499496	0.0829657	ACLY	FALSE	NONE
464.807	1.24809	0.18153	6.87536	6.18317e-12	2.7834e-11	KLHL11	FALSE	NONE
11.5479	0.967994	0.841657	1.1501	0.250101	0.332738	KLHL10	FALSE	NONE
2625.26	-1.92599	0.181489	-10.6122	2.6156e-26	2.81387e-25	NT5C3B	TRUE	DOWN
364.242	1.95215	0.211299	9.23879	2.49294e-20	1.8939e-19	FKBP10	TRUE	UP
282.894	-0.52808	0.199722	-2.64408	0.00819126	0.0159071	P3H4	FALSE	NONE
8577.03	-0.171721	0.127358	-1.34833	0.177551	0.250966	JUP	FALSE	NONE
0	NA	NA	NA	NA	NA	RN7SL399P	FALSE	NONE
0	NA	NA	NA	NA	NA	RNA5SP442	FALSE	NONE
4.88569	-0.279739	1.41418	-0.19781	0.843193	0.881298	HAP1	FALSE	NONE
0	NA	NA	NA	NA	NA	GAST	FALSE	NONE
0	NA	NA	NA	NA	NA	KRTAP16-1	FALSE	NONE
0	NA	NA	NA	NA	NA	KRTAP17-1	FALSE	NONE
0	NA	NA	NA	NA	NA	TBC1D3P7	FALSE	NONE
0	NA	NA	NA	NA	NA	KRT33A	FALSE	NONE
0	NA	NA	NA	NA	NA	KRT33B	FALSE	NONE
0	NA	NA	NA	NA	NA	KRT34	FALSE	NONE
0.287133	1.43378	4.03595	0.355253	0.7224	NA	KRT31	FALSE	NONE
0	NA	NA	NA	NA	NA	KRT41P	FALSE	NONE
0	NA	NA	NA	NA	NA	LOC100505782	FALSE	NONE
0.287133	1.43378	4.03595	0.355253	0.7224	NA	KRT37	FALSE	NONE
0	NA	NA	NA	NA	NA	KRTAP9-2	FALSE	NONE
0	NA	NA	NA	NA	NA	KRTAP9-3	FALSE	NONE
0	NA	NA	NA	NA	NA	KRTAP9-4	FALSE	NONE
0	NA	NA	NA	NA	NA	KRTAP9-9	FALSE	NONE
0	NA	NA	NA	NA	NA	KRTAP9-10P	FALSE	NONE
0	NA	NA	NA	NA	NA	KRTAP29-1	FALSE	NONE
0	NA	NA	NA	NA	NA	KRTAP9-12P	FALSE	NONE
0	NA	NA	NA	NA	NA	KRTAP9-6	FALSE	NONE
0	NA	NA	NA	NA	NA	KRTAP9-11P	FALSE	NONE
0	NA	NA	NA	NA	NA	KRTAP9-7	FALSE	NONE
0	NA	NA	NA	NA	NA	KRTAP4-12	FALSE	NONE
0	NA	NA	NA	NA	NA	KRTAP4-11	FALSE	NONE
0	NA	NA	NA	NA	NA	KRTAP4-9	FALSE	NONE
0	NA	NA	NA	NA	NA	KRTAP4-16	FALSE	NONE
0	NA	NA	NA	NA	NA	KRTAP4-8	FALSE	NONE
0	NA	NA	NA	NA	NA	LOC100996750	FALSE	NONE
0	NA	NA	NA	NA	NA	KRTAP2-5P	FALSE	NONE
0	NA	NA	NA	NA	NA	KRTAP2-4	FALSE	NONE
0.802213	-3.36322	3.9121	-0.859697	0.389956	NA	KRTAP2-3	FALSE	NONE
0	NA	NA	NA	NA	NA	KRTAP2-2	FALSE	NONE
0	NA	NA	NA	NA	NA	KRTAP2-1	FALSE	NONE
0	NA	NA	NA	NA	NA	KRTAP1-1	FALSE	NONE
0	NA	NA	NA	NA	NA	KRTAP1-3	FALSE	NONE
0	NA	NA	NA	NA	NA	KRTAP1-4	FALSE	NONE
0	NA	NA	NA	NA	NA	KRTAP1-5	FALSE	NONE
0	NA	NA	NA	NA	NA	KRTAP3-1	FALSE	NONE
0	NA	NA	NA	NA	NA	KRTAP3-4P	FALSE	NONE
0	NA	NA	NA	NA	NA	KRTAP3-2	FALSE	NONE
0	NA	NA	NA	NA	NA	KRTAP3-3	FALSE	NONE
0	NA	NA	NA	NA	NA	KRT40	FALSE	NONE
0.143567	0.513457	4.08047	0.125833	0.899864	NA	KRT39	FALSE	NONE
0.155275	0.513457	4.08047	0.125833	0.899864	NA	KRT23	FALSE	NONE
1.0758	3.34643	3.13887	1.06612	0.286368	0.372058	KRT20	FALSE	NONE
11.5073	-0.244756	0.812936	-0.301076	0.763356	0.817543	KRT12	FALSE	NONE
33.4592	-4.02959	0.687211	-5.86369	4.52685e-09	1.65645e-08	SRCIN1	TRUE	DOWN
18.4896	0.509311	0.673526	0.756186	0.449538	0.54055	ARHGAP23	FALSE	NONE
717.878	1.74934	0.15603	11.2115	3.57934e-29	4.49899e-28	SOCS7	TRUE	UP
10.1318	0.614486	1.19506	0.514187	0.607121	0.687081	GPR179	FALSE	NONE
1265.64	-1.06548	0.141546	-7.52745	5.17416e-14	2.68425e-13	MRPL45	FALSE	NONE
410.534	0.136119	0.184746	0.736791	0.461249	0.551986	NPEPPSP1	FALSE	NONE
689.093	-0.881931	0.182493	-4.83269	1.34698e-06	4.0503e-06	MRM1	FALSE	NONE
2163.98	-0.735539	0.132746	-5.54097	3.00801e-08	1.03238e-07	DHRS11	FALSE	NONE
40.79	4.48781	0.673485	6.66356	2.67277e-11	1.14986e-10	RPS2P50	TRUE	UP
1517.46	0.5795	0.131981	4.39079	1.12939e-05	3.12203e-05	GGNBP2	FALSE	NONE
410.454	0.790014	0.202022	3.91054	9.20886e-05	0.000231544	PIGW	FALSE	NONE
1429.06	1.0692	0.137072	7.80032	6.17482e-15	3.40003e-14	MYO19	FALSE	NONE
2.18863	4.36441	2.47976	1.76001	0.0784059	0.124384	RNA5SP439	FALSE	NONE
830.473	-0.370238	0.151421	-2.44509	0.0144817	0.026911	ZNHIT3	FALSE	NONE
0	NA	NA	NA	NA	NA	TBC1D3J	FALSE	NONE
23.4701	-0.474814	0.614195	-0.773068	0.439482	0.530732	TBC1D3F	FALSE	NONE
0	NA	NA	NA	NA	NA	RNU6-1192P	FALSE	NONE
0	NA	NA	NA	NA	NA	TBC1D3H	FALSE	NONE
117.717	-1.59245	0.294099	-5.41467	6.14015e-08	2.05948e-07	LOC100420852	TRUE	DOWN
95.3022	-1.87534	0.374616	-5.00602	5.55681e-07	1.72552e-06	TBC1D3C	TRUE	DOWN
0	NA	NA	NA	NA	NA	YWHAEP6	FALSE	NONE
0	NA	NA	NA	NA	NA	CCL4L2	FALSE	NONE
0	NA	NA	NA	NA	NA	CCL3L3	FALSE	NONE
0	NA	NA	NA	NA	NA	TBC1D3B	FALSE	NONE
26.3631	-0.455704	0.573552	-0.79453	0.426887	0.517821	LOC100420851	FALSE	NONE
0	NA	NA	NA	NA	NA	LOC100419980	FALSE	NONE
520.324	-2.34535	0.217011	-10.8075	3.17132e-27	3.58178e-26	RDM1	TRUE	DOWN
0	NA	NA	NA	NA	NA	LOC100133244	FALSE	NONE
1.8281	4.11344	2.60036	1.58187	0.113678	0.172127	LRRC37A9P	FALSE	NONE
34.1399	-1.05879	0.501561	-2.11098	0.0347738	0.0598447	LRRC37A8P	FALSE	NONE
39.0783	-0.568094	0.482697	-1.17692	0.239229	0.320835	CCL5	FALSE	NONE
3.50658	3.99803	1.8902	2.11514	0.034418	0.0592955	HEATR9	FALSE	NONE
4975.83	-0.846497	0.117577	-7.19952	6.04263e-13	2.90871e-12	TAF15	FALSE	NONE
6.36982	-6.35581	1.64921	-3.85384	0.00011628	0.000288993	C17orf50	FALSE	NONE
3.9497	-2.54575	1.55871	-1.63324	0.102419	0.157132	MMP28	FALSE	NONE
2.89757	-5.22608	2.24618	-2.32665	0.0199841	0.0361882	GAS2L2	FALSE	NONE
29.7883	-3.5903	0.6219	-5.77312	7.78161e-09	2.79748e-08	RASL10B	TRUE	DOWN
3.41198	5.00631	1.90178	2.63244	0.00847745	0.0164283	RPL17P42	FALSE	NONE
8322.64	-0.797659	0.123733	-6.4466	1.14391e-10	4.69599e-10	AP2B1	FALSE	NONE
0	NA	NA	NA	NA	NA	SLC13A2	FALSE	NONE
33261.7	-0.907066	0.117236	-7.73708	1.01727e-14	5.51669e-14	RPS7P1	FALSE	NONE
12.446	2.8157	0.976773	2.88265	0.0039434	0.00803613	LOC101060112	FALSE	NONE
0	NA	NA	NA	NA	NA	H3P41	FALSE	NONE
135.726	-1.75531	0.319934	-5.48648	4.10019e-08	1.39243e-07	SLC46A1	TRUE	DOWN
29.0539	-0.834339	0.53929	-1.54711	0.121837	0.182576	SARM1	FALSE	NONE
24.5827	-1.09324	0.637955	-1.71366	0.0865916	0.135761	VTN	FALSE	NONE
1.91901	4.17959	2.55633	1.635	0.10205	0.156668	SEBOX	FALSE	NONE
0	NA	NA	NA	NA	NA	MIR4723	FALSE	NONE
494.835	-0.488193	0.166625	-2.9299	0.0033907	0.00697918	TMEM199	FALSE	NONE
2673.86	-0.855228	0.134989	-6.33553	2.3653e-10	9.50315e-10	POLDIP2	FALSE	NONE
681.024	0.854338	0.165764	5.15396	2.55045e-07	8.14819e-07	TNFAIP1	FALSE	NONE
232.748	0.469553	0.292094	1.60754	0.107935	0.16453	IFT20	FALSE	NONE
1393.23	-0.828787	0.164747	-5.03068	4.88743e-07	1.52633e-06	TMEM97	FALSE	NONE
0.770481	2.86897	3.60912	0.794923	0.426659	NA	LOC100129683	FALSE	NONE
3.23852	4.93201	1.92909	2.55665	0.0105685	0.020151	LOC100533640	FALSE	NONE
0	NA	NA	NA	NA	NA	LOC100996792	FALSE	NONE
0	NA	NA	NA	NA	NA	KCNJ18	FALSE	NONE
0	NA	NA	NA	NA	NA	LOC100533653	FALSE	NONE
337.499	-0.138521	0.185175	-0.748055	0.454427	0.545363	LINC02693	FALSE	NONE
0	NA	NA	NA	NA	NA	RPL21P120	FALSE	NONE
0	NA	NA	NA	NA	NA	PDLIM1P2	FALSE	NONE
3.043	-3.26997	2.11096	-1.54904	0.121371	0.182015	KCNJ12	FALSE	NONE
790.018	-1.63563	0.154876	-10.5609	4.52238e-26	4.80317e-25	RFLNB	TRUE	DOWN
6.42505	-0.17273	1.13377	-0.152349	0.878912	0.908964	C17orf97	FALSE	NONE
0	NA	NA	NA	NA	NA	LOC105371430	FALSE	NONE
0.585976	2.46224	3.97065	0.62011	0.535185	NA	LOC100506388	FALSE	NONE
64.9959	-0.545447	0.354932	-1.53676	0.124351	0.185621	RPH3AL	FALSE	NONE
0	NA	NA	NA	NA	NA	LINC02091	FALSE	NONE
0	NA	NA	NA	NA	NA	DOC2B	FALSE	NONE
0	NA	NA	NA	NA	NA	SCGB1C2	FALSE	NONE
0	NA	NA	NA	NA	NA	GTF2IP17	FALSE	NONE
693.402	0.622433	0.152698	4.07623	4.57726e-05	0.000118622	UTP4	FALSE	NONE
0.401106	-2.3598	4.03324	-0.585088	0.558488	NA	RNU6-22P	FALSE	NONE
707.911	1.44062	0.166745	8.63966	5.63817e-18	3.76705e-17	SNTB2	FALSE	NONE
0	NA	NA	NA	NA	NA	RNU6-20P	FALSE	NONE
0	NA	NA	NA	NA	NA	LOC388282	FALSE	NONE
3.22214	0.274634	1.63602	0.167867	0.866688	0.8996	MIR6772	FALSE	NONE
2100.16	-0.363052	0.142566	-2.54655	0.0108793	0.0206974	KIFC3	FALSE	NONE
1179.49	-1.90469	0.178906	-10.6464	1.81331e-26	1.97212e-25	KATNB1	TRUE	DOWN
2.51842	-1.71349	2.1828	-0.784996	0.432456	0.523421	CES5A	FALSE	NONE
8.96004	-0.820691	0.92804	-0.884327	0.37652	0.466691	CES1	FALSE	NONE
9.02553	-1.7201	1.16817	-1.47248	0.140891	0.206726	PGPEP1L	FALSE	NONE
0.401106	-2.3598	4.03324	-0.585088	0.558488	NA	LUNAR1	FALSE	NONE
107.479	0.194349	0.301691	0.644197	0.519448	0.607037	SYNM	FALSE	NONE
205.488	-0.358686	0.231483	-1.54951	0.121258	0.181856	TTC23	FALSE	NONE
0	NA	NA	NA	NA	NA	MIR4311	FALSE	NONE
18.6692	1.19	0.667375	1.7831	0.0745694	0.118978	MEGF11	FALSE	NONE
47.774	-0.784107	0.437063	-1.79404	0.0728075	0.116461	HERC2P11	FALSE	NONE
7.02168	-2.9558	1.37752	-2.14575	0.0318932	0.0553556	LOC100132202	FALSE	NONE
0.143567	0.513457	4.08047	0.125833	0.899864	NA	LOC100631268	FALSE	NONE
11.769	3.86039	1.10647	3.48893	0.000484958	0.00111793	GOLGA8G	FALSE	NONE
320.45	3.46365	0.247435	13.9982	1.59827e-44	4.45824e-43	ABCB10P4	TRUE	UP
0	NA	NA	NA	NA	NA	MIR4509-3	FALSE	NONE
0	NA	NA	NA	NA	NA	MIR4509-2	FALSE	NONE
11.8883	4.94113	1.3053	3.78545	0.000153431	0.000376044	GOLGA8F	FALSE	NONE
0	NA	NA	NA	NA	NA	LOC100533850	FALSE	NONE
4.94046	-3.32729	1.52492	-2.18194	0.0291139	0.0509286	LOC645202	FALSE	NONE
3.08419	2.06702	1.70937	1.20923	0.226576	0.307377	HERC2P1	FALSE	NONE
50.046	-1.00108	0.404508	-2.47481	0.0133308	0.0249275	RPL41P2	FALSE	NONE
0	NA	NA	NA	NA	NA	IGHV5-78	FALSE	NONE
0	NA	NA	NA	NA	NA	MIR5195	FALSE	NONE
0	NA	NA	NA	NA	NA	IGHVIII-76-1	FALSE	NONE
0	NA	NA	NA	NA	NA	IGHV3-76	FALSE	NONE
0.401106	-2.3598	4.03324	-0.585088	0.558488	NA	IGHV3-75	FALSE	NONE
0	NA	NA	NA	NA	NA	IGHVII-74-1	FALSE	NONE
0.200553	-1.4101	4.08047	-0.345572	0.729664	NA	IGHV3-74	FALSE	NONE
0	NA	NA	NA	NA	NA	IGHV3-73	FALSE	NONE
0	NA	NA	NA	NA	NA	IGHV3-72	FALSE	NONE
0	NA	NA	NA	NA	NA	IGHV3-71	FALSE	NONE
0	NA	NA	NA	NA	NA	IGHV2-70	FALSE	NONE
0	NA	NA	NA	NA	NA	IGHV1-69D	FALSE	NONE
0	NA	NA	NA	NA	NA	IGHV1-69-2	FALSE	NONE
0	NA	NA	NA	NA	NA	IGHV3-69-1	FALSE	NONE
0	NA	NA	NA	NA	NA	IGHV2-70D	FALSE	NONE
0	NA	NA	NA	NA	NA	IGHV1-69	FALSE	NONE
0	NA	NA	NA	NA	NA	IGHV1-68	FALSE	NONE
0	NA	NA	NA	NA	NA	IGHVIII-67-4	FALSE	NONE
0	NA	NA	NA	NA	NA	IGHVIII-67-3	FALSE	NONE
0	NA	NA	NA	NA	NA	IGHVIII-67-2	FALSE	NONE
0	NA	NA	NA	NA	NA	IGHVII-67-1	FALSE	NONE
0	NA	NA	NA	NA	NA	SLC20A1P1	FALSE	NONE
0	NA	NA	NA	NA	NA	IGHV1-67	FALSE	NONE
0	NA	NA	NA	NA	NA	IGHV3-66	FALSE	NONE
0	NA	NA	NA	NA	NA	IGHVII-65-1	FALSE	NONE
0	NA	NA	NA	NA	NA	IGHV3-65	FALSE	NONE
0	NA	NA	NA	NA	NA	IGHV3-64	FALSE	NONE
0	NA	NA	NA	NA	NA	GOLGA4P3	FALSE	NONE
0	NA	NA	NA	NA	NA	IGHV3-63	FALSE	NONE
0	NA	NA	NA	NA	NA	IGHVII-62-1	FALSE	NONE
0	NA	NA	NA	NA	NA	IGHV3-62	FALSE	NONE
0	NA	NA	NA	NA	NA	IGHV4-61	FALSE	NONE
0	NA	NA	NA	NA	NA	IGHVII-60-1	FALSE	NONE
0	NA	NA	NA	NA	NA	RNA5SP389	FALSE	NONE
0	NA	NA	NA	NA	NA	IGHV3-60	FALSE	NONE
0	NA	NA	NA	NA	NA	IGHV4-59	FALSE	NONE
0	NA	NA	NA	NA	NA	IGHV1-58	FALSE	NONE
0	NA	NA	NA	NA	NA	IGHV3-57	FALSE	NONE
0	NA	NA	NA	NA	NA	IGHV7-56	FALSE	NONE
0	NA	NA	NA	NA	NA	IGHV4-55	FALSE	NONE
0	NA	NA	NA	NA	NA	IGHV3-54	FALSE	NONE
0	NA	NA	NA	NA	NA	IGHVII-53-1	FALSE	NONE
0	NA	NA	NA	NA	NA	IGHV3-53	FALSE	NONE
0	NA	NA	NA	NA	NA	IGHV3-52	FALSE	NONE
0	NA	NA	NA	NA	NA	IGHVII-51-2	FALSE	NONE
0	NA	NA	NA	NA	NA	IGHV8-51-1	FALSE	NONE
0	NA	NA	NA	NA	NA	IGHV5-51	FALSE	NONE
0	NA	NA	NA	NA	NA	IGHV3-50	FALSE	NONE
0	NA	NA	NA	NA	NA	IGHVII-49-1	FALSE	NONE
0	NA	NA	NA	NA	NA	IGHV3-49	FALSE	NONE
0	NA	NA	NA	NA	NA	IGHV3-48	FALSE	NONE
0	NA	NA	NA	NA	NA	IGHVIII-47-1	FALSE	NONE
8.18915	2.94695	1.157	2.54706	0.0108634	0.0206736	IGHV3-47	FALSE	NONE
4.99237	1.0711	1.49696	0.715514	0.474291	0.56391	IGHVII-46-1	FALSE	NONE
1.66177	3.97136	2.47445	1.60495	0.108506	0.165263	IGHV1-46	FALSE	NONE
2.29458	4.433	2.16536	2.04724	0.0406346	0.0689614	IGHV1-45	FALSE	NONE
0	NA	NA	NA	NA	NA	IGHVII-44-2	FALSE	NONE
2.77638	-0.452562	2.09704	-0.21581	0.829136	0.870664	IGHVIV-44-1	FALSE	NONE
766.417	0.298872	0.154569	1.93358	0.0531645	0.087876	LINC00221	FALSE	NONE
1.54096	3.86833	2.78132	1.39083	0.164278	0.235204	IGHVIII-44	FALSE	NONE
1.91753	0.48008	1.98567	0.241773	0.808956	0.854476	IGHVII-43-1	FALSE	NONE
22.1827	2.56191	0.671108	3.81744	0.000134845	0.000332923	IGHV3-43	FALSE	NONE
1.57152	3.88728	2.47263	1.57212	0.115923	0.175002	IGHV3-42	FALSE	NONE
20.128	1.88429	0.750161	2.51184	0.0120103	0.0226807	HOMER2P1	FALSE	NONE
2.54176	-1.13186	1.94582	-0.581687	0.560778	0.645178	IGHV3-41	FALSE	NONE
1.26396	-1.76956	2.79045	-0.634147	0.525985	0.613289	IGHVII-40-1	FALSE	NONE
10.2848	4.67137	1.35181	3.45563	0.000549003	0.00125582	IGHV7-40	FALSE	NONE
17.7919	3.2287	0.78668	4.10421	4.05697e-05	0.00010569	IGHV4-39	FALSE	NONE
5.28477	0.354897	1.31149	0.270607	0.786693	0.836742	IGHVIII-38-1	FALSE	NONE
4.70741	5.47327	1.73866	3.14799	0.00164399	0.00354608	IGHV3-38	FALSE	NONE
1.83767	2.99017	2.2474	1.33051	0.183352	0.257876	IGHV3-37	FALSE	NONE
1.18242	3.47408	3.05618	1.13674	0.255648	0.338803	IGHV3-36	FALSE	NONE
2.51382	0.10135	1.99513	0.050799	0.959486	0.970418	IGHV3-35	FALSE	NONE
0.4307	2.01969	3.99332	0.505768	0.61302	NA	IGHV7-34-1	FALSE	NONE
0.937465	3.14778	3.32213	0.947521	0.343373	NA	IGHV4-34	FALSE	NONE
0.621102	2.54078	3.96729	0.640432	0.521892	NA	IGHV3-33-2	FALSE	NONE
0	NA	NA	NA	NA	NA	IGHVII-33-1	FALSE	NONE
0	NA	NA	NA	NA	NA	IGHV3-33	FALSE	NONE
0.750332	-3.27362	3.62795	-0.902332	0.36688	NA	GOLGA4P1	FALSE	NONE
0	NA	NA	NA	NA	NA	IGHV3-32	FALSE	NONE
0	NA	NA	NA	NA	NA	IGHVII-30-21	FALSE	NONE
0	NA	NA	NA	NA	NA	IGHV4-30-2	FALSE	NONE
0	NA	NA	NA	NA	NA	IGHV3-30-2	FALSE	NONE
0	NA	NA	NA	NA	NA	IGHVII-30-1	FALSE	NONE
0	NA	NA	NA	NA	NA	IGHV3-30	FALSE	NONE
0	NA	NA	NA	NA	NA	GOLGA4P2	FALSE	NONE
0	NA	NA	NA	NA	NA	IGHV3-29	FALSE	NONE
0	NA	NA	NA	NA	NA	IGHVII-28-1	FALSE	NONE
0	NA	NA	NA	NA	NA	IGHV4-28	FALSE	NONE
0	NA	NA	NA	NA	NA	IGHV7-27	FALSE	NONE
0	NA	NA	NA	NA	NA	IGHVII-26-2	FALSE	NONE
0	NA	NA	NA	NA	NA	IGHVIII-26-1	FALSE	NONE
0	NA	NA	NA	NA	NA	IGHV2-26	FALSE	NONE
0	NA	NA	NA	NA	NA	IGHVIII-25-1	FALSE	NONE
0	NA	NA	NA	NA	NA	IGHV3-25	FALSE	NONE
0	NA	NA	NA	NA	NA	LINC00226	FALSE	NONE
0	NA	NA	NA	NA	NA	HOMER2P2	FALSE	NONE
0.200553	-1.4101	4.08047	-0.345572	0.729664	NA	IGHV1-24	FALSE	NONE
0	NA	NA	NA	NA	NA	IGHV3-23	FALSE	NONE
0	NA	NA	NA	NA	NA	IGHVIII-22-2	FALSE	NONE
0	NA	NA	NA	NA	NA	IGHVII-22-1	FALSE	NONE
0	NA	NA	NA	NA	NA	IGHV3-22	FALSE	NONE
0	NA	NA	NA	NA	NA	IGHV3-21	FALSE	NONE
0	NA	NA	NA	NA	NA	IGHVII-20-1	FALSE	NONE
0	NA	NA	NA	NA	NA	IGHV3-20	FALSE	NONE
0.764668	2.84231	3.62825	0.783384	0.433402	NA	IGHV3-19	FALSE	NONE
0	NA	NA	NA	NA	NA	IGHV1-18	FALSE	NONE
0	NA	NA	NA	NA	NA	SLC20A1P2	FALSE	NONE
0	NA	NA	NA	NA	NA	IGHV1-17	FALSE	NONE
0	NA	NA	NA	NA	NA	IGHVIII-16-1	FALSE	NONE
0	NA	NA	NA	NA	NA	IGHV3-16	FALSE	NONE
0	NA	NA	NA	NA	NA	IGHVII-15-1	FALSE	NONE
0	NA	NA	NA	NA	NA	IGHV3-15	FALSE	NONE
0	NA	NA	NA	NA	NA	IGHV1-14	FALSE	NONE
0	NA	NA	NA	NA	NA	IGHVIII-13-1	FALSE	NONE
0	NA	NA	NA	NA	NA	IGHV3-13	FALSE	NONE
0	NA	NA	NA	NA	NA	IGHV1-12	FALSE	NONE
0	NA	NA	NA	NA	NA	IGHVIII-11-1	FALSE	NONE
0	NA	NA	NA	NA	NA	IGHV3-11	FALSE	NONE
0	NA	NA	NA	NA	NA	IGHV5-10-1	FALSE	NONE
0	NA	NA	NA	NA	NA	IGHV3-64D	FALSE	NONE
0	NA	NA	NA	NA	NA	IGHV3-7	FALSE	NONE
0	NA	NA	NA	NA	NA	IGHV3-6	FALSE	NONE
0	NA	NA	NA	NA	NA	IGHVIII-5-2	FALSE	NONE
0	NA	NA	NA	NA	NA	IGHVIII-5-1	FALSE	NONE
0	NA	NA	NA	NA	NA	IGHV2-5	FALSE	NONE
0	NA	NA	NA	NA	NA	IGHV7-4-1	FALSE	NONE
0	NA	NA	NA	NA	NA	IGHV4-4	FALSE	NONE
0	NA	NA	NA	NA	NA	IGHV1-3	FALSE	NONE
0	NA	NA	NA	NA	NA	IGHVIII-2-1	FALSE	NONE
0.310551	1.53267	4.02753	0.380549	0.703538	NA	IGHV1-2	FALSE	NONE
49273.4	-1.80334	0.127838	-14.1065	3.46289e-45	9.92748e-44	RPS8P1	TRUE	DOWN
0	NA	NA	NA	NA	NA	ADAM6	FALSE	NONE
0	NA	NA	NA	NA	NA	IGHVII-1-1	FALSE	NONE
0	NA	NA	NA	NA	NA	IGHV6-1	FALSE	NONE
0	NA	NA	NA	NA	NA	IGHD1-1	FALSE	NONE
0	NA	NA	NA	NA	NA	FAM30A	FALSE	NONE
0	NA	NA	NA	NA	NA	IGHD2-2	FALSE	NONE
0	NA	NA	NA	NA	NA	IGHD3-3	FALSE	NONE
0	NA	NA	NA	NA	NA	IGHD4-4	FALSE	NONE
0	NA	NA	NA	NA	NA	IGHD5-5	FALSE	NONE
0	NA	NA	NA	NA	NA	IGHD6-6	FALSE	NONE
0	NA	NA	NA	NA	NA	IGHD1-7	FALSE	NONE
0	NA	NA	NA	NA	NA	IGHD2-8	FALSE	NONE
0	NA	NA	NA	NA	NA	IGHD3-9	FALSE	NONE
0	NA	NA	NA	NA	NA	IGHD3-10	FALSE	NONE
0	NA	NA	NA	NA	NA	IGHD4-11	FALSE	NONE
0	NA	NA	NA	NA	NA	IGHD5-12	FALSE	NONE
0	NA	NA	NA	NA	NA	IGHD6-13	FALSE	NONE
0	NA	NA	NA	NA	NA	IGHD1-14	FALSE	NONE
0	NA	NA	NA	NA	NA	IGHD2-15	FALSE	NONE
0	NA	NA	NA	NA	NA	IGHD3-16	FALSE	NONE
0	NA	NA	NA	NA	NA	IGHD4-17	FALSE	NONE
0	NA	NA	NA	NA	NA	IGHD5-18	FALSE	NONE
0	NA	NA	NA	NA	NA	IGHD6-19	FALSE	NONE
0	NA	NA	NA	NA	NA	IGHD1-20	FALSE	NONE
0	NA	NA	NA	NA	NA	IGHD2-21	FALSE	NONE
0	NA	NA	NA	NA	NA	IGHD3-22	FALSE	NONE
0	NA	NA	NA	NA	NA	IGHD4-23	FALSE	NONE
0	NA	NA	NA	NA	NA	IGHD5-24	FALSE	NONE
0	NA	NA	NA	NA	NA	IGHD6-25	FALSE	NONE
0	NA	NA	NA	NA	NA	IGHD1-26	FALSE	NONE
0	NA	NA	NA	NA	NA	IGHJ1P	FALSE	NONE
0	NA	NA	NA	NA	NA	IGHD7-27	FALSE	NONE
0	NA	NA	NA	NA	NA	IGHJ1	FALSE	NONE
0	NA	NA	NA	NA	NA	IGHJ2	FALSE	NONE
0	NA	NA	NA	NA	NA	IGHJ2P	FALSE	NONE
0	NA	NA	NA	NA	NA	IGHJ3	FALSE	NONE
0.202748	-1.4101	4.08047	-0.345572	0.729664	NA	IGHJ4	FALSE	NONE
0.125383	0.513457	4.08047	0.125833	0.899864	NA	IGHJ5	FALSE	NONE
0	NA	NA	NA	NA	NA	IGHJ3P	FALSE	NONE
0	NA	NA	NA	NA	NA	IGHJ6	FALSE	NONE
0	NA	NA	NA	NA	NA	MIR4537	FALSE	NONE
0	NA	NA	NA	NA	NA	MIR4538	FALSE	NONE
0	NA	NA	NA	NA	NA	MIR4507	FALSE	NONE
0	NA	NA	NA	NA	NA	MIR4539	FALSE	NONE
2.70008	2.53205	1.92266	1.31695	0.187856	0.263098	IGHM	FALSE	NONE
0	NA	NA	NA	NA	NA	IGHD	FALSE	NONE
0	NA	NA	NA	NA	NA	ATP6V1G1P1	FALSE	NONE
0	NA	NA	NA	NA	NA	IGHG3	FALSE	NONE
3.1069	-5.32667	2.05509	-2.59194	0.00954359	0.0183443	IGHG1	FALSE	NONE
1.71442	4.02107	2.45686	1.63667	0.1017	0.156205	IGHEP1	FALSE	NONE
11.5452	1.58775	1.01997	1.55667	0.119548	0.179645	IGHA1	FALSE	NONE
75.9046	3.48074	0.439313	7.92316	2.31558e-15	1.3105e-14	ELK2AP	TRUE	UP
1.32656	3.64976	2.90302	1.25723	0.208671	0.287174	IGHGP	FALSE	NONE
0.670056	-0.556111	3.55545	-0.156411	0.875709	NA	IGHG2	FALSE	NONE
0	NA	NA	NA	NA	NA	MIR8071-2	FALSE	NONE
2.54026	-1.04014	1.66559	-0.624488	0.532307	0.619458	IGHG4	FALSE	NONE
0	NA	NA	NA	NA	NA	MIR8071-1	FALSE	NONE
455.515	4.23492	0.232572	18.2091	4.3744e-74	5.02182e-72	IGHE	TRUE	UP
5.6286	5.72953	1.65446	3.46309	0.000534011	0.00122359	IGHA2	FALSE	NONE
0	NA	NA	NA	NA	NA	IGH	FALSE	NONE
77.6883	2.91063	0.397858	7.31574	2.55974e-13	1.26566e-12	ELK2BP	TRUE	UP
0	NA	NA	NA	NA	NA	ATP5MC1P1	FALSE	NONE
0	NA	NA	NA	NA	NA	LOC105370697	FALSE	NONE
31.5855	-3.91457	0.648504	-6.03632	1.57673e-09	5.95858e-09	TMEM121	TRUE	DOWN
1815.14	-2.58516	0.172573	-14.9801	9.90533e-51	3.79044e-49	TEDC1	TRUE	DOWN
11.481	1.0062	0.814293	1.23568	0.216579	0.296179	CRIP1	FALSE	NONE
137.54	-0.788131	0.352468	-2.23604	0.0253494	0.0450234	CRIP2	FALSE	NONE
3527.72	-0.640388	0.129988	-4.92654	8.36998e-07	2.56127e-06	MTA1	FALSE	NONE
22.515	1.05557	0.632986	1.6676	0.0953954	0.147681	LOC100507437	FALSE	NONE
81.4079	0.782309	0.382406	2.04576	0.0407802	0.0691811	TEX22	FALSE	NONE
40.3222	-1.10389	0.468849	-2.35447	0.0185489	0.033817	RPS20P33	FALSE	NONE
1006.09	-0.868241	0.158914	-5.46359	4.66594e-08	1.57895e-07	PACS2	FALSE	NONE
2.72558	2.5577	1.93028	1.32504	0.185158	0.259953	LINC01054	FALSE	NONE
510.45	1.25598	0.190595	6.58979	4.40461e-11	1.86296e-10	CHAMP1	FALSE	NONE
1.00306	3.24948	3.59094	0.904911	0.365513	NA	LOC101928416	FALSE	NONE
0	NA	NA	NA	NA	NA	LOC100130238	FALSE	NONE
1.27243	-0.806639	2.74267	-0.294107	0.768676	0.821775	GALNT9	FALSE	NONE
0	NA	NA	NA	NA	NA	LINC02825	FALSE	NONE
46.9483	0.838769	0.511914	1.6385	0.101318	0.155721	MORN3	FALSE	NONE
1706.45	-1.13437	0.1581	-7.17502	7.22976e-13	3.46144e-12	ORAI1	FALSE	NONE
2.67546	-5.11244	2.33242	-2.19191	0.0283863	0.0497941	RNU6-1004P	FALSE	NONE
0.376149	1.84276	4.00447	0.460177	0.645389	NA	MIR7107	FALSE	NONE
1115.58	1.08483	0.144884	7.48758	7.01555e-14	3.60333e-13	KDM2B	FALSE	NONE
793.082	0.659336	0.163449	4.0339	5.48591e-05	0.000141024	RNF34	FALSE	NONE
4476.39	-0.8608	0.145707	-5.90776	3.468e-09	1.2786e-08	ANAPC5	FALSE	NONE
0	NA	NA	NA	NA	NA	ANO4	FALSE	NONE
0	NA	NA	NA	NA	NA	RNU6-768P	FALSE	NONE
0	NA	NA	NA	NA	NA	SLC5A8	FALSE	NONE
0	NA	NA	NA	NA	NA	RPS6P19	FALSE	NONE
15.1365	2.30715	0.816544	2.8255	0.00472068	0.00952024	METTL15P2	FALSE	NONE
1.34998	3.67403	2.63428	1.3947	0.163106	0.233823	RPS6P22	FALSE	NONE
963.183	-0.461111	0.140798	-3.27499	0.00105666	0.00233258	GIHCG	FALSE	NONE
246.381	-0.124023	0.213399	-0.581178	0.56112	0.645486	ATP23	FALSE	NONE
34.1969	2.65619	0.578397	4.59232	4.38336e-06	1.26083e-05	LOC100533641	TRUE	UP
0	NA	NA	NA	NA	NA	RN7SKP65	FALSE	NONE
0	NA	NA	NA	NA	NA	ST13P8	FALSE	NONE
0	NA	NA	NA	NA	NA	LINC02403	FALSE	NONE
703.302	-0.896406	0.212893	-4.21059	2.54702e-05	6.79084e-05	SMIM10L1	FALSE	NONE
5.68315	5.74253	1.65765	3.46425	0.000531719	0.00121888	TAS2R18P	FALSE	NONE
1.49297	3.80992	2.82016	1.35096	0.176709	0.249946	TAS2R30	FALSE	NONE
0	NA	NA	NA	NA	NA	TAS2R45	FALSE	NONE
0	NA	NA	NA	NA	NA	TAS2R68P	FALSE	NONE
1.78068	4.0721	2.37469	1.71479	0.0863834	0.135501	TAS2R43	FALSE	NONE
2.18209	0.798756	2.03083	0.393316	0.694086	0.760284	TAS2R64P	FALSE	NONE
3.5017	2.97117	1.78474	1.66476	0.0959613	0.148406	TAS2R46	FALSE	NONE
0.574267	2.43522	3.97184	0.613121	0.539797	NA	TAS2R63P	FALSE	NONE
23.498	7.78885	1.34209	5.80351	6.49392e-09	2.34533e-08	TAS2R31	TRUE	UP
17.6197	2.35387	0.753948	3.12206	0.00179588	0.003848	TAS2R19	FALSE	NONE
140.629	-0.260272	0.286243	-0.909271	0.363207	0.453285	TAS2R20	FALSE	NONE
1.45908	3.77926	2.84051	1.33049	0.183358	0.257876	TAS2R50	FALSE	NONE
8.90401	3.37035	1.22659	2.74773	0.00600087	0.0119315	TAS2R15P	FALSE	NONE
7.28274	6.09786	1.58933	3.83675	0.000124672	0.000308929	TAS2R14	FALSE	NONE
15.4745	-0.30016	0.717569	-0.418302	0.675727	0.745316	PRH1-TAS2R14	FALSE	NONE
16.3025	-1.08842	0.690983	-1.57518	0.115216	0.174107	PRH2	FALSE	NONE
0.561317	2.40354	3.97328	0.604926	0.545228	NA	TAS2R13	FALSE	NONE
1.12263	3.40359	3.09258	1.10057	0.271085	0.355854	TAS2R12P	FALSE	NONE
18.7409	-1.79835	0.739381	-2.43224	0.0150057	0.0278007	PRH1	FALSE	NONE
0.376149	1.84276	4.00447	0.460177	0.645389	NA	PRR4	FALSE	NONE
0	NA	NA	NA	NA	NA	PRH1-PRR4	FALSE	NONE
0	NA	NA	NA	NA	NA	LOC100420580	FALSE	NONE
0	NA	NA	NA	NA	NA	TAS2R10	FALSE	NONE
0	NA	NA	NA	NA	NA	TAS2R9	FALSE	NONE
0	NA	NA	NA	NA	NA	TAS2R8	FALSE	NONE
0	NA	NA	NA	NA	NA	TAS2R7	FALSE	NONE
36.6459	0.00187257	0.48446	0.00386527	0.996916	0.997677	C1S	FALSE	NONE
140.309	-0.584543	0.286184	-2.04254	0.0410979	0.0696379	LOC100419825	FALSE	NONE
0	NA	NA	NA	NA	NA	RPL37P20	FALSE	NONE
63.571	2.32538	0.409015	5.68533	1.30562e-08	4.60775e-08	LPCAT3	TRUE	UP
719.233	-0.85508	0.148815	-5.74594	9.14112e-09	3.26984e-08	EMG1	FALSE	NONE
51.2403	0.244895	0.415171	0.589865	0.555281	0.640509	SCARNA12	FALSE	NONE
5935.4	-1.69837	0.129632	-13.1015	3.22961e-39	7.02195e-38	PHB2	TRUE	DOWN
0	NA	NA	NA	NA	NA	MIR141	FALSE	NONE
0	NA	NA	NA	NA	NA	MIR200C	FALSE	NONE
0	NA	NA	NA	NA	NA	MIR200CHG	FALSE	NONE
221.727	-0.821622	0.26793	-3.06656	0.00216538	0.0045872	PTPN6	FALSE	NONE
31.9986	0.289773	0.539043	0.537569	0.590874	0.672703	RNU7-1	FALSE	NONE
3416.38	-1.79839	0.157421	-11.424	3.17149e-30	4.21832e-29	C12orf57	TRUE	DOWN
5518.54	-0.481804	0.116351	-4.14096	3.45852e-05	9.07402e-05	ATN1	FALSE	NONE
3997.4	0.239183	0.139928	1.70932	0.0873908	0.136864	ENO2	FALSE	NONE
536.29	-1.96496	0.191121	-10.2812	8.56228e-25	8.44781e-24	LRRC23	TRUE	DOWN
611.807	-0.14992	0.171201	-0.875694	0.381196	0.471566	DSTNP2	FALSE	NONE
67.6796	1.89518	0.520137	3.64362	0.00026883	0.000639753	RPL13P5	FALSE	NONE
20.9011	-0.619918	0.668868	-0.926817	0.354022	0.443945	LOC105369632	FALSE	NONE
687.742	-1.7965	0.171488	-10.476	1.1139e-25	1.15783e-24	SPSB2	TRUE	DOWN
14605	-2.14211	0.132981	-16.1083	2.22984e-58	1.24668e-56	TPI1	TRUE	DOWN
3093.89	-2.15281	0.153938	-13.985	1.92588e-44	5.35472e-43	USP5	TRUE	DOWN
1216.32	-0.783908	0.135415	-5.78895	7.08266e-09	2.55296e-08	CDCA3	FALSE	NONE
121.638	-0.352704	0.304189	-1.15949	0.246256	0.328502	GNB3	FALSE	NONE
1171.46	-0.902019	0.164047	-5.49854	3.82957e-08	1.30429e-07	P3H3	FALSE	NONE
191.091	-0.926029	0.235779	-3.92753	8.58235e-05	0.00021636	GPR162	FALSE	NONE
13.9267	1.41837	0.949709	1.49348	0.135311	0.199708	CD4	FALSE	NONE
3.63025	0.0152044	1.73635	0.00875652	0.993013	0.994631	LOC574538	FALSE	NONE
26.27	-1.65868	0.599448	-2.76702	0.00565717	0.0112899	IQSEC3	FALSE	NONE
9.53582	0.781251	0.89051	0.877307	0.38032	0.470617	FAM138D	FALSE	NONE
1208.36	-0.929432	0.160615	-5.78669	7.17866e-09	2.58624e-08	WASH8P	FALSE	NONE
0.818557	2.95134	3.193	0.924315	0.355322	NA	DDX11L8	FALSE	NONE
2017.53	-1.17572	0.182215	-6.45234	1.10136e-10	4.52707e-10	HMBS	FALSE	NONE
801.209	0.463951	0.160054	2.89871	0.00374697	0.00766243	VPS11	FALSE	NONE
9109.16	0.0978739	0.12874	0.760247	0.447107	0.538204	HYOU1	FALSE	NONE
2494.31	-0.855737	0.128055	-6.68257	2.34785e-11	1.01447e-10	SLC37A4	FALSE	NONE
1853.18	-1.19445	0.133613	-8.93964	3.90429e-19	2.77131e-18	TRAPPC4	FALSE	NONE
654.641	-0.083336	0.167034	-0.498917	0.617838	0.695795	RPS25	FALSE	NONE
117.831	0.164189	0.286211	0.573665	0.566195	0.650049	RPL23AP64	FALSE	NONE
281.04	-0.31244	0.203954	-1.53191	0.125544	0.18712	CENATAC	FALSE	NONE
2.40188	1.58195	2.18059	0.725466	0.468166	0.558298	FOXR1	FALSE	NONE
2872.13	1.22293	0.157141	7.78234	7.11931e-15	3.90594e-14	DDX6	FALSE	NONE
0	NA	NA	NA	NA	NA	RNU6-376P	FALSE	NONE
0.74888	1.47319	3.70659	0.397452	0.691034	NA	TREHP1	FALSE	NONE
5.55566	1.41993	1.16787	1.21583	0.224051	0.304543	TREH	FALSE	NONE
0	NA	NA	NA	NA	NA	MIR6716	FALSE	NONE
584.399	1.69479	0.207077	8.18434	2.73803e-16	1.64703e-15	PHLDB1	TRUE	UP
6.31452	1.66079	1.14726	1.44761	0.147726	0.215203	RNU6-1157P	FALSE	NONE
5350.45	1.11292	0.139939	7.95292	1.8216e-15	1.03753e-14	ARCN1	FALSE	NONE
62.3022	1.5206	0.390354	3.89543	9.8026e-05	0.00024585	RPL5P30	FALSE	NONE
509.388	-1.09321	0.182738	-5.98241	2.19854e-09	8.23136e-09	IFT46	FALSE	NONE
220.746	-1.31601	0.269722	-4.87915	1.06546e-06	3.23319e-06	TMEM25	FALSE	NONE
9.38168	-0.845627	0.88385	-0.956754	0.338691	0.427418	TTC36	FALSE	NONE
3.69995	-1.40239	1.58067	-0.887212	0.374965	0.465155	LOC101929089	FALSE	NONE
2387.43	1.13155	0.147591	7.6668	1.76342e-14	9.41878e-14	KMT2A	FALSE	NONE
1125.86	-1.39992	0.136922	-10.2243	1.54382e-24	1.50592e-23	ATP5MG	FALSE	NONE
1.36817	3.692	2.60835	1.41545	0.156936	0.226215	LOC100131626	FALSE	NONE
2412.72	0.077274	0.12935	0.597402	0.550239	0.636003	UBE4A	FALSE	NONE
200.13	-1.35901	0.257218	-5.28352	1.26727e-07	4.15348e-07	TTC12	FALSE	NONE
0	NA	NA	NA	NA	NA	NCAM1-AS1	FALSE	NONE
0	NA	NA	NA	NA	NA	RNU7-187P	FALSE	NONE
4.69637	-0.34613	1.44895	-0.238883	0.811196	0.856103	NCAM1	FALSE	NONE
0	NA	NA	NA	NA	NA	LOC101928847	FALSE	NONE
837.142	0.51737	0.162528	3.18326	0.00145625	0.00315986	NKAPD1	FALSE	NONE
22.4142	0.592417	0.640609	0.924772	0.355085	0.44504	PIH1D2	FALSE	NONE
1.85514	2.0565	2.42341	0.848599	0.396104	0.486991	RNU6-893P	FALSE	NONE
3157.87	-1.34541	0.140883	-9.54985	1.29887e-21	1.06238e-20	PPIHP1	FALSE	NONE
1103.84	0.736052	0.136442	5.39461	6.8674e-08	2.29535e-07	DLAT	FALSE	NONE
0.310551	1.53267	4.02753	0.380549	0.703538	NA	RNA5SP351	FALSE	NONE
310.136	1.86892	0.224599	8.32115	8.7116e-17	5.42088e-16	DIXDC1	TRUE	UP
0	NA	NA	NA	NA	NA	C11orf52	FALSE	NONE
0	NA	NA	NA	NA	NA	HSPB2-C11orf52	FALSE	NONE
24.1236	0.713615	0.618868	1.1531	0.24887	0.331356	HSPB2	FALSE	NONE
196.353	0.0139105	0.234931	0.0592109	0.952784	0.965569	CRYAB	FALSE	NONE
56.6092	-1.91994	0.495469	-3.87499	0.000106631	0.00026631	RPL37AP8	FALSE	NONE
445.782	0.22102	0.173642	1.27285	0.203072	0.28092	C11orf1	FALSE	NONE
93.6358	0.319738	0.356825	0.896065	0.370218	0.460255	FDXACB1	FALSE	NONE
2.25832	-1.56048	2.20317	-0.708286	0.478768	0.568212	GNG5P3	FALSE	NONE
614.35	0.0913025	0.172118	0.530464	0.59579	0.676979	ALG9	FALSE	NONE
897.754	-0.154772	0.141458	-1.09412	0.273903	0.35895	PPP2R1B	FALSE	NONE
0.83704	0.124211	3.24242	0.038308	0.969442	NA	MMP13	FALSE	NONE
0	NA	NA	NA	NA	NA	RNU7-159P	FALSE	NONE
0	NA	NA	NA	NA	NA	BOLA3P1	FALSE	NONE
0	NA	NA	NA	NA	NA	MMP12	FALSE	NONE
0.310551	1.53267	4.02753	0.380549	0.703538	NA	MMP3	FALSE	NONE
0	NA	NA	NA	NA	NA	WTAPP1	FALSE	NONE
982.292	-0.631636	0.149873	-4.21447	2.50366e-05	6.68004e-05	ENDOD1	FALSE	NONE
960.032	0.808655	0.152765	5.29347	1.20018e-07	3.93909e-07	SRSF8	FALSE	NONE
3.75425	5.14669	1.92047	2.67991	0.00736417	0.014418	LOC100420803	FALSE	NONE
0	NA	NA	NA	NA	NA	KDM4F	FALSE	NONE
0	NA	NA	NA	NA	NA	LOC643118	FALSE	NONE
0	NA	NA	NA	NA	NA	LOC100420802	FALSE	NONE
0	NA	NA	NA	NA	NA	KDM4E	FALSE	NONE
0	NA	NA	NA	NA	NA	LOC100420801	FALSE	NONE
0	NA	NA	NA	NA	NA	LOC100422440	FALSE	NONE
64.0854	1.4909	0.414114	3.60023	0.000317934	0.000750045	KDM4D	FALSE	NONE
545.196	-0.874051	0.204202	-4.28032	1.86628e-05	5.04617e-05	CWC15	FALSE	NONE
0.574267	2.43522	3.97184	0.613121	0.539797	NA	ST13P11	FALSE	NONE
25.8404	-1.2267	0.612064	-2.0042	0.0450487	0.0755688	MYO7A	FALSE	NONE
37.235	5.2395	0.940668	5.56998	2.54771e-08	8.79424e-08	OMP	TRUE	UP
968.792	1.42281	0.172171	8.26392	1.40965e-16	8.64672e-16	CAPN5	FALSE	NONE
49.8856	7.02556	1.11397	6.30679	2.8489e-10	1.1356e-09	B3GNT6	TRUE	UP
1577.71	-0.307286	0.152071	-2.02067	0.0433141	0.0729813	ACER3	FALSE	NONE
0	NA	NA	NA	NA	NA	MIR3664	FALSE	NONE
0	NA	NA	NA	NA	NA	SHANK2-AS3	FALSE	NONE
0	NA	NA	NA	NA	NA	SHANK2-AS1	FALSE	NONE
3.35925	3.94267	1.86965	2.10878	0.0349635	0.0601309	SHANK2	FALSE	NONE
0	NA	NA	NA	NA	NA	RNU6-1175P	FALSE	NONE
1.14853	3.4357	3.42021	1.00453	0.315125	0.402635	LINC02584	FALSE	NONE
0	NA	NA	NA	NA	NA	LINC02753	FALSE	NONE
9.72402	2.84845	1.30101	2.18941	0.0285671	0.0500704	ANO1	FALSE	NONE
0	NA	NA	NA	NA	NA	FGF3	FALSE	NONE
0	NA	NA	NA	NA	NA	OR5G3	FALSE	NONE
0	NA	NA	NA	NA	NA	OR5G5P	FALSE	NONE
0	NA	NA	NA	NA	NA	OR5G4P	FALSE	NONE
0	NA	NA	NA	NA	NA	OR5G1P	FALSE	NONE
0	NA	NA	NA	NA	NA	OR9G2P	FALSE	NONE
0	NA	NA	NA	NA	NA	MIR6128	FALSE	NONE
0	NA	NA	NA	NA	NA	OR9G4	FALSE	NONE
0	NA	NA	NA	NA	NA	OR9G3P	FALSE	NONE
0	NA	NA	NA	NA	NA	OR9G9	FALSE	NONE
0	NA	NA	NA	NA	NA	OR9G1	FALSE	NONE
0	NA	NA	NA	NA	NA	OR8U9	FALSE	NONE
0	NA	NA	NA	NA	NA	OR8U8	FALSE	NONE
258.649	1.29211	0.326164	3.96154	7.44691e-05	0.000188711	RPL5P29	FALSE	NONE
0	NA	NA	NA	NA	NA	OR8J1	FALSE	NONE
0	NA	NA	NA	NA	NA	OR8K1	FALSE	NONE
0	NA	NA	NA	NA	NA	OR8K2P	FALSE	NONE
23.224	5.91853	1.18822	4.98102	6.32495e-07	1.9561e-06	FAM8A2P	TRUE	UP
0	NA	NA	NA	NA	NA	OR8K3	FALSE	NONE
0	NA	NA	NA	NA	NA	OR8I1P	FALSE	NONE
0	NA	NA	NA	NA	NA	OR8H1	FALSE	NONE
0	NA	NA	NA	NA	NA	OR5T1	FALSE	NONE
0	NA	NA	NA	NA	NA	OR5T3	FALSE	NONE
0	NA	NA	NA	NA	NA	OR5T2	FALSE	NONE
0	NA	NA	NA	NA	NA	OR8J2	FALSE	NONE
90.1162	2.19654	0.392356	5.59834	2.16414e-08	7.50936e-08	LOC642890	TRUE	UP
0	NA	NA	NA	NA	NA	GTF2IP11	FALSE	NONE
0	NA	NA	NA	NA	NA	OR4C49P	FALSE	NONE
0	NA	NA	NA	NA	NA	OR4C45	FALSE	NONE
0	NA	NA	NA	NA	NA	OR4C48P	FALSE	NONE
0	NA	NA	NA	NA	NA	OR4C12	FALSE	NONE
0	NA	NA	NA	NA	NA	OR4C13	FALSE	NONE
0	NA	NA	NA	NA	NA	OR4R3P	FALSE	NONE
0	NA	NA	NA	NA	NA	OR4A19P	FALSE	NONE
0	NA	NA	NA	NA	NA	OR4A18P	FALSE	NONE
0	NA	NA	NA	NA	NA	OR4A49P	FALSE	NONE
0	NA	NA	NA	NA	NA	OR4A1P	FALSE	NONE
0	NA	NA	NA	NA	NA	TRIM51DP	FALSE	NONE
0.155275	0.513457	4.08047	0.125833	0.899864	NA	LOC387770	FALSE	NONE
400.055	2.06536	0.208388	9.91112	3.72463e-23	3.31978e-22	PDE3B	TRUE	UP
888.258	-0.476719	0.163378	-2.91789	0.00352412	0.00723133	CYP2R1	FALSE	NONE
0	NA	NA	NA	NA	NA	CALCP	FALSE	NONE
1.33857	1.24602	2.70284	0.461003	0.644796	0.718697	CALCA	FALSE	NONE
0	NA	NA	NA	NA	NA	OR7E41P	FALSE	NONE
668.999	0.729455	0.165636	4.40397	1.06289e-05	2.9448e-05	RRAS2	FALSE	NONE
0	NA	NA	NA	NA	NA	RNA5SP332	FALSE	NONE
7.41831	-0.176444	1.11567	-0.158151	0.874338	0.905531	SPON1	FALSE	NONE
1324.7	-0.442688	0.1638	-2.70261	0.00687971	0.0135393	BNIP3	FALSE	NONE
1915.03	-0.362962	0.126634	-2.86623	0.00415393	0.00843721	PPP2R2D	FALSE	NONE
0.155275	0.513457	4.08047	0.125833	0.899864	NA	RPL5P27	FALSE	NONE
16.831	-2.2903	0.902845	-2.53676	0.0111884	0.0212216	HSPA12A	FALSE	NONE
1.16022	-3.8987	3.06539	-1.27184	0.203428	0.281233	C10orf82	FALSE	NONE
0	NA	NA	NA	NA	NA	PNLIPRP2	FALSE	NONE
1.00716	-3.69002	3.23622	-1.14023	0.254192	0.33733	PNLIPRP1	FALSE	NONE
0	NA	NA	NA	NA	NA	NTAN1P1	FALSE	NONE
0	NA	NA	NA	NA	NA	ATRNL1	FALSE	NONE
0	NA	NA	NA	NA	NA	RNU6-271P	FALSE	NONE
0	NA	NA	NA	NA	NA	NPM1P25	FALSE	NONE
756.649	2.50337	0.184805	13.546	8.36724e-42	2.05638e-40	ZNF518A	TRUE	UP
0.174613	-1.4101	4.08047	-0.345572	0.729664	NA	BLNK	FALSE	NONE
354.676	0.425569	0.179962	2.36478	0.018041	0.032963	WASHC2A	FALSE	NONE
0	NA	NA	NA	NA	NA	SLC9A3P3	FALSE	NONE
3.41333	1.26778	1.58081	0.801981	0.422564	0.513784	FAM21EP	FALSE	NONE
98.4137	3.50918	0.418549	8.38415	5.10934e-17	3.22597e-16	AGAP6	TRUE	UP
13.1485	4.47015	1.16064	3.85146	0.000117415	0.000291647	RNA5SP317	FALSE	NONE
[truncated: 41,683 more rows]

## Sheet: B2 vs WT
baseMean	log2FoldChange	lfcSE	stat	pvalue	padj	gene	significant	change
1383.39	-0.481093	0.125749	-3.82582	0.000130336	0.000333866	TRNP	FALSE	NONE
0	NA	NA	NA	NA	NA	TRNT	FALSE	NONE
64361.1	1.0419	0.138713	7.51122	5.8578e-14	3.29985e-13	CYTB	FALSE	NONE
0.452067	-2.69961	4.03332	-0.669328	0.503286	NA	TRNE	FALSE	NONE
27558.2	-0.430902	0.140387	-3.06939	0.00214497	0.00467339	ND6	FALSE	NONE
107537	-0.544855	0.134568	-4.04893	5.14532e-05	0.000138251	ND5	FALSE	NONE
0	NA	NA	NA	NA	NA	TRNL2	FALSE	NONE
0	NA	NA	NA	NA	NA	TRNS2	FALSE	NONE
0	NA	NA	NA	NA	NA	TRNH	FALSE	NONE
233480	0.253408	0.125774	2.01479	0.0439269	0.074907	ND4	FALSE	NONE
15825.9	1.44671	0.38143	3.79286	0.000148921	0.000378796	ND4L	FALSE	NONE
0	NA	NA	NA	NA	NA	TRNR	FALSE	NONE
45718.4	0.033064	0.189057	0.174889	0.861167	0.900302	ND3	FALSE	NONE
0	NA	NA	NA	NA	NA	TRNG	FALSE	NONE
235721	-0.322112	0.132331	-2.43415	0.0149269	0.0281751	COX3	FALSE	NONE
103986	0.699551	0.151593	4.61467	3.93726e-06	1.1786e-05	ATP6	FALSE	NONE
2720.34	0.111472	0.226954	0.491167	0.623308	0.707231	ATP8	FALSE	NONE
0.457472	-2.71459	4.03203	-0.673255	0.500785	NA	TRNK	FALSE	NONE
290013	-0.68038	0.125397	-5.42579	5.76976e-08	2.06373e-07	COX2	FALSE	NONE
0	NA	NA	NA	NA	NA	TRND	FALSE	NONE
14.9426	-5.326	1.14781	-4.64014	3.48172e-06	1.04862e-05	TRNS1	TRUE	DOWN
353312	0.296075	0.123698	2.39354	0.0166867	0.0311741	COX1	FALSE	NONE
4.74611	-4.18299	1.58521	-2.63876	0.00832091	0.0164638	TRNY	FALSE	NONE
1.59845	-4.52264	2.75295	-1.64283	0.100418	0.155806	TRNC	FALSE	NONE
0	NA	NA	NA	NA	NA	TRNN	FALSE	NONE
0.457472	-2.71459	4.03203	-0.673255	0.500785	NA	TRNA	FALSE	NONE
0	NA	NA	NA	NA	NA	TRNW	FALSE	NONE
129232	-0.480034	0.142987	-3.35718	0.000787408	0.00182423	ND2	FALSE	NONE
0	NA	NA	NA	NA	NA	TRNM	FALSE	NONE
0	NA	NA	NA	NA	NA	TRNQ	FALSE	NONE
0	NA	NA	NA	NA	NA	TRNI	FALSE	NONE
58525.8	0.415589	0.130883	3.17528	0.00149692	0.00333328	ND1	FALSE	NONE
0	NA	NA	NA	NA	NA	TRNL1	FALSE	NONE
482458	-0.78612	0.120774	-6.50901	7.56478e-11	3.39595e-10	RNR2	FALSE	NONE
0.144275	0.172761	4.08047	0.0423385	0.966229	NA	TRNV	FALSE	NONE
87981.5	-0.561039	0.129373	-4.33661	1.44699e-05	4.10399e-05	RNR1	FALSE	NONE
26.9197	-1.85047	0.550524	-3.36128	0.000775823	0.00179979	TRNF	FALSE	NONE
1308.11	0.210992	0.122811	1.71802	0.0857921	0.135861	NSF	FALSE	NONE
7.74261	-0.231072	0.997598	-0.231629	0.816826	0.867314	RN7SL199P	FALSE	NONE
217.009	2.06023	0.227569	9.05319	1.38845e-19	1.11564e-18	LRRC37A2	TRUE	UP
1336.31	-0.121609	0.122256	-0.994704	0.31988	0.412433	ARL17A	FALSE	NONE
40.0191	0.894224	0.49554	1.80454	0.0711463	0.115114	RDM1P2	FALSE	NONE
242.795	-0.820358	0.262688	-3.12294	0.00179057	0.00394405	MAPK8IP1P2	FALSE	NONE
114.929	-1.5693	0.271302	-5.78434	7.27977e-09	2.80708e-08	RPS26P8	TRUE	DOWN
91.5557	-0.745727	0.335634	-2.22185	0.0262936	0.047169	ARF2P	FALSE	NONE
138.043	-1.41453	0.254585	-5.55621	2.75699e-08	1.01165e-07	LINC02210	FALSE	NONE
0	NA	NA	NA	NA	NA	CRHR1	FALSE	NONE
0.197015	-1.75079	4.08047	-0.429066	0.667875	NA	LINC02210-CRHR1	FALSE	NONE
0	NA	NA	NA	NA	NA	SPPL2C	FALSE	NONE
0	NA	NA	NA	NA	NA	MAPT-AS1	FALSE	NONE
5.46409	-0.650033	1.5595	-0.416821	0.676809	0.753547	MAPT-IT1	FALSE	NONE
2.09097	4.12266	2.18097	1.89029	0.058719	0.0971215	STH	FALSE	NONE
389.712	-1.54337	0.188219	-8.19984	2.40703e-16	1.58816e-15	MAPT	TRUE	DOWN
134.762	-1.51072	0.309186	-4.88613	1.02839e-06	3.27583e-06	KANSL1-AS1	TRUE	DOWN
1000.36	1.62356	0.160265	10.1305	4.04746e-24	4.25497e-23	KANSL1	TRUE	UP
40.3693	0.366331	0.442163	0.8285	0.407388	0.504178	RDM1P1	FALSE	NONE
10.9699	-0.129208	0.787124	-0.164153	0.869611	0.906559	RN7SL656P	FALSE	NONE
150.038	1.17514	0.315696	3.72238	0.000197355	0.000494897	LRRC37A	FALSE	NONE
13.3528	3.25472	0.967411	3.36436	0.00076722	0.00178173	NSFP1	FALSE	NONE
3.61293	2.12843	1.56828	1.35718	0.174724	0.25111	RDM1P4	FALSE	NONE
85.5946	0.746715	0.306804	2.43385	0.014939	0.0281919	LOC102724345	FALSE	NONE
210.1	0.561979	0.238887	2.35249	0.0186484	0.0345053	LRRC37A3	FALSE	NONE
0	NA	NA	NA	NA	NA	MIR4315-1	FALSE	NONE
1098.51	0.714757	0.13872	5.15252	2.57012e-07	8.69216e-07	PLEKHM1	FALSE	NONE
355.712	-0.452139	0.228967	-1.97469	0.0483035	0.0815861	ARHGAP27	FALSE	NONE
0	NA	NA	NA	NA	NA	RNA5SP443	FALSE	NONE
13.2206	6.79105	1.39823	4.85689	1.19246e-06	3.77632e-06	LOC642381	TRUE	UP
0	NA	NA	NA	NA	NA	LOC100289568	FALSE	NONE
0	NA	NA	NA	NA	NA	UGT2A3	FALSE	NONE
0	NA	NA	NA	NA	NA	LOC100174950	FALSE	NONE
0	NA	NA	NA	NA	NA	UGT2B10	FALSE	NONE
0	NA	NA	NA	NA	NA	LOC100422189	FALSE	NONE
0	NA	NA	NA	NA	NA	LOC100422026	FALSE	NONE
0	NA	NA	NA	NA	NA	LOC728811	FALSE	NONE
2.0949	0.704053	2.05745	0.342196	0.732203	0.799687	UGT2B15	FALSE	NONE
0	NA	NA	NA	NA	NA	LOC728807	FALSE	NONE
0	NA	NA	NA	NA	NA	TMPRSS11E	FALSE	NONE
4509.39	-2.37614	0.178819	-13.288	2.71797e-40	6.59442e-39	MT2P1	TRUE	DOWN
1407.06	0.042316	0.122765	0.344692	0.730326	0.798473	YTHDC1	FALSE	NONE
620.001	0.397389	0.155902	2.54897	0.0108041	0.0209185	ZBTB9	FALSE	NONE
0	NA	NA	NA	NA	NA	MIR5004	FALSE	NONE
1674.84	0.477922	0.127067	3.76117	0.00016912	0.000427795	SYNGAP1	FALSE	NONE
7761.43	-1.33738	0.133293	-10.0334	1.08711e-23	1.11454e-22	CUTA	FALSE	NONE
1686.13	-0.395897	0.134587	-2.94158	0.00326546	0.00692099	PHF1	FALSE	NONE
47.4196	-0.398586	0.391962	-1.0169	0.309201	0.401144	RPL12P1	FALSE	NONE
2600.33	0.0350667	0.127863	0.274253	0.78389	0.84148	KIFC1	FALSE	NONE
1.4974	0.485357	2.34694	0.206804	0.836163	0.882162	SMIM40	FALSE	NONE
604.353	-0.757186	0.151098	-5.01124	5.40817e-07	1.77073e-06	RPS18	FALSE	NONE
1138.52	0.388357	0.124138	3.12843	0.00175742	0.0038766	VPS52	FALSE	NONE
86.6265	0.757129	0.360262	2.10161	0.0355875	0.0621114	HCG25	FALSE	NONE
0.450062	-0.0336569	4.05147	-0.00830731	0.993372	NA	ZNF70P1	FALSE	NONE
77.597	-0.216152	0.420053	-0.514582	0.606845	0.692109	COL11A2	FALSE	NONE
0.122178	0.172761	4.08047	0.0423385	0.966229	NA	HLA-DPB2	FALSE	NONE
0	NA	NA	NA	NA	NA	COL11A2P1	FALSE	NONE
0	NA	NA	NA	NA	NA	HLA-DPA2	FALSE	NONE
0	NA	NA	NA	NA	NA	RPL32P1	FALSE	NONE
23.8131	-3.186	0.737187	-4.32184	1.54736e-05	4.37536e-05	HLA-DPB1	TRUE	DOWN
8.26064	-1.62842	1.12476	-1.4478	0.147674	0.21741	HLA-DPA1	FALSE	NONE
1.18867	0.720833	2.74935	0.262183	0.79318	0.848693	HLA-DOA	FALSE	NONE
5781.86	0.582318	0.111988	5.19983	1.99467e-07	6.80868e-07	BRD2	FALSE	NONE
34.8786	-1.156	0.496408	-2.32874	0.0198729	0.0365842	HLA-DMA	FALSE	NONE
0.801128	2.73735	3.47533	0.787651	0.430901	NA	HLA-DMB	FALSE	NONE
0	NA	NA	NA	NA	NA	HLA-Z	FALSE	NONE
22.8342	-1.97442	0.615065	-3.2101	0.00132687	0.00297826	LOC100294145	FALSE	NONE
1032.99	-0.105217	0.146301	-0.719184	0.472027	0.567503	PSMB9	FALSE	NONE
525.053	2.82181	0.201757	13.9862	1.89326e-44	5.60499e-43	TAP1	TRUE	UP
33.4126	0.883283	0.488516	1.8081	0.0705916	0.114346	PSMB8-AS1	FALSE	NONE
394.789	0.345451	0.169225	2.04137	0.0412136	0.0708032	PSMB8	FALSE	NONE
1882.08	0.745266	0.13714	5.43434	5.50006e-08	1.97023e-07	TAP2	FALSE	NONE
112.996	-0.541929	0.308077	-1.75907	0.0785657	0.125591	HLA-DOB	FALSE	NONE
0	NA	NA	NA	NA	NA	HLA-DQB2	FALSE	NONE
0	NA	NA	NA	NA	NA	MIR3135B	FALSE	NONE
0	NA	NA	NA	NA	NA	HLA-DQA2	FALSE	NONE
1.24087	-0.249706	2.72893	-0.0915034	0.927093	0.948513	HLA-DQB1	FALSE	NONE
0	NA	NA	NA	NA	NA	HLA-DQA1	FALSE	NONE
5.19852	0.106477	1.19898	0.0888065	0.929236	0.949848	HLA-DRB1	FALSE	NONE
0	NA	NA	NA	NA	NA	FAM8A5P	FALSE	NONE
0	NA	NA	NA	NA	NA	PRKRAP1	FALSE	NONE
0	NA	NA	NA	NA	NA	HLA-DRB8	FALSE	NONE
0	NA	NA	NA	NA	NA	HLA-DRB4	FALSE	NONE
0	NA	NA	NA	NA	NA	HLA-DRB9	FALSE	NONE
3.43684	1.04563	1.7336	0.603157	0.546404	0.637112	HLA-DRA	FALSE	NONE
0	NA	NA	NA	NA	NA	BTNL2	FALSE	NONE
0.423049	-2.61556	4.04078	-0.64729	0.517444	NA	HCG23	FALSE	NONE
0	NA	NA	NA	NA	NA	RNU6-603P	FALSE	NONE
1.30897	-4.23969	2.89255	-1.46573	0.142723	0.211098	TSBP1	FALSE	NONE
7.46771	-4.76082	1.51212	-3.14845	0.0016414	0.0036339	TSBP1-AS1	FALSE	NONE
90.4884	0.213112	0.294517	0.723596	0.469314	0.56484	NOTCH4	FALSE	NONE
1780.05	-0.320857	0.143194	-2.24072	0.0250444	0.0451453	GPSM3	FALSE	NONE
6082.18	0.389883	0.11897	3.27715	0.0010486	0.00238757	PBX2	FALSE	NONE
533.24	-0.937033	0.165144	-5.67404	1.39466e-08	5.24672e-08	AGER	FALSE	NONE
0	NA	NA	NA	NA	NA	MIR6833	FALSE	NONE
3553.16	-1.22558	0.125227	-9.78685	1.28227e-22	1.24467e-21	RNF5	FALSE	NONE
0	NA	NA	NA	NA	NA	MIR6721	FALSE	NONE
7659.4	-0.357604	0.102468	-3.48991	0.000483175	0.0011532	AGPAT1	FALSE	NONE
4.00216	3.11669	1.64433	1.89541	0.0580376	0.0961897	EGFL8	FALSE	NONE
32.8533	0.740015	0.508101	1.45643	0.145273	0.214233	PPT2-EGFL8	FALSE	NONE
1370.51	-0.125612	0.127582	-0.984559	0.324841	0.417776	PPT2	FALSE	NONE
128.87	-0.744812	0.279015	-2.66943	0.00759802	0.0151658	LOC100507547	FALSE	NONE
1017.63	-2.29088	0.195238	-11.7338	8.55693e-32	1.35755e-30	PRRT1	TRUE	DOWN
697.203	2.0211	0.178307	11.3349	8.8119e-30	1.25317e-28	TNXB	TRUE	UP
29.7759	0.94352	0.636675	1.48195	0.138354	0.205711	CYP21A2	FALSE	NONE
175.747	-0.130696	0.269019	-0.485824	0.627092	0.710217	C4B	FALSE	NONE
827.791	-2.37273	0.171101	-13.8674	9.98649e-44	2.8281e-42	STK19B	TRUE	DOWN
323.625	2.14013	0.222174	9.63267	5.81953e-22	5.41703e-21	TNXA	TRUE	UP
11.0743	1.86914	0.886486	2.10848	0.0349897	0.0611664	CYP21A1P	FALSE	NONE
0	NA	NA	NA	NA	NA	C4B_2	FALSE	NONE
1318.6	-1.45337	0.15425	-9.42215	4.41951e-21	3.90877e-20	STK19	FALSE	NONE
746.678	-0.048411	0.143249	-0.33795	0.735401	0.801903	DXO	FALSE	NONE
3631.24	-0.807179	0.13868	-5.82046	5.86851e-09	2.27907e-08	SKIV2L	FALSE	NONE
0.244355	1.0363	4.04121	0.256434	0.797616	NA	MIR1236	FALSE	NONE
4150.65	-1.9493	0.138576	-14.0666	6.0919e-45	1.84755e-43	NELFE	TRUE	DOWN
34.0578	0.724471	0.563786	1.28501	0.198789	0.279144	CFB	FALSE	NONE
3.28037	-0.0104483	1.52575	-0.00684798	0.994536	0.996273	C2-AS1	FALSE	NONE
103.7	-0.241456	0.295322	-0.817602	0.413585	0.510415	C2	FALSE	NONE
4535.06	-1.04183	0.140606	-7.40956	1.26715e-13	6.96374e-13	EHMT2	FALSE	NONE
1522.19	-1.99917	0.147339	-13.5685	6.15762e-42	1.60443e-40	SLC44A4	TRUE	DOWN
4492.39	1.35136	0.143758	9.40027	5.44218e-21	4.78406e-20	NEU1	FALSE	NONE
9776.98	-1.2228	0.143464	-8.5234	1.54938e-17	1.10534e-16	VARS1	FALSE	NONE
195.914	3.02201	0.293797	10.286	8.14634e-25	8.85303e-24	VWA7	TRUE	UP
5.61782	2.93027	1.31321	2.23138	0.0256561	0.0461459	SAPCD1-AS1	FALSE	NONE
0	NA	NA	NA	NA	NA	SAPCD1	FALSE	NONE
177.61	0.229722	0.24925	0.921652	0.35671	0.451148	RNU6-850P	FALSE	NONE
35.2268	0.203724	0.453636	0.449091	0.653366	0.733297	MSH5	FALSE	NONE
150.261	0.0758665	0.231903	0.327148	0.743556	0.808964	MSH5-SAPCD1	FALSE	NONE
31496.6	-1.0595	0.122661	-8.6376	5.74087e-18	4.20481e-17	CLIC1	FALSE	NONE
2567.07	-0.862062	0.152189	-5.66442	1.47525e-08	5.54113e-08	DDAH2	FALSE	NONE
42.8012	0.0964665	0.436218	0.221143	0.824981	0.87319	MPIG6B	FALSE	NONE
15.3895	-2.65201	0.747859	-3.54614	0.000390916	0.00094555	LY6G6C	FALSE	NONE
0	NA	NA	NA	NA	NA	LY6G6D	FALSE	NONE
0.346206	1.54487	4.00177	0.386045	0.699463	NA	LY6G6E	FALSE	NONE
1.10239	0.510538	2.57139	0.198545	0.842618	0.886743	LY6G6F	FALSE	NONE
0	NA	NA	NA	NA	NA	LY6G6F-LY6G6D	FALSE	NONE
0.921535	2.94122	3.28455	0.895472	0.370535	NA	MIR4646	FALSE	NONE
1305.95	-0.056399	0.124591	-0.452672	0.650785	0.731092	ABHD16A	FALSE	NONE
4.42815	1.07482	1.45657	0.737911	0.460569	0.55624	LY6G5C	FALSE	NONE
866.561	-0.210183	0.129999	-1.61681	0.10592	0.163352	LY6G5B	FALSE	NONE
11618.7	-1.76449	0.140737	-12.5375	4.65507e-36	9.12884e-35	CSNK2B	TRUE	DOWN
4701.18	-1.39836	0.150182	-9.31106	1.26564e-20	1.08587e-19	GPANK1	FALSE	NONE
2909.26	0.537925	0.113702	4.731	2.23411e-06	6.85854e-06	C6orf47	FALSE	NONE
167.468	-0.380695	0.25442	-1.49633	0.134569	0.200848	APOM	FALSE	NONE
8700.24	-0.118259	0.103997	-1.13713	0.255484	0.343641	BAG6	FALSE	NONE
7.66554	0.83784	1.07259	0.78114	0.43472	0.531046	MIR6832	FALSE	NONE
15.3635	0.739238	0.84431	0.875553	0.381273	0.477017	SNORA38	FALSE	NONE
16211.4	0.249819	0.121916	2.04911	0.0404515	0.0696775	PRRC2A	FALSE	NONE
243.211	1.15217	0.307271	3.7497	0.000177048	0.000446593	AIF1	FALSE	NONE
7.28429	-6.71851	1.63831	-4.10087	4.11601e-05	0.000111571	UQCRHP1	FALSE	NONE
35.2845	-1.58746	0.469817	-3.37888	0.000727813	0.00169565	NCR3	FALSE	NONE
219.629	0.215212	0.308458	0.697702	0.485363	0.58022	LST1	FALSE	NONE
78.5069	1.05519	0.366881	2.8761	0.00402618	0.00841702	LTB	FALSE	NONE
10.0526	1.91594	0.974549	1.96598	0.0493015	0.0830887	TNF	FALSE	NONE
7.58398	-1.25732	1.08441	-1.15946	0.24627	0.333379	LTA	FALSE	NONE
29.5908	1.12968	0.579264	1.9502	0.051152	0.0858782	LOC100287329	FALSE	NONE
2987.65	-1.47769	0.166093	-8.89677	5.74968e-19	4.45789e-18	NFKBIL1	FALSE	NONE
15.4063	0.903782	0.759051	1.19067	0.233782	0.319057	ATP6V1G2	FALSE	NONE
20.9217	-0.731128	0.684311	-1.06841	0.285333	0.37635	DDX39B-AS1	FALSE	NONE
32.5587	3.02256	0.747718	4.04238	5.29114e-05	0.000141994	SNORD84	FALSE	NONE
9.86597	4.42911	1.32391	3.34548	0.000821395	0.00189657	SNORD117	FALSE	NONE
0	NA	NA	NA	NA	NA	DDX39B	FALSE	NONE
3.21596	4.7499	1.90278	2.49629	0.0125499	0.0240151	ATP6V1G2-DDX39B	FALSE	NONE
10.6504	2.35057	0.8994	2.61348	0.00896251	0.0176117	MCCD1	FALSE	NONE
1.64213	1.40089	2.48792	0.563078	0.573382	0.662046	RPL15P4	FALSE	NONE
1.01337	1.81696	2.9611	0.613611	0.539472	0.630767	PPIAP9	FALSE	NONE
1054.55	0.712483	0.137855	5.16836	2.36163e-07	8.01093e-07	MICB	FALSE	NONE
67.4211	0.580951	0.36036	1.61214	0.106931	0.164706	MICB-DT	FALSE	NONE
1.42548	3.57938	2.80392	1.27656	0.201757	0.282505	HCG26	FALSE	NONE
4.60992	-1.95903	1.56522	-1.2516	0.210716	0.292974	HCP5	FALSE	NONE
0.48871	2.03367	3.97472	0.511651	0.608895	NA	HLA-X	FALSE	NONE
0.197015	-1.75079	4.08047	-0.429066	0.667875	NA	LINC01149	FALSE	NONE
834.391	-0.97161	0.180107	-5.39462	6.86688e-08	2.43643e-07	MICA	FALSE	NONE
291.93	0.934955	0.19346	4.8328	1.34627e-06	4.23922e-06	MICA-AS1	FALSE	NONE
0	NA	NA	NA	NA	NA	MIR6891	FALSE	NONE
1540.65	0.615346	0.125643	4.89758	9.70258e-07	3.09936e-06	HLA-B	FALSE	NONE
0.122178	0.172761	4.08047	0.0423385	0.966229	NA	LINC02571	FALSE	NONE
2495.83	1.43417	0.118133	12.1403	6.46111e-34	1.14483e-32	HLA-C	FALSE	NONE
319.823	0.26766	0.210515	1.27146	0.203566	0.284398	HCG27	FALSE	NONE
2.17657	-2.28499	2.31011	-0.989128	0.322601	0.415366	PSORS1C3	FALSE	NONE
40.0965	0.386962	0.463209	0.835393	0.403497	0.500047	POU5F1	FALSE	NONE
2217.57	-0.453803	0.108729	-4.17371	2.99676e-05	8.22925e-05	TCF19	FALSE	NONE
0	NA	NA	NA	NA	NA	RNU6-1133P	FALSE	NONE
1.37242	-4.30374	3.22123	-1.33606	0.181531	0.258953	HCG22	FALSE	NONE
0.452067	-2.69961	4.03332	-0.669328	0.503286	NA	MUC22	FALSE	NONE
27.3362	1.23996	0.615522	2.01449	0.043958	0.0749502	HCG20	FALSE	NONE
0.904134	-3.70258	3.7477	-0.98796	0.323172	NA	RN7SL353P	FALSE	NONE
802.001	1.07194	0.155833	6.87874	6.03863e-12	2.95829e-11	IER3	FALSE	NONE
26.7541	-0.455354	0.531598	-0.856577	0.391679	0.488185	IER3-AS1	FALSE	NONE
8231.77	-0.982776	0.14658	-6.70472	2.01799e-11	9.45958e-11	FLOT1	FALSE	NONE
101232	-0.828538	0.0966158	-8.5756	9.85733e-18	7.12777e-17	TUBB	FALSE	NONE
1.73066	-0.107102	2.21723	-0.0483042	0.961474	0.972928	MDC1-AS1	FALSE	NONE
3827.82	-0.207822	0.119606	-1.73756	0.082288	0.130868	MDC1	FALSE	NONE
1779.24	0.67547	0.122237	5.5259	3.27809e-08	1.19479e-07	DHX16	FALSE	NONE
1444.63	-1.10164	0.122171	-9.01722	1.92923e-19	1.53737e-18	C6orf136	FALSE	NONE
25.3301	-0.152554	0.671377	-0.227226	0.820248	0.869946	PTMAP1	FALSE	NONE
243.074	-0.248395	0.20779	-1.19541	0.231926	0.317022	ATAT1	FALSE	NONE
3178.35	-0.859512	0.13489	-6.37193	1.86665e-10	8.14146e-10	MRPS18B	FALSE	NONE
2650.1	0.895763	0.155059	5.77691	7.60872e-09	2.92855e-08	PPP1R10	FALSE	NONE
0	NA	NA	NA	NA	NA	MIR877	FALSE	NONE
5114.58	-1.35368	0.123362	-10.9733	5.13845e-28	6.71111e-27	ABCF1	FALSE	NONE
1404.97	-0.826468	0.120526	-6.85716	7.02435e-12	3.41808e-11	PRR3	FALSE	NONE
5850.84	-1.21812	0.142872	-8.52593	1.51582e-17	1.08228e-16	GNL1	FALSE	NONE
39.1466	-0.875067	0.589017	-1.48564	0.137374	0.204474	LINC02569	FALSE	NONE
5961.61	-0.749263	0.129692	-5.77723	7.59385e-09	2.92343e-08	HLA-E	FALSE	NONE
9432.65	-0.314829	0.124059	-2.53774	0.0111572	0.0215477	RANP1	FALSE	NONE
264.241	3.31026	0.258712	12.7952	1.74489e-37	3.68802e-36	SUCLA2P1	TRUE	UP
0	NA	NA	NA	NA	NA	UBQLN1P1	FALSE	NONE
0	NA	NA	NA	NA	NA	HLA-N	FALSE	NONE
13.3248	-2.08585	0.760631	-2.74226	0.00610174	0.0123637	RPP21	FALSE	NONE
0	NA	NA	NA	NA	NA	TRIM39-RPP21	FALSE	NONE
449.255	0.407459	0.15775	2.58294	0.00979628	0.0191319	TRIM39	FALSE	NONE
1087.4	0.780574	0.132686	5.88285	4.03252e-09	1.58804e-08	HCG18	FALSE	NONE
1.81214	0.175748	2.12973	0.0825216	0.934232	0.953423	HLA-L	FALSE	NONE
10.0316	0.669458	0.941677	0.710921	0.477133	0.572454	HCG17	FALSE	NONE
3.09367	0.556127	1.54158	0.360752	0.718285	0.788846	PAIP1P1	FALSE	NONE
148.133	0.843037	0.267138	3.15581	0.00160054	0.00354906	TRIM26	FALSE	NONE
19.9043	-1.8931	0.610538	-3.10071	0.00193057	0.00423099	TRIM15	FALSE	NONE
22.0518	-0.434805	0.570542	-0.762092	0.446005	0.542014	TRIM10	FALSE	NONE
0.68258	-0.497848	3.77705	-0.131809	0.895136	NA	TRIM40	FALSE	NONE
0	NA	NA	NA	NA	NA	TRIM31-AS1	FALSE	NONE
1.47064	-2.09208	2.86701	-0.729708	0.465568	0.561135	TRIM31	FALSE	NONE
103.994	1.55059	0.452025	3.43032	0.000602879	0.00142031	RNF39	FALSE	NONE
1205.51	0.992381	0.141058	7.03527	1.98881e-12	1.00879e-11	PPP1R11	FALSE	NONE
1062.79	-1.44063	0.141134	-10.2075	1.83464e-24	1.96513e-23	POLR1H	FALSE	NONE
413.741	2.57115	0.186666	13.7741	3.65132e-43	1.0099e-41	ETF1P1	TRUE	UP
126.144	3.13109	0.445129	7.03412	2.00521e-12	1.01632e-11	HLA-J	TRUE	UP
75.8222	0.603358	0.374132	1.61269	0.106812	0.164552	HCG4P3	FALSE	NONE
216.571	1.91678	0.256271	7.47951	7.45987e-14	4.16902e-13	ZNRD1ASP	TRUE	UP
0	NA	NA	NA	NA	NA	LOC353007	FALSE	NONE
1.82628	3.9286	2.58745	1.51833	0.128931	0.193541	MCCD1P2	FALSE	NONE
3.40113	4.82484	1.89057	2.55205	0.010709	0.0207567	DDX39BP2	FALSE	NONE
8.2641	0.364269	0.969818	0.375605	0.70721	0.779078	HCG9	FALSE	NONE
14.4293	3.33581	0.869856	3.8349	0.000125614	0.000322403	HCG4B	FALSE	NONE
0.336042	1.50629	4.00431	0.376167	0.706793	NA	DDX39BP1	FALSE	NONE
22.876	-0.450817	0.560635	-0.804118	0.421329	0.517841	HLA-A	FALSE	NONE
12.8189	-0.328028	0.771859	-0.424985	0.670848	0.748313	HLA-H	FALSE	NONE
0	NA	NA	NA	NA	NA	HCP5B	FALSE	NONE
0	NA	NA	NA	NA	NA	HCGVIII-2	FALSE	NONE
1.63421	-1.91165	2.44468	-0.781961	0.434237	0.530655	HLA-G	FALSE	NONE
0.922456	-1.45756	3.37109	-0.43237	0.665473	NA	MICG	FALSE	NONE
0	NA	NA	NA	NA	NA	RPL7AP7	FALSE	NONE
0.224028	0.928116	4.05147	0.229081	0.818806	NA	HLA-P	FALSE	NONE
0.740617	-0.667744	3.66578	-0.182156	0.85546	NA	HCG4P9	FALSE	NONE
0.448056	1.91764	3.98035	0.481776	0.629965	NA	HLA-V	FALSE	NONE
1.52113	-0.118998	2.81592	-0.042259	0.966292	0.976173	HCG4	FALSE	NONE
0.48871	2.03367	3.97472	0.511651	0.608895	NA	LOC353010	FALSE	NONE
23.4739	-0.974947	0.619138	-1.57468	0.115329	0.175692	IFITM4P	FALSE	NONE
158.918	1.641	0.296609	5.53253	3.15636e-08	1.15163e-07	MICE	TRUE	UP
122.694	1.23915	0.283414	4.37224	1.22977e-05	3.50966e-05	HLA-F-AS1	FALSE	NONE
6.69592	-0.258974	0.97916	-0.264485	0.791406	0.84735	HLA-F	FALSE	NONE
5.47777	1.50383	1.31778	1.14118	0.253795	0.341817	ZDHHC20P1	FALSE	NONE
4.26162	-4.07661	1.70386	-2.39257	0.0167307	0.031254	ZFP57	FALSE	NONE
0.638385	-0.70335	3.86918	-0.181783	0.855753	NA	MOG	FALSE	NONE
2022.32	2.67569	0.209999	12.7414	3.47905e-37	7.19021e-36	SUMO2P1	TRUE	UP
2903.99	-0.255054	0.137579	-1.85387	0.0637573	0.104507	GABBR1	FALSE	NONE
0	NA	NA	NA	NA	NA	GPR53P	FALSE	NONE
0	NA	NA	NA	NA	NA	LINC01015	FALSE	NONE
0	NA	NA	NA	NA	NA	RPS17P1	FALSE	NONE
0	NA	NA	NA	NA	NA	MAS1L	FALSE	NONE
0	NA	NA	NA	NA	NA	MAS1LP1	FALSE	NONE
0	NA	NA	NA	NA	NA	UBDP1	FALSE	NONE
0	NA	NA	NA	NA	NA	OR2H1	FALSE	NONE
0	NA	NA	NA	NA	NA	OR10C1	FALSE	NONE
0	NA	NA	NA	NA	NA	OR11A1	FALSE	NONE
0	NA	NA	NA	NA	NA	OR12D1	FALSE	NONE
0	NA	NA	NA	NA	NA	OR12D2	FALSE	NONE
0	NA	NA	NA	NA	NA	OR12D3	FALSE	NONE
0	NA	NA	NA	NA	NA	OR5V1	FALSE	NONE
68.22	5.78771	1.50323	3.85017	0.000118034	0.000304055	DDX6P1	FALSE	NONE
0.48871	2.03367	3.97472	0.511651	0.608895	NA	OR14J1	FALSE	NONE
0	NA	NA	NA	NA	NA	OR2B4P	FALSE	NONE
0	NA	NA	NA	NA	NA	OR2U2P	FALSE	NONE
0	NA	NA	NA	NA	NA	OR2U1P	FALSE	NONE
0	NA	NA	NA	NA	NA	OR2G1P	FALSE	NONE
0.244355	1.0363	4.04121	0.256434	0.797616	NA	LOC101929006	FALSE	NONE
0	NA	NA	NA	NA	NA	OR2H4P	FALSE	NONE
0	NA	NA	NA	NA	NA	OR2J4P	FALSE	NONE
0	NA	NA	NA	NA	NA	OR2J2	FALSE	NONE
0.28855	1.24593	4.02331	0.309678	0.756806	NA	OR2N1P	FALSE	NONE
1.08968	3.17992	3.11407	1.02115	0.307185	0.399203	OR2J3	FALSE	NONE
0	NA	NA	NA	NA	NA	OR2J1	FALSE	NONE
0	NA	NA	NA	NA	NA	OR2B3	FALSE	NONE
370.875	0.682606	0.241662	2.82463	0.00473356	0.00977906	SAR1AP1	FALSE	NONE
0.244355	1.0363	4.04121	0.256434	0.797616	NA	OR2P1P	FALSE	NONE
0.77726	2.69699	3.51205	0.767926	0.442531	NA	OR2W1	FALSE	NONE
0.799358	2.73486	3.46944	0.788271	0.430538	NA	LOC100129636	FALSE	NONE
0	NA	NA	NA	NA	NA	OR2AD1P	FALSE	NONE
547.322	0.886813	0.165123	5.37061	7.84718e-08	2.77181e-07	ZNF311	FALSE	NONE
0.473091	0.0745304	4.0412	0.0184426	0.985286	NA	TRL-AAG3-1	FALSE	NONE
5.85168	-1.66826	1.12027	-1.48915	0.136447	0.203325	HCG15	FALSE	NONE
0	NA	NA	NA	NA	NA	TRE-CTC1-6	FALSE	NONE
0.512578	2.09615	3.97187	0.527749	0.597674	NA	TRF-GAA1-2	FALSE	NONE
0	NA	NA	NA	NA	NA	RN7SL471P	FALSE	NONE
71.8228	-1.0906	0.373967	-2.91629	0.00354216	0.00746438	KRT18P1	FALSE	NONE
0.448056	1.91764	3.98035	0.481776	0.629965	NA	TRM-CAT3-2	FALSE	NONE
1.84877	0.407351	2.12853	0.191377	0.84823	0.891025	TRK-TTT3-3	FALSE	NONE
0	NA	NA	NA	NA	NA	TRM-CAT3-1	FALSE	NONE
91.5629	-0.133209	0.380472	-0.350115	0.726252	0.795098	LINC01556	FALSE	NONE
0.244355	1.0363	4.04121	0.256434	0.797616	NA	TRL-AAG2-2	FALSE	NONE
0	NA	NA	NA	NA	NA	TRQ-CTG1-3	FALSE	NONE
0.122178	0.172761	4.08047	0.0423385	0.966229	NA	TRL-CAA1-2	FALSE	NONE
9.05571	1.63304	0.982307	1.66245	0.0964219	0.150285	RNU6-930P	FALSE	NONE
7347.69	0.226121	0.142076	1.59155	0.111487	0.170685	TRIM27	FALSE	NONE
11.7636	0.635776	0.913319	0.696117	0.486356	0.58114	HCG14	FALSE	NONE
0.122178	0.172761	4.08047	0.0423385	0.966229	NA	ZNF90P2	FALSE	NONE
0.197015	-1.75079	4.08047	-0.429066	0.667875	NA	TRR-CCG1-2	FALSE	NONE
0	NA	NA	NA	NA	NA	TRA-AGC2-2	FALSE	NONE
0	NA	NA	NA	NA	NA	RPL13P	FALSE	NONE
24.5067	0.370099	0.644887	0.573897	0.566038	0.65487	LINC01623	FALSE	NONE
0.452067	-2.69961	4.03332	-0.669328	0.503286	NA	TRA-AGC2-1	FALSE	NONE
0	NA	NA	NA	NA	NA	TRF-GAA4-1	FALSE	NONE
1.32788	-2.24297	2.45148	-0.914944	0.360221	0.454756	TRA-TGC5-1	FALSE	NONE
0	NA	NA	NA	NA	NA	TRA-AGC6-1	FALSE	NONE
0.709593	1.13292	3.31542	0.341713	0.732567	NA	TRF-GAA3-1	FALSE	NONE
0	NA	NA	NA	NA	NA	TRA-TGC7-1	FALSE	NONE
0	NA	NA	NA	NA	NA	TRA-AGC1-1	FALSE	NONE
0	NA	NA	NA	NA	NA	TRF-GAA1-1	FALSE	NONE
0.112014	0.172761	4.08047	0.0423385	0.966229	NA	TRA-TGC1-1	FALSE	NONE
10.6772	-1.29539	0.84202	-1.53843	0.123944	0.186949	NOP56P1	FALSE	NONE
0.144275	0.172761	4.08047	0.0423385	0.966229	NA	TRA-AGC23-1	FALSE	NONE
0	NA	NA	NA	NA	NA	TRF-GAA5-1	FALSE	NONE
0.350914	-0.789011	4.08047	-0.193363	0.846675	NA	TRF-GAA6-1	FALSE	NONE
3.29674	2.67556	1.74243	1.53554	0.124652	0.187875	TRA-TGC6-1	FALSE	NONE
1.33118	0.977627	2.37538	0.411567	0.680657	0.756549	TRK-TTT7-1	FALSE	NONE
6.4631	-4.0347	1.30331	-3.09573	0.00196332	0.00429917	TRR-CCG1-1	FALSE	NONE
0	NA	NA	NA	NA	NA	TRV-AAC6-1	FALSE	NONE
1.6222	2.5782	2.50541	1.02906	0.303453	0.395259	RPSAP2	FALSE	NONE
1.33226	3.47222	2.87688	1.20694	0.227455	0.311892	TRA-CGC4-1	FALSE	NONE
0	NA	NA	NA	NA	NA	TRF-GAA11-1	FALSE	NONE
0.651785	-3.23412	3.40415	-0.950053	0.342085	NA	TRT-AGT3-1	FALSE	NONE
0.851502	-3.62268	3.38671	-1.06968	0.284765	NA	TRA-AGC7-1	FALSE	NONE
0	NA	NA	NA	NA	NA	TRA-AGC5-1	FALSE	NONE
0.45822	1.94741	3.97887	0.489438	0.624531	NA	TRA-CGC5-1	FALSE	NONE
0.112014	0.172761	4.08047	0.0423385	0.966229	NA	TRK-TTT13-1	FALSE	NONE
2206.74	0.22963	0.121943	1.8831	0.0596875	0.0985421	LYPLA2P1	FALSE	NONE
1643.72	0.531619	0.124157	4.28184	1.85358e-05	5.19296e-05	MYL8P	FALSE	NONE
3236.54	0.647554	0.114885	5.63654	1.73503e-08	6.47676e-08	DAXX	FALSE	NONE
760.63	0.570165	0.192602	2.96033	0.0030731	0.00654468	ZBTB22	FALSE	NONE
11095.6	0.0833392	0.102493	0.813118	0.41615	0.512708	TAPBP	FALSE	NONE
2580.87	0.0840983	0.138745	0.606136	0.544424	0.635409	RGL2	FALSE	NONE
0	NA	NA	NA	NA	NA	MIR6834	FALSE	NONE
1782.34	-0.587877	0.124217	-4.73268	2.21579e-06	6.80869e-06	PFDN6	FALSE	NONE
0	NA	NA	NA	NA	NA	MIR6873	FALSE	NONE
2427.99	-1.43676	0.15864	-9.05671	1.34441e-19	1.08092e-18	WDR46	FALSE	NONE
222.401	-0.466346	0.207691	-2.24539	0.0247433	0.0446612	B3GALT4	FALSE	NONE
2989.63	-0.689031	0.108064	-6.37615	1.81591e-10	7.92812e-10	RING1	FALSE	NONE
5.68399	0.0704272	1.07225	0.0656818	0.947631	0.962841	MIR219A1	FALSE	NONE
505.574	-1.32023	0.167343	-7.88937	3.03717e-15	1.85995e-14	HSD17B8	FALSE	NONE
12615	-0.802621	0.101545	-7.90406	2.69962e-15	1.65908e-14	SLC39A7	FALSE	NONE
22.9178	0.289908	0.573636	0.505387	0.613287	0.698078	RNY4P10	FALSE	NONE
3064.14	-0.44059	0.113404	-3.88514	0.000102271	0.000265099	RXRB	FALSE	NONE
0	NA	NA	NA	NA	NA	HCG24	FALSE	NONE
2.61085	2.28128	1.87312	1.21791	0.22326	0.307367	PPP1R2P1	FALSE	NONE
0	NA	NA	NA	NA	NA	RNU1-116P	FALSE	NONE
0	NA	NA	NA	NA	NA	HLA-DRB2	FALSE	NONE
0	NA	NA	NA	NA	NA	HLA-DRB3	FALSE	NONE
4.15136	-1.95956	1.46164	-1.34066	0.180031	0.257602	HNRNPA1P2	FALSE	NONE
0	NA	NA	NA	NA	NA	RNA5SP206	FALSE	NONE
180.271	0.0797492	0.269807	0.295579	0.767552	0.827945	C4A	FALSE	NONE
444.848	0.739878	0.208892	3.54192	0.000397222	0.000959557	ZBTB12	FALSE	NONE
73.8774	0.788378	0.329151	2.39518	0.016612	0.0310435	SNORD52	FALSE	NONE
40.7021	0.490429	0.514765	0.952725	0.34073	0.434462	SNORD48	FALSE	NONE
11149.2	-0.159063	0.13969	-1.13868	0.254835	0.342839	SNHG32	FALSE	NONE
14564.3	0.68681	0.133577	5.14169	2.72277e-07	9.18816e-07	HSPA1B	FALSE	NONE
16609.7	0.464958	0.122208	3.80465	0.000142002	0.000362007	HSPA1A	FALSE	NONE
229.424	1.22651	0.228898	5.35831	8.40044e-08	2.95962e-07	HSPA1L	FALSE	NONE
6135.22	-2.02182	0.126143	-16.028	8.14915e-58	4.5319e-56	LSM2	TRUE	DOWN
2842.85	-1.37066	0.148472	-9.23178	2.66176e-20	2.24093e-19	CCHCR1	FALSE	NONE
3.71794	-1.89319	1.67828	-1.12805	0.259299	0.348036	PSORS1C2	FALSE	NONE
2.49483	4.38237	2.03281	2.15582	0.0310979	0.0550255	CDSN	FALSE	NONE
18.2575	-1.81344	0.74436	-2.43625	0.0148406	0.0280264	PSORS1C1	FALSE	NONE
0	NA	NA	NA	NA	NA	C6orf15	FALSE	NONE
0	NA	NA	NA	NA	NA	MUC21	FALSE	NONE
0	NA	NA	NA	NA	NA	NAPGP2	FALSE	NONE
7.79992	-3.50838	1.16123	-3.02127	0.00251718	0.00542812	HCG21	FALSE	NONE
20.9581	-0.409311	0.752278	-0.544095	0.586376	0.673472	MUCL3	FALSE	NONE
2.42093	-5.12592	2.36644	-2.16609	0.0303043	0.0537246	SFTA2	FALSE	NONE
3208.12	-1.21629	0.133788	-9.09117	9.7979e-20	7.94617e-19	VARS2	FALSE	NONE
1180.88	-0.564697	0.127903	-4.41503	1.00997e-05	2.90302e-05	GTF2H4	FALSE	NONE
1.47016	0.535842	2.26696	0.23637	0.813146	0.864276	MIR4640	FALSE	NONE
2636.91	0.769003	0.137732	5.58334	2.35944e-08	8.69807e-08	DDR1	FALSE	NONE
1.82829	2.77452	2.43444	1.1397	0.254413	0.342482	LINC02570	FALSE	NONE
59.8084	2.64615	0.475612	5.56368	2.6415e-08	9.70226e-08	LINC00243	TRUE	UP
4.51456	0.162914	1.2092	0.134728	0.892827	0.92316	RPL7P4	FALSE	NONE
2783.15	-1.52116	0.13477	-11.2871	1.51996e-29	2.13023e-28	NRM	TRUE	DOWN
6206.38	0.729491	0.10055	7.25501	4.01628e-13	2.13563e-12	PPP1R18	FALSE	NONE
0.144275	0.172761	4.08047	0.0423385	0.966229	NA	MICC	FALSE	NONE
2.81057	0.226205	1.64389	0.137604	0.890554	0.921869	TRIM26BP	FALSE	NONE
83.3459	2.04831	0.343816	5.95758	2.55998e-09	1.02344e-08	MICD	TRUE	UP
16.1263	2.79335	0.978212	2.85557	0.004296	0.00893883	HLA-W	FALSE	NONE
0	NA	NA	NA	NA	NA	MICF	FALSE	NONE
0	NA	NA	NA	NA	NA	RPL23AP1	FALSE	NONE
2.49001	0.517562	1.93277	0.267782	0.788867	0.845221	HCG4P11	FALSE	NONE
21.4945	-1.02365	0.597028	-1.71458	0.0864227	0.136736	OR2H2	FALSE	NONE
3.36289	-3.73582	2.0556	-1.81738	0.0691586	0.112344	RPL13AP	FALSE	NONE
0	NA	NA	NA	NA	NA	SNORD32B	FALSE	NONE
1.57995	1.41704	2.6197	0.540915	0.588566	0.675541	TMEM183AP1	FALSE	NONE
0	NA	NA	NA	NA	NA	OR2H5P	FALSE	NONE
25.5235	2.44472	0.683882	3.57476	0.000350543	0.000853118	UBD	FALSE	NONE
2.72063	4.50805	2.0167	2.23536	0.0253935	0.0457154	OR2I1P	FALSE	NONE
0	NA	NA	NA	NA	NA	HLA-DQB1-AS1	FALSE	NONE
1207.7	-1.4613	0.133105	-10.9786	4.8448e-28	6.33712e-27	FKBPL	FALSE	NONE
2917.84	0.311291	0.113802	2.73537	0.00623103	0.0126051	ATF6B	FALSE	NONE
0	NA	NA	NA	NA	NA	LOC110384692	FALSE	NONE
0	NA	NA	NA	NA	NA	WASF5P	FALSE	NONE
0	NA	NA	NA	NA	NA	HCG4P8	FALSE	NONE
22.1686	0.766668	0.720002	1.06481	0.28696	0.377909	HCG9P5	FALSE	NONE
0	NA	NA	NA	NA	NA	HLA-DRB7	FALSE	NONE
0	NA	NA	NA	NA	NA	HLA-S	FALSE	NONE
0	NA	NA	NA	NA	NA	ZDHHC20P2	FALSE	NONE
0.672084	2.49869	3.95612	0.631602	0.527647	NA	RN7SKP186	FALSE	NONE
0.522742	2.1221	3.67084	0.578096	0.5632	NA	TMPOP1	FALSE	NONE
0	NA	NA	NA	NA	NA	HLA-DPA3	FALSE	NONE
0	NA	NA	NA	NA	NA	RNU1-79P	FALSE	NONE
9569.26	0.378114	0.133656	2.82902	0.00466912	0.00965511	RPL3P2	FALSE	NONE
0.378467	1.66019	3.99456	0.415612	0.677694	NA	TRA-CGC2-1	FALSE	NONE
4.54719	-1.12829	1.69542	-0.66549	0.505737	0.599302	TRA-AGC4-1	FALSE	NONE
5.76818	2.15175	1.23687	1.73967	0.0819176	0.130344	LINC00533	FALSE	NONE
0.224028	0.928116	4.05147	0.229081	0.818806	NA	TRT-CGT3-1	FALSE	NONE
0.650319	-0.653252	3.46776	-0.188379	0.85058	NA	TRA-TGC2-1	FALSE	NONE
0.366533	1.61957	3.99704	0.405192	0.685337	NA	TRA-TGC9-1	FALSE	NONE
3.01403	4.65475	1.94295	2.39571	0.0165881	0.0310078	TRA-AGC3-1	FALSE	NONE
1.20322	3.33459	2.67009	1.24887	0.211713	0.294015	TRS-GCT4-1	FALSE	NONE
4.59685	2.56299	1.56316	1.63963	0.101083	0.156707	TRQ-TTG2-1	FALSE	NONE
704.549	2.24371	0.221364	10.1358	3.83189e-24	4.0316e-23	ZBED9	TRUE	UP
0.833389	2.79136	3.46355	0.805925	0.420286	NA	TRR-TCG5-1	FALSE	NONE
0	NA	NA	NA	NA	NA	TRI-TAT3-1	FALSE	NONE
17.9183	-1.1457	0.66672	-1.71841	0.0857213	0.135757	GPX5	FALSE	NONE
0.512578	2.09615	3.97187	0.527749	0.597674	NA	GPX6	FALSE	NONE
232.969	0.290265	0.196231	1.4792	0.139086	0.206503	TMLHE	FALSE	NONE
8.75773	0.343147	1.02467	0.334887	0.73771	0.80375	TMLHE-AS1	FALSE	NONE
3.49646	-0.873185	1.50476	-0.580281	0.561725	0.650805	H2AB3	FALSE	NONE
0	NA	NA	NA	NA	NA	MIR1184-3	FALSE	NONE
0.226034	-1.75079	4.08047	-0.429066	0.667875	NA	F8A3	FALSE	NONE
0	NA	NA	NA	NA	NA	MIR1184-2	FALSE	NONE
0.226034	-1.75079	4.08047	-0.429066	0.667875	NA	F8A2	FALSE	NONE
3.16181	-1.19658	1.44435	-0.828461	0.40741	0.504178	H2AB2	FALSE	NONE
152.342	0.155398	0.27831	0.55836	0.576598	0.664906	LOC553939	FALSE	NONE
10.5266	1.29229	0.889041	1.45358	0.146063	0.215293	LOC101927830	FALSE	NONE
0	NA	NA	NA	NA	NA	PHF10P1	FALSE	NONE
10.67	0.932287	0.878408	1.06134	0.288537	0.379679	TWF1P2	FALSE	NONE
1484.94	0.330703	0.117719	2.80926	0.00496558	0.0102059	CLIC2	FALSE	NONE
5.31173	-0.596734	1.57436	-0.379033	0.704663	0.777027	RAB39B	FALSE	NONE
2810.11	-1.14403	0.113141	-10.1115	4.91157e-24	5.13519e-23	VBP1	FALSE	NONE
339.672	0.961094	0.177984	5.3999	6.66767e-08	2.36833e-07	BRCC3	FALSE	NONE
113.925	1.54005	0.330362	4.66171	3.13598e-06	9.49531e-06	MTCP1	TRUE	UP
498.933	-1.16863	0.210455	-5.55288	2.81002e-08	1.03038e-07	CMC4	FALSE	NONE
2014.35	-1.70132	0.141833	-11.9952	3.76474e-33	6.42617e-32	FUNDC2	TRUE	DOWN
565.5	-1.48752	0.201468	-7.38341	1.54285e-13	8.4344e-13	ZNF622P1	FALSE	NONE
14.6764	2.01256	0.888909	2.26408	0.0235691	0.0426984	EEF1A1P31	FALSE	NONE
0	NA	NA	NA	NA	NA	MIR1184-1	FALSE	NONE
1.47923	0.24109	2.54295	0.0948072	0.924468	0.946384	F8A1	FALSE	NONE
3.5472	0.775189	1.43826	0.538977	0.589903	0.676569	H2AB1	FALSE	NONE
475.057	4.97027	0.31491	15.7831	4.06508e-56	2.05875e-54	F8	TRUE	UP
2.08782	3.0129	2.35376	1.28004	0.200531	0.281089	SMIM9	FALSE	NONE
12.0788	1.83094	0.839787	2.18025	0.029239	0.0519925	HMGN1P37	FALSE	NONE
10367.5	-0.481899	0.103289	-4.66552	3.07841e-06	9.32859e-06	MPP1	FALSE	NONE
0	NA	NA	NA	NA	NA	SNORA56	FALSE	NONE
0	NA	NA	NA	NA	NA	MIR664B	FALSE	NONE
0	NA	NA	NA	NA	NA	SNORA36A	FALSE	NONE
3249.66	-0.10653	0.110772	-0.961706	0.336197	0.429669	DKC1	FALSE	NONE
769.582	0.862473	0.177297	4.86456	1.14712e-06	3.6389e-06	GAB3	FALSE	NONE
0	NA	NA	NA	NA	NA	OR3B1P	FALSE	NONE
1761.33	0.681828	0.14115	4.83052	1.36177e-06	4.28492e-06	CTAG2	FALSE	NONE
1408.8	-0.233747	0.12339	-1.89438	0.0581749	0.0963621	IKBKGP1	FALSE	NONE
37.3008	-0.468531	0.481824	-0.972411	0.330846	0.423994	FAM223B	FALSE	NONE
1.8941	3.98343	2.26664	1.75742	0.0788468	0.125941	ATF4P1	FALSE	NONE
7.63008	-0.0059731	0.934966	-0.00638858	0.994903	0.996393	CTAG1B	FALSE	NONE
4.85507	0.657545	1.22677	0.535999	0.591959	0.678463	CTAG1A	FALSE	NONE
1.1133	3.21943	2.71019	1.1879	0.234873	0.320206	ATF4P2	FALSE	NONE
13.1008	0.0601434	0.809251	0.0743198	0.940756	0.957795	FAM223A	FALSE	NONE
1160.63	-0.327834	0.130743	-2.50747	0.0121599	0.0233287	IKBKG	FALSE	NONE
9269.29	-0.3997	0.116078	-3.44338	0.00057449	0.00135674	G6PD	FALSE	NONE
4510.99	-1.40304	0.147924	-9.4849	2.42624e-21	2.18061e-20	FAM3A	FALSE	NONE
17.665	-2.88167	0.849671	-3.39151	0.000695087	0.00162318	RN7SL697P	FALSE	NONE
1706.41	0.691145	0.149891	4.61097	4.00788e-06	1.19878e-05	SLC10A3	FALSE	NONE
6416.15	-0.943724	0.11124	-8.48369	2.18163e-17	1.54497e-16	UBL4A	FALSE	NONE
3651.93	-1.5814	0.138456	-11.4217	3.25731e-30	4.75684e-29	LAGE3	TRUE	DOWN
3188.56	-0.0262142	0.118171	-0.221832	0.824445	0.872917	PLXNA3	FALSE	NONE
0	NA	NA	NA	NA	NA	MIR6858	FALSE	NONE
3243.39	-2.03361	0.162947	-12.4802	9.57043e-36	1.84764e-34	FAM50A	TRUE	DOWN
7639.65	-1.57231	0.127854	-12.2977	9.31802e-35	1.71876e-33	GDI1	TRUE	DOWN
6221.31	-0.13845	0.10786	-1.28361	0.199278	0.279605	ATP6AP1	FALSE	NONE
129.971	0.304009	0.263528	1.15361	0.24866	0.336109	CH17-340M24.3	FALSE	NONE
2654.36	-1.75717	0.149222	-11.7756	5.21503e-32	8.36522e-31	TAZ	TRUE	DOWN
417.096	0.880603	0.185509	4.74696	2.06501e-06	6.37015e-06	DNASE1L1	FALSE	NONE
211.056	-0.174733	0.250369	-0.697903	0.485238	0.580123	SNORA70	FALSE	NONE
14286.1	-2.06943	0.154437	-13.3998	6.06364e-41	1.51923e-39	RPL10	TRUE	DOWN
4606.28	-1.35756	0.122806	-11.0545	2.08448e-28	2.77668e-27	EMD	FALSE	NONE
40325.6	-1.18633	0.141421	-8.38862	4.91868e-17	3.39833e-16	FLNA	FALSE	NONE
15.3675	-4.53392	0.93916	-4.82763	1.38165e-06	4.34486e-06	TKTL1	TRUE	DOWN
0	NA	NA	NA	NA	NA	TEX28	FALSE	NONE
0	NA	NA	NA	NA	NA	OPN1MW3	FALSE	NONE
2.71765	0.186524	1.73558	0.107471	0.914415	0.938562	LOC102030688	FALSE	NONE
1.91515	-0.360672	2.07501	-0.173817	0.862009	0.900938	OPN1MW2	FALSE	NONE
3.53666	0.858778	1.46887	0.584654	0.55878	0.647911	TEX28P1	FALSE	NONE
1.19054	0.698876	3.09231	0.226004	0.821198	0.870475	OPN1MW	FALSE	NONE
3.08697	0.341985	1.58648	0.215562	0.829329	0.876619	TEX28P2	FALSE	NONE
2.52701	-2.54764	2.11166	-1.20647	0.227638	0.312125	OPN1LW	FALSE	NONE
3293.96	-0.714166	0.117797	-6.06268	1.33876e-09	5.47382e-09	MECP2	FALSE	NONE
0.985076	-3.84081	3.62144	-1.06057	0.288883	0.379962	MIR718	FALSE	NONE
6248.38	0.987277	0.111077	8.88821	6.21032e-19	4.8036e-18	IRAK1	FALSE	NONE
0	NA	NA	NA	NA	NA	MIR3202-2	FALSE	NONE
0	NA	NA	NA	NA	NA	MIR3202-1	FALSE	NONE
638.246	-1.29528	0.180592	-7.17241	7.36881e-13	3.85931e-12	TMEM187	FALSE	NONE
11.7439	1.94885	0.869968	2.24014	0.0250817	0.0452032	HCFC1-AS1	FALSE	NONE
6520.48	0.47579	0.129335	3.67873	0.000234394	0.000583512	HCFC1	FALSE	NONE
698.623	-0.122301	0.188709	-0.648091	0.516926	0.610094	RENBP	FALSE	NONE
4695.75	-2.56357	0.146719	-17.4727	2.312e-68	2.21697e-66	NAA10	TRUE	DOWN
2570.33	-0.797345	0.162027	-4.92106	8.60784e-07	2.76354e-06	ARHGAP4	FALSE	NONE
28.2529	3.02207	0.681563	4.43403	9.24888e-06	2.6664e-05	AVPR2	TRUE	UP
10.3145	-2.72704	1.18872	-2.29409	0.0217851	0.0397619	LCA10	FALSE	NONE
263.207	-2.73973	0.61681	-4.44177	8.92199e-06	2.57586e-05	L1CAM	TRUE	DOWN
461.354	0.752954	0.224923	3.34761	0.000815104	0.00188371	CYCSP45	FALSE	NONE
37.8537	-5.04294	0.681573	-7.39897	1.3724e-13	7.51997e-13	PDZD4	TRUE	DOWN
4969.96	-2.50822	0.162645	-15.4215	1.17423e-53	5.24422e-52	SSR4	TRUE	DOWN
1396.45	-1.42325	0.148403	-9.59041	8.77347e-22	8.08299e-21	IDH3G	FALSE	NONE
447.021	0.848276	0.177981	4.76611	1.87819e-06	5.81723e-06	SRPK3	FALSE	NONE
346.103	1.89164	0.200668	9.42675	4.23006e-21	3.74502e-20	PLXNB3	TRUE	UP
1814.06	-0.0307348	0.135684	-0.226517	0.820799	0.870227	ABCD1	FALSE	NONE
8581.88	-1.8249	0.134133	-13.6052	3.72966e-42	9.80614e-41	BCAP31	TRUE	DOWN
12566.1	0.832315	0.220441	3.77568	0.00015957	0.000404658	SLC6A8	FALSE	NONE
2288.81	1.02678	0.41034	2.50227	0.0123401	0.0236466	PNCK	FALSE	NONE
0.977421	3.03243	3.66682	0.826993	0.408241	0.504872	RN7SL687P	FALSE	NONE
2.94687	-1.28882	1.82072	-0.707861	0.479032	0.574125	RPL18AP16	FALSE	NONE
975.169	-2.69924	0.463308	-5.826	5.67706e-09	2.20636e-08	DUSP9	TRUE	DOWN
128.562	-0.616688	0.325438	-1.89495	0.0580994	0.0962738	KRT18P48	FALSE	NONE
94.312	-2.04065	0.374091	-5.45496	4.89848e-08	1.76126e-07	LOC105373383	TRUE	DOWN
845.601	-2.18703	0.19831	-11.0283	2.78994e-28	3.6919e-27	CCNQ	TRUE	DOWN
2.38855	0.975883	1.92862	0.506	0.612856	0.69774	ATP2B3	FALSE	NONE
4.44377	-3.53349	1.53784	-2.2977	0.0215791	0.0394082	BGN	FALSE	NONE
1.35121	2.29656	3.01474	0.761778	0.446193	0.542191	ECMXP	FALSE	NONE
1749.07	-2.86842	0.1716	-16.7157	1.0073e-62	6.9504e-61	HAUS7	TRUE	DOWN
83.533	-2.59251	0.382014	-6.78644	1.14938e-11	5.49251e-11	TREX2	TRUE	DOWN
201.598	0.834542	0.225852	3.69509	0.000219811	0.00054856	ZFP92	FALSE	NONE
0	NA	NA	NA	NA	NA	PNMA6E	FALSE	NONE
1.71607	-0.58079	2.22868	-0.260598	0.794403	0.849673	LOC105373378	FALSE	NONE
0.356369	1.58261	3.99935	0.395718	0.692313	NA	MIR12129	FALSE	NONE
917.738	1.10107	0.179908	6.12018	9.34671e-10	3.86892e-09	ZNF275	FALSE	NONE
0	NA	NA	NA	NA	NA	PNMA6F	FALSE	NONE
0.224028	0.928116	4.05147	0.229081	0.818806	NA	PWWP4	FALSE	NONE
705.225	-1.13172	0.169283	-6.68538	2.30326e-11	1.07274e-10	MAGEA1	FALSE	NONE
0	NA	NA	NA	NA	NA	LOC728307	FALSE	NONE
34.78	-1.52014	0.539841	-2.81591	0.00486391	0.0100182	PNMA6B	FALSE	NONE
87.5603	-1.91737	0.319507	-6.00102	1.96085e-09	7.91562e-09	PNMA6A	TRUE	DOWN
109.429	-1.39059	0.287565	-4.83574	1.3265e-06	4.1805e-06	PNMA3	FALSE	NONE
0.28855	1.24593	4.02331	0.309678	0.756806	NA	HMGN2P48	FALSE	NONE
3.44051	-1.23912	1.79297	-0.691098	0.489504	0.584233	PNMA5	FALSE	NONE
22.4571	0.900375	0.609719	1.47671	0.139755	0.207354	ZNF185	FALSE	NONE
993.514	-1.34365	0.162882	-8.24922	1.59438e-16	1.06545e-15	NSDHL	FALSE	NONE
572.45	-0.57599	0.182655	-3.15343	0.00161362	0.00357575	CETN2	FALSE	NONE
7.59458	1.32751	0.993607	1.33605	0.181532	0.258953	PSMAGEA	FALSE	NONE
2624.11	0.729509	0.127492	5.72198	1.05289e-08	4.00487e-08	MAGEA6	FALSE	NONE
0	NA	NA	NA	NA	NA	CSAG3	FALSE	NONE
495.675	1.02636	0.168875	6.07764	1.21964e-09	5.00248e-09	MAGEA2	FALSE	NONE
91.1385	-1.84491	0.326098	-5.65753	1.53564e-08	5.75551e-08	CSAG4	TRUE	DOWN
1694.79	0.911031	0.133568	6.82071	9.05914e-12	4.36586e-11	MAGEA12	FALSE	NONE
2263.3	-1.73883	0.127214	-13.6686	1.56444e-42	4.19791e-41	CSAG1	TRUE	DOWN
442.797	0.928945	0.169089	5.49382	3.93342e-08	1.42528e-07	MAGEA2B	FALSE	NONE
2461.57	0.550025	0.127663	4.3084	1.64439e-05	4.63564e-05	MAGEA3	FALSE	NONE
0.57965	-1.75275	4.01989	-0.436018	0.662824	NA	LOC100420250	FALSE	NONE
63.9088	2.28008	0.445268	5.12069	3.04426e-07	1.02136e-06	GABRQ	TRUE	UP
77.8192	0.388468	0.39319	0.98799	0.323158	0.416001	RPL19P21	FALSE	NONE
1186.24	-1.40406	0.128657	-10.9132	9.97156e-28	1.27865e-26	HMGB3	FALSE	NONE
0	NA	NA	NA	NA	NA	RNU6-383P	FALSE	NONE
17.2291	-2.00753	0.737461	-2.72222	0.00648453	0.0130824	PPIAP91	FALSE	NONE
2451.2	-0.830438	0.115176	-7.21017	5.58835e-13	2.95111e-12	CD99L2	FALSE	NONE
0.48871	2.03367	3.97472	0.511651	0.608895	NA	CYP2C64P	FALSE	NONE
684.013	0.769437	0.141137	5.4517	4.98915e-08	1.79263e-07	MTMR1	FALSE	NONE
130.487	1.65038	0.333202	4.9531	7.30398e-07	2.36062e-06	MTM1	TRUE	UP
3.55748	-1.66865	2.00809	-0.830962	0.405995	0.502714	MAMLD1	FALSE	NONE
0	NA	NA	NA	NA	NA	MIR2114	FALSE	NONE
1027.15	1.56354	0.135399	11.5477	7.58635e-31	1.14374e-29	LOC643015	TRUE	UP
286.445	1.57843	0.20251	7.79432	6.47566e-15	3.88629e-14	LINC00894	TRUE	UP
1280.33	-1.44369	0.121416	-11.8904	1.32691e-32	2.19737e-31	EOLA2	FALSE	NONE
85.0304	-2.0405	0.354189	-5.76103	8.36018e-09	3.20427e-08	HSFX4	TRUE	DOWN
96.0766	-0.698986	0.31567	-2.21429	0.0268088	0.048037	MAGEA8	FALSE	NONE
1.65505	2.62298	2.26374	1.15869	0.246582	0.333697	MAGEA8-AS1	FALSE	NONE
0	NA	NA	NA	NA	NA	LINC00850	FALSE	NONE
0	NA	NA	NA	NA	NA	DUTP4	FALSE	NONE
0	NA	NA	NA	NA	NA	MAGEA7P	FALSE	NONE
293.524	0.398386	0.19487	2.04436	0.0409178	0.0703551	MAGEA9	FALSE	NONE
22.579	-1.01653	0.728572	-1.39523	0.162946	0.236372	HSFX1	FALSE	NONE
162.631	-0.203457	0.237476	-0.856746	0.391585	0.488092	TMEM185AP1	FALSE	NONE
1.59304	-4.51788	2.69709	-1.6751	0.0939156	0.146945	LOC100420334	FALSE	NONE
0	NA	NA	NA	NA	NA	LOC100420322	FALSE	NONE
6.27723	-3.1967	1.34235	-2.38142	0.0172461	0.0321272	MAGEA11	FALSE	NONE
0	NA	NA	NA	NA	NA	LOC100420321	FALSE	NONE
292.691	-0.439195	0.197089	-2.22841	0.0258531	0.046465	TMEM185A	FALSE	NONE
22.9966	-1.43723	0.618335	-2.32435	0.0201065	0.0369829	HSFX2	FALSE	NONE
317.381	0.373136	0.192393	1.93945	0.0524461	0.0878435	MAGEA9B	FALSE	NONE
0.923306	2.94204	2.95474	0.995702	0.319395	NA	HSFX3	FALSE	NONE
798.059	-1.05267	0.14315	-7.35359	1.92956e-13	1.04716e-12	EOLA1	FALSE	NONE
90.6839	2.03282	0.345144	5.88977	3.86742e-09	1.52556e-08	LINC00893	TRUE	UP
54.4103	2.1136	0.533685	3.96039	7.48276e-05	0.000197436	IDSP1	FALSE	NONE
2245.16	1.12829	0.150156	7.51413	5.72925e-14	3.23092e-13	IDS	FALSE	NONE
0	NA	NA	NA	NA	NA	RN7SKP267	FALSE	NONE
32.6513	4.84931	0.819848	5.91489	3.32099e-09	1.31599e-08	AFF2	TRUE	UP
2.47935	4.37453	2.11398	2.06933	0.0385147	0.0666538	RPL7L1P11	FALSE	NONE
4007.5	-0.747477	0.150059	-4.98121	6.31885e-07	2.05548e-06	HAX1P1	FALSE	NONE
12802.5	-1.0508	0.120576	-8.71479	2.91298e-18	2.17448e-17	FTH1P8	FALSE	NONE
0.112014	0.172761	4.08047	0.0423385	0.966229	NA	RNA5SP524	FALSE	NONE
373.796	1.29427	0.190431	6.79654	1.07165e-11	5.13863e-11	FMR1NB	FALSE	NONE
539.146	1.13702	0.157848	7.20326	5.87876e-13	3.10196e-12	FMR1	FALSE	NONE
2.14292	3.04312	2.32603	1.30829	0.190775	0.269691	FMR1-AS1	FALSE	NONE
0	NA	NA	NA	NA	NA	RNU6-382P	FALSE	NONE
371.754	-1.69716	0.189426	-8.95945	3.26315e-19	2.57284e-18	SLIRPP1	TRUE	DOWN
0	NA	NA	NA	NA	NA	MIR514A3	FALSE	NONE
0	NA	NA	NA	NA	NA	MIR514A2	FALSE	NONE
0	NA	NA	NA	NA	NA	MIR514A1	FALSE	NONE
0	NA	NA	NA	NA	NA	MIR510	FALSE	NONE
0	NA	NA	NA	NA	NA	MIR509-1	FALSE	NONE
0	NA	NA	NA	NA	NA	MIR509-3	FALSE	NONE
0	NA	NA	NA	NA	NA	MIR509-2	FALSE	NONE
0	NA	NA	NA	NA	NA	MIR514B	FALSE	NONE
0	NA	NA	NA	NA	NA	MIR508	FALSE	NONE
0	NA	NA	NA	NA	NA	MIR507	FALSE	NONE
0	NA	NA	NA	NA	NA	MIR506	FALSE	NONE
0	NA	NA	NA	NA	NA	MIR513A2	FALSE	NONE
0	NA	NA	NA	NA	NA	MIR513A1	FALSE	NONE
0	NA	NA	NA	NA	NA	MIR513B	FALSE	NONE
0	NA	NA	NA	NA	NA	MIR513C	FALSE	NONE
0	NA	NA	NA	NA	NA	LOC100419907	FALSE	NONE
0.39403	-2.52771	4.04904	-0.624274	0.532448	NA	CXorf51A	FALSE	NONE
0.910236	-1.57493	3.38762	-0.464909	0.641997	NA	CXorf51B	FALSE	NONE
542.799	1.35638	0.186524	7.27185	3.54592e-13	1.8913e-12	ANKRD11P2	FALSE	NONE
0	NA	NA	NA	NA	NA	ELL2P4	FALSE	NONE
0	NA	NA	NA	NA	NA	RNA5SP517	FALSE	NONE
0	NA	NA	NA	NA	NA	MIR891A	FALSE	NONE
0	NA	NA	NA	NA	NA	MIR891B	FALSE	NONE
0	NA	NA	NA	NA	NA	MIR892B	FALSE	NONE
0	NA	NA	NA	NA	NA	MIR892A	FALSE	NONE
0	NA	NA	NA	NA	NA	MIR888	FALSE	NONE
0	NA	NA	NA	NA	NA	MIR890	FALSE	NONE
0	NA	NA	NA	NA	NA	MIR892C	FALSE	NONE
0	NA	NA	NA	NA	NA	SLITRK2	FALSE	NONE
0	NA	NA	NA	NA	NA	UFM1P1	FALSE	NONE
1381.8	0.0969608	0.1647	0.588712	0.556054	0.645496	TRMT1P1	FALSE	NONE
0	NA	NA	NA	NA	NA	SPANXN1	FALSE	NONE
0	NA	NA	NA	NA	NA	CYCSP44	FALSE	NONE
0	NA	NA	NA	NA	NA	RN7SKP189	FALSE	NONE
0	NA	NA	NA	NA	NA	HNRNPCP10	FALSE	NONE
0	NA	NA	NA	NA	NA	RRM2P4	FALSE	NONE
240.23	1.65788	0.230309	7.1985	6.08784e-13	3.20879e-12	UBE2NL	TRUE	UP
0	NA	NA	NA	NA	NA	SPANXN2	FALSE	NONE
77.8346	2.77781	0.371528	7.47673	7.61954e-14	4.25643e-13	HNRNPH1P2	TRUE	UP
0.421043	-0.0336569	4.05147	-0.00830731	0.993372	NA	SLITRK4	FALSE	NONE
0	NA	NA	NA	NA	NA	MYCLP3	FALSE	NONE
0	NA	NA	NA	NA	NA	SPANXN3	FALSE	NONE
0	NA	NA	NA	NA	NA	MTND2P39	FALSE	NONE
0	NA	NA	NA	NA	NA	MTND1P33	FALSE	NONE
0	NA	NA	NA	NA	NA	PGBD4P6	FALSE	NONE
5.49959	-4.37988	1.4758	-2.96779	0.00299946	0.00639934	SPANXD	FALSE	NONE
0	NA	NA	NA	NA	NA	LOC645188	FALSE	NONE
12.1342	-4.50317	1.04546	-4.30735	1.65222e-05	4.65571e-05	SPANXA2	TRUE	DOWN
12.7347	-3.75874	0.907372	-4.14244	3.43627e-05	9.37989e-05	SPANXA1	TRUE	DOWN
4.01529	0.611095	1.48086	0.412664	0.679853	0.756094	SPANXA2-OT1	FALSE	NONE
0	NA	NA	NA	NA	NA	NDUFB3P5	FALSE	NONE
2.29653	2.20778	1.96039	1.12619	0.260083	0.34882	RBMX2P2	FALSE	NONE
0	NA	NA	NA	NA	NA	SPANXC	FALSE	NONE
240.376	-0.506332	0.234143	-2.16249	0.0305803	0.054172	LDOC1	FALSE	NONE
0.686208	-3.3025	3.99056	-0.827578	0.40791	NA	RPL36AP52	FALSE	NONE
0.244355	1.0363	4.04121	0.256434	0.797616	NA	RNU6-3P	FALSE	NONE
26.473	-4.28611	0.711422	-6.02471	1.69417e-09	6.87311e-09	SPANXB1	TRUE	DOWN
0	NA	NA	NA	NA	NA	MIR320D2	FALSE	NONE
26.2263	7.77832	1.30799	5.94678	2.73468e-09	1.08978e-08	E2F6P4	TRUE	UP
1.35214	-3.20892	2.65328	-1.20942	0.226502	0.310795	GAPDHP67	FALSE	NONE
362.218	0.742215	0.175539	4.2282	2.35571e-05	6.53565e-05	SLC9A6	FALSE	NONE
1099.37	-0.111312	0.129355	-0.860518	0.389504	0.485753	MMGT1	FALSE	NONE
2.79161	-1.29538	2.09476	-0.618389	0.536319	0.628077	CT45A11P	FALSE	NONE
707.733	-0.190378	0.148371	-1.28312	0.199448	0.279829	SAGE1	FALSE	NONE
17.9431	0.280797	0.745319	0.376748	0.706361	0.778332	CT45A10	FALSE	NONE
279.987	-1.14306	0.197461	-5.7888	7.08922e-09	2.73644e-08	CT45A9	FALSE	NONE
12.3563	-0.617144	0.733807	-0.841017	0.400338	0.496865	CT45A8	FALSE	NONE
0	NA	NA	NA	NA	NA	CT45A7	FALSE	NONE
0	NA	NA	NA	NA	NA	CT45A2	FALSE	NONE
0	NA	NA	NA	NA	NA	CT45A6	FALSE	NONE
149.016	-1.77598	0.250559	-7.08809	1.35974e-12	6.98402e-12	CT45A5	TRUE	DOWN
25.8838	-0.77251	0.549443	-1.40599	0.159728	0.232401	CT45A3	FALSE	NONE
1.15096	0.897182	2.50272	0.358483	0.719982	0.789812	MGAT2P2	FALSE	NONE
1.61095	1.58711	2.48809	0.637882	0.52355	0.616239	MGAT2P1	FALSE	NONE
15.6115	-0.888722	0.696606	-1.27579	0.20203	0.282843	CT45A1	FALSE	NONE
0	NA	NA	NA	NA	NA	SAGE2P	FALSE	NONE
0	NA	NA	NA	NA	NA	SAGE3P	FALSE	NONE
0.612658	2.35884	3.42702	0.688307	0.491259	NA	ETS2P1	FALSE	NONE
562.759	1.1045	0.214863	5.14048	2.74035e-07	9.24389e-07	INTS6L	FALSE	NONE
4.16977	0.0714293	1.64099	0.0435283	0.96528	0.975453	INTS6L-AS1	FALSE	NONE
9.20238	0.441364	0.844272	0.522775	0.601131	0.686819	WDR4P1	FALSE	NONE
1304	0.559934	0.150626	3.71739	0.00020129	0.000504327	CROCCP1	FALSE	NONE
0.39403	-2.52771	4.04904	-0.624274	0.532448	NA	RNA5SP515	FALSE	NONE
97.9657	-0.0998921	0.297453	-0.335825	0.737003	0.80312	SMIM10L2A	FALSE	NONE
0.78806	-3.51921	3.94428	-0.89223	0.372269	NA	LOC100506790	FALSE	NONE
280.387	0.0617589	0.244587	0.252502	0.800653	0.85441	ZNF449	FALSE	NONE
1.08644	0.791283	2.82925	0.27968	0.779723	0.837799	ETDC	FALSE	NONE
0.936767	2.97513	3.25133	0.91505	0.360165	NA	LOC100421043	FALSE	NONE
2.38088	-2.30677	2.24868	-1.02583	0.30497	0.396923	ETDA	FALSE	NONE
280.412	1.12849	0.217835	5.18048	2.21319e-07	7.5319e-07	ZNF75D	FALSE	NONE
0	NA	NA	NA	NA	NA	LOC100419794	FALSE	NONE
34.0715	-0.0002811	0.464654	-0.000604965	0.999517	0.999594	LOC650024	FALSE	NONE
1.69219	-4.61426	2.62956	-1.75477	0.0792994	0.126578	LOC728470	FALSE	NONE
508.729	-1.24899	0.153713	-8.12548	4.45602e-16	2.89613e-15	CT55	FALSE	NONE
0	NA	NA	NA	NA	NA	LOC100419791	FALSE	NONE
0	NA	NA	NA	NA	NA	SMIM10L2B-AS1	FALSE	NONE
0	NA	NA	NA	NA	NA	ETDB	FALSE	NONE
67.2833	-1.72563	0.438644	-3.93402	8.35382e-05	0.000219222	SMIM10L2B	FALSE	NONE
0.266453	1.14392	4.0317	0.283732	0.776616	NA	NCLP2	FALSE	NONE
0.960634	3.00847	3.24444	0.927269	0.353787	0.448098	TMEM255A	FALSE	NONE
767.961	0.432421	0.197204	2.19276	0.0283244	0.0504995	ZBTB33	FALSE	NONE
82.8127	0.116708	0.318158	0.366825	0.71375	0.784758	NKAPP1	FALSE	NONE
14.8325	-1.11966	0.743679	-1.50557	0.132177	0.197729	EEF1A1P30	FALSE	NONE
70.3759	1.25659	0.375583	3.3457	0.00082075	0.00189558	SFR1P1	FALSE	NONE
3487.75	-0.338578	0.123612	-2.73903	0.0061621	0.0124812	RHOXF2	FALSE	NONE
0	NA	NA	NA	NA	NA	LINC01402	FALSE	NONE
8.49944	-2.2949	1.08718	-2.11087	0.0347837	0.0608755	RHOXF1	FALSE	NONE
2100.64	-0.907929	0.123174	-7.37109	1.69244e-13	9.229e-13	RHOXF2B	FALSE	NONE
8.63821	-1.17888	0.933195	-1.26327	0.206493	0.288008	RHOXF1-AS1	FALSE	NONE
0.457472	-2.71459	4.03203	-0.673255	0.500785	NA	RHOXF1P1	FALSE	NONE
4.66072	-4.03618	1.69119	-2.38659	0.0170054	0.0317219	RHOXF1P2	FALSE	NONE
2.89801	-3.43303	1.94472	-1.76531	0.0775117	0.124127	RHOXF1P3	FALSE	NONE
166.788	-0.259929	0.222125	-1.17019	0.241924	0.328229	PRPF4BP1	FALSE	NONE
4.13549	-1.92026	1.54695	-1.24132	0.214488	0.297378	LOC100506955	FALSE	NONE
0	NA	NA	NA	NA	NA	SLC6A14P2	FALSE	NONE
0	NA	NA	NA	NA	NA	SLC6A14P1	FALSE	NONE
1.94952	-1.2699	2.61107	-0.486353	0.626717	0.709925	CT83	FALSE	NONE
1.25968	1.09065	3.0504	0.357541	0.720687	0.790252	SLC6A14	FALSE	NONE
0	NA	NA	NA	NA	NA	RNU6-154P	FALSE	NONE
0	NA	NA	NA	NA	NA	AGTR2	FALSE	NONE
606.651	3.81211	0.252155	15.1181	1.23015e-51	5.0767e-50	API5P1	TRUE	UP
0	NA	NA	NA	NA	NA	AKR1B1P8	FALSE	NONE
0	NA	NA	NA	NA	NA	RN7SL712P	FALSE	NONE
0.448056	1.91764	3.98035	0.481776	0.629965	NA	DANT1	FALSE	NONE
0.228736	-1.75079	4.08047	-0.429066	0.667875	NA	DANT2	FALSE	NONE
3788.75	1.75634	0.131187	13.388	7.10222e-41	1.77094e-39	SUMO2P21	TRUE	UP
20.6956	-1.41551	0.61204	-2.31277	0.0207353	0.0380081	EEF1GP5	FALSE	NONE
1.42752	-0.831274	2.57667	-0.322616	0.746986	0.811685	ASS1P5	FALSE	NONE
0	NA	NA	NA	NA	NA	PHF5FP	FALSE	NONE
4.68582	-0.628829	1.50145	-0.418814	0.675352	0.752308	PLS3	FALSE	NONE
0	NA	NA	NA	NA	NA	PLS3-AS1	FALSE	NONE
0	NA	NA	NA	NA	NA	TUBAP6	FALSE	NONE
35.122	1.1082	0.468913	2.36333	0.0181113	0.0335926	LUZP4	FALSE	NONE
1.33259	-4.26239	2.60226	-1.63796	0.10143	0.157198	RPL36P18	FALSE	NONE
49.935	1.21413	0.393116	3.08847	0.0020119	0.00439888	RBMXL3	FALSE	NONE
2.31862	2.22261	1.95731	1.13554	0.256149	0.344446	TMSB4XP7	FALSE	NONE
1.1303	3.24824	3.10599	1.0458	0.295653	0.387148	SNORA35B	FALSE	NONE
455.748	2.66933	0.190244	14.0311	1.00591e-44	3.02609e-43	LRCH2	TRUE	UP
0	NA	NA	NA	NA	NA	YAP1P2	FALSE	NONE
0.244355	1.0363	4.04121	0.256434	0.797616	NA	LOC100419790	FALSE	NONE
0	NA	NA	NA	NA	NA	RNU6-648P	FALSE	NONE
2.6348	-4.22971	2.16651	-1.95231	0.0509012	0.0855305	IL13RA2	FALSE	NONE
0	NA	NA	NA	NA	NA	MIR448	FALSE	NONE
540.271	4.57182	0.743162	6.15185	7.65853e-10	3.19293e-09	HSPA8P7	TRUE	UP
0	NA	NA	NA	NA	NA	MIR1911	FALSE	NONE
0	NA	NA	NA	NA	NA	MIR1298	FALSE	NONE
0	NA	NA	NA	NA	NA	MIR1264	FALSE	NONE
0	NA	NA	NA	NA	NA	MIR1912	FALSE	NONE
0	NA	NA	NA	NA	NA	MIR764	FALSE	NONE
0	NA	NA	NA	NA	NA	SNORA35	FALSE	NONE
0	NA	NA	NA	NA	NA	RPL36AP53	FALSE	NONE
9.65137	-0.733344	0.85996	-0.852764	0.39379	0.490298	HTR2C	FALSE	NONE
166.722	-0.719797	0.249927	-2.88002	0.00397644	0.00831839	SSU72P1	FALSE	NONE
144.305	2.95713	0.816829	3.62026	0.000294308	0.000723414	TNPO3P1	FALSE	NONE
5.27161	2.28333	1.42661	1.60053	0.109481	0.16793	RN7SL93P	FALSE	NONE
2.30636	4.27218	2.1027	2.03176	0.0421782	0.0722508	RNU1-57P	FALSE	NONE
1.39499	3.54984	2.81519	1.26096	0.207323	0.288918	QTRT1P1	FALSE	NONE
4.54694	1.75996	1.36976	1.28486	0.19884	0.279175	XACT	FALSE	NONE
242.899	-2.79605	0.223536	-12.5083	6.72656e-36	1.30829e-34	PPIHP2	TRUE	DOWN
4.52637	2.01353	1.52345	1.3217	0.186269	0.264237	LOC101928437	FALSE	NONE
1.11001	3.20545	3.09596	1.03537	0.300498	0.392212	TEX13A	FALSE	NONE
0.224028	0.928116	4.05147	0.229081	0.818806	NA	IL1RAPL2	FALSE	NONE
0	NA	NA	NA	NA	NA	ESX1	FALSE	NONE
1095.33	1.00273	0.18645	5.378	7.53165e-08	2.66504e-07	FAM199X	FALSE	NONE
90.6881	0.0650595	0.324959	0.200208	0.841318	0.885872	LOC286437	FALSE	NONE
1.3897	-1.98105	2.64536	-0.748876	0.453932	0.549726	ZCCHC18	FALSE	NONE
3.6058	-0.288707	1.64966	-0.175011	0.861071	0.900302	SLC25A53	FALSE	NONE
0	NA	NA	NA	NA	NA	LOC101060236	FALSE	NONE
4.10644	-5.88499	2.0651	-2.84973	0.0043756	0.0090885	H2BW3P	FALSE	NONE
1.81908	-4.70953	2.57655	-1.82784	0.0675732	0.110022	H2BW2	FALSE	NONE
2.17657	-2.28499	2.31011	-0.989128	0.322601	0.415366	H2BW1	FALSE	NONE
3.39391	-5.60965	2.02962	-2.76389	0.00571163	0.0116392	H2BW4P	FALSE	NONE
0	NA	NA	NA	NA	NA	DPPA3P1	FALSE	NONE
0	NA	NA	NA	NA	NA	SLC25A53P1	FALSE	NONE
22.8406	-3.35438	0.743312	-4.51275	6.39923e-06	1.8747e-05	TMSB15B	TRUE	DOWN
1.14443	-1.1502	2.79693	-0.411238	0.680898	0.756647	ELF2P1	FALSE	NONE
0	NA	NA	NA	NA	NA	H2BP9	FALSE	NONE
0.244355	1.0363	4.04121	0.256434	0.797616	NA	TMSB15B-AS1	FALSE	NONE
110.287	-1.80251	0.286155	-6.29907	2.99446e-10	1.28647e-09	TMSB15A	TRUE	DOWN
0	NA	NA	NA	NA	NA	TCP11X2	FALSE	NONE
66.8248	-2.90006	0.37236	-7.78832	6.79073e-15	4.06509e-14	NXF2B	TRUE	DOWN
0	NA	NA	NA	NA	NA	LOC100499471	FALSE	NONE
29.6966	-3.25551	0.614668	-5.29638	1.18121e-07	4.10504e-07	NXF2	TRUE	DOWN
0	NA	NA	NA	NA	NA	TCP11X1	FALSE	NONE
0	NA	NA	NA	NA	NA	TCP11X3P	FALSE	NONE
211.69	-2.87533	0.236422	-12.1618	4.96285e-34	8.84765e-33	BEX5	TRUE	DOWN
0	NA	NA	NA	NA	NA	TCEAL6	FALSE	NONE
0	NA	NA	NA	NA	NA	RNU6-587P	FALSE	NONE
0.112014	0.172761	4.08047	0.0423385	0.966229	NA	LOC100420247	FALSE	NONE
7.16346	-1.34786	1.38637	-0.972223	0.33094	0.424072	ARMCX2	FALSE	NONE
6.83664	-1.52884	1.01402	-1.5077	0.131631	0.197028	RNU6-30P	FALSE	NONE
943.688	0.570016	0.155473	3.66634	0.000246048	0.000610775	ARMCX3	FALSE	NONE
425.395	-0.877025	0.18099	-4.84571	1.26161e-06	3.98419e-06	ARMCX6	FALSE	NONE
135.515	-0.799674	0.2653	-3.01422	0.00257641	0.00555034	ARMCX7P	FALSE	NONE
19.0778	-0.689813	0.618139	-1.11595	0.264443	0.353631	ARMCX1	FALSE	NONE
313.012	4.18486	0.651731	6.42115	1.35252e-10	5.95585e-10	PRKCIP1	TRUE	UP
0	NA	NA	NA	NA	NA	PPIAP90	FALSE	NONE
3.78701	-2.6877	1.7125	-1.56946	0.11654	0.177216	ARMCX4	FALSE	NONE
0.410728	1.76846	3.98828	0.443415	0.657466	NA	HNRNPH2	FALSE	NONE
1027.28	-1.02102	0.132042	-7.73253	1.05427e-14	6.23524e-14	GLA	FALSE	NONE
50.0222	-2.43627	0.46314	-5.26034	1.43789e-07	4.96531e-07	RPL36A	TRUE	DOWN
0	NA	NA	NA	NA	NA	RPL36A-HNRNPH2	FALSE	NONE
1146.15	0.684113	0.123614	5.53426	3.12536e-08	1.14104e-07	BTK	FALSE	NONE
589.585	-1.19075	0.179994	-6.61547	3.70364e-11	1.69888e-10	TIMM8A	FALSE	NONE
1.03712	-2.75455	3.24873	-0.847883	0.396503	0.492978	RPL21P132	FALSE	NONE
7.60768	-1.22164	0.996848	-1.22551	0.220385	0.304147	NANOGNBP3	FALSE	NONE
0	NA	NA	NA	NA	NA	RNU6-934P	FALSE	NONE
0	NA	NA	NA	NA	NA	FNDC3CP	FALSE	NONE
678.887	-0.339867	0.145494	-2.33596	0.0194933	0.0359336	TAF9B	FALSE	NONE
7385.09	-0.239465	0.160439	-1.49256	0.135553	0.202131	PGK1	FALSE	NONE
64.4618	1.69264	0.428887	3.94659	7.92721e-05	0.000208698	PGAM4	FALSE	NONE
22.2594	-1.10539	0.686491	-1.6102	0.107354	0.165191	LOC101241901	FALSE	NONE
464.374	1.04957	0.221151	4.74593	2.07553e-06	6.40109e-06	ATP7A	FALSE	NONE
930.41	-2.36422	0.151337	-15.6223	5.13474e-55	2.45282e-53	COX7B	TRUE	DOWN
0.57965	-1.75275	4.01989	-0.436018	0.662824	NA	RN7SL460P	FALSE	NONE
0.644919	2.4269	3.36718	0.720752	0.471062	NA	RNU6-854P	FALSE	NONE
1277.65	0.692329	0.141402	4.89616	9.77262e-07	3.12059e-06	MAGT1	FALSE	NONE
0	NA	NA	NA	NA	NA	FABP5P15	FALSE	NONE
386.167	1.78725	0.244132	7.32086	2.46385e-13	1.32636e-12	ATRX	TRUE	UP
0	NA	NA	NA	NA	NA	FGF16	FALSE	NONE
0	NA	NA	NA	NA	NA	SPRYD7P1	FALSE	NONE
0	NA	NA	NA	NA	NA	RNA5SP509	FALSE	NONE
0	NA	NA	NA	NA	NA	MIR325	FALSE	NONE
0	NA	NA	NA	NA	NA	MIR384	FALSE	NONE
0	NA	NA	NA	NA	NA	MIR325HG	FALSE	NONE
0	NA	NA	NA	NA	NA	TRAPPC13P1	FALSE	NONE
0	NA	NA	NA	NA	NA	RNA5SP508	FALSE	NONE
25.1784	0.391286	0.550546	0.710724	0.477255	0.572469	MAGEE1	FALSE	NONE
13947.6	0.149283	0.131034	1.13927	0.25459	0.342614	LDHBP2	FALSE	NONE
0	NA	NA	NA	NA	NA	LOC100533728	FALSE	NONE
0	NA	NA	NA	NA	NA	RNU6-867P	FALSE	NONE
0	NA	NA	NA	NA	NA	MMADHCP1	FALSE	NONE
426.416	-0.719694	0.167858	-4.28752	1.80675e-05	5.06882e-05	PBDC1	FALSE	NONE
154.935	1.7814	0.259094	6.8755	6.17744e-12	3.02346e-11	ARL5AP5	TRUE	UP
1.74731	1.51902	2.1639	0.701985	0.482688	0.577491	NAP1L6P	FALSE	NONE
0	NA	NA	NA	NA	NA	PABPC1L2A	FALSE	NONE
0.39403	-2.52771	4.04904	-0.624274	0.532448	NA	PABPC1L2B	FALSE	NONE
0	NA	NA	NA	NA	NA	PABPC1L2B-AS1	FALSE	NONE
5.01197	-4.26378	1.5811	-2.69671	0.00700284	0.0140661	FAM226A	FALSE	NONE
0	NA	NA	NA	NA	NA	FAM236A	FALSE	NONE
0	NA	NA	NA	NA	NA	FAM236C	FALSE	NONE
1.12935	-2.8826	3.14765	-0.915795	0.359775	0.454316	DMRTC1	FALSE	NONE
0	NA	NA	NA	NA	NA	FAM236D	FALSE	NONE
0	NA	NA	NA	NA	NA	FAM236B	FALSE	NONE
2.0108	-2.83683	2.33141	-1.21679	0.223684	0.30787	FAM226B	FALSE	NONE
1.24553	-4.17467	2.93833	-1.42076	0.155386	0.227072	DMRTC1B	FALSE	NONE
0	NA	NA	NA	NA	NA	RNU1-112P	FALSE	NONE
7.32278	2.85971	1.33024	2.14977	0.0315731	0.0557881	CAPZA1P3	FALSE	NONE
0.336042	1.50629	4.00431	0.376167	0.706793	NA	PHKA1-AS1	FALSE	NONE
25.4798	2.55727	0.600524	4.2584	2.05897e-05	5.74354e-05	MATR3P1	TRUE	UP
817.579	1.31474	0.145821	9.01611	1.94887e-19	1.55255e-18	PHKA1	FALSE	NONE
1.14448	0.642179	2.77833	0.231139	0.817207	0.867638	RNU2-68P	FALSE	NONE
376.65	-0.389702	0.168159	-2.31747	0.0204784	0.0375901	HDAC8	FALSE	NONE
0	NA	NA	NA	NA	NA	MIR1468	FALSE	NONE
0.676095	-0.978971	3.78756	-0.25847	0.796044	NA	BTF3P8	FALSE	NONE
0	NA	NA	NA	NA	NA	ARHGEF9-IT1	FALSE	NONE
30.207	2.38256	0.616599	3.86404	0.000111528	0.000288063	ARHGEF9	FALSE	NONE
718.435	0.604563	0.163788	3.69114	0.000223256	0.0005569	LINC01278	FALSE	NONE
430.958	2.09447	0.262943	7.96546	1.64605e-15	1.0266e-14	SPIN4	TRUE	UP
463.558	3.34458	0.208486	16.0422	6.4836e-58	3.64451e-56	CBX1P1	TRUE	UP
0.112014	0.172761	4.08047	0.0423385	0.966229	NA	SPIN4-AS1	FALSE	NONE
0.224028	0.928116	4.05147	0.229081	0.818806	NA	LOC100533730	FALSE	NONE
0	NA	NA	NA	NA	NA	LOC100533729	FALSE	NONE
0	NA	NA	NA	NA	NA	RNU6-434P	FALSE	NONE
0	NA	NA	NA	NA	NA	RPL7AP71	FALSE	NONE
2.42317	1.37319	1.81794	0.755353	0.450037	0.545897	WNK3	FALSE	NONE
0	NA	NA	NA	NA	NA	RPL37P24	FALSE	NONE
311.597	-1.02094	0.226938	-4.49876	6.83509e-06	1.99701e-05	FAM120C	FALSE	NONE
932.12	1.45581	0.15304	9.51264	1.85886e-21	1.68168e-20	PHF8	FALSE	NONE
0	NA	NA	NA	NA	NA	RNA5SP505	FALSE	NONE
1059.55	-0.577475	0.138913	-4.1571	3.22319e-05	8.81762e-05	MRPS18CP7	FALSE	NONE
190.878	2.06177	0.290633	7.09408	1.30215e-12	6.69348e-12	MRPL32P2	TRUE	UP
0	NA	NA	NA	NA	NA	MIRLET7F2	FALSE	NONE
0.580397	2.28554	3.92136	0.582844	0.559998	NA	MIR98	FALSE	NONE
7561.23	0.415379	0.117119	3.54665	0.000390165	0.000943998	HUWE1	FALSE	NONE
0	NA	NA	NA	NA	NA	VTRNA3-1P	FALSE	NONE
229.483	0.890389	0.239539	3.71709	0.000201532	0.000504837	TIPINP1	FALSE	NONE
3534.74	-1.5373	0.138511	-11.0988	1.27207e-28	1.7164e-27	HSD17B10	TRUE	DOWN
21.6731	0.259973	0.638308	0.407286	0.683798	0.758961	RIBC1	FALSE	NONE
0	NA	NA	NA	NA	NA	MIR6857	FALSE	NONE
3474.91	0.578193	0.144299	4.00689	6.15224e-05	0.000163871	SMC1A	FALSE	NONE
0.678101	-3.28685	3.99146	-0.823471	0.41024	NA	RPSAP62	FALSE	NONE
1036.86	-0.67305	0.156476	-4.3013	1.69799e-05	4.77746e-05	IQSEC2	FALSE	NONE
0	NA	NA	NA	NA	NA	MIR6894	FALSE	NONE
2.30398	1.28064	1.91256	0.669596	0.503116	0.596846	MIR6895	FALSE	NONE
4634.74	0.434583	0.129398	3.35849	0.000783698	0.00181612	KDM5C	FALSE	NONE
0.691664	-0.933675	3.39407	-0.27509	0.783247	NA	ACTG1P10	FALSE	NONE
0.122178	0.172761	4.08047	0.0423385	0.966229	NA	RNU7-37P	FALSE	NONE
46.7172	1.27264	0.638032	1.99464	0.0460825	0.0782146	KANTR	FALSE	NONE
1499.1	-0.59831	0.144715	-4.13441	3.55869e-05	9.69883e-05	TSPYL2	FALSE	NONE
5.81	0.816555	1.09502	0.745701	0.455848	0.551501	GPR173	FALSE	NONE
655.49	0.349701	0.145623	2.40142	0.0163317	0.0305745	FAM156A	FALSE	NONE
654.304	0.527796	0.144776	3.64561	0.000266758	0.000659611	FAM156B	FALSE	NONE
1.55862	-4.48817	2.47404	-1.81411	0.0696613	0.113045	XAGE3	FALSE	NONE
3559.39	3.81831	0.416845	9.16003	5.18839e-20	4.27968e-19	EIF4A2P4	TRUE	UP
6.4214	-6.53181	1.61475	-4.0451	5.2301e-05	0.000140457	XAGE5	FALSE	NONE
0	NA	NA	NA	NA	NA	SPANXN5	FALSE	NONE
1307.29	-0.902299	0.1312	-6.87728	6.10068e-12	2.98757e-11	SSX2B	FALSE	NONE
0	NA	NA	NA	NA	NA	LOC102723585	FALSE	NONE
0.655235	0.989289	3.42534	0.288814	0.772723	NA	LOC791098	FALSE	NONE
716.894	-0.281125	0.136431	-2.06056	0.0393449	0.0679238	SSX2	FALSE	NONE
0.197015	-1.75079	4.08047	-0.429066	0.667875	NA	SSXP5	FALSE	NONE
0	NA	NA	NA	NA	NA	RNA5SP504	FALSE	NONE
45.3891	4.02158	0.587676	6.84319	7.745e-12	3.75474e-11	LOC791097	TRUE	UP
1.10115	-3.9892	3.11092	-1.28232	0.19973	0.280118	SSX7	FALSE	NONE
2.84624	-1.66079	1.70704	-0.972903	0.330601	0.423764	SSX8P	FALSE	NONE
2.61209	3.37127	1.92877	1.74788	0.0804842	0.12825	LOC100420089	FALSE	NONE
0	NA	NA	NA	NA	NA	SSXP1	FALSE	NONE
0	NA	NA	NA	NA	NA	SSXP4	FALSE	NONE
0.39403	-2.52771	4.04904	-0.624274	0.532448	NA	RBM22P11	FALSE	NONE
545.029	-1.52374	0.151642	-10.0483	9.34626e-24	9.63134e-23	XAGE1B	TRUE	DOWN
0	NA	NA	NA	NA	NA	RBM22P7	FALSE	NONE
894.706	-1.66979	0.138607	-12.0469	2.01309e-33	3.48641e-32	XAGE1A	TRUE	DOWN
0	NA	NA	NA	NA	NA	RBM22P6	FALSE	NONE
2.28999	0.181404	1.61575	0.112273	0.910607	0.936039	XAGE2	FALSE	NONE
0	NA	NA	NA	NA	NA	MIR8088	FALSE	NONE
0	NA	NA	NA	NA	NA	LOC100421603	FALSE	NONE
0	NA	NA	NA	NA	NA	SNORA11D	FALSE	NONE
20.7135	-4.45831	0.826212	-5.39609	6.81104e-08	2.41793e-07	MAGED4	TRUE	DOWN
0.452067	-2.69961	4.03332	-0.669328	0.503286	NA	SNORA11E	FALSE	NONE
24.249	-4.31512	0.794525	-5.43107	5.60174e-08	2.005e-07	MAGED4B	TRUE	DOWN
0	NA	NA	NA	NA	NA	TPMTP3	FALSE	NONE
1558.13	-1.83716	0.133412	-13.7705	3.83365e-43	1.05869e-41	UQCR10P1	TRUE	DOWN
270.987	4.05932	0.305969	13.2671	3.59314e-40	8.6614e-39	IPO7P1	TRUE	UP
0	NA	NA	NA	NA	NA	RNU6-504P	FALSE	NONE
0.112014	0.172761	4.08047	0.0423385	0.966229	NA	LOC100631242	FALSE	NONE
595.592	-0.897322	0.147385	-6.08829	1.14123e-09	4.6897e-09	MAGED1	FALSE	NONE
1356.56	2.17908	0.165634	13.156	1.5718e-39	3.67345e-38	GSPT2	TRUE	UP
0	NA	NA	NA	NA	NA	CENPVL1	FALSE	NONE
0	NA	NA	NA	NA	NA	CENPVL2	FALSE	NONE
0	NA	NA	NA	NA	NA	CENPVL3	FALSE	NONE
0	NA	NA	NA	NA	NA	TRE-CTC18-1	FALSE	NONE
0	NA	NA	NA	NA	NA	LINC01496	FALSE	NONE
23.1986	-5.94168	1.01718	-5.84132	5.1788e-09	2.01934e-08	NUDT11	TRUE	DOWN
6.40224	-0.663949	1.03241	-0.643104	0.520157	0.613213	EZHIP	FALSE	NONE
0	NA	NA	NA	NA	NA	LOC100419238	FALSE	NONE
0.56007	2.23725	3.96585	0.56413	0.572666	NA	NUDT10	FALSE	NONE
0	NA	NA	NA	NA	NA	LOC100420331	FALSE	NONE
0	NA	NA	NA	NA	NA	LINC01284	FALSE	NONE
0	NA	NA	NA	NA	NA	LOC100420318	FALSE	NONE
0	NA	NA	NA	NA	NA	HMGB1P15	FALSE	NONE
0	NA	NA	NA	NA	NA	BMP15	FALSE	NONE
0	NA	NA	NA	NA	NA	H3P44	FALSE	NONE
0	NA	NA	NA	NA	NA	RNU6-935P	FALSE	NONE
0	NA	NA	NA	NA	NA	SHROOM4	FALSE	NONE
0.112014	0.172761	4.08047	0.0423385	0.966229	NA	DGKK	FALSE	NONE
1.37643	3.53077	2.91617	1.21076	0.225989	0.310256	CCNB3	FALSE	NONE
0	NA	NA	NA	NA	NA	AKAP4	FALSE	NONE
0	NA	NA	NA	NA	NA	PYY3	FALSE	NONE
0	NA	NA	NA	NA	NA	MIR502	FALSE	NONE
0	NA	NA	NA	NA	NA	MIR660	FALSE	NONE
0.112014	0.172761	4.08047	0.0423385	0.966229	NA	MIR500B	FALSE	NONE
0	NA	NA	NA	NA	NA	MIR501	FALSE	NONE
0	NA	NA	NA	NA	NA	MIR362	FALSE	NONE
0	NA	NA	NA	NA	NA	MIR500A	FALSE	NONE
0	NA	NA	NA	NA	NA	MIR188	FALSE	NONE
0	NA	NA	NA	NA	NA	MIR532	FALSE	NONE
0.432825	1.83845	3.98446	0.461404	0.644509	NA	RNU6-421P	FALSE	NONE
891.19	0.35637	0.17506	2.0357	0.0417801	0.0716772	CLCN5	FALSE	NONE
0	NA	NA	NA	NA	NA	CPSF1P2	FALSE	NONE
197.391	0.236114	0.216697	1.0896	0.275888	0.366007	USP27X	FALSE	NONE
35.6238	1.27845	0.538774	2.37288	0.01765	0.0328092	USP27X-DT	FALSE	NONE
97.8317	-3.93387	0.435976	-9.02312	1.82807e-19	1.45988e-18	PAGE4	TRUE	DOWN
508.807	-7.17939	0.359427	-19.9746	9.17056e-89	2.13559e-86	PAGE1	TRUE	DOWN
0	NA	NA	NA	NA	NA	SALL1P1	FALSE	NONE
367.063	3.79348	0.26954	14.0739	5.4949e-45	1.67232e-43	VDAC1P2	TRUE	UP
3095.72	-2.88781	0.151647	-19.0429	7.52534e-81	1.25818e-78	GAGE1	TRUE	DOWN
676.885	-3.40556	0.196093	-17.3671	1.46484e-67	1.34528e-65	GAGE2A	TRUE	DOWN
674.766	-3.65366	0.209265	-17.4595	2.91335e-68	2.74317e-66	GAGE12H	TRUE	DOWN
1995.79	-3.1706	0.162404	-19.5229	7.00902e-85	1.39549e-82	GAGE12G	TRUE	DOWN
2013.21	-3.21708	0.151447	-21.2423	3.88427e-100	1.36905e-97	GAGE12F	TRUE	DOWN
691.914	-3.49358	0.170716	-20.4643	4.48075e-93	1.18047e-90	GAGE12E	TRUE	DOWN
649.299	-3.47814	0.185186	-18.7818	1.06333e-78	1.58479e-76	GAGE12D	TRUE	DOWN
660.977	-3.58628	0.183026	-19.5943	1.72887e-85	3.52284e-83	GAGE12C	TRUE	DOWN
2170.09	-3.20943	0.144349	-22.2339	1.61416e-109	8.09625e-107	GAGE12B	TRUE	DOWN
1364.9	-3.61843	0.15494	-23.3537	1.26482e-120	1.13755e-117	GAGE13	TRUE	DOWN
2682.87	-3.30815	0.151754	-21.7993	2.3543e-105	9.90401e-103	GAGE12J	TRUE	DOWN
1393.47	-3.08528	0.154495	-19.9701	1.00175e-88	2.31219e-86	GAGE10	TRUE	DOWN
152.292	0.818895	0.264394	3.09726	0.0019532	0.00427844	PPP1R3F	FALSE	NONE
0.346206	1.54487	4.00177	0.386045	0.699463	NA	FLICR	FALSE	NONE
31.2304	1.1266	0.636615	1.76968	0.0767808	0.12307	FOXP3	FALSE	NONE
791.573	-0.752972	0.169204	-4.45007	8.58405e-06	2.48214e-05	CCDC22	FALSE	NONE
3728.18	-1.2112	0.144991	-8.35367	6.61746e-17	4.52891e-16	HSPB1P2	FALSE	NONE
85.2544	-1.71889	0.319962	-5.37218	7.77897e-08	2.74957e-07	CACNA1F	TRUE	DOWN
2.10266	4.13694	2.18568	1.89275	0.0583914	0.0966777	SYP-AS1	FALSE	NONE
207.804	0.36504	0.245413	1.48745	0.136895	0.203865	SYP	FALSE	NONE
1405.52	0.350474	0.119523	2.93227	0.00336491	0.00712078	PRICKLE3	FALSE	NONE
808.656	0.88142	0.15414	5.71831	1.0759e-08	4.09063e-08	PLP2	FALSE	NONE
205.254	1.72484	0.266142	6.48092	9.11625e-11	4.06444e-10	MAGIX	TRUE	UP
14.3466	0.777276	0.716807	1.08436	0.278206	0.36852	RN7SL262P	FALSE	NONE
1154.25	-0.748393	0.13641	-5.48636	4.10296e-08	1.48527e-07	GPKOW	FALSE	NONE
0	NA	NA	NA	NA	NA	RNU4-52P	FALSE	NONE
1096.99	-1.2041	0.151611	-7.942	1.98948e-15	1.23165e-14	WDR45	FALSE	NONE
401.08	-0.207198	0.197215	-1.05062	0.293433	0.384995	PRAF2	FALSE	NONE
278.181	1.02052	0.199847	5.10649	3.28205e-07	1.09747e-06	CCDC120	FALSE	NONE
2059.04	1.32266	0.116465	11.3567	6.86905e-30	9.79008e-29	TFE3	FALSE	NONE
1335.19	-0.163861	0.12952	-1.26513	0.205824	0.287228	GRIPAP1	FALSE	NONE
366.821	-0.956844	0.20734	-4.61486	3.93354e-06	1.17762e-05	KCND1	FALSE	NONE
11.9287	1.05659	0.834075	1.26678	0.205235	0.286529	RNU6-722P	FALSE	NONE
7486.51	-1.17375	0.11858	-9.89837	4.23117e-23	4.21855e-22	OTUD5	FALSE	NONE
4640.33	-0.783333	0.113834	-6.88134	5.92931e-12	2.90911e-11	PIM2	FALSE	NONE
1231.5	-0.0922399	0.129582	-0.711829	0.476571	0.571911	SLC35A2	FALSE	NONE
3236.1	-2.26457	0.142441	-15.8983	6.51405e-57	3.44623e-55	PQBP1	TRUE	DOWN
5453.59	-2.92724	0.154126	-18.9925	1.96802e-80	3.18819e-78	TIMM17B	TRUE	DOWN
59.9449	-4.84974	0.505169	-9.60024	7.97623e-22	7.3824e-21	PCSK1N	TRUE	DOWN
12.0287	-2.94995	0.88111	-3.34799	0.000814008	0.00188151	ERAS	FALSE	NONE
3139.43	-0.622904	0.114877	-5.42235	5.88212e-08	2.1019e-07	HDAC6	FALSE	NONE
12606.8	-1.63134	0.141453	-11.5328	9.02138e-31	1.35539e-29	GATA1	TRUE	DOWN
0.112014	0.172761	4.08047	0.0423385	0.966229	NA	RNU6-29P	FALSE	NONE
1027.22	1.02459	0.179652	5.70321	1.17574e-08	4.45788e-08	LOC100420869	FALSE	NONE
151.681	-2.382	0.317454	-7.50344	6.21643e-14	3.49358e-13	GLOD5	TRUE	DOWN
1.10137	3.20532	2.77786	1.15388	0.24855	0.335977	RNU6-1056P	FALSE	NONE
2208	-1.36751	0.127748	-10.7048	9.66847e-27	1.17018e-25	SUV39H1	FALSE	NONE
250.251	0.755791	0.263814	2.86486	0.00417188	0.00869861	WAS	FALSE	NONE
4.5542	2.19897	1.57719	1.39423	0.163248	0.236757	VN1R110P	FALSE	NONE
4397.21	-0.927753	0.160328	-5.78658	7.18347e-09	2.77159e-08	WDR13	FALSE	NONE
0.733066	2.61763	3.95224	0.662316	0.507768	NA	MRPL32P1	FALSE	NONE
4056.76	0.0143906	0.128209	0.112244	0.91063	0.936039	RBM3	FALSE	NONE
558.345	-0.0470605	0.147544	-0.318958	0.749758	0.813705	TBC1D25	FALSE	NONE
3989.12	-2.09253	0.13348	-15.6767	2.18189e-55	1.05581e-53	EBP	TRUE	DOWN
139.453	-0.0487388	0.265983	-0.18324	0.854609	0.894998	PORCN	FALSE	NONE
29.8394	-1.12526	0.496197	-2.26777	0.0233432	0.0423156	LOC101927635	FALSE	NONE
1167.86	-0.622457	0.122254	-5.09151	3.55219e-07	1.184e-06	FTSJ1	FALSE	NONE
1575.69	-1.24531	0.162003	-7.68695	1.50686e-14	8.82592e-14	SLC38A5	FALSE	NONE
879.716	4.31859	0.237448	18.1875	6.48694e-74	7.83298e-72	LOC791096	TRUE	UP
3.17127	-2.55485	1.96936	-1.2973	0.194527	0.274296	SSXP7	FALSE	NONE
0	NA	NA	NA	NA	NA	SSXP6	FALSE	NONE
0	NA	NA	NA	NA	NA	LOC791095	FALSE	NONE
65.8539	-3.23401	0.400457	-8.07581	6.70299e-16	4.30186e-15	SSX4B	TRUE	DOWN
63.9511	-3.31025	0.450091	-7.35461	1.91482e-13	1.0396e-12	SSX4	TRUE	DOWN
54.7493	3.0686	0.505721	6.06777	1.297e-09	5.31142e-09	LOC101060049	TRUE	UP
3.96652	-0.866098	1.43798	-0.602302	0.546973	0.637651	LOC791093	FALSE	NONE
714.252	-7.77126	0.319843	-24.2971	2.10235e-130	2.49243e-127	SSX3	TRUE	DOWN
0.457472	-2.71459	4.03203	-0.673255	0.500785	NA	SSXP9	FALSE	NONE
1.64798	3.78227	2.34977	1.60963	0.107478	0.165334	LOC791092	FALSE	NONE
0	NA	NA	NA	NA	NA	SSX9P	FALSE	NONE
1.72282	2.70834	2.21156	1.22463	0.220716	0.304527	LOC791091	FALSE	NONE
0	NA	NA	NA	NA	NA	LOC100420551	FALSE	NONE
2.88039	-3.50902	2.09487	-1.67505	0.0939238	0.146945	SSXP8	FALSE	NONE
3382.95	-2.09038	0.107493	-19.4466	3.11324e-84	6.01478e-82	SSX1	TRUE	DOWN
32.6054	2.59765	0.668726	3.88447	0.000102552	0.000265801	LOC100420084	FALSE	NONE
0	NA	NA	NA	NA	NA	RNA5SP503	FALSE	NONE
0.457472	-2.71459	4.03203	-0.673255	0.500785	NA	LOC100420083	FALSE	NONE
1.93045	-3.74039	2.6762	-1.39765	0.162218	0.235472	SSX5	FALSE	NONE
0.197015	-1.75079	4.08047	-0.429066	0.667875	NA	SSXP3	FALSE	NONE
0	NA	NA	NA	NA	NA	RNU6-707P	FALSE	NONE
18.6322	2.9242	0.80166	3.64769	0.000264611	0.000654593	LOC643554	FALSE	NONE
0.224028	0.928116	4.05147	0.229081	0.818806	NA	SPACA5B	FALSE	NONE
26.5794	-3.23323	0.608836	-5.31052	1.09315e-07	3.80865e-07	SSX6P	TRUE	DOWN
8.34509	0.836745	0.936374	0.893601	0.371535	0.466669	ZNF630	FALSE	NONE
0.569486	-1.75281	4.03203	-0.43472	0.663765	NA	ZNF630-AS1	FALSE	NONE
0	NA	NA	NA	NA	NA	SPACA5	FALSE	NONE
203.61	0.649376	0.232335	2.795	0.00518993	0.0106351	ZNF182	FALSE	NONE
42.2277	2.87989	0.547687	5.25828	1.45407e-07	5.01852e-07	RPL7P57	TRUE	UP
262.151	1.51253	0.289076	5.23231	1.67404e-07	5.74203e-07	ZNF81	TRUE	UP
1709.69	3.25114	0.162431	20.0155	4.03215e-89	9.47445e-87	WASF4P	TRUE	UP
1.00129	3.06519	2.82872	1.0836	0.278544	0.368837	LOC100419784	FALSE	NONE
3554.85	-1.07876	0.129054	-8.35901	6.32459e-17	4.33643e-16	CDK16	FALSE	NONE
81.5572	1.60282	0.326483	4.90936	9.13725e-07	2.92666e-06	INE1	TRUE	UP
6755.07	-0.754692	0.124547	-6.05952	1.3653e-09	5.5771e-09	UBA1	FALSE	NONE
53.5505	1.87669	0.451059	4.16063	3.17377e-05	8.69062e-05	ITPK1P1	TRUE	UP
3176.32	-1.69111	0.13624	-12.4127	2.22899e-35	4.22197e-34	RBM10	TRUE	DOWN
7572.56	-2.35159	0.140475	-16.7403	6.66206e-63	4.67097e-61	NDUFB11	TRUE	DOWN
13.9225	-1.7701	0.830899	-2.13034	0.0331436	0.0582947	RNU12-2P	FALSE	NONE
0	NA	NA	NA	NA	NA	RNU6-1189P	FALSE	NONE
1.52113	-0.118998	2.81592	-0.042259	0.966292	0.976173	RGN	FALSE	NONE
286.04	1.00902	0.211267	4.77604	1.78785e-06	5.55788e-06	JADE3	FALSE	NONE
8.93258	-0.688099	0.944808	-0.728295	0.466433	0.562021	LINC01545	FALSE	NONE
188.742	2.85653	0.308124	9.27072	1.849e-20	1.5724e-19	RP2	TRUE	UP
18.1159	-1.03178	0.651129	-1.58461	0.113056	0.172743	SLC9A7	FALSE	NONE
1.10491	3.20838	3.07248	1.04423	0.296378	0.387825	SRSF6P1	FALSE	NONE
0	NA	NA	NA	NA	NA	LINC02595	FALSE	NONE
0	NA	NA	NA	NA	NA	MIR222	FALSE	NONE
0	NA	NA	NA	NA	NA	MIR221	FALSE	NONE
16.522	0.804118	0.698108	1.15185	0.249381	0.336888	MIR222HG	FALSE	NONE
0.457472	-2.71459	4.03203	-0.673255	0.500785	NA	MFFP3	FALSE	NONE
104.168	2.69953	0.421907	6.39841	1.57004e-10	6.89388e-10	CYBB	TRUE	UP
0.224028	0.928116	4.05147	0.229081	0.818806	NA	H2AL1SP	FALSE	NONE
1115.09	1.05708	0.213405	4.95338	7.29352e-07	2.35783e-06	XK	FALSE	NONE
268.468	-0.0545749	0.227906	-0.239462	0.810747	0.862554	LANCL3	FALSE	NONE
0.86565	2.84603	3.84202	0.740765	0.458836	NA	FAM47DP	FALSE	NONE
0.226034	-1.75079	4.08047	-0.429066	0.667875	NA	FTH1P27	FALSE	NONE
7.27076	-4.88917	1.67457	-2.91966	0.00350417	0.00739269	FTH1P19	FALSE	NONE
0	NA	NA	NA	NA	NA	LOC100420326	FALSE	NONE
153.415	1.54822	0.263636	5.87258	4.29075e-09	1.68617e-08	PRRG1	TRUE	UP
0	NA	NA	NA	NA	NA	MOB1AP2	FALSE	NONE
44.255	-3.86213	0.524404	-7.3648	1.77408e-13	9.65198e-13	LOC442445	TRUE	DOWN
0	NA	NA	NA	NA	NA	FTHL18	FALSE	NONE
0	NA	NA	NA	NA	NA	FAM47C	FALSE	NONE
0.356369	1.58261	3.99935	0.395718	0.692313	NA	LOC100422408	FALSE	NONE
553.108	4.07431	0.239139	17.0374	4.33477e-65	3.47875e-63	TFDP1P2	TRUE	UP
0	NA	NA	NA	NA	NA	H2AL1QP	FALSE	NONE
0.911316	-1.15979	3.04992	-0.380268	0.703746	NA	RPS15AP40	FALSE	NONE
0	NA	NA	NA	NA	NA	LOC101928627	FALSE	NONE
0.701827	-0.887105	3.73644	-0.23742	0.812331	NA	HMGB1P16	FALSE	NONE
8.6821	4.22469	1.37373	3.07533	0.00210269	0.00458701	CFAP47	FALSE	NONE
0	NA	NA	NA	NA	NA	RPL14P5	FALSE	NONE
55.2512	0.579789	0.371356	1.56128	0.118459	0.179672	RPL23AP82	FALSE	NONE
280.683	0.511098	0.197895	2.58268	0.00980371	0.0191421	RABL2B	FALSE	NONE
0	NA	NA	NA	NA	NA	LOC101929829	FALSE	NONE
60.4143	1.97366	0.376658	5.23994	1.60632e-07	5.52355e-07	CYP2D6	TRUE	UP
3005.7	1.24022	0.166189	7.46267	8.47839e-14	4.715e-13	OLA1P1	FALSE	NONE
90.7934	-0.473703	0.299324	-1.58258	0.113518	0.173324	NDUFA6-DT	FALSE	NONE
1968.61	-1.13609	0.113058	-10.0488	9.29769e-24	9.58887e-23	NDUFA6	FALSE	NONE
1283.45	-1.16294	0.137552	-8.45453	2.80202e-17	1.96987e-16	SMDT1	FALSE	NONE
12.5253	1.1466	0.772044	1.48515	0.137504	0.204633	PHETA2	FALSE	NONE
1090.72	0.945033	0.140458	6.72823	1.7174e-11	8.09421e-11	TCF20	FALSE	NONE
28.439	-0.129974	0.503423	-0.25818	0.796268	0.851114	CYP2D8P	FALSE	NONE
89.9997	0.0288903	0.326525	0.0884781	0.929497	0.949986	CYP2D7	FALSE	NONE
0	NA	NA	NA	NA	NA	APOBEC3A_B	FALSE	NONE
3183.29	0.726423	0.112849	6.43712	1.21762e-10	5.3754e-10	HIRA	FALSE	NONE
6.31442	3.09053	1.41476	2.1845	0.0289257	0.051494	KRT18P62	FALSE	NONE
5.10191	-0.200155	1.35369	-0.147859	0.882454	0.91541	DVL1P1	FALSE	NONE
2.09066	0.403088	2.015	0.200044	0.841446	0.885872	RPL34P35	FALSE	NONE
1387.78	0.026936	0.141966	0.189735	0.849517	0.891774	CLTCL1	FALSE	NONE
20839.3	-1.95995	0.143046	-13.7016	9.93341e-43	2.68453e-41	SLC25A1	TRUE	DOWN
892.088	-0.918833	0.172419	-5.32906	9.87203e-08	3.4529e-07	LINC01311	FALSE	NONE
0.815073	-1.38767	3.5188	-0.39436	0.693315	NA	GSC2	FALSE	NONE
0	NA	NA	NA	NA	NA	ABCD1P4	FALSE	NONE
0	NA	NA	NA	NA	NA	LOC100421685	FALSE	NONE
1.53408	-2.17359	2.52207	-0.861825	0.388784	0.485064	LOC644525	FALSE	NONE
87.6255	0.317038	0.333063	0.951886	0.341155	0.43494	LINC01424	FALSE	NONE
7114.78	-0.5867	0.107081	-5.47903	4.27663e-08	1.54642e-07	UBE2G2	FALSE	NONE
0	NA	NA	NA	NA	NA	KRTAP10-13P	FALSE	NONE
0	NA	NA	NA	NA	NA	KRTAP10-12	FALSE	NONE
0	NA	NA	NA	NA	NA	KRTAP12-6P	FALSE	NONE
0	NA	NA	NA	NA	NA	KRTAP12-1	FALSE	NONE
1516.11	2.65435	0.165419	16.0463	6.07175e-58	3.42037e-56	IMMTP1	TRUE	UP
0	NA	NA	NA	NA	NA	KRTAP12-2	FALSE	NONE
0	NA	NA	NA	NA	NA	KRTAP12-3	FALSE	NONE
0	NA	NA	NA	NA	NA	KRTAP12-4	FALSE	NONE
0	NA	NA	NA	NA	NA	KRTAP10-11	FALSE	NONE
0.112014	0.172761	4.08047	0.0423385	0.966229	NA	KRTAP10-10	FALSE	NONE
0	NA	NA	NA	NA	NA	KRTAP10-9	FALSE	NONE
0.244355	1.0363	4.04121	0.256434	0.797616	NA	KRTAP10-8	FALSE	NONE
0.56007	2.23725	3.96585	0.56413	0.572666	NA	KRTAP10-7	FALSE	NONE
4.2639	3.11272	1.61669	1.92537	0.054183	0.0903986	KRTAP10-6	FALSE	NONE
0	NA	NA	NA	NA	NA	KRTAP10-5	FALSE	NONE
0.512578	2.09615	3.97187	0.527749	0.597674	NA	KRTAP10-4	FALSE	NONE
0	NA	NA	NA	NA	NA	KRTAP10-3	FALSE	NONE
2.00258	4.0652	2.20124	1.84678	0.0647797	0.105997	KRTAP10-2	FALSE	NONE
0	NA	NA	NA	NA	NA	KRTAP10-1	FALSE	NONE
69.344	1.81238	0.358254	5.05893	4.21623e-07	1.39601e-06	TSPEAR-AS2	TRUE	UP
45.0003	1.1793	0.46327	2.54559	0.0109093	0.0211111	TSPEAR-AS1	FALSE	NONE
41.5105	3.09577	0.522821	5.92128	3.19451e-09	1.26721e-08	TSPEAR	TRUE	UP
4427.06	-0.168461	0.103612	-1.62588	0.103975	0.160742	GART	FALSE	NONE
75.0963	0.139414	0.413762	0.336941	0.736161	0.802497	DNAJC28	FALSE	NONE
3.66391	-1.79256	1.48167	-1.20982	0.226347	0.310636	RPS5P3	FALSE	NONE
1628.83	-0.328546	0.126686	-2.59338	0.00950364	0.0186022	TMEM50B	FALSE	NONE
1536.14	-0.253603	0.128588	-1.97221	0.0485853	0.0820142	IFNGR2	FALSE	NONE
18.3986	-0.306768	0.657551	-0.466532	0.640835	0.722304	C21orf62	FALSE	NONE
47.6388	0.304375	0.387933	0.784607	0.432684	0.529105	C21orf62-AS1	FALSE	NONE
1126	0.264051	0.143452	1.84069	0.065667	0.107267	PAXBP1	FALSE	NONE
0.244355	1.0363	4.04121	0.256434	0.797616	NA	RNU4-45P	FALSE	NONE
0.468383	1.97666	3.97743	0.496969	0.619211	NA	LOC100420035	FALSE	NONE
16.1271	3.47948	0.92848	3.7475	0.000178604	0.000450342	LINC00308	FALSE	NONE
0	NA	NA	NA	NA	NA	RPL7P3	FALSE	NONE
0	NA	NA	NA	NA	NA	MIR133A2	FALSE	NONE
0	NA	NA	NA	NA	NA	MIR1-1	FALSE	NONE
0	NA	NA	NA	NA	NA	MIR1-1HG	FALSE	NONE
0	NA	NA	NA	NA	NA	MIR1-1HG-AS1	FALSE	NONE
34.5533	-2.84624	0.547028	-5.2031	1.95989e-07	6.6987e-07	GATA5	TRUE	DOWN
0	NA	NA	NA	NA	NA	LINC01440	FALSE	NONE
0.197015	-1.75079	4.08047	-0.429066	0.667875	NA	LINC01441	FALSE	NONE
865.154	-0.694959	0.153771	-4.51945	6.20009e-06	1.81963e-05	EPS8L1	FALSE	NONE
2576.86	-0.285884	0.148828	-1.9209	0.0547445	0.0912595	RDH13	FALSE	NONE
218.157	0.701868	0.240389	2.91972	0.00350345	0.00739175	GP6	FALSE	NONE
1.67155	0.748452	2.19855	0.34043	0.733533	0.800502	RPL36AP50	FALSE	NONE
1565.72	-0.583374	0.122082	-4.77853	1.76581e-06	5.49145e-06	NLRP2	FALSE	NONE
5.82993	0.627017	1.35446	0.462929	0.643416	0.724492	NLRP7	FALSE	NONE
5.03607	-0.622277	1.3968	-0.445502	0.655957	0.73535	NCR1	FALSE	NONE
0.244355	1.0363	4.04121	0.256434	0.797616	NA	KIR2DL3	FALSE	NONE
0	NA	NA	NA	NA	NA	KIR3DL3	FALSE	NONE
0.452067	-2.69961	4.03332	-0.669328	0.503286	NA	LILRP2	FALSE	NONE
0	NA	NA	NA	NA	NA	LILRP1	FALSE	NONE
41.6144	4.72503	0.695214	6.79652	1.07178e-11	5.13863e-11	LILRB4	TRUE	UP
0	NA	NA	NA	NA	NA	VN1R105P	FALSE	NONE
0	NA	NA	NA	NA	NA	MIR8061	FALSE	NONE
1.70666	1.47174	2.43295	0.604922	0.545231	0.636017	LILRB1	FALSE	NONE
2.41677	-3.09333	2.0435	-1.51374	0.130092	0.194992	LAIR1	FALSE	NONE
0.880521	-3.66586	3.03444	-1.20808	0.227015	NA	LILRA4	FALSE	NONE
0	NA	NA	NA	NA	NA	VN1R104P	FALSE	NONE
0.537765	-1.66214	3.71814	-0.447036	0.654849	NA	LILRA5	FALSE	NONE
0	NA	NA	NA	NA	NA	LILRA3	FALSE	NONE
0	NA	NA	NA	NA	NA	MIR4752	FALSE	NONE
0.788806	1.27795	3.57893	0.357075	0.721035	NA	LILRB2	FALSE	NONE
1.36701	-4.29686	2.85413	-1.50549	0.132199	0.197729	LILRB5	FALSE	NONE
66.8299	1.53938	0.353036	4.3604	1.29824e-05	3.69821e-05	LILRB3	TRUE	UP
11010.5	-3.13499	0.165678	-18.9222	7.48512e-80	1.17607e-77	RPS9	TRUE	DOWN
1457.74	0.0292179	0.11874	0.246066	0.805631	0.858705	TSEN34	FALSE	NONE
9443.31	-0.379323	0.108671	-3.49056	0.000482006	0.00115052	MBOAT7	FALSE	NONE
240.684	0.0257332	0.235315	0.109357	0.91292	0.937501	TMC4	FALSE	NONE
627.856	-1.63364	0.185548	-8.80443	1.31517e-18	1.00007e-17	LENG1	TRUE	DOWN
1679.64	-0.593498	0.134448	-4.41434	1.01317e-05	2.91157e-05	CNOT3	FALSE	NONE
4076.49	-2.02498	0.153355	-13.2045	8.26296e-40	1.95922e-38	PRPF31	TRUE	DOWN
758.303	-1.32737	0.16323	-8.13193	4.22518e-16	2.7509e-15	TFPT	FALSE	NONE
2264.69	-2.47182	0.141233	-17.5017	1.39135e-68	1.34904e-66	NDUFA3	TRUE	DOWN
43.5628	-0.361301	0.568101	-0.63598	0.524789	0.617586	OSCAR	FALSE	NONE
0	NA	NA	NA	NA	NA	TARM1	FALSE	NONE
0	NA	NA	NA	NA	NA	VSTM1	FALSE	NONE
0	NA	NA	NA	NA	NA	FCAR	FALSE	NONE
0	NA	NA	NA	NA	NA	RNU6-222P	FALSE	NONE
0	NA	NA	NA	NA	NA	KIR3DL2	FALSE	NONE
0	NA	NA	NA	NA	NA	KIR2DS4	FALSE	NONE
0	NA	NA	NA	NA	NA	KIR3DL1	FALSE	NONE
0	NA	NA	NA	NA	NA	KIR2DL4	FALSE	NONE
0.28855	1.24593	4.02331	0.309678	0.756806	NA	KIR3DP1	FALSE	NONE
0	NA	NA	NA	NA	NA	KIR2DL1	FALSE	NONE
0	NA	NA	NA	NA	NA	LOC101928804	FALSE	NONE
0	NA	NA	NA	NA	NA	KIR2DP1	FALSE	NONE
0.336042	1.50629	4.00431	0.376167	0.706793	NA	LILRA1	FALSE	NONE
52.9727	1.34671	0.53082	2.53703	0.0111796	0.0215862	LILRA2	FALSE	NONE
1.07736	1.86804	2.86603	0.651785	0.51454	0.607938	KIR3DX1	FALSE	NONE
0.112014	0.172761	4.08047	0.0423385	0.966229	NA	LAIR2	FALSE	NONE
75.192	-2.02183	0.436134	-4.63581	3.55535e-06	1.06894e-05	CDC42EP5	TRUE	DOWN
68.2746	2.38952	0.440488	5.4247	5.80521e-08	2.07584e-07	LENG9	TRUE	UP
18629.1	-0.177126	0.119437	-1.48301	0.138072	0.20536	LENG8	FALSE	NONE
597.234	0.564217	0.167086	3.37681	0.000733315	0.00170725	LENG8-AS1	FALSE	NONE
60.754	2.54042	0.415229	6.11813	9.46783e-10	3.91657e-09	TTYH1	TRUE	UP
0	NA	NA	NA	NA	NA	KIR2DS3	FALSE	NONE
0	NA	NA	NA	NA	NA	KIR3DS1	FALSE	NONE
0	NA	NA	NA	NA	NA	LILRA6	FALSE	NONE
667.307	3.19417	0.235011	13.5916	4.49404e-42	1.17921e-40	LOC100421130	TRUE	UP
530.186	2.0736	0.229169	9.04836	1.45125e-19	1.16466e-18	LOC100420187	TRUE	UP
0	NA	NA	NA	NA	NA	RNU6-1307P	FALSE	NONE
93.161	-2.98129	0.380785	-7.82932	4.90508e-15	2.96418e-14	GRIK5	TRUE	DOWN
46.3385	-4.09758	0.547329	-7.48652	7.0726e-14	3.96108e-13	ATP1A3	TRUE	DOWN
6582.3	-3.06946	0.158558	-19.3586	1.72589e-83	3.23847e-81	RABAC1	TRUE	DOWN
121.659	-1.83323	0.272191	-6.73509	1.6383e-11	7.73678e-11	LOC100505585	TRUE	DOWN
321.107	-2.18482	0.20965	-10.4212	1.98349e-25	2.22031e-24	ERFL	TRUE	DOWN
3235.47	-0.536796	0.120434	-4.45719	8.30425e-06	2.4039e-05	ARHGEF1	FALSE	NONE
12.4245	0.293575	0.728362	0.403062	0.686903	0.761509	CD79A	FALSE	NONE
8.37874	-0.731131	1.01465	-0.720577	0.47117	0.566603	MIR6797	FALSE	NONE
4178.29	-2.482	0.151623	-16.3695	3.15698e-60	1.96049e-58	RPS19	TRUE	DOWN
0.7504	-0.160914	3.26103	-0.0493445	0.960645	NA	DMRTC2	FALSE	NONE
3.1436	-0.907508	1.80696	-0.502228	0.615507	0.700177	LYPD4	FALSE	NONE
0.226034	-1.75079	4.08047	-0.429066	0.667875	NA	HNRNPA1P52	FALSE	NONE
0	NA	NA	NA	NA	NA	LOC100422623	FALSE	NONE
0	NA	NA	NA	NA	NA	CEACAM3	FALSE	NONE
0.925855	0.0632941	2.9992	0.0211036	0.983163	NA	CEACAM6	FALSE	NONE
1.65701	0.524423	2.21861	0.236375	0.813142	0.864276	CEACAM5	FALSE	NONE
0	NA	NA	NA	NA	NA	CEACAM7	FALSE	NONE
0	NA	NA	NA	NA	NA	DNAJC19P3	FALSE	NONE
0.228736	-1.75079	4.08047	-0.429066	0.667875	NA	CEACAM4	FALSE	NONE
0	NA	NA	NA	NA	NA	DNAJC19P2	FALSE	NONE
0	NA	NA	NA	NA	NA	CEACAMP3	FALSE	NONE
0.366533	1.61957	3.99704	0.405192	0.685337	NA	LOC110467527	FALSE	NONE
4.61624	-0.370739	1.17941	-0.314344	0.75326	0.816462	CEACAM21	FALSE	NONE
31.0064	-1.13158	0.524318	-2.15819	0.0309134	0.0547114	LINC01480	FALSE	NONE
115.039	4.30293	1.06176	4.05262	5.06463e-05	0.000136167	PLEKHA3P1	FALSE	NONE
1094.06	4.03941	0.227638	17.7449	1.8887e-70	1.97045e-68	TPM3P5	TRUE	UP
19.0163	-1.72008	0.634264	-2.71193	0.00668917	0.0134765	PCAT19	FALSE	NONE
2.15322	-1.49119	2.52521	-0.590522	0.554841	0.644466	ERICH4	FALSE	NONE
1623.44	-0.380364	0.114925	-3.30968	0.000934014	0.00214106	DMAC2	FALSE	NONE
4.29776	-0.682898	1.5892	-0.429712	0.667405	0.745429	RPL29P33	FALSE	NONE
1110.36	1.06079	0.143787	7.37754	1.61241e-13	8.80733e-13	GARRE1	FALSE	NONE
2512.96	0.403384	0.11537	3.49643	0.000471532	0.00112686	LSM14A	FALSE	NONE
0	NA	NA	NA	NA	NA	ZNF92P2	FALSE	NONE
143.295	4.67141	0.398589	11.7199	1.00811e-31	1.59066e-30	PCGF7P	TRUE	UP
0	NA	NA	NA	NA	NA	MTDHP5	FALSE	NONE
0.448056	1.91764	3.98035	0.481776	0.629965	NA	VN1R85P	FALSE	NONE
4.30351	0.275844	1.28894	0.214009	0.83054	0.877507	ZNF676	FALSE	NONE
1.03862	3.12506	3.13502	0.996823	0.31885	0.411268	BNIP3P30	FALSE	NONE
0	NA	NA	NA	NA	NA	BNIP3P31	FALSE	NONE
285.382	-0.208702	0.231373	-0.902016	0.367049	0.462102	ZNF43	FALSE	NONE
0.244355	1.0363	4.04121	0.256434	0.797616	NA	BRI3BPP1	FALSE	NONE
55.8575	2.18596	0.432576	5.05336	4.34097e-07	1.43518e-06	CCNYL6	TRUE	UP
672.964	1.16722	0.2485	4.69706	2.63935e-06	8.04857e-06	ZNF100	FALSE	NONE
15.4936	2.17999	0.764503	2.85151	0.0043512	0.00904287	VN1R84P	FALSE	NONE
2.48392	2.17998	1.90696	1.14317	0.252968	0.340871	MTDHP4	FALSE	NONE
0	NA	NA	NA	NA	NA	MTDHP3	FALSE	NONE
0.905528	-0.000263699	3.38859	-7.78197e-05	0.999938	NA	LOC400682	FALSE	NONE
244.226	1.15166	0.240549	4.78762	1.68768e-06	5.26281e-06	ZNF430	FALSE	NONE
0.39403	-2.52771	4.04904	-0.624274	0.532448	NA	KRT18P40	FALSE	NONE
91.6532	2.50499	0.431822	5.80097	6.59312e-09	2.55136e-08	ZNF85	TRUE	UP
0	NA	NA	NA	NA	NA	LOC100418993	FALSE	NONE
0	NA	NA	NA	NA	NA	LOC100418992	FALSE	NONE
0	NA	NA	NA	NA	NA	LOC100418991	FALSE	NONE
0	NA	NA	NA	NA	NA	LOC100418990	FALSE	NONE
0	NA	NA	NA	NA	NA	LOC100418989	FALSE	NONE
0	NA	NA	NA	NA	NA	LOC100418988	FALSE	NONE
0	NA	NA	NA	NA	NA	LOC100418987	FALSE	NONE
0	NA	NA	NA	NA	NA	LOC100418986	FALSE	NONE
2.54952	2.38113	1.96629	1.21098	0.225905	0.31019	BNIP3P24	FALSE	NONE
57.8647	0.957066	0.425744	2.24799	0.024577	0.0443949	ZNF66	FALSE	NONE
0	NA	NA	NA	NA	NA	VN1R79P	FALSE	NONE
0	NA	NA	NA	NA	NA	LOC100533638	FALSE	NONE
231.353	1.8251	0.266782	6.84116	7.85571e-12	3.807e-11	ZNF626	TRUE	UP
0	NA	NA	NA	NA	NA	VN1R78P	FALSE	NONE
53.3218	1.68503	0.491933	3.42532	0.000614071	0.00144538	ZNF737	FALSE	NONE
0	NA	NA	NA	NA	NA	BNIP3P23	FALSE	NONE
0.672084	2.49869	3.95612	0.631602	0.527647	NA	BNIP3P22	FALSE	NONE
2.41029	-1.62832	2.18297	-0.745921	0.455715	0.551425	MIR1270	FALSE	NONE
2.53902	4.40571	2.03803	2.16175	0.0306374	0.0542583	ZNF826P	FALSE	NONE
0.244355	1.0363	4.04121	0.256434	0.797616	NA	BNIP3P21	FALSE	NONE
0.452067	-2.69961	4.03332	-0.669328	0.503286	NA	BNIP3P20	FALSE	NONE
0	NA	NA	NA	NA	NA	BNIP3P19	FALSE	NONE
0	NA	NA	NA	NA	NA	LOC100129265	FALSE	NONE
0	NA	NA	NA	NA	NA	BNIP3P18	FALSE	NONE
2086.93	3.98862	0.215073	18.5454	8.87705e-77	1.21221e-74	LOC284441	TRUE	UP
28.5158	3.04313	0.813002	3.74307	0.000181783	0.000457694	BNIP3P17	FALSE	NONE
0	NA	NA	NA	NA	NA	LOC100419841	FALSE	NONE
23.7978	1.79528	0.659129	2.72372	0.00645515	0.0130282	BNIP3P16	FALSE	NONE
164.543	1.65351	0.272562	6.06654	1.30692e-09	5.35036e-09	ZNF486	TRUE	UP
0.28855	1.24593	4.02331	0.309678	0.756806	NA	BNIP3P15	FALSE	NONE
63458.8	-1.62328	0.145628	-11.1468	7.42466e-29	1.01281e-27	RPS16P10	TRUE	DOWN
102.345	6.23724	1.35136	4.61552	3.92106e-06	1.17416e-05	ZNF90	TRUE	UP
0.544839	2.17878	3.96827	0.54905	0.582971	NA	BNIP3P14	FALSE	NONE
582.3	1.47073	0.152377	9.65189	4.82565e-22	4.50959e-21	ZNF558	FALSE	NONE
1.42902	3.58331	2.5113	1.42687	0.153616	0.224965	OR2Z1	FALSE	NONE
1.17177	-1.65719	2.79686	-0.592516	0.553505	0.643281	RPL23AP78	FALSE	NONE
3.84296	1.90729	1.58663	1.2021	0.229325	0.314075	ACTL9	FALSE	NONE
17.3078	7.17618	1.34294	5.34363	9.11059e-08	3.19901e-07	NFILZ	TRUE	UP
63.9134	-1.071	0.388683	-2.75547	0.00586084	0.0119149	ADAMTS10	FALSE	NONE
0.672084	2.49869	3.95612	0.631602	0.527647	NA	SALL3	FALSE	NONE
42.846	-1.39783	0.43879	-3.18564	0.00144433	0.00322471	DSEL	FALSE	NONE
0	NA	NA	NA	NA	NA	LOC100422053	FALSE	NONE
0.96573	3.00483	3.2492	0.924791	0.355075	0.449326	RPLP0P11	FALSE	NONE
3387.68	-1.78363	0.129421	-13.7816	3.28688e-43	9.12004e-42	SKA1	TRUE	DOWN
0	NA	NA	NA	NA	NA	RNA5SP458	FALSE	NONE
60.8194	0.192333	0.42838	0.448978	0.653448	0.733357	FSCN2	FALSE	NONE
35195.1	-0.64486	0.129627	-4.97474	6.53362e-07	2.12137e-06	ACTG1	FALSE	NONE
5.21219	-0.272253	1.3319	-0.204409	0.838034	0.883457	MIR3186	FALSE	NONE
89.7354	-1.80099	0.37141	-4.84906	1.24048e-06	3.92172e-06	MIR4740	TRUE	DOWN
1233.42	0.0600189	0.126792	0.473366	0.635952	0.717892	BAHCC1	FALSE	NONE
9.05969	-0.137975	0.910514	-0.151535	0.879554	0.913492	LOC100130370	FALSE	NONE
1312.63	0.212023	0.12657	1.67515	0.0939052	0.146945	CBX2	FALSE	NONE
0.448056	1.91764	3.98035	0.481776	0.629965	NA	ENPP7	FALSE	NONE
1.39856	3.53863	2.86923	1.2333	0.217463	0.300964	LINC02078	FALSE	NONE
0	NA	NA	NA	NA	NA	MIR4739	FALSE	NONE
5.79957	-0.947698	1.08462	-0.873762	0.382248	0.477961	RBFOX3	FALSE	NONE
9468.73	-0.525913	0.132281	-3.97571	7.01693e-05	0.000185558	SEPTIN9	FALSE	NONE
1.84551	-2.69421	2.68207	-1.00453	0.315125	0.40741	SEPTIN9-DT	FALSE	NONE
18.3076	6.27889	1.32688	4.73206	2.22256e-06	6.8279e-06	SLC16A6	TRUE	UP
154.854	-0.0516665	0.256827	-0.201172	0.840564	0.885444	ARSG	FALSE	NONE
1183.96	-0.455033	0.147215	-3.09094	0.00199523	0.00436611	AMZ2	FALSE	NONE
10.6591	-5.32664	1.29933	-4.09954	4.13981e-05	0.00011217	ARHGAP27P2	FALSE	NONE
4.35477	-0.978511	1.40583	-0.696038	0.486405	0.581172	RDM1P3	FALSE	NONE
0	NA	NA	NA	NA	NA	SH3GL1P3	FALSE	NONE
1.55629	3.69755	2.41853	1.52884	0.126304	0.190101	LRRC37A16P	FALSE	NONE
314.457	-0.332733	0.185905	-1.7898	0.0734858	0.118346	LINC00674	FALSE	NONE
20.0024	-3.50266	0.734779	-4.76696	1.87027e-06	5.79547e-06	FBXO36P1	TRUE	DOWN
2742.15	-1.09694	0.115884	-9.46583	2.91229e-21	2.60131e-20	KPNA2	FALSE	NONE
0.197015	-1.75079	4.08047	-0.429066	0.667875	NA	TRR-CCG2-1	FALSE	NONE
767.024	-0.285567	0.134618	-2.12131	0.0338954	0.0594725	C17orf58	FALSE	NONE
0.6293	0.769851	3.48962	0.220612	0.825395	NA	RN7SL622P	FALSE	NONE
1420.79	1.07894	0.156802	6.88092	5.9469e-12	2.91609e-11	BPTF	FALSE	NONE
334.197	0.831331	0.193531	4.2956	1.74221e-05	4.89606e-05	SMURF2	FALSE	NONE
824.53	-0.179104	0.134308	-1.33353	0.182357	0.259975	CEP95	FALSE	NONE
186.725	4.3092	0.383588	11.2339	2.77879e-29	3.85513e-28	MIR5047	TRUE	UP
52.7804	3.74114	0.559546	6.68604	2.29292e-11	1.0685e-10	MIR3064	TRUE	UP
7844.27	0.784042	0.141392	5.54518	2.9366e-08	1.07498e-07	DDX5	FALSE	NONE
6.20399	1.10543	1.11722	0.98945	0.322443	0.415225	ATP5MFP4	FALSE	NONE
464.331	0.858448	0.169479	5.06522	4.07937e-07	1.35315e-06	POLG2	FALSE	NONE
332.152	0.723529	0.264668	2.73373	0.0062622	0.0126633	MILR1	FALSE	NONE
309.174	0.581259	0.226353	2.56793	0.0102309	0.0199077	PECAM1	FALSE	NONE
0	NA	NA	NA	NA	NA	RPL31P57	FALSE	NONE
562.312	0.776225	0.164005	4.73293	2.21299e-06	6.8017e-06	TEX2	FALSE	NONE
3127.1	0.475987	0.105348	4.51823	6.23579e-06	1.82929e-05	RAB5C	FALSE	NONE
20.4426	-2.41895	0.675047	-3.58339	0.00033917	0.000826751	HSPB9	FALSE	NONE
3157.79	-1.06028	0.138663	-7.64641	2.06676e-14	1.20056e-13	KAT2A	FALSE	NONE
185.224	0.681102	0.248592	2.73984	0.00614699	0.0124515	DHX58	FALSE	NONE
127.256	0.667196	0.277231	2.40664	0.0161	0.0301711	C17orf113	FALSE	NONE
55.413	-0.092466	0.362108	-0.255355	0.798449	0.852931	ZNF385C	FALSE	NONE
2348.36	0.280539	0.119692	2.34384	0.0190861	0.0352353	NKIRAS2	FALSE	NONE
425.522	0.690515	0.165786	4.16511	3.11206e-05	8.52883e-05	DNAJC7	FALSE	NONE
3134.51	-0.255738	0.104545	-2.4462	0.0144373	0.027336	CNP	FALSE	NONE
80.0071	-0.845699	0.325657	-2.5969	0.00940682	0.0184265	ODAD4	FALSE	NONE
3267.81	0.493406	0.12085	4.08278	4.45001e-05	0.0001202	ACLY	FALSE	NONE
433.921	0.84441	0.188881	4.47059	7.80046e-06	2.26536e-05	KLHL11	FALSE	NONE
11.4576	0.684603	0.850579	0.804867	0.420896	0.517431	KLHL10	FALSE	NONE
3015.31	-1.80422	0.181043	-9.96569	2.15371e-23	2.17641e-22	NT5C3B	TRUE	DOWN
93.5265	-3.19839	0.403022	-7.93602	2.08776e-15	1.29035e-14	FKBP10	TRUE	DOWN
229.715	-2.1911	0.211349	-10.3672	3.49617e-25	3.87042e-24	P3H4	TRUE	DOWN
10341.7	0.0259836	0.124869	0.208086	0.835162	0.881391	JUP	FALSE	NONE
0	NA	NA	NA	NA	NA	RN7SL399P	FALSE	NONE
0	NA	NA	NA	NA	NA	RNA5SP442	FALSE	NONE
3.87763	-1.83489	1.86489	-0.983915	0.325158	0.418142	HAP1	FALSE	NONE
0	NA	NA	NA	NA	NA	GAST	FALSE	NONE
0	NA	NA	NA	NA	NA	KRTAP16-1	FALSE	NONE
0	NA	NA	NA	NA	NA	KRTAP17-1	FALSE	NONE
0	NA	NA	NA	NA	NA	TBC1D3P7	FALSE	NONE
0	NA	NA	NA	NA	NA	KRT33A	FALSE	NONE
0	NA	NA	NA	NA	NA	KRT33B	FALSE	NONE
0	NA	NA	NA	NA	NA	KRT34	FALSE	NONE
0	NA	NA	NA	NA	NA	KRT31	FALSE	NONE
0	NA	NA	NA	NA	NA	KRT41P	FALSE	NONE
0	NA	NA	NA	NA	NA	LOC100505782	FALSE	NONE
0	NA	NA	NA	NA	NA	KRT37	FALSE	NONE
0	NA	NA	NA	NA	NA	KRTAP9-2	FALSE	NONE
0	NA	NA	NA	NA	NA	KRTAP9-3	FALSE	NONE
0	NA	NA	NA	NA	NA	KRTAP9-4	FALSE	NONE
0	NA	NA	NA	NA	NA	KRTAP9-9	FALSE	NONE
0	NA	NA	NA	NA	NA	KRTAP9-10P	FALSE	NONE
0	NA	NA	NA	NA	NA	KRTAP29-1	FALSE	NONE
0	NA	NA	NA	NA	NA	KRTAP9-12P	FALSE	NONE
0	NA	NA	NA	NA	NA	KRTAP9-6	FALSE	NONE
0	NA	NA	NA	NA	NA	KRTAP9-11P	FALSE	NONE
0	NA	NA	NA	NA	NA	KRTAP9-7	FALSE	NONE
0	NA	NA	NA	NA	NA	KRTAP4-12	FALSE	NONE
0	NA	NA	NA	NA	NA	KRTAP4-11	FALSE	NONE
0	NA	NA	NA	NA	NA	KRTAP4-9	FALSE	NONE
0	NA	NA	NA	NA	NA	KRTAP4-16	FALSE	NONE
0	NA	NA	NA	NA	NA	KRTAP4-8	FALSE	NONE
0	NA	NA	NA	NA	NA	LOC100996750	FALSE	NONE
0	NA	NA	NA	NA	NA	KRTAP2-5P	FALSE	NONE
0	NA	NA	NA	NA	NA	KRTAP2-4	FALSE	NONE
0.904134	-3.70258	3.7477	-0.98796	0.323172	NA	KRTAP2-3	FALSE	NONE
0	NA	NA	NA	NA	NA	KRTAP2-2	FALSE	NONE
0	NA	NA	NA	NA	NA	KRTAP2-1	FALSE	NONE
0	NA	NA	NA	NA	NA	KRTAP1-1	FALSE	NONE
0	NA	NA	NA	NA	NA	KRTAP1-3	FALSE	NONE
0	NA	NA	NA	NA	NA	KRTAP1-4	FALSE	NONE
0	NA	NA	NA	NA	NA	KRTAP1-5	FALSE	NONE
0	NA	NA	NA	NA	NA	KRTAP3-1	FALSE	NONE
0	NA	NA	NA	NA	NA	KRTAP3-4P	FALSE	NONE
0	NA	NA	NA	NA	NA	KRTAP3-2	FALSE	NONE
0	NA	NA	NA	NA	NA	KRTAP3-3	FALSE	NONE
0	NA	NA	NA	NA	NA	KRT40	FALSE	NONE
0	NA	NA	NA	NA	NA	KRT39	FALSE	NONE
0.244355	1.0363	4.04121	0.256434	0.797616	NA	KRT23	FALSE	NONE
0.122178	0.172761	4.08047	0.0423385	0.966229	NA	KRT20	FALSE	NONE
7.99856	-2.85103	1.11892	-2.54802	0.0108336	0.0209725	KRT12	FALSE	NONE
37.3953	-4.27566	0.696355	-6.14006	8.24903e-10	3.4287e-09	SRCIN1	TRUE	DOWN
11.9329	-1.35351	1.0187	-1.32866	0.18396	0.261759	ARHGAP23	FALSE	NONE
773.431	1.66282	0.157251	10.5743	3.91957e-26	4.56181e-25	SOCS7	TRUE	UP
6.28253	-1.35958	1.39246	-0.976387	0.328873	0.422004	GPR179	FALSE	NONE
1477.23	-0.918269	0.132727	-6.91848	4.56527e-12	2.25813e-11	MRPL45	FALSE	NONE
388.098	-0.394436	0.179743	-2.19444	0.0282041	0.0503125	NPEPPSP1	FALSE	NONE
952.781	-0.167634	0.136452	-1.22853	0.21925	0.302901	MRM1	FALSE	NONE
2359.94	-0.86851	0.116677	-7.44374	9.78765e-14	5.41999e-13	DHRS11	FALSE	NONE
24.514	3.5193	0.741278	4.74761	2.05831e-06	6.35246e-06	RPS2P50	TRUE	UP
1589.75	0.397418	0.123063	3.22939	0.00124054	0.00280014	GGNBP2	FALSE	NONE
495.155	0.940396	0.186697	5.03702	4.72839e-07	1.55498e-06	PIGW	FALSE	NONE
1230.52	0.450095	0.134486	3.34679	0.000817536	0.00188883	MYO19	FALSE	NONE
2.56949	4.43132	2.10002	2.11013	0.034847	0.0609496	RNA5SP439	FALSE	NONE
847.254	-0.727246	0.153682	-4.73215	2.22158e-06	6.82569e-06	ZNHIT3	FALSE	NONE
0	NA	NA	NA	NA	NA	TBC1D3J	FALSE	NONE
39.5363	0.642773	0.464388	1.38413	0.166319	0.240647	TBC1D3F	FALSE	NONE
0	NA	NA	NA	NA	NA	RNU6-1192P	FALSE	NONE
0	NA	NA	NA	NA	NA	TBC1D3H	FALSE	NONE
153.111	-0.898299	0.262303	-3.42467	0.000615548	0.00144833	LOC100420852	FALSE	NONE
136.19	-0.71094	0.27959	-2.54279	0.010997	0.0212635	TBC1D3C	FALSE	NONE
0	NA	NA	NA	NA	NA	YWHAEP6	FALSE	NONE
0	NA	NA	NA	NA	NA	CCL4L2	FALSE	NONE
0	NA	NA	NA	NA	NA	CCL3L3	FALSE	NONE
0	NA	NA	NA	NA	NA	TBC1D3B	FALSE	NONE
42.4736	0.557205	0.411881	1.35283	0.17611	0.252811	LOC100420851	FALSE	NONE
0	NA	NA	NA	NA	NA	LOC100419980	FALSE	NONE
546.298	-3.1321	0.183927	-17.0291	5.00059e-65	3.9643e-63	RDM1	TRUE	DOWN
0.960634	3.00847	3.24444	0.927269	0.353787	0.448098	LOC100133244	FALSE	NONE
3.97134	5.05674	1.79514	2.81691	0.00484882	0.00999422	LRRC37A9P	FALSE	NONE
52.5348	0.027245	0.39394	0.0691602	0.944862	0.96115	LRRC37A8P	FALSE	NONE
49.3283	-0.191788	0.424616	-0.451673	0.651505	0.73168	CCL5	FALSE	NONE
7.63583	4.99224	1.49839	3.33174	0.000863045	0.00198605	HEATR9	FALSE	NONE
5916.38	-0.642711	0.0996903	-6.44707	1.1403e-10	5.04772e-10	TAF15	FALSE	NONE
7.98356	-3.20529	1.16521	-2.75083	0.00594447	0.0120638	C17orf50	FALSE	NONE
3.91681	-4.81899	1.79193	-2.68928	0.00716074	0.0143578	MMP28	FALSE	NONE
3.26832	-5.56753	2.16416	-2.5726	0.0100937	0.0196627	GAS2L2	FALSE	NONE
39.5913	-1.83649	0.466422	-3.93741	8.23668e-05	0.000216322	RASL10B	FALSE	NONE
1.53773	3.68176	2.73372	1.3468	0.178046	0.255227	RPL17P42	FALSE	NONE
9763.12	-0.647407	0.110288	-5.87013	4.35452e-09	1.70969e-08	AP2B1	FALSE	NONE
0	NA	NA	NA	NA	NA	SLC13A2	FALSE	NONE
36764.5	-0.992496	0.118064	-8.40644	4.22639e-17	2.93484e-16	RPS7P1	FALSE	NONE
6.56512	1.46619	1.18327	1.23911	0.215306	0.298338	LOC101060112	FALSE	NONE
0	NA	NA	NA	NA	NA	H3P41	FALSE	NONE
253.308	0.198142	0.208694	0.949437	0.342398	0.436418	SLC46A1	FALSE	NONE
68.3112	1.17276	0.359397	3.26312	0.00110191	0.00250219	SARM1	FALSE	NONE
66.0039	1.32028	0.455195	2.90048	0.00372595	0.00782954	VTN	FALSE	NONE
7.00084	5.87249	1.55603	3.77403	0.000160634	0.000407238	SEBOX	FALSE	NONE
0	NA	NA	NA	NA	NA	MIR4723	FALSE	NONE
721.679	0.281349	0.141743	1.98492	0.0471529	0.0798444	TMEM199	FALSE	NONE
3259.9	-0.559432	0.110202	-5.07643	3.8459e-07	1.27912e-06	POLDIP2	FALSE	NONE
815.013	0.985033	0.152858	6.44409	1.16298e-10	5.14291e-10	TNFAIP1	FALSE	NONE
219.419	-0.0066914	0.234988	-0.0284755	0.977283	0.983429	IFT20	FALSE	NONE
2016.39	0.00872092	0.129546	0.0673192	0.946328	0.962266	TMEM97	FALSE	NONE
1.1575	3.27095	2.6795	1.22073	0.222187	0.306149	LOC100129683	FALSE	NONE
3.13798	4.71279	1.89881	2.48197	0.0130658	0.0249421	LOC100533640	FALSE	NONE
0	NA	NA	NA	NA	NA	LOC100996792	FALSE	NONE
0	NA	NA	NA	NA	NA	KCNJ18	FALSE	NONE
0	NA	NA	NA	NA	NA	LOC100533653	FALSE	NONE
342.204	-0.482265	0.173827	-2.7744	0.00553044	0.0112947	LINC02693	FALSE	NONE
0	NA	NA	NA	NA	NA	RPL21P120	FALSE	NONE
0	NA	NA	NA	NA	NA	PDLIM1P2	FALSE	NONE
8.18094	0.713126	1.14309	0.623857	0.532721	0.624722	KCNJ12	FALSE	NONE
1003.58	-1.03189	0.14088	-7.32462	2.39578e-13	1.29078e-12	RFLNB	FALSE	NONE
12.3685	1.14092	0.807711	1.41253	0.157794	0.230165	C17orf97	FALSE	NONE
0	NA	NA	NA	NA	NA	LOC105371430	FALSE	NONE
1.37823	3.51834	2.88152	1.221	0.222086	0.306122	LOC100506388	FALSE	NONE
58.6724	-1.52108	0.355038	-4.28427	1.83336e-05	5.13894e-05	RPH3AL	TRUE	DOWN
0	NA	NA	NA	NA	NA	LINC02091	FALSE	NONE
0	NA	NA	NA	NA	NA	DOC2B	FALSE	NONE
0	NA	NA	NA	NA	NA	SCGB1C2	FALSE	NONE
0	NA	NA	NA	NA	NA	GTF2IP17	FALSE	NONE
904.901	0.955185	0.140491	6.79891	1.05417e-11	5.05606e-11	UTP4	FALSE	NONE
0.574245	-1.73783	4.03332	-0.430869	0.666564	NA	RNU6-22P	FALSE	NONE
802.084	1.45042	0.141856	10.2246	1.5386e-24	1.65143e-23	SNTB2	FALSE	NONE
0	NA	NA	NA	NA	NA	RNU6-20P	FALSE	NONE
0	NA	NA	NA	NA	NA	LOC388282	FALSE	NONE
5.30028	1.13404	1.26034	0.89979	0.368232	0.463345	MIR6772	FALSE	NONE
2268.57	-0.510238	0.162024	-3.14915	0.00163745	0.00362607	KIFC3	FALSE	NONE
1468.91	-1.32491	0.156987	-8.43961	3.18409e-17	2.23008e-16	KATNB1	FALSE	NONE
2.41152	-3.14686	2.47726	-1.2703	0.203978	0.284911	CES5A	FALSE	NONE
9.49082	-1.08706	0.970179	-1.12047	0.262512	0.351517	CES1	FALSE	NONE
9.08683	-2.5841	1.11312	-2.3215	0.0202599	0.0372414	PGPEP1L	FALSE	NONE
0.452067	-2.69961	4.03332	-0.669328	0.503286	NA	LUNAR1	FALSE	NONE
207.44	1.41811	0.259847	5.45747	4.82972e-08	1.73846e-07	SYNM	FALSE	NONE
337.857	0.670279	0.191542	3.49938	0.000466337	0.00111495	TTC23	FALSE	NONE
0	NA	NA	NA	NA	NA	MIR4311	FALSE	NONE
23.3422	1.40105	0.579473	2.4178	0.0156146	0.0293351	MEGF11	FALSE	NONE
89.1227	0.690905	0.321945	2.14603	0.0318704	0.0562563	HERC2P11	FALSE	NONE
7.03748	-6.66237	1.72395	-3.8646	0.000111273	0.000287434	LOC100132202	FALSE	NONE
0.112014	0.172761	4.08047	0.0423385	0.966229	NA	LOC100631268	FALSE	NONE
2.75723	1.1514	1.72301	0.668249	0.503975	0.59773	GOLGA8G	FALSE	NONE
452.397	3.81412	0.229414	16.6255	4.55523e-62	3.05423e-60	ABCB10P4	TRUE	UP
0	NA	NA	NA	NA	NA	MIR4509-3	FALSE	NONE
0	NA	NA	NA	NA	NA	MIR4509-2	FALSE	NONE
1.17129	0.939685	2.77035	0.339194	0.734464	0.801216	GOLGA8F	FALSE	NONE
0	NA	NA	NA	NA	NA	LOC100533850	FALSE	NONE
5.04628	-6.1854	1.68469	-3.67154	0.000241093	0.000599217	LOC645202	FALSE	NONE
5.29202	2.78766	1.42908	1.95066	0.0510971	0.08581	HERC2P1	FALSE	NONE
47.8368	-1.8783	0.418251	-4.49084	7.09417e-06	2.06899e-05	RPL41P2	TRUE	DOWN
0	NA	NA	NA	NA	NA	IGHV5-78	FALSE	NONE
0	NA	NA	NA	NA	NA	MIR5195	FALSE	NONE
0	NA	NA	NA	NA	NA	IGHVIII-76-1	FALSE	NONE
0	NA	NA	NA	NA	NA	IGHV3-76	FALSE	NONE
0.452067	-2.69961	4.03332	-0.669328	0.503286	NA	IGHV3-75	FALSE	NONE
0	NA	NA	NA	NA	NA	IGHVII-74-1	FALSE	NONE
0.470389	0.0745304	4.0412	0.0184426	0.985286	NA	IGHV3-74	FALSE	NONE
0	NA	NA	NA	NA	NA	IGHV3-73	FALSE	NONE
0	NA	NA	NA	NA	NA	IGHV3-72	FALSE	NONE
0	NA	NA	NA	NA	NA	IGHV3-71	FALSE	NONE
0	NA	NA	NA	NA	NA	IGHV2-70	FALSE	NONE
0	NA	NA	NA	NA	NA	IGHV1-69D	FALSE	NONE
0	NA	NA	NA	NA	NA	IGHV1-69-2	FALSE	NONE
0	NA	NA	NA	NA	NA	IGHV3-69-1	FALSE	NONE
0	NA	NA	NA	NA	NA	IGHV2-70D	FALSE	NONE
0	NA	NA	NA	NA	NA	IGHV1-69	FALSE	NONE
0	NA	NA	NA	NA	NA	IGHV1-68	FALSE	NONE
0	NA	NA	NA	NA	NA	IGHVIII-67-4	FALSE	NONE
0	NA	NA	NA	NA	NA	IGHVIII-67-3	FALSE	NONE
0	NA	NA	NA	NA	NA	IGHVIII-67-2	FALSE	NONE
0	NA	NA	NA	NA	NA	IGHVII-67-1	FALSE	NONE
0	NA	NA	NA	NA	NA	SLC20A1P1	FALSE	NONE
0	NA	NA	NA	NA	NA	IGHV1-67	FALSE	NONE
0	NA	NA	NA	NA	NA	IGHV3-66	FALSE	NONE
0	NA	NA	NA	NA	NA	IGHVII-65-1	FALSE	NONE
0	NA	NA	NA	NA	NA	IGHV3-65	FALSE	NONE
0	NA	NA	NA	NA	NA	IGHV3-64	FALSE	NONE
0	NA	NA	NA	NA	NA	GOLGA4P3	FALSE	NONE
0	NA	NA	NA	NA	NA	IGHV3-63	FALSE	NONE
0	NA	NA	NA	NA	NA	IGHVII-62-1	FALSE	NONE
0	NA	NA	NA	NA	NA	IGHV3-62	FALSE	NONE
0	NA	NA	NA	NA	NA	IGHV4-61	FALSE	NONE
0	NA	NA	NA	NA	NA	IGHVII-60-1	FALSE	NONE
0	NA	NA	NA	NA	NA	RNA5SP389	FALSE	NONE
0	NA	NA	NA	NA	NA	IGHV3-60	FALSE	NONE
0	NA	NA	NA	NA	NA	IGHV4-59	FALSE	NONE
0	NA	NA	NA	NA	NA	IGHV1-58	FALSE	NONE
0	NA	NA	NA	NA	NA	IGHV3-57	FALSE	NONE
0	NA	NA	NA	NA	NA	IGHV7-56	FALSE	NONE
0	NA	NA	NA	NA	NA	IGHV4-55	FALSE	NONE
0	NA	NA	NA	NA	NA	IGHV3-54	FALSE	NONE
0	NA	NA	NA	NA	NA	IGHVII-53-1	FALSE	NONE
0	NA	NA	NA	NA	NA	IGHV3-53	FALSE	NONE
0	NA	NA	NA	NA	NA	IGHV3-52	FALSE	NONE
0	NA	NA	NA	NA	NA	IGHVII-51-2	FALSE	NONE
0	NA	NA	NA	NA	NA	IGHV8-51-1	FALSE	NONE
0	NA	NA	NA	NA	NA	IGHV5-51	FALSE	NONE
0	NA	NA	NA	NA	NA	IGHV3-50	FALSE	NONE
0	NA	NA	NA	NA	NA	IGHVII-49-1	FALSE	NONE
0	NA	NA	NA	NA	NA	IGHV3-49	FALSE	NONE
0.112014	0.172761	4.08047	0.0423385	0.966229	NA	IGHV3-48	FALSE	NONE
0	NA	NA	NA	NA	NA	IGHVIII-47-1	FALSE	NONE
10.1754	3.09911	1.06149	2.91959	0.0035049	0.00739363	IGHV3-47	FALSE	NONE
4.42657	0.52095	1.55388	0.335257	0.737432	0.803513	IGHVII-46-1	FALSE	NONE
0.368303	1.62406	3.99676	0.406344	0.68449	NA	IGHV1-46	FALSE	NONE
0.400564	1.73456	3.9902	0.434705	0.663777	NA	IGHV1-45	FALSE	NONE
0	NA	NA	NA	NA	NA	IGHVII-44-2	FALSE	NONE
2.46512	-1.46775	2.17644	-0.674379	0.50007	0.594125	IGHVIV-44-1	FALSE	NONE
642.375	-0.604598	0.139172	-4.34425	1.39751e-05	3.96884e-05	LINC00221	FALSE	NONE
0.48871	2.03367	3.97472	0.511651	0.608895	NA	IGHVIII-44	FALSE	NONE
1.19809	-1.69545	2.75454	-0.615512	0.538217	0.629553	IGHVII-43-1	FALSE	NONE
13.7289	1.48554	0.798023	1.86153	0.0626697	0.102906	IGHV3-43	FALSE	NONE
1.64951	3.79049	2.66031	1.42483	0.154207	0.225627	IGHV3-42	FALSE	NONE
22.8236	1.89578	0.682979	2.77575	0.00550744	0.0112504	HOMER2P1	FALSE	NONE
4.45077	0.330141	1.38068	0.239114	0.811017	0.862716	IGHV3-41	FALSE	NONE
1.45752	-1.60418	2.3567	-0.680688	0.496069	0.590313	IGHVII-40-1	FALSE	NONE
8.28987	4.15569	1.40242	2.96322	0.00304437	0.00648773	IGHV7-40	FALSE	NONE
16.5851	2.91826	0.810178	3.602	0.000315779	0.000772695	IGHV4-39	FALSE	NONE
5.08735	-0.0724172	1.39215	-0.0520182	0.958514	0.970607	IGHVIII-38-1	FALSE	NONE
3.12956	4.71607	2.0118	2.34421	0.0190675	0.0352084	IGHV3-38	FALSE	NONE
1.00506	1.73461	2.66783	0.650196	0.515566	0.608791	IGHV3-37	FALSE	NONE
1.30507	3.45313	2.59763	1.32934	0.183736	0.261527	IGHV3-36	FALSE	NONE
3.12734	0.358425	1.83053	0.195804	0.844764	0.888289	IGHV3-35	FALSE	NONE
0.112014	0.172761	4.08047	0.0423385	0.966229	NA	IGHV7-34-1	FALSE	NONE
1.9195	4.0082	2.2548	1.77763	0.0754651	0.121229	IGHV4-34	FALSE	NONE
0.224028	0.928116	4.05147	0.229081	0.818806	NA	IGHV3-33-2	FALSE	NONE
0.122178	0.172761	4.08047	0.0423385	0.966229	NA	IGHVII-33-1	FALSE	NONE
0	NA	NA	NA	NA	NA	IGHV3-33	FALSE	NONE
1.09045	-1.78595	2.83655	-0.62962	0.528943	0.62131	GOLGA4P1	FALSE	NONE
0.356369	1.58261	3.99935	0.395718	0.692313	NA	IGHV3-32	FALSE	NONE
0.122178	0.172761	4.08047	0.0423385	0.966229	NA	IGHVII-30-21	FALSE	NONE
0	NA	NA	NA	NA	NA	IGHV4-30-2	FALSE	NONE
0	NA	NA	NA	NA	NA	IGHV3-30-2	FALSE	NONE
0	NA	NA	NA	NA	NA	IGHVII-30-1	FALSE	NONE
0	NA	NA	NA	NA	NA	IGHV3-30	FALSE	NONE
0	NA	NA	NA	NA	NA	GOLGA4P2	FALSE	NONE
0	NA	NA	NA	NA	NA	IGHV3-29	FALSE	NONE
0	NA	NA	NA	NA	NA	IGHVII-28-1	FALSE	NONE
0	NA	NA	NA	NA	NA	IGHV4-28	FALSE	NONE
0	NA	NA	NA	NA	NA	IGHV7-27	FALSE	NONE
0	NA	NA	NA	NA	NA	IGHVII-26-2	FALSE	NONE
0	NA	NA	NA	NA	NA	IGHVIII-26-1	FALSE	NONE
0	NA	NA	NA	NA	NA	IGHV2-26	FALSE	NONE
0	NA	NA	NA	NA	NA	IGHVIII-25-1	FALSE	NONE
0	NA	NA	NA	NA	NA	IGHV3-25	FALSE	NONE
0	NA	NA	NA	NA	NA	LINC00226	FALSE	NONE
0	NA	NA	NA	NA	NA	HOMER2P2	FALSE	NONE
0.226034	-1.75079	4.08047	-0.429066	0.667875	NA	IGHV1-24	FALSE	NONE
0	NA	NA	NA	NA	NA	IGHV3-23	FALSE	NONE
0	NA	NA	NA	NA	NA	IGHVIII-22-2	FALSE	NONE
0	NA	NA	NA	NA	NA	IGHVII-22-1	FALSE	NONE
0	NA	NA	NA	NA	NA	IGHV3-22	FALSE	NONE
0	NA	NA	NA	NA	NA	IGHV3-21	FALSE	NONE
0	NA	NA	NA	NA	NA	IGHVII-20-1	FALSE	NONE
0	NA	NA	NA	NA	NA	IGHV3-20	FALSE	NONE
0.38863	1.69557	3.99246	0.424693	0.671061	NA	IGHV3-19	FALSE	NONE
0	NA	NA	NA	NA	NA	IGHV1-18	FALSE	NONE
0	NA	NA	NA	NA	NA	SLC20A1P2	FALSE	NONE
0	NA	NA	NA	NA	NA	IGHV1-17	FALSE	NONE
0	NA	NA	NA	NA	NA	IGHVIII-16-1	FALSE	NONE
0	NA	NA	NA	NA	NA	IGHV3-16	FALSE	NONE
0	NA	NA	NA	NA	NA	IGHVII-15-1	FALSE	NONE
0	NA	NA	NA	NA	NA	IGHV3-15	FALSE	NONE
0	NA	NA	NA	NA	NA	IGHV1-14	FALSE	NONE
0	NA	NA	NA	NA	NA	IGHVIII-13-1	FALSE	NONE
0	NA	NA	NA	NA	NA	IGHV3-13	FALSE	NONE
0	NA	NA	NA	NA	NA	IGHV1-12	FALSE	NONE
0	NA	NA	NA	NA	NA	IGHVIII-11-1	FALSE	NONE
0	NA	NA	NA	NA	NA	IGHV3-11	FALSE	NONE
0	NA	NA	NA	NA	NA	IGHV5-10-1	FALSE	NONE
0	NA	NA	NA	NA	NA	IGHV3-64D	FALSE	NONE
0	NA	NA	NA	NA	NA	IGHV3-7	FALSE	NONE
0	NA	NA	NA	NA	NA	IGHV3-6	FALSE	NONE
0	NA	NA	NA	NA	NA	IGHVIII-5-2	FALSE	NONE
0	NA	NA	NA	NA	NA	IGHVIII-5-1	FALSE	NONE
0	NA	NA	NA	NA	NA	IGHV2-5	FALSE	NONE
0	NA	NA	NA	NA	NA	IGHV7-4-1	FALSE	NONE
0	NA	NA	NA	NA	NA	IGHV4-4	FALSE	NONE
0	NA	NA	NA	NA	NA	IGHV1-3	FALSE	NONE
0	NA	NA	NA	NA	NA	IGHVIII-2-1	FALSE	NONE
0	NA	NA	NA	NA	NA	IGHV1-2	FALSE	NONE
53300.8	-2.09627	0.151813	-13.8082	2.27376e-43	6.33593e-42	RPS8P1	TRUE	DOWN
0	NA	NA	NA	NA	NA	ADAM6	FALSE	NONE
0	NA	NA	NA	NA	NA	IGHVII-1-1	FALSE	NONE
0	NA	NA	NA	NA	NA	IGHV6-1	FALSE	NONE
0	NA	NA	NA	NA	NA	IGHD1-1	FALSE	NONE
0	NA	NA	NA	NA	NA	FAM30A	FALSE	NONE
0	NA	NA	NA	NA	NA	IGHD2-2	FALSE	NONE
0	NA	NA	NA	NA	NA	IGHD3-3	FALSE	NONE
0	NA	NA	NA	NA	NA	IGHD4-4	FALSE	NONE
0	NA	NA	NA	NA	NA	IGHD5-5	FALSE	NONE
0	NA	NA	NA	NA	NA	IGHD6-6	FALSE	NONE
0	NA	NA	NA	NA	NA	IGHD1-7	FALSE	NONE
0	NA	NA	NA	NA	NA	IGHD2-8	FALSE	NONE
0	NA	NA	NA	NA	NA	IGHD3-9	FALSE	NONE
0	NA	NA	NA	NA	NA	IGHD3-10	FALSE	NONE
0	NA	NA	NA	NA	NA	IGHD4-11	FALSE	NONE
0	NA	NA	NA	NA	NA	IGHD5-12	FALSE	NONE
0	NA	NA	NA	NA	NA	IGHD6-13	FALSE	NONE
0	NA	NA	NA	NA	NA	IGHD1-14	FALSE	NONE
0	NA	NA	NA	NA	NA	IGHD2-15	FALSE	NONE
0	NA	NA	NA	NA	NA	IGHD3-16	FALSE	NONE
0	NA	NA	NA	NA	NA	IGHD4-17	FALSE	NONE
0	NA	NA	NA	NA	NA	IGHD5-18	FALSE	NONE
0	NA	NA	NA	NA	NA	IGHD6-19	FALSE	NONE
0	NA	NA	NA	NA	NA	IGHD1-20	FALSE	NONE
0	NA	NA	NA	NA	NA	IGHD2-21	FALSE	NONE
0	NA	NA	NA	NA	NA	IGHD3-22	FALSE	NONE
0	NA	NA	NA	NA	NA	IGHD4-23	FALSE	NONE
0	NA	NA	NA	NA	NA	IGHD5-24	FALSE	NONE
0	NA	NA	NA	NA	NA	IGHD6-25	FALSE	NONE
0	NA	NA	NA	NA	NA	IGHD1-26	FALSE	NONE
0	NA	NA	NA	NA	NA	IGHJ1P	FALSE	NONE
0	NA	NA	NA	NA	NA	IGHD7-27	FALSE	NONE
0	NA	NA	NA	NA	NA	IGHJ1	FALSE	NONE
0	NA	NA	NA	NA	NA	IGHJ2	FALSE	NONE
0	NA	NA	NA	NA	NA	IGHJ2P	FALSE	NONE
0	NA	NA	NA	NA	NA	IGHJ3	FALSE	NONE
0.228736	-1.75079	4.08047	-0.429066	0.667875	NA	IGHJ4	FALSE	NONE
0	NA	NA	NA	NA	NA	IGHJ5	FALSE	NONE
0	NA	NA	NA	NA	NA	IGHJ3P	FALSE	NONE
0	NA	NA	NA	NA	NA	IGHJ6	FALSE	NONE
0	NA	NA	NA	NA	NA	MIR4537	FALSE	NONE
0	NA	NA	NA	NA	NA	MIR4538	FALSE	NONE
0	NA	NA	NA	NA	NA	MIR4507	FALSE	NONE
0	NA	NA	NA	NA	NA	MIR4539	FALSE	NONE
0.946183	0.112897	3.34075	0.0337941	0.973041	NA	IGHM	FALSE	NONE
0.122178	0.172761	4.08047	0.0423385	0.966229	NA	IGHD	FALSE	NONE
0.144275	0.172761	4.08047	0.0423385	0.966229	NA	ATP6V1G1P1	FALSE	NONE
0.144275	0.172761	4.08047	0.0423385	0.966229	NA	IGHG3	FALSE	NONE
3.72919	-3.89294	1.80932	-2.1516	0.0314286	0.0555593	IGHG1	FALSE	NONE
0.712739	2.57981	3.62165	0.712332	0.476259	NA	IGHEP1	FALSE	NONE
8.27438	0.638055	1.15219	0.553775	0.579733	0.667752	IGHA1	FALSE	NONE
88.9945	3.54079	0.40693	8.70122	3.28329e-18	2.44043e-17	ELK2AP	TRUE	UP
0	NA	NA	NA	NA	NA	IGHGP	FALSE	NONE
0.452067	-2.69961	4.03332	-0.669328	0.503286	NA	IGHG2	FALSE	NONE
0	NA	NA	NA	NA	NA	MIR8071-2	FALSE	NONE
2.6842	-1.35609	1.72968	-0.784015	0.433031	0.529454	IGHG4	FALSE	NONE
0	NA	NA	NA	NA	NA	MIR8071-1	FALSE	NONE
302.348	3.41279	0.293401	11.6318	2.83963e-31	4.38504e-30	IGHE	TRUE	UP
2.40314	4.32702	2.06443	2.09599	0.0360831	0.0628965	IGHA2	FALSE	NONE
0	NA	NA	NA	NA	NA	IGH	FALSE	NONE
99.9665	3.12663	0.369138	8.4701	2.45183e-17	1.73021e-16	ELK2BP	TRUE	UP
0	NA	NA	NA	NA	NA	ATP5MC1P1	FALSE	NONE
0	NA	NA	NA	NA	NA	LOC105370697	FALSE	NONE
37.0708	-3.17669	0.521707	-6.08903	1.13593e-09	4.67015e-09	TMEM121	TRUE	DOWN
2020.29	-2.72577	0.165876	-16.4326	1.1181e-60	7.09545e-59	TEDC1	TRUE	DOWN
9.04203	0.138381	0.869324	0.159182	0.873525	0.90936	CRIP1	FALSE	NONE
118.199	-2.31494	0.398347	-5.81136	6.19671e-09	2.40367e-08	CRIP2	TRUE	DOWN
3640.53	-0.994436	0.131162	-7.58176	3.40902e-14	1.9503e-13	MTA1	FALSE	NONE
51.588	2.39086	0.439577	5.439	5.35806e-08	1.92112e-07	LOC100507437	TRUE	UP
158.708	1.88908	0.2827	6.68227	2.35266e-11	1.09497e-10	TEX22	TRUE	UP
45.9388	-1.06338	0.441647	-2.40776	0.0160509	0.0300876	RPS20P33	FALSE	NONE
1210.58	-0.619663	0.158941	-3.89871	9.67084e-05	0.000251832	PACS2	FALSE	NONE
0.676095	-0.978971	3.78756	-0.25847	0.796044	NA	LINC01054	FALSE	NONE
525.369	1.06473	0.184064	5.78453	7.2715e-09	2.80431e-08	CHAMP1	FALSE	NONE
0	NA	NA	NA	NA	NA	LOC101928416	FALSE	NONE
0	NA	NA	NA	NA	NA	LOC100130238	FALSE	NONE
1.91083	0.15662	1.88101	0.0832633	0.933642	0.95297	GALNT9	FALSE	NONE
0	NA	NA	NA	NA	NA	LINC02825	FALSE	NONE
55.2188	0.922793	0.429672	2.14767	0.0317402	0.0560416	MORN3	FALSE	NONE
1756.76	-1.60613	0.145901	-11.0083	3.48422e-28	4.59431e-27	ORAI1	TRUE	DOWN
3.7977	-1.98211	1.59626	-1.24172	0.21434	0.29722	RNU6-1004P	FALSE	NONE
0	NA	NA	NA	NA	NA	MIR7107	FALSE	NONE
966.318	0.483156	0.136695	3.53454	0.000408479	0.000984927	KDM2B	FALSE	NONE
774.706	0.303215	0.149553	2.02747	0.0426142	0.0728828	RNF34	FALSE	NONE
4322.11	-1.61027	0.115197	-13.9784	2.11174e-44	6.20953e-43	ANAPC5	TRUE	DOWN
0	NA	NA	NA	NA	NA	ANO4	FALSE	NONE
0	NA	NA	NA	NA	NA	RNU6-768P	FALSE	NONE
0	NA	NA	NA	NA	NA	SLC5A8	FALSE	NONE
0	NA	NA	NA	NA	NA	RPS6P19	FALSE	NONE
16.8134	2.28008	0.764212	2.98357	0.00284903	0.00609735	METTL15P2	FALSE	NONE
1.16079	3.28498	3.00542	1.09302	0.274385	0.364329	RPS6P22	FALSE	NONE
794.068	-1.93483	0.145384	-13.3085	2.06712e-40	5.03404e-39	GIHCG	TRUE	DOWN
222.058	-0.907823	0.217103	-4.18152	2.89562e-05	7.95991e-05	ATP23	FALSE	NONE
24.063	1.83042	0.68038	2.69029	0.00713908	0.0143188	LOC100533641	FALSE	NONE
0	NA	NA	NA	NA	NA	RN7SKP65	FALSE	NONE
0	NA	NA	NA	NA	NA	ST13P8	FALSE	NONE
0	NA	NA	NA	NA	NA	LINC02403	FALSE	NONE
944.473	-0.268924	0.128864	-2.08688	0.0368986	0.0641464	SMIM10L1	FALSE	NONE
2.43385	4.34822	2.37116	1.8338	0.0666844	0.108765	TAS2R18P	FALSE	NONE
0.448056	1.91764	3.98035	0.481776	0.629965	NA	TAS2R30	FALSE	NONE
0	NA	NA	NA	NA	NA	TAS2R45	FALSE	NONE
0	NA	NA	NA	NA	NA	TAS2R68P	FALSE	NONE
1.63781	3.77393	2.37359	1.58997	0.111843	0.171162	TAS2R43	FALSE	NONE
1.863	0.105376	2.11526	0.049817	0.960268	0.97197	TAS2R64P	FALSE	NONE
3.39376	2.71213	1.8184	1.49149	0.135832	0.202526	TAS2R46	FALSE	NONE
0.570234	2.26149	3.96487	0.570382	0.568418	NA	TAS2R63P	FALSE	NONE
9.00162	6.23742	1.49908	4.16082	3.17107e-05	8.68416e-05	TAS2R31	TRUE	UP
8.84471	0.790756	0.99541	0.794402	0.426961	0.523727	TAS2R19	FALSE	NONE
137.487	-0.762821	0.239857	-3.18032	0.00147114	0.0032798	TAS2R20	FALSE	NONE
0.77726	2.69699	3.51205	0.767926	0.442531	NA	TAS2R50	FALSE	NONE
7.77617	2.95461	1.33729	2.20941	0.0271464	0.0485785	TAS2R15P	FALSE	NONE
8.82868	6.20445	1.47494	4.20658	2.59266e-05	7.16182e-05	TAS2R14	TRUE	UP
18.7515	-0.086331	0.636262	-0.135685	0.892071	0.922707	PRH1-TAS2R14	FALSE	NONE
26.6802	0.183759	0.524508	0.350346	0.726079	0.794995	PRH2	FALSE	NONE
1.06911	3.16453	3.1055	1.01901	0.308198	0.40016	TAS2R13	FALSE	NONE
0.692411	2.54046	3.65956	0.694197	0.487558	NA	TAS2R12P	FALSE	NONE
19.3707	-2.46942	0.725242	-3.40496	0.000661737	0.00154946	PRH1	FALSE	NONE
1.20169	3.32267	2.9922	1.11045	0.266807	0.356317	PRR4	FALSE	NONE
0	NA	NA	NA	NA	NA	PRH1-PRR4	FALSE	NONE
0.977421	3.03243	3.66682	0.826993	0.408241	0.504872	LOC100420580	FALSE	NONE
0.122178	0.172761	4.08047	0.0423385	0.966229	NA	TAS2R10	FALSE	NONE
0	NA	NA	NA	NA	NA	TAS2R9	FALSE	NONE
0	NA	NA	NA	NA	NA	TAS2R8	FALSE	NONE
0	NA	NA	NA	NA	NA	TAS2R7	FALSE	NONE
50.7126	0.542794	0.404227	1.34279	0.179339	0.256753	C1S	FALSE	NONE
154.01	-0.686697	0.260224	-2.63887	0.00831825	0.016461	LOC100419825	FALSE	NONE
0.244355	1.0363	4.04121	0.256434	0.797616	NA	RPL37P20	FALSE	NONE
76.2747	2.43285	0.401934	6.05286	1.42293e-09	5.8007e-09	LPCAT3	TRUE	UP
893.802	-0.491228	0.135892	-3.61485	0.000300526	0.000737724	EMG1	FALSE	NONE
70.8977	0.74745	0.356898	2.0943	0.0362335	0.0631164	SCARNA12	FALSE	NONE
7162.68	-1.32325	0.126462	-10.4636	1.26992e-25	1.43572e-24	PHB2	FALSE	NONE
0	NA	NA	NA	NA	NA	MIR141	FALSE	NONE
0.224028	0.928116	4.05147	0.229081	0.818806	NA	MIR200C	FALSE	NONE
0	NA	NA	NA	NA	NA	MIR200CHG	FALSE	NONE
267.069	-0.57807	0.190287	-3.03788	0.00238248	0.00515855	PTPN6	FALSE	NONE
25.0043	-0.886046	0.576844	-1.53602	0.124532	0.187738	RNU7-1	FALSE	NONE
3764.63	-1.95571	0.15716	-12.444	1.50719e-35	2.88201e-34	C12orf57	TRUE	DOWN
6494.5	-0.338783	0.106614	-3.17766	0.00148468	0.00330687	ATN1	FALSE	NONE
5176.96	0.588362	0.192822	3.05131	0.00227842	0.00494678	ENO2	FALSE	NONE
590.369	-2.14586	0.197881	-10.8442	2.12544e-27	2.6716e-26	LRRC23	TRUE	DOWN
647.143	-0.352241	0.169797	-2.07448	0.0380347	0.0659062	DSTNP2	FALSE	NONE
83.3606	2.05637	0.499339	4.11817	3.81888e-05	0.000103862	RPL13P5	FALSE	NONE
32.0578	0.318408	0.468051	0.680285	0.496324	0.590526	LOC105369632	FALSE	NONE
884.539	-1.0945	0.14804	-7.39329	1.43236e-13	7.84357e-13	SPSB2	FALSE	NONE
17571.3	-1.69748	0.151848	-11.1788	5.18029e-29	7.1037e-28	TPI1	TRUE	DOWN
3970.27	-1.3453	0.14398	-9.34365	9.30735e-21	8.07297e-20	USP5	FALSE	NONE
1355.28	-0.831991	0.128088	-6.49545	8.27869e-11	3.70368e-10	CDCA3	FALSE	NONE
158.642	0.0855736	0.287121	0.298041	0.765672	0.82631	GNB3	FALSE	NONE
1276.22	-1.0505	0.167648	-6.2661	3.70196e-10	1.57872e-09	P3H3	FALSE	NONE
300.162	0.168581	0.2113	0.797828	0.42497	0.521604	GPR162	FALSE	NONE
24.3164	2.23285	0.893126	2.50004	0.012418	0.0237785	CD4	FALSE	NONE
4.0949	0.0138561	1.44707	0.00957529	0.99236	0.994683	LOC574538	FALSE	NONE
30.5808	-1.47535	0.526871	-2.80021	0.00510693	0.0104774	IQSEC3	FALSE	NONE
4.88518	-2.07343	1.324	-1.56603	0.117341	0.178205	FAM138D	FALSE	NONE
1379.91	-0.878027	0.149329	-5.87981	4.1075e-09	1.6166e-08	WASH8P	FALSE	NONE
2.40821	4.33528	2.07747	2.08681	0.0369056	0.0641501	DDX11L8	FALSE	NONE
2129.29	-1.51523	0.156986	-9.65197	4.82198e-22	4.50939e-21	HMBS	TRUE	DOWN
1100.42	0.923857	0.127136	7.26671	3.68342e-13	1.96264e-12	VPS11	FALSE	NONE
8905.38	-0.331922	0.138361	-2.39897	0.0164414	0.0307622	HYOU1	FALSE	NONE
2631.93	-1.14379	0.10773	-10.6172	2.47911e-26	2.93244e-25	SLC37A4	FALSE	NONE
2322.72	-0.744943	0.121454	-6.13357	8.59294e-10	3.56653e-09	TRAPPC4	FALSE	NONE
655.249	-0.463526	0.14851	-3.12118	0.00180126	0.00396526	RPS25	FALSE	NONE
153.661	0.540903	0.236602	2.28613	0.0222469	0.0405255	RPL23AP64	FALSE	NONE
365.164	0.11297	0.19718	0.572927	0.566694	0.65545	CENATAC	FALSE	NONE
2.71418	1.59486	1.88558	0.845819	0.397654	0.494216	FOXR1	FALSE	NONE
3209.51	1.20401	0.19674	6.11979	9.37015e-10	3.87801e-09	DDX6	FALSE	NONE
0	NA	NA	NA	NA	NA	RNU6-376P	FALSE	NONE
1.30702	2.2406	2.71391	0.825599	0.409032	0.50573	TREHP1	FALSE	NONE
5.50436	1.15192	1.11657	1.03165	0.302234	0.394025	TREH	FALSE	NONE
0	NA	NA	NA	NA	NA	MIR6716	FALSE	NONE
631.501	1.61379	0.199238	8.09984	5.50309e-16	3.5475e-15	PHLDB1	TRUE	UP
5.57548	1.1878	1.12919	1.0519	0.292844	0.384358	RNU6-1157P	FALSE	NONE
4580.14	0.486092	0.106204	4.57696	4.71775e-06	1.40098e-05	ARCN1	FALSE	NONE
49.913	0.807189	0.400727	2.01431	0.0439768	0.0749725	RPL5P30	FALSE	NONE
498.764	-1.8613	0.201671	-9.22941	2.72138e-20	2.28817e-19	IFT46	TRUE	DOWN
237.333	-1.57077	0.220793	-7.1142	1.12561e-12	5.82733e-12	TMEM25	TRUE	DOWN
12.1313	-0.347486	0.741643	-0.468535	0.639402	0.720944	TTC36	FALSE	NONE
4.5909	-0.934381	1.37235	-0.68086	0.49596	0.590237	LOC101929089	FALSE	NONE
2323.14	0.810303	0.178267	4.54544	5.48205e-06	1.61764e-05	KMT2A	FALSE	NONE
1271.86	-1.39061	0.128466	-10.8247	2.6291e-27	3.28568e-26	ATP5MG	FALSE	NONE
0.624592	2.38391	3.81589	0.624732	0.532147	NA	LOC100131626	FALSE	NONE
2573.2	-0.0841533	0.12206	-0.689441	0.490546	0.585128	UBE4A	FALSE	NONE
247.205	-0.939989	0.222545	-4.22382	2.40198e-05	6.65623e-05	TTC12	FALSE	NONE
0	NA	NA	NA	NA	NA	NCAM1-AS1	FALSE	NONE
0	NA	NA	NA	NA	NA	RNU7-187P	FALSE	NONE
5.14125	-0.428923	1.3593	-0.315548	0.752346	0.815742	NCAM1	FALSE	NONE
0	NA	NA	NA	NA	NA	LOC101928847	FALSE	NONE
999.644	0.65426	0.136447	4.79499	1.62687e-06	5.0829e-06	NKAPD1	FALSE	NONE
24.6609	0.528724	0.569556	0.928308	0.353248	0.447753	PIH1D2	FALSE	NONE
1.77226	1.75224	2.45375	0.714107	0.475161	0.570666	RNU6-893P	FALSE	NONE
3310.62	-1.75891	0.122265	-14.3861	6.33058e-47	2.10069e-45	PPIHP1	TRUE	DOWN
1244.19	0.735139	0.159019	4.62298	3.78274e-06	1.13443e-05	DLAT	FALSE	NONE
0	NA	NA	NA	NA	NA	RNA5SP351	FALSE	NONE
267.528	1.35557	0.222548	6.09114	1.12109e-09	4.61347e-09	DIXDC1	FALSE	NONE
0	NA	NA	NA	NA	NA	C11orf52	FALSE	NONE
0	NA	NA	NA	NA	NA	HSPB2-C11orf52	FALSE	NONE
24.5948	0.469646	0.589245	0.797031	0.425433	0.522073	HSPB2	FALSE	NONE
177.604	-0.708616	0.227347	-3.11689	0.0018277	0.00402042	CRYAB	FALSE	NONE
61.3875	-2.21624	0.426107	-5.20113	1.98084e-07	6.76589e-07	RPL37AP8	TRUE	DOWN
459.784	-0.0295841	0.157551	-0.187775	0.851053	0.892707	C11orf1	FALSE	NONE
113.577	0.501346	0.274217	1.82828	0.0675072	0.109949	FDXACB1	FALSE	NONE
2.87082	-0.967226	1.65021	-0.586124	0.557792	0.647082	GNG5P3	FALSE	NONE
592.123	-0.386455	0.158916	-2.43182	0.0150233	0.0283345	ALG9	FALSE	NONE
1101.42	0.0910287	0.136999	0.664446	0.506405	0.599888	PPP2R1B	FALSE	NONE
0.452067	-2.69961	4.03332	-0.669328	0.503286	NA	MMP13	FALSE	NONE
0	NA	NA	NA	NA	NA	RNU7-159P	FALSE	NONE
0	NA	NA	NA	NA	NA	BOLA3P1	FALSE	NONE
0	NA	NA	NA	NA	NA	MMP12	FALSE	NONE
0.532905	2.14929	3.96953	0.541448	0.588199	NA	MMP3	FALSE	NONE
0.224028	0.928116	4.05147	0.229081	0.818806	NA	WTAPP1	FALSE	NONE
1158.1	-0.474429	0.147603	-3.21423	0.00130794	0.00293931	ENDOD1	FALSE	NONE
1183.66	1.00563	0.145903	6.89249	5.48258e-12	2.69894e-11	SRSF8	FALSE	NONE
2.0671	4.10771	2.21288	1.85628	0.0634143	0.103997	LOC100420803	FALSE	NONE
0	NA	NA	NA	NA	NA	KDM4F	FALSE	NONE
0	NA	NA	NA	NA	NA	LOC643118	FALSE	NONE
0	NA	NA	NA	NA	NA	LOC100420802	FALSE	NONE
0.224028	0.928116	4.05147	0.229081	0.818806	NA	KDM4E	FALSE	NONE
0	NA	NA	NA	NA	NA	LOC100420801	FALSE	NONE
0.244355	1.0363	4.04121	0.256434	0.797616	NA	LOC100422440	FALSE	NONE
63.6446	1.23774	0.375968	3.29213	0.000994326	0.00227172	KDM4D	FALSE	NONE
619.683	-0.840692	0.15614	-5.38422	7.27597e-08	2.57527e-07	CWC15	FALSE	NONE
0	NA	NA	NA	NA	NA	ST13P11	FALSE	NONE
27.57	-1.51323	0.610968	-2.47677	0.0132578	0.0252715	MYO7A	FALSE	NONE
4.7054	1.74098	1.34324	1.29611	0.194939	0.274717	OMP	FALSE	NONE
481.051	-0.690102	0.222255	-3.105	0.0019028	0.00417399	CAPN5	FALSE	NONE
7.7698	4.13133	1.39281	2.96619	0.00301515	0.00643019	B3GNT6	FALSE	NONE
2188.81	0.291348	0.141266	2.06241	0.0391691	0.0676786	ACER3	FALSE	NONE
0	NA	NA	NA	NA	NA	MIR3664	FALSE	NONE
0.48871	2.03367	3.97472	0.511651	0.608895	NA	SHANK2-AS3	FALSE	NONE
0	NA	NA	NA	NA	NA	SHANK2-AS1	FALSE	NONE
1.05403	1.88251	2.62104	0.718231	0.472615	0.567922	SHANK2	FALSE	NONE
0	NA	NA	NA	NA	NA	RNU6-1175P	FALSE	NONE
0	NA	NA	NA	NA	NA	LINC02584	FALSE	NONE
0	NA	NA	NA	NA	NA	LINC02753	FALSE	NONE
14.5768	3.31698	1.06372	3.11828	0.00181912	0.00400189	ANO1	FALSE	NONE
0	NA	NA	NA	NA	NA	FGF3	FALSE	NONE
0	NA	NA	NA	NA	NA	OR5G3	FALSE	NONE
0	NA	NA	NA	NA	NA	OR5G5P	FALSE	NONE
0	NA	NA	NA	NA	NA	OR5G4P	FALSE	NONE
0	NA	NA	NA	NA	NA	OR5G1P	FALSE	NONE
0	NA	NA	NA	NA	NA	OR9G2P	FALSE	NONE
0	NA	NA	NA	NA	NA	MIR6128	FALSE	NONE
0	NA	NA	NA	NA	NA	OR9G4	FALSE	NONE
0	NA	NA	NA	NA	NA	OR9G3P	FALSE	NONE
0	NA	NA	NA	NA	NA	OR9G9	FALSE	NONE
0	NA	NA	NA	NA	NA	OR9G1	FALSE	NONE
0	NA	NA	NA	NA	NA	OR8U9	FALSE	NONE
0	NA	NA	NA	NA	NA	OR8U8	FALSE	NONE
244.188	0.916489	0.340452	2.69198	0.00710296	0.0142561	RPL5P29	FALSE	NONE
0	NA	NA	NA	NA	NA	OR8J1	FALSE	NONE
0	NA	NA	NA	NA	NA	OR8K1	FALSE	NONE
0	NA	NA	NA	NA	NA	OR8K2P	FALSE	NONE
11.6936	4.73742	1.28671	3.68181	0.000231588	0.000576967	FAM8A2P	FALSE	NONE
0	NA	NA	NA	NA	NA	OR8K3	FALSE	NONE
0	NA	NA	NA	NA	NA	OR8I1P	FALSE	NONE
0	NA	NA	NA	NA	NA	OR8H1	FALSE	NONE
0	NA	NA	NA	NA	NA	OR5T1	FALSE	NONE
0	NA	NA	NA	NA	NA	OR5T3	FALSE	NONE
0	NA	NA	NA	NA	NA	OR5T2	FALSE	NONE
0	NA	NA	NA	NA	NA	OR8J2	FALSE	NONE
67.5658	1.44168	0.436872	3.3	0.000966845	0.00221185	LOC642890	FALSE	NONE
0.224028	0.928116	4.05147	0.229081	0.818806	NA	GTF2IP11	FALSE	NONE
0	NA	NA	NA	NA	NA	OR4C49P	FALSE	NONE
0	NA	NA	NA	NA	NA	OR4C45	FALSE	NONE
0	NA	NA	NA	NA	NA	OR4C48P	FALSE	NONE
0	NA	NA	NA	NA	NA	OR4C12	FALSE	NONE
0	NA	NA	NA	NA	NA	OR4C13	FALSE	NONE
0	NA	NA	NA	NA	NA	OR4R3P	FALSE	NONE
0	NA	NA	NA	NA	NA	OR4A19P	FALSE	NONE
0	NA	NA	NA	NA	NA	OR4A18P	FALSE	NONE
0	NA	NA	NA	NA	NA	OR4A49P	FALSE	NONE
0	NA	NA	NA	NA	NA	OR4A1P	FALSE	NONE
0	NA	NA	NA	NA	NA	TRIM51DP	FALSE	NONE
0	NA	NA	NA	NA	NA	LOC387770	FALSE	NONE
632.69	2.64937	0.230558	11.4911	1.46226e-30	2.17687e-29	PDE3B	TRUE	UP
924.552	-0.772709	0.155991	-4.95353	7.2878e-07	2.35627e-06	CYP2R1	FALSE	NONE
0	NA	NA	NA	NA	NA	CALCP	FALSE	NONE
2.09498	1.87183	2.30374	0.812519	0.416494	0.513011	CALCA	FALSE	NONE
0	NA	NA	NA	NA	NA	OR7E41P	FALSE	NONE
527.261	-0.220683	0.15325	-1.44002	0.149862	0.220035	RRAS2	FALSE	NONE
0	NA	NA	NA	NA	NA	RNA5SP332	FALSE	NONE
9.38284	0.151898	0.99775	0.152241	0.878997	0.912986	SPON1	FALSE	NONE
1206.58	-1.31565	0.210289	-6.2564	3.93959e-10	1.676e-09	BNIP3	FALSE	NONE
2068.89	-0.50895	0.114233	-4.45537	8.37468e-06	2.42321e-05	PPP2R2D	FALSE	NONE
0	NA	NA	NA	NA	NA	RPL5P27	FALSE	NONE
18.4211	-2.52716	0.736327	-3.43212	0.000598884	0.00141141	HSPA12A	FALSE	NONE
1.59752	-2.23758	2.49455	-0.896989	0.369725	0.46482	C10orf82	FALSE	NONE
0	NA	NA	NA	NA	NA	PNLIPRP2	FALSE	NONE
1.25775	-3.06588	2.72522	-1.125	0.260588	0.349317	PNLIPRP1	FALSE	NONE
0	NA	NA	NA	NA	NA	NTAN1P1	FALSE	NONE
0	NA	NA	NA	NA	NA	ATRNL1	FALSE	NONE
0	NA	NA	NA	NA	NA	RNU6-271P	FALSE	NONE
0	NA	NA	NA	NA	NA	NPM1P25	FALSE	NONE
737.74	2.25311	0.200491	11.2379	2.65568e-29	3.69021e-28	ZNF518A	TRUE	UP
0.421043	-0.0336569	4.05147	-0.00830731	0.993372	NA	BLNK	FALSE	NONE
522.24	1.04166	0.151401	6.88017	5.97813e-12	2.9303e-11	WASHC2A	FALSE	NONE
0	NA	NA	NA	NA	NA	SLC9A3P3	FALSE	NONE
6.91452	2.37165	1.21565	1.95094	0.0510646	0.0857608	FAM21EP	FALSE	NONE
89.3019	3.16918	0.448621	7.06426	1.61469e-12	8.24156e-12	AGAP6	TRUE	UP
15.3701	4.52249	1.06342	4.25278	2.11132e-05	5.8795e-05	RNA5SP317	TRUE	UP
[truncated: 41,683 more rows]

## Sheet: DUBR mutant vs  WT
baseMean	log2FoldChange	lfcSE	stat	pvalue	padj	gene	significant	change
1416.14	0.803227	0.387414	2.0733	0.038144	0.0981388	TRNP	FALSE	NONE
0	NA	NA	NA	NA	NA	TRNT	FALSE	NONE
32175.4	0.470617	0.23519	2.00101	0.0453913	0.111899	CYTB	FALSE	NONE
9.83197	5.04814	1.77114	2.85021	0.00436901	0.0180547	TRNE	FALSE	NONE
26665.7	0.705039	0.365453	1.92922	0.0537032	0.126903	ND6	FALSE	NONE
93956.3	0.377518	0.3437	1.09839	0.272033	0.411374	ND5	FALSE	NONE
0	NA	NA	NA	NA	NA	TRNL2	FALSE	NONE
0.268663	2.00206	4.05625	0.493575	0.621607	NA	TRNS2	FALSE	NONE
0	NA	NA	NA	NA	NA	TRNH	FALSE	NONE
124337	-0.283924	0.160785	-1.76586	0.0774187	0.166638	ND4	FALSE	NONE
7417.68	0.787767	0.382318	2.0605	0.0393506	0.100316	ND4L	FALSE	NONE
0	NA	NA	NA	NA	NA	TRNR	FALSE	NONE
33056	0.359235	0.150475	2.38734	0.0169709	0.0527712	ND3	FALSE	NONE
0.268663	2.00206	4.05625	0.493575	0.621607	NA	TRNG	FALSE	NONE
156626	-0.206846	0.188313	-1.09842	0.272023	0.411374	COX3	FALSE	NONE
60550.7	0.468661	0.178691	2.62274	0.00872247	0.0313322	ATP6	FALSE	NONE
2897.98	1.30065	0.414875	3.13505	0.00171825	0.00840607	ATP8	FALSE	NONE
9.31934	4.97977	2.31929	2.14711	0.0317843	0.0854123	TRNK	FALSE	NONE
274623	0.48661	0.127022	3.8309	0.000127676	0.00095504	COX2	FALSE	NONE
0	NA	NA	NA	NA	NA	TRND	FALSE	NONE
213.286	4.45395	0.748184	5.95302	2.63246e-09	7.46475e-08	TRNS1	TRUE	UP
190658	-0.190376	0.168203	-1.13182	0.25771	0.395731	COX1	FALSE	NONE
102.073	5.09725	0.790314	6.44965	1.12107e-10	4.16056e-09	TRNY	TRUE	UP
13.5339	3.64528	1.39986	2.60404	0.00921325	0.0326899	TRNC	FALSE	NONE
1.08208	3.81866	3.95527	0.965463	0.334313	NA	TRNN	FALSE	NONE
2.8471	3.14318	3.00625	1.04555	0.295771	0.437136	TRNA	FALSE	NONE
0	NA	NA	NA	NA	NA	TRNW	FALSE	NONE
77265.9	-0.733401	0.190769	-3.84446	0.00012082	0.000910521	ND2	FALSE	NONE
3.91339	5.67043	3.14529	1.80283	0.0714149	0.157169	TRNM	FALSE	NONE
1.61569	4.40932	3.93908	1.11938	0.262979	NA	TRNQ	FALSE	NONE
0	NA	NA	NA	NA	NA	TRNI	FALSE	NONE
44355.9	0.816416	0.150291	5.43222	5.56569e-08	1.17268e-06	ND1	FALSE	NONE
0	NA	NA	NA	NA	NA	TRNL1	FALSE	NONE
381152	-0.0762085	0.157062	-0.485213	0.627525	0.739769	RNR2	FALSE	NONE
3.03885	5.31129	3.92411	1.3535	0.175895	0.30203	TRNV	FALSE	NONE
76938.6	0.368084	0.151026	2.43722	0.0148005	0.0473376	RNR1	FALSE	NONE
467.477	5.07145	0.70579	7.18549	6.69676e-13	3.67004e-11	TRNF	TRUE	UP
745.039	-0.122586	0.203932	-0.60111	0.547767	0.676048	NSF	FALSE	NONE
20.3994	2.73182	1.50407	1.81628	0.0693272	0.153807	RN7SL199P	FALSE	NONE
46.2044	-0.500205	0.779353	-0.641821	0.52099	0.652131	LRRC37A2	FALSE	NONE
820.321	-0.253103	0.196673	-1.28692	0.198121	0.328246	ARL17A	FALSE	NONE
21.2025	0.441213	0.915056	0.48217	0.629685	0.741627	RDM1P2	FALSE	NONE
125.866	-1.885	1.09238	-1.72559	0.0844208	0.177625	MAPK8IP1P2	FALSE	NONE
99.9731	-0.289648	0.491921	-0.588809	0.555989	0.682929	RPS26P8	FALSE	NONE
81.8432	0.285951	0.445523	0.641832	0.520983	0.652131	ARF2P	FALSE	NONE
195.2	1.0251	0.798891	1.28315	0.199439	0.32981	LINC02210	FALSE	NONE
1.63425	4.39616	3.93937	1.11595	0.264442	NA	CRHR1	FALSE	NONE
0.126139	-0.502516	4.08047	-0.123152	0.901987	NA	LINC02210-CRHR1	FALSE	NONE
0	NA	NA	NA	NA	NA	SPPL2C	FALSE	NONE
0	NA	NA	NA	NA	NA	MAPT-AS1	FALSE	NONE
3.30402	-0.91924	2.96764	-0.309754	0.756748	0.839006	MAPT-IT1	FALSE	NONE
0	NA	NA	NA	NA	NA	STH	FALSE	NONE
255.645	-1.40364	0.447376	-3.13749	0.00170399	0.00835564	MAPT	FALSE	NONE
84.0705	-1.66214	0.471346	-3.52638	0.00042129	0.00263123	KANSL1-AS1	FALSE	NONE
303.23	-0.101516	0.329545	-0.308049	0.758045	0.839872	KANSL1	FALSE	NONE
48.5139	1.71089	0.646369	2.64693	0.00812258	0.0295689	RDM1P1	FALSE	NONE
26.7906	2.65189	1.55447	1.70597	0.088013	0.183284	RN7SL656P	FALSE	NONE
57.9575	-0.04962	0.549871	-0.0902393	0.928097	0.955608	LRRC37A	FALSE	NONE
0.798737	-2.92583	3.95279	-0.740193	0.459183	NA	NSFP1	FALSE	NONE
0.435331	-2.04202	3.99126	-0.511624	0.608914	NA	RDM1P4	FALSE	NONE
79.9977	1.53263	0.72761	2.10639	0.0351705	0.0921814	LOC102724345	FALSE	NONE
125.358	0.377066	0.479585	0.786233	0.431731	0.572447	LRRC37A3	FALSE	NONE
0	NA	NA	NA	NA	NA	MIR4315-1	FALSE	NONE
713.766	0.748062	0.243542	3.07159	0.0021292	0.0100449	PLEKHM1	FALSE	NONE
353.638	0.763158	0.319877	2.38579	0.0170426	0.0529475	ARHGAP27	FALSE	NONE
2.53848	5.0582	3.46956	1.45788	0.144873	0.263898	RNA5SP443	FALSE	NONE
0	NA	NA	NA	NA	NA	LOC642381	FALSE	NONE
0	NA	NA	NA	NA	NA	LOC100289568	FALSE	NONE
0	NA	NA	NA	NA	NA	UGT2A3	FALSE	NONE
0	NA	NA	NA	NA	NA	LOC100174950	FALSE	NONE
0	NA	NA	NA	NA	NA	UGT2B10	FALSE	NONE
0	NA	NA	NA	NA	NA	LOC100422189	FALSE	NONE
0	NA	NA	NA	NA	NA	LOC100422026	FALSE	NONE
0	NA	NA	NA	NA	NA	LOC728811	FALSE	NONE
0.504556	-2.27064	3.979	-0.570657	0.568232	NA	UGT2B15	FALSE	NONE
0	NA	NA	NA	NA	NA	LOC728807	FALSE	NONE
0	NA	NA	NA	NA	NA	TMPRSS11E	FALSE	NONE
5293.49	0.249288	0.169752	1.46854	0.141957	0.260086	MT2P1	FALSE	NONE
830.753	-0.196849	0.189092	-1.04102	0.297864	0.439401	YTHDC1	FALSE	NONE
379.836	0.281701	0.257827	1.09259	0.274572	0.41405	ZBTB9	FALSE	NONE
0	NA	NA	NA	NA	NA	MIR5004	FALSE	NONE
914.623	0.0560143	0.212635	0.263429	0.79222	0.864292	SYNGAP1	FALSE	NONE
10395.4	0.943343	0.212492	4.43943	9.01957e-06	9.8452e-05	CUTA	FALSE	NONE
1707.12	0.835412	0.188263	4.43747	9.10203e-06	9.90964e-05	PHF1	FALSE	NONE
32.4779	-0.173058	0.550345	-0.314454	0.753177	0.836274	RPL12P1	FALSE	NONE
1096.32	-1.58983	0.312107	-5.09387	3.50827e-07	6.06323e-06	KIFC1	TRUE	DOWN
0.802363	0.0655965	3.94643	0.0166217	0.986738	NA	SMIM40	FALSE	NONE
598.232	0.543956	0.255072	2.13256	0.0329611	0.0876939	RPS18	FALSE	NONE
587.369	-0.217181	0.269697	-0.805278	0.420659	0.562066	VPS52	FALSE	NONE
40.912	-0.0337704	0.660978	-0.0510915	0.959253	0.976201	HCG25	FALSE	NONE
0.14709	-0.502516	4.08047	-0.123152	0.901987	NA	ZNF70P1	FALSE	NONE
57.6412	0.228467	0.560541	0.407583	0.68358	0.78392	COL11A2	FALSE	NONE
0.189928	1.4309	4.07909	0.350787	0.725748	NA	HLA-DPB2	FALSE	NONE
0	NA	NA	NA	NA	NA	COL11A2P1	FALSE	NONE
0	NA	NA	NA	NA	NA	HLA-DPA2	FALSE	NONE
0	NA	NA	NA	NA	NA	RPL32P1	FALSE	NONE
26.304	-0.112885	0.838743	-0.134588	0.892937	0.93303	HLA-DPB1	FALSE	NONE
4.40505	-3.13793	1.99146	-1.57569	0.115098	0.223497	HLA-DPA1	FALSE	NONE
2.17482	2.70103	3.88374	0.695472	0.48676	NA	HLA-DOA	FALSE	NONE
2169.23	-1.11243	0.36698	-3.03131	0.00243491	0.0112179	BRD2	FALSE	NONE
62.2265	1.60349	0.631398	2.53959	0.0110984	0.0379527	HLA-DMA	FALSE	NONE
0	NA	NA	NA	NA	NA	HLA-DMB	FALSE	NONE
0	NA	NA	NA	NA	NA	HLA-Z	FALSE	NONE
29.9451	0.631084	0.707806	0.891605	0.372605	0.516019	LOC100294145	FALSE	NONE
644.257	-0.184773	0.307273	-0.601333	0.547618	0.675963	PSMB9	FALSE	NONE
54.6553	-1.68265	1.33965	-1.25604	0.209103	0.340783	TAP1	FALSE	NONE
21.9165	0.928782	1.43797	0.645896	0.518347	0.650138	PSMB8-AS1	FALSE	NONE
282.737	0.625001	0.296881	2.10522	0.0352718	0.0923633	PSMB8	FALSE	NONE
774.665	-0.473761	0.221814	-2.13584	0.0326923	0.0871649	TAP2	FALSE	NONE
95.3021	0.284786	0.474744	0.599873	0.548591	0.676681	HLA-DOB	FALSE	NONE
0	NA	NA	NA	NA	NA	HLA-DQB2	FALSE	NONE
0	NA	NA	NA	NA	NA	MIR3135B	FALSE	NONE
0	NA	NA	NA	NA	NA	HLA-DQA2	FALSE	NONE
0.628229	-1.07932	3.98933	-0.270552	0.786735	NA	HLA-DQB1	FALSE	NONE
0	NA	NA	NA	NA	NA	HLA-DQA1	FALSE	NONE
9.0682	2.19782	1.33072	1.6516	0.0986159	0.199552	HLA-DRB1	FALSE	NONE
0	NA	NA	NA	NA	NA	FAM8A5P	FALSE	NONE
0	NA	NA	NA	NA	NA	PRKRAP1	FALSE	NONE
0	NA	NA	NA	NA	NA	HLA-DRB8	FALSE	NONE
0	NA	NA	NA	NA	NA	HLA-DRB4	FALSE	NONE
0	NA	NA	NA	NA	NA	HLA-DRB9	FALSE	NONE
3.71277	2.04483	2.43697	0.839084	0.401422	0.54392	HLA-DRA	FALSE	NONE
0	NA	NA	NA	NA	NA	BTNL2	FALSE	NONE
0.273229	-1.37791	4.03981	-0.341082	0.733042	NA	HCG23	FALSE	NONE
0	NA	NA	NA	NA	NA	RNU6-603P	FALSE	NONE
0.828759	-2.97658	3.95121	-0.753335	0.451249	NA	TSBP1	FALSE	NONE
4.55477	-5.43362	2.35382	-2.30843	0.0209753	0.0623103	TSBP1-AS1	FALSE	NONE
58.8488	0.258325	0.632322	0.408534	0.682881	0.783499	NOTCH4	FALSE	NONE
1775.06	0.851869	0.183004	4.65493	3.24094e-06	4.05485e-05	GPSM3	FALSE	NONE
5079.45	1.00938	0.291172	3.4666	0.000527088	0.00318481	PBX2	FALSE	NONE
460.627	0.0806714	0.212713	0.37925	0.704503	0.800421	AGER	FALSE	NONE
0	NA	NA	NA	NA	NA	MIR6833	FALSE	NONE
2933.84	-0.246154	0.228217	-1.0786	0.280767	0.420723	RNF5	FALSE	NONE
0	NA	NA	NA	NA	NA	MIR6721	FALSE	NONE
5894.62	0.188931	0.1514	1.2479	0.212069	0.344344	AGPAT1	FALSE	NONE
0.252278	-1.27934	4.04905	-0.315961	0.752032	NA	EGFL8	FALSE	NONE
9.52321	-2.22201	1.70665	-1.30197	0.192927	0.322113	PPT2-EGFL8	FALSE	NONE
997.588	0.238656	0.251133	0.950317	0.341951	0.484893	PPT2	FALSE	NONE
73.2743	-1.24497	0.432401	-2.8792	0.00398685	0.016737	LOC100507547	FALSE	NONE
836.01	-0.868911	0.330931	-2.62565	0.00864827	0.0310905	PRRT1	FALSE	NONE
2387.12	4.70463	0.230982	20.3679	3.22137e-92	5.67873e-89	TNXB	TRUE	UP
46.1381	2.58896	0.745727	3.47173	0.000517121	0.00313264	CYP21A2	FALSE	NONE
513.985	2.95427	0.385111	7.67124	1.70348e-14	1.18929e-12	C4B	TRUE	UP
1327.22	0.99397	0.265344	3.74597	0.000179699	0.00128283	STK19B	FALSE	NONE
1566.19	5.31806	0.229956	23.1265	2.50881e-118	8.84522e-115	TNXA	TRUE	UP
14.7502	3.11793	1.04302	2.98934	0.00279585	0.0125543	CYP21A1P	FALSE	NONE
0	NA	NA	NA	NA	NA	C4B_2	FALSE	NONE
1573.88	0.629785	0.201163	3.13072	0.00174376	0.00849941	STK19	FALSE	NONE
441.885	-0.286351	0.387382	-0.739195	0.459788	0.598325	DXO	FALSE	NONE
4692.72	1.12221	0.187403	5.98821	2.12156e-09	6.16478e-08	SKIV2L	FALSE	NONE
0	NA	NA	NA	NA	NA	MIR1236	FALSE	NONE
5704.99	0.770351	0.240566	3.20225	0.0013636	0.00695076	NELFE	FALSE	NONE
38.3266	1.85358	1.14994	1.61189	0.106986	0.211968	CFB	FALSE	NONE
2.93166	0.857654	2.99189	0.28666	0.774373	0.851762	C2-AS1	FALSE	NONE
84.4753	0.44558	0.471644	0.944736	0.344794	0.487584	C2	FALSE	NONE
6151.82	1.10547	0.23564	4.69136	2.71389e-06	3.49633e-05	EHMT2	FALSE	NONE
2603.14	1.22776	0.291485	4.21209	2.53023e-05	0.000239055	SLC44A4	FALSE	NONE
3658.42	1.81429	0.142334	12.7468	3.2497e-37	1.16515e-34	NEU1	TRUE	UP
15057	1.28765	0.276623	4.6549	3.24135e-06	4.05485e-05	VARS1	FALSE	NONE
28.0242	0.0627272	1.35281	0.0463679	0.963017	0.978466	VWA7	FALSE	NONE
3.58121	2.93905	2.0028	1.46747	0.142248	0.26053	SAPCD1-AS1	FALSE	NONE
0	NA	NA	NA	NA	NA	SAPCD1	FALSE	NONE
89.6204	-0.494752	0.355988	-1.3898	0.164589	0.288317	RNU6-850P	FALSE	NONE
13.0202	-1.99209	1.14354	-1.74204	0.0815016	0.173031	MSH5	FALSE	NONE
53.0545	-2.89366	1.41587	-2.04374	0.0409796	0.103496	MSH5-SAPCD1	FALSE	NONE
38011	0.841627	0.197344	4.26477	2.00112e-05	0.000195437	CLIC1	FALSE	NONE
1903.85	-0.328432	0.231549	-1.41842	0.15607	0.277996	DDAH2	FALSE	NONE
39.1674	0.950291	0.876307	1.08443	0.278176	0.417994	MPIG6B	FALSE	NONE
31.5632	1.43697	0.884589	1.62445	0.10428	0.208148	LY6G6C	FALSE	NONE
0	NA	NA	NA	NA	NA	LY6G6D	FALSE	NONE
6.83742	6.48067	3.60576	1.79731	0.0722864	0.158399	LY6G6E	FALSE	NONE
4.10995	3.74522	2.72645	1.37367	0.169546	0.294174	LY6G6F	FALSE	NONE
0	NA	NA	NA	NA	NA	LY6G6F-LY6G6D	FALSE	NONE
0	NA	NA	NA	NA	NA	MIR4646	FALSE	NONE
728.668	-0.491971	0.383547	-1.28269	0.199601	0.330053	ABHD16A	FALSE	NONE
2.65659	0.970763	2.44612	0.396859	0.691472	0.790285	LY6G5C	FALSE	NONE
516.322	-0.440819	0.305851	-1.44129	0.149504	0.270331	LY6G5B	FALSE	NONE
14745.6	0.650014	0.199859	3.25236	0.00114452	0.00603595	CSNK2B	FALSE	NONE
7763.22	1.35795	0.196502	6.9106	4.82615e-12	2.25424e-10	GPANK1	FALSE	NONE
1381.83	-0.286	0.192457	-1.48605	0.137266	0.253989	C6orf47	FALSE	NONE
111.671	-0.233418	0.672565	-0.347057	0.728549	0.817893	APOM	FALSE	NONE
5349.19	-0.242315	0.159061	-1.52341	0.127657	0.241198	BAG6	FALSE	NONE
2.84017	-0.677724	2.93418	-0.230976	0.817334	0.88185	MIR6832	FALSE	NONE
5.03942	-1.40535	2.17886	-0.644992	0.518933	0.650553	SNORA38	FALSE	NONE
9197.56	-0.0924057	0.198304	-0.465981	0.641229	0.750751	PRRC2A	FALSE	NONE
734.642	3.83208	0.361202	10.6093	2.69887e-26	5.05238e-24	AIF1	TRUE	UP
6.85112	-1.08908	2.04837	-0.531681	0.594947	0.714436	UQCRHP1	FALSE	NONE
41.3264	0.529352	0.625205	0.846685	0.397171	0.539854	NCR3	FALSE	NONE
235.599	1.39138	0.304036	4.57637	4.73109e-06	5.62572e-05	LST1	FALSE	NONE
21.0836	-1.76865	1.31947	-1.34043	0.180107	0.30742	LTB	FALSE	NONE
5.52362	1.63453	2.69627	0.606221	0.544368	0.673423	TNF	FALSE	NONE
7.19873	0.140483	1.79388	0.0783125	0.937579	0.961607	LTA	FALSE	NONE
25.0879	1.67805	0.761343	2.20407	0.0275194	0.0765779	LOC100287329	FALSE	NONE
3477.99	0.559155	0.173603	3.22089	0.00127792	0.00660568	NFKBIL1	FALSE	NONE
3.4618	-5.03883	2.50645	-2.01034	0.0443949	0.11002	ATP6V1G2	FALSE	NONE
9.66034	-2.54774	1.73791	-1.46598	0.142655	0.261048	DDX39B-AS1	FALSE	NONE
19.3579	2.86096	1.39184	2.05552	0.0398286	0.101254	SNORD84	FALSE	NONE
0.428512	-0.515468	4.03078	-0.127883	0.898242	NA	SNORD117	FALSE	NONE
0	NA	NA	NA	NA	NA	DDX39B	FALSE	NONE
0	NA	NA	NA	NA	NA	ATP6V1G2-DDX39B	FALSE	NONE
1.39754	-1.84625	2.77526	-0.665252	0.505889	NA	MCCD1	FALSE	NONE
2.73219	3.08158	2.95798	1.04178	0.297511	0.438973	RPL15P4	FALSE	NONE
0.260471	0.453748	4.07969	0.111221	0.911441	NA	PPIAP9	FALSE	NONE
531.373	0.102431	0.228574	0.448133	0.654057	0.76055	MICB	FALSE	NONE
28.8885	-0.573923	0.729831	-0.786378	0.431646	0.572444	MICB-DT	FALSE	NONE
0	NA	NA	NA	NA	NA	HCG26	FALSE	NONE
2.34243	-4.47712	3.65209	-1.22591	0.220234	NA	HCP5	FALSE	NONE
0	NA	NA	NA	NA	NA	HLA-X	FALSE	NONE
0.126139	-0.502516	4.08047	-0.123152	0.901987	NA	LINC01149	FALSE	NONE
1055.43	0.988613	0.228809	4.3207	1.55536e-05	0.000156976	MICA	FALSE	NONE
84.2189	-1.66246	0.700953	-2.37171	0.0177058	0.0545373	MICA-AS1	FALSE	NONE
0	NA	NA	NA	NA	NA	MIR6891	FALSE	NONE
1137.37	0.940056	0.22308	4.214	2.50892e-05	0.000237254	HLA-B	FALSE	NONE
0	NA	NA	NA	NA	NA	LINC02571	FALSE	NONE
846.232	-0.0558539	0.216595	-0.257872	0.796506	0.867089	HLA-C	FALSE	NONE
105.217	-2.92182	2.38665	-1.22423	0.220864	0.354435	HCG27	FALSE	NONE
1.17672	-3.47925	3.93819	-0.883464	0.376986	NA	PSORS1C3	FALSE	NONE
37.3307	1.22904	0.682621	1.80047	0.0717865	0.157724	POU5F1	FALSE	NONE
1326.72	-0.69745	0.151045	-4.61748	3.88424e-06	4.76885e-05	TCF19	FALSE	NONE
0	NA	NA	NA	NA	NA	RNU6-1133P	FALSE	NONE
0.864722	-3.03523	3.94945	-0.76852	0.442178	NA	HCG22	FALSE	NONE
0.29418	-1.47173	4.03157	-0.365051	0.715073	NA	MUC22	FALSE	NONE
10.02	-0.0792771	1.53939	-0.051499	0.958928	0.976093	HCG20	FALSE	NONE
0.588361	-2.4766	3.96946	-0.623912	0.532685	NA	RN7SL353P	FALSE	NONE
274.863	-0.594558	0.306295	-1.94113	0.0522426	0.124229	IER3	FALSE	NONE
23.7838	0.470448	1.37577	0.341953	0.732386	0.820686	IER3-AS1	FALSE	NONE
7204.55	0.0835687	0.126908	0.658497	0.510219	0.643101	FLOT1	FALSE	NONE
75498.4	-0.284187	0.124008	-2.29168	0.0219243	0.0643969	TUBB	FALSE	NONE
0.588361	-2.4766	3.96946	-0.623912	0.532685	NA	MDC1-AS1	FALSE	NONE
2597.58	-0.0313376	0.179412	-0.174669	0.86134	0.911632	MDC1	FALSE	NONE
748.529	-0.498133	0.370081	-1.34601	0.178299	0.305311	DHX16	FALSE	NONE
1253.19	-0.0192888	0.173835	-0.11096	0.911648	0.945807	C6orf136	FALSE	NONE
53.5194	2.3886	1.14604	2.08423	0.0371395	0.0962688	PTMAP1	FALSE	NONE
161.021	-0.152191	0.486216	-0.31301	0.754273	0.837096	ATAT1	FALSE	NONE
3571.35	0.784402	0.181341	4.32556	1.52143e-05	0.000154213	MRPS18B	FALSE	NONE
1345.18	0.341995	0.179108	1.90943	0.0562061	0.131496	PPP1R10	FALSE	NONE
0	NA	NA	NA	NA	NA	MIR877	FALSE	NONE
7244.14	1.05704	0.247034	4.27893	1.87793e-05	0.000184685	ABCF1	FALSE	NONE
1560.36	0.776062	0.283063	2.74166	0.00611295	0.0236751	PRR3	FALSE	NONE
8992.84	1.28574	0.333802	3.85182	0.000117243	0.000888624	GNL1	FALSE	NONE
48.5774	1.00473	0.99302	1.0118	0.311635	0.453986	LINC02569	FALSE	NONE
6057.13	0.616528	0.210271	2.93207	0.00336716	0.0145961	HLA-E	FALSE	NONE
4206	-1.9719	0.50721	-3.88774	0.000101182	0.000784605	RANP1	FALSE	NONE
20.2768	-1.70284	1.23391	-1.38004	0.167573	0.292237	SUCLA2P1	FALSE	NONE
0	NA	NA	NA	NA	NA	UBQLN1P1	FALSE	NONE
0	NA	NA	NA	NA	NA	HLA-N	FALSE	NONE
7.28799	-3.87223	1.64602	-2.35249	0.0186484	0.0568099	RPP21	FALSE	NONE
0	NA	NA	NA	NA	NA	TRIM39-RPP21	FALSE	NONE
220.65	-0.345351	0.476688	-0.72448	0.468771	0.60628	TRIM39	FALSE	NONE
433.453	-0.526425	0.357686	-1.47175	0.141088	0.258965	HCG18	FALSE	NONE
1.08527	-0.0481509	3.82545	-0.012587	0.989957	NA	HLA-L	FALSE	NONE
4.33393	-0.346799	2.27732	-0.152284	0.878963	0.923185	HCG17	FALSE	NONE
9.52278	3.43058	1.61781	2.12051	0.0339628	0.0897163	PAIP1P1	FALSE	NONE
48.104	-1.25933	1.14254	-1.10222	0.270366	0.40946	TRIM26	FALSE	NONE
10.3329	-4.90142	1.54915	-3.16394	0.00155651	0.00776442	TRIM15	FALSE	NONE
8.09784	-6.2645	1.83902	-3.40644	0.00065815	0.00382591	TRIM10	FALSE	NONE
0.252278	-1.27934	4.04905	-0.315961	0.752032	NA	TRIM40	FALSE	NONE
0	NA	NA	NA	NA	NA	TRIM31-AS1	FALSE	NONE
0.756834	-2.85238	3.95518	-0.721175	0.470802	NA	TRIM31	FALSE	NONE
20.7146	-2.13828	1.67639	-1.27552	0.202124	0.332793	RNF39	FALSE	NONE
396.205	-0.901928	0.38997	-2.31282	0.0207328	0.061772	PPP1R11	FALSE	NONE
976.123	-0.0504512	0.217219	-0.23226	0.816336	0.881285	POLR1H	FALSE	NONE
66.4943	-0.434526	0.603516	-0.719991	0.47153	0.608412	ETF1P1	FALSE	NONE
12.4677	-1.06351	1.97435	-0.538662	0.59012	0.710826	HLA-J	FALSE	NONE
42.5719	0.289057	1.18349	0.244242	0.807044	0.874553	HCG4P3	FALSE	NONE
40.5689	-1.34183	0.63012	-2.12948	0.0332146	0.0882197	ZNRD1ASP	FALSE	NONE
0	NA	NA	NA	NA	NA	LOC353007	FALSE	NONE
1.07465	3.83459	3.95474	0.969618	0.332237	NA	MCCD1P2	FALSE	NONE
0.671658	3.16946	3.9824	0.795865	0.42611	NA	DDX39BP2	FALSE	NONE
2.96284	-1.68288	2.34952	-0.716266	0.473827	0.610472	HCG9	FALSE	NONE
2.71534	1.20553	2.49222	0.483718	0.628586	0.740662	HCG4B	FALSE	NONE
0	NA	NA	NA	NA	NA	DDX39BP1	FALSE	NONE
15.5084	-0.257038	1.3262	-0.193815	0.846321	0.901645	HLA-A	FALSE	NONE
6.19592	-1.51819	1.38321	-1.09758	0.272387	0.411783	HLA-H	FALSE	NONE
0	NA	NA	NA	NA	NA	HCP5B	FALSE	NONE
0	NA	NA	NA	NA	NA	HCGVIII-2	FALSE	NONE
1.38539	-0.689075	3.57838	-0.192566	0.847299	NA	HLA-G	FALSE	NONE
0.441271	-2.05988	3.99023	-0.51623	0.605694	NA	MICG	FALSE	NONE
0	NA	NA	NA	NA	NA	RPL7AP7	FALSE	NONE
0	NA	NA	NA	NA	NA	HLA-P	FALSE	NONE
0.29418	-1.47173	4.03157	-0.365051	0.715073	NA	HCG4P9	FALSE	NONE
0	NA	NA	NA	NA	NA	HLA-V	FALSE	NONE
0.504556	-2.27064	3.979	-0.570657	0.568232	NA	HCG4	FALSE	NONE
0	NA	NA	NA	NA	NA	LOC353010	FALSE	NONE
11.4221	-2.66178	1.57953	-1.68517	0.0919556	0.189524	IFITM4P	FALSE	NONE
30.7403	-2.0449	1.56679	-1.30515	0.191841	0.320957	MICE	FALSE	NONE
67.9345	0.917436	0.736531	1.24562	0.212905	0.345277	HLA-F-AS1	FALSE	NONE
2.99126	-1.9074	1.8944	-1.00686	0.314002	0.456459	HLA-F	FALSE	NONE
0.903924	-3.10597	3.94742	-0.786836	0.431378	NA	ZDHHC20P1	FALSE	NONE
2.57602	-4.61086	2.72497	-1.69208	0.0906306	0.187483	ZFP57	FALSE	NONE
0.252278	-1.27934	4.04905	-0.315961	0.752032	NA	MOG	FALSE	NONE
238.327	-1.48919	0.475736	-3.13029	0.00174633	0.00850998	SUMO2P1	FALSE	NONE
2148.89	0.170874	0.192765	0.886441	0.37538	0.518803	GABBR1	FALSE	NONE
0	NA	NA	NA	NA	NA	GPR53P	FALSE	NONE
0	NA	NA	NA	NA	NA	LINC01015	FALSE	NONE
0.272375	1.4309	4.07909	0.350787	0.725748	NA	RPS17P1	FALSE	NONE
0	NA	NA	NA	NA	NA	MAS1L	FALSE	NONE
0	NA	NA	NA	NA	NA	MAS1LP1	FALSE	NONE
0	NA	NA	NA	NA	NA	UBDP1	FALSE	NONE
0.268663	2.00206	4.05625	0.493575	0.621607	NA	OR2H1	FALSE	NONE
0	NA	NA	NA	NA	NA	OR10C1	FALSE	NONE
0	NA	NA	NA	NA	NA	OR11A1	FALSE	NONE
0	NA	NA	NA	NA	NA	OR12D1	FALSE	NONE
0	NA	NA	NA	NA	NA	OR12D2	FALSE	NONE
0	NA	NA	NA	NA	NA	OR12D3	FALSE	NONE
0	NA	NA	NA	NA	NA	OR5V1	FALSE	NONE
1.0255	-1.30957	3.93019	-0.333209	0.738976	NA	DDX6P1	FALSE	NONE
0	NA	NA	NA	NA	NA	OR14J1	FALSE	NONE
0	NA	NA	NA	NA	NA	OR2B4P	FALSE	NONE
0	NA	NA	NA	NA	NA	OR2U2P	FALSE	NONE
0	NA	NA	NA	NA	NA	OR2U1P	FALSE	NONE
0	NA	NA	NA	NA	NA	OR2G1P	FALSE	NONE
0	NA	NA	NA	NA	NA	LOC101929006	FALSE	NONE
0	NA	NA	NA	NA	NA	OR2H4P	FALSE	NONE
0	NA	NA	NA	NA	NA	OR2J4P	FALSE	NONE
0	NA	NA	NA	NA	NA	OR2J2	FALSE	NONE
0	NA	NA	NA	NA	NA	OR2N1P	FALSE	NONE
0	NA	NA	NA	NA	NA	OR2J3	FALSE	NONE
0	NA	NA	NA	NA	NA	OR2J1	FALSE	NONE
0	NA	NA	NA	NA	NA	OR2B3	FALSE	NONE
135.953	-1.02867	0.589193	-1.74589	0.0808301	0.172124	SAR1AP1	FALSE	NONE
0	NA	NA	NA	NA	NA	OR2P1P	FALSE	NONE
0	NA	NA	NA	NA	NA	OR2W1	FALSE	NONE
0	NA	NA	NA	NA	NA	LOC100129636	FALSE	NONE
0	NA	NA	NA	NA	NA	OR2AD1P	FALSE	NONE
162.827	-1.64622	0.370109	-4.44793	8.67005e-06	9.52342e-05	ZNF311	TRUE	DOWN
0.278452	0.453748	4.07969	0.111221	0.911441	NA	TRL-AAG3-1	FALSE	NONE
17.4008	2.3364	1.52543	1.53164	0.125612	0.238357	HCG15	FALSE	NONE
0	NA	NA	NA	NA	NA	TRE-CTC1-6	FALSE	NONE
0	NA	NA	NA	NA	NA	TRF-GAA1-2	FALSE	NONE
0	NA	NA	NA	NA	NA	RN7SL471P	FALSE	NONE
59.7256	-0.147789	0.558654	-0.264545	0.79136	0.863652	KRT18P1	FALSE	NONE
0	NA	NA	NA	NA	NA	TRM-CAT3-2	FALSE	NONE
0.773219	-0.727838	3.95415	-0.184069	0.853959	NA	TRK-TTT3-3	FALSE	NONE
0.134332	1.41552	4.07969	0.346968	0.728615	NA	TRM-CAT3-1	FALSE	NONE
56.2706	-0.257299	0.572895	-0.44912	0.653345	0.759972	LINC01556	FALSE	NONE
0	NA	NA	NA	NA	NA	TRL-AAG2-2	FALSE	NONE
0	NA	NA	NA	NA	NA	TRQ-CTG1-3	FALSE	NONE
0	NA	NA	NA	NA	NA	TRL-CAA1-2	FALSE	NONE
1.40821	-3.74031	3.38061	-1.1064	0.268553	NA	RNU6-930P	FALSE	NONE
4816.19	0.289792	0.135143	2.14433	0.0320063	0.0858495	TRIM27	FALSE	NONE
6.70098	0.374389	2.20133	0.170074	0.864952	0.914246	HCG14	FALSE	NONE
0	NA	NA	NA	NA	NA	ZNF90P2	FALSE	NONE
3.35492	4.43718	3.5736	1.24165	0.214364	0.347138	TRR-CCG1-2	FALSE	NONE
0	NA	NA	NA	NA	NA	TRA-AGC2-2	FALSE	NONE
0	NA	NA	NA	NA	NA	RPL13P	FALSE	NONE
6.78634	-6.01082	2.06343	-2.91302	0.00357949	0.0153094	LINC01623	FALSE	NONE
0.29418	-1.47173	4.03157	-0.365051	0.715073	NA	TRA-AGC2-1	FALSE	NONE
0	NA	NA	NA	NA	NA	TRF-GAA4-1	FALSE	NONE
2.23096	1.10294	2.70618	0.407563	0.683595	NA	TRA-TGC5-1	FALSE	NONE
0	NA	NA	NA	NA	NA	TRA-AGC6-1	FALSE	NONE
6.66314	5.44557	3.15535	1.72582	0.0843799	0.177591	TRF-GAA3-1	FALSE	NONE
1.89928	4.63389	3.93445	1.17777	0.238886	NA	TRA-TGC7-1	FALSE	NONE
0	NA	NA	NA	NA	NA	TRA-AGC1-1	FALSE	NONE
2.72375	5.14064	3.92628	1.30929	0.190437	0.319266	TRF-GAA1-1	FALSE	NONE
0	NA	NA	NA	NA	NA	TRA-TGC1-1	FALSE	NONE
15.1764	1.07947	1.0527	1.02543	0.305161	0.447334	NOP56P1	FALSE	NONE
0	NA	NA	NA	NA	NA	TRA-AGC23-1	FALSE	NONE
2.30962	4.90375	3.67742	1.33347	0.182376	NA	TRF-GAA5-1	FALSE	NONE
5.6991	5.20594	2.67599	1.94543	0.0517236	0.123341	TRF-GAA6-1	FALSE	NONE
0.288241	-1.44603	4.03378	-0.35848	0.719984	NA	TRA-TGC6-1	FALSE	NONE
0.29418	-1.47173	4.03157	-0.365051	0.715073	NA	TRK-TTT7-1	FALSE	NONE
17.7082	1.80855	1.03588	1.7459	0.0808276	0.172124	TRR-CCG1-1	FALSE	NONE
0	NA	NA	NA	NA	NA	TRV-AAC6-1	FALSE	NONE
4.25763	4.79128	2.60724	1.83768	0.0661096	0.148418	RPSAP2	FALSE	NONE
0.268663	2.00206	4.05625	0.493575	0.621607	NA	TRA-CGC4-1	FALSE	NONE
0	NA	NA	NA	NA	NA	TRF-GAA11-1	FALSE	NONE
3.40605	2.81673	2.11508	1.33174	0.182946	0.310722	TRT-AGT3-1	FALSE	NONE
0.540519	-2.36227	3.97459	-0.594343	0.552282	NA	TRA-AGC7-1	FALSE	NONE
0	NA	NA	NA	NA	NA	TRA-AGC5-1	FALSE	NONE
0	NA	NA	NA	NA	NA	TRA-CGC5-1	FALSE	NONE
0	NA	NA	NA	NA	NA	TRK-TTT13-1	FALSE	NONE
1333.58	0.0703346	0.233049	0.301802	0.762803	0.843422	LYPLA2P1	FALSE	NONE
525.555	-2.17143	0.758179	-2.86401	0.00418315	0.0174365	MYL8P	FALSE	NONE
1732.45	0.19844	0.225925	0.878343	0.379758	0.523314	DAXX	FALSE	NONE
404.231	0.0833879	0.361078	0.230941	0.81736	0.88185	ZBTB22	FALSE	NONE
8012.72	0.404556	0.149576	2.70468	0.00683701	0.0258644	TAPBP	FALSE	NONE
2503.09	1.08578	0.170985	6.35019	2.15049e-10	7.59458e-09	RGL2	FALSE	NONE
0	NA	NA	NA	NA	NA	MIR6834	FALSE	NONE
1586.52	0.396805	0.17529	2.2637	0.0235925	0.0681333	PFDN6	FALSE	NONE
0	NA	NA	NA	NA	NA	MIR6873	FALSE	NONE
4776.1	1.68507	0.352753	4.7769	1.78015e-06	2.44687e-05	WDR46	TRUE	UP
171.393	0.110522	0.356399	0.310108	0.756479	0.838796	B3GALT4	FALSE	NONE
2184.13	-0.234716	0.235781	-0.995482	0.319502	0.461883	RING1	FALSE	NONE
2.84924	-0.663226	2.30926	-0.287202	0.773958	0.851471	MIR219A1	FALSE	NONE
442.416	-0.131132	0.220193	-0.595529	0.55149	0.679258	HSD17B8	FALSE	NONE
9230.31	-0.325686	0.192379	-1.69294	0.0904673	0.1872	SLC39A7	FALSE	NONE
8.72511	-1.56222	1.79038	-0.872567	0.382899	0.526614	RNY4P10	FALSE	NONE
2031.45	-0.32205	0.192266	-1.67502	0.0939301	0.192613	RXRB	FALSE	NONE
0	NA	NA	NA	NA	NA	HCG24	FALSE	NONE
1.48374	2.04605	2.78845	0.733761	0.463094	NA	PPP1R2P1	FALSE	NONE
0	NA	NA	NA	NA	NA	RNU1-116P	FALSE	NONE
0	NA	NA	NA	NA	NA	HLA-DRB2	FALSE	NONE
0	NA	NA	NA	NA	NA	HLA-DRB3	FALSE	NONE
2.11704	-4.33181	2.90593	-1.49068	0.136046	NA	HNRNPA1P2	FALSE	NONE
3.81325	5.62931	3.92069	1.4358	0.15106	0.27196	RNA5SP206	FALSE	NONE
504.946	3.00189	0.349076	8.59954	8.00384e-18	7.94898e-16	C4A	TRUE	UP
177.937	-0.575997	0.60232	-0.956296	0.338922	0.482196	ZBTB12	FALSE	NONE
24.6501	-1.26185	1.21739	-1.03652	0.29996	0.441693	SNORD52	FALSE	NONE
12.349	-2.79447	1.63506	-1.70909	0.0874336	0.182421	SNORD48	FALSE	NONE
5075.81	-1.53111	0.497245	-3.07919	0.00207565	0.00984268	SNHG32	FALSE	NONE
4902.99	-1.43465	0.306962	-4.67369	2.95842e-06	3.74969e-05	HSPA1B	FALSE	NONE
6345.44	-1.25548	0.326515	-3.84508	0.000120513	0.000909178	HSPA1A	FALSE	NONE
68.6503	-0.824039	1.11881	-0.73653	0.461408	0.599769	HSPA1L	FALSE	NONE
6861.26	0.237208	0.159157	1.4904	0.136118	0.252495	LSM2	FALSE	NONE
5850.18	1.79276	0.380011	4.71766	2.38574e-06	3.13855e-05	CCHCR1	TRUE	UP
7.80373	1.68311	1.93065	0.871785	0.383325	0.526824	PSORS1C2	FALSE	NONE
0	NA	NA	NA	NA	NA	CDSN	FALSE	NONE
14.5158	-0.768699	1.38757	-0.553991	0.579585	0.702328	PSORS1C1	FALSE	NONE
0	NA	NA	NA	NA	NA	C6orf15	FALSE	NONE
0	NA	NA	NA	NA	NA	MUC21	FALSE	NONE
0	NA	NA	NA	NA	NA	NAPGP2	FALSE	NONE
4.86248	-3.8129	1.88	-2.02814	0.0425457	0.106423	HCG21	FALSE	NONE
22.4471	0.955676	1.26885	0.75318	0.451342	0.590627	MUCL3	FALSE	NONE
1.53138	-3.86198	3.93089	-0.982471	0.325868	NA	SFTA2	FALSE	NONE
4645.07	1.16212	0.320626	3.62455	0.00028947	0.00191477	VARS2	FALSE	NONE
1235.59	0.797874	0.160804	4.96179	6.98481e-07	1.09693e-05	GTF2H4	FALSE	NONE
1.05008	0.851542	3.90254	0.218202	0.827272	NA	MIR4640	FALSE	NONE
943.221	-0.971181	0.346658	-2.80156	0.0050857	0.0204026	DDR1	FALSE	NONE
0.929942	2.41128	3.88406	0.620815	0.534721	NA	LINC02570	FALSE	NONE
6.04864	-2.58645	1.83081	-1.41274	0.157733	0.279899	LINC00243	FALSE	NONE
1.35724	-3.68924	3.29215	-1.12062	0.262451	NA	RPL7P4	FALSE	NONE
2629.95	-0.0115538	0.20618	-0.0560374	0.955312	0.973583	NRM	FALSE	NONE
2513.95	-0.552356	0.291363	-1.89577	0.0579909	0.134629	PPP1R18	FALSE	NONE
0	NA	NA	NA	NA	NA	MICC	FALSE	NONE
2.74132	1.15522	2.55657	0.451865	0.651366	0.758823	TRIM26BP	FALSE	NONE
15.7979	-0.933267	1.74912	-0.533562	0.593644	0.713561	MICD	FALSE	NONE
2.87337	0.366173	3.76241	0.0973243	0.922469	0.95213	HLA-W	FALSE	NONE
0	NA	NA	NA	NA	NA	MICF	FALSE	NONE
0	NA	NA	NA	NA	NA	RPL23AP1	FALSE	NONE
1.72333	0.751834	3.39193	0.221654	0.824584	NA	HCG4P11	FALSE	NONE
9.26873	-6.45976	1.77722	-3.63475	0.00027825	0.00185214	OR2H2	FALSE	NONE
1.98172	-4.23346	3.90293	-1.08469	0.278059	NA	RPL13AP	FALSE	NONE
0	NA	NA	NA	NA	NA	SNORD32B	FALSE	NONE
1.07625	1.60431	3.84813	0.416906	0.676747	NA	TMEM183AP1	FALSE	NONE
0.134332	1.41552	4.07969	0.346968	0.728615	NA	OR2H5P	FALSE	NONE
6.72016	0.762724	1.72259	0.442778	0.657926	0.763638	UBD	FALSE	NONE
0	NA	NA	NA	NA	NA	OR2I1P	FALSE	NONE
0	NA	NA	NA	NA	NA	HLA-DQB1-AS1	FALSE	NONE
1907.34	1.24118	0.292997	4.23615	2.27386e-05	0.000218048	FKBPL	FALSE	NONE
1331.23	-0.746024	0.216144	-3.45151	0.000557455	0.00333119	ATF6B	FALSE	NONE
0	NA	NA	NA	NA	NA	LOC110384692	FALSE	NONE
0	NA	NA	NA	NA	NA	WASF5P	FALSE	NONE
0	NA	NA	NA	NA	NA	HCG4P8	FALSE	NONE
20.9452	1.57713	1.11133	1.41913	0.155861	0.277765	HCG9P5	FALSE	NONE
0	NA	NA	NA	NA	NA	HLA-DRB7	FALSE	NONE
0	NA	NA	NA	NA	NA	HLA-S	FALSE	NONE
0	NA	NA	NA	NA	NA	ZDHHC20P2	FALSE	NONE
0	NA	NA	NA	NA	NA	RN7SKP186	FALSE	NONE
0	NA	NA	NA	NA	NA	TMPOP1	FALSE	NONE
0	NA	NA	NA	NA	NA	HLA-DPA3	FALSE	NONE
0	NA	NA	NA	NA	NA	RNU1-79P	FALSE	NONE
3396.91	-1.87304	0.507865	-3.68805	0.000225975	0.00155817	RPL3P2	FALSE	NONE
0	NA	NA	NA	NA	NA	TRA-CGC2-1	FALSE	NONE
7.52998	1.48887	1.77117	0.840615	0.400564	0.543105	TRA-AGC4-1	FALSE	NONE
0.666658	-2.66552	3.96182	-0.672802	0.501073	NA	LINC00533	FALSE	NONE
0	NA	NA	NA	NA	NA	TRT-CGT3-1	FALSE	NONE
0.252278	-1.27934	4.04905	-0.315961	0.752032	NA	TRA-TGC2-1	FALSE	NONE
0	NA	NA	NA	NA	NA	TRA-TGC9-1	FALSE	NONE
0	NA	NA	NA	NA	NA	TRA-AGC3-1	FALSE	NONE
0	NA	NA	NA	NA	NA	TRS-GCT4-1	FALSE	NONE
0.441271	-2.05988	3.99023	-0.51623	0.605694	NA	TRQ-TTG2-1	FALSE	NONE
101.633	-1.77458	1.09146	-1.62588	0.103975	0.207697	ZBED9	FALSE	NONE
0	NA	NA	NA	NA	NA	TRR-TCG5-1	FALSE	NONE
5.99225	6.28383	3.74561	1.67765	0.0934149	0.191798	TRI-TAT3-1	FALSE	NONE
21.6559	0.817965	1.28364	0.637221	0.523981	0.654713	GPX5	FALSE	NONE
0	NA	NA	NA	NA	NA	GPX6	FALSE	NONE
93.0151	-1.36559	0.371609	-3.67479	0.000238042	0.00162804	TMLHE	FALSE	NONE
2.498	-4.56796	2.82979	-1.61424	0.106476	NA	TMLHE-AS1	FALSE	NONE
2.53368	-0.400851	3.03609	-0.132029	0.894962	0.934453	H2AB3	FALSE	NONE
0	NA	NA	NA	NA	NA	MIR1184-3	FALSE	NONE
0.14709	-0.502516	4.08047	-0.123152	0.901987	NA	F8A3	FALSE	NONE
0	NA	NA	NA	NA	NA	MIR1184-2	FALSE	NONE
0.14709	-0.502516	4.08047	-0.123152	0.901987	NA	F8A2	FALSE	NONE
1.95445	-1.29999	2.51423	-0.517051	0.605121	NA	H2AB2	FALSE	NONE
75.4665	-0.653777	0.449148	-1.4556	0.145505	0.264843	LOC553939	FALSE	NONE
2.23818	-2.63403	2.44304	-1.07818	0.280954	NA	LOC101927830	FALSE	NONE
0	NA	NA	NA	NA	NA	PHF10P1	FALSE	NONE
5.17347	0.271179	1.64447	0.164904	0.86902	0.917236	TWF1P2	FALSE	NONE
711.538	-0.539604	0.189903	-2.84147	0.00449059	0.0184598	CLIC2	FALSE	NONE
2.40348	-2.38461	3.12518	-0.76303	0.445445	NA	RAB39B	FALSE	NONE
1711.36	-1.38934	0.280946	-4.94521	7.6062e-07	1.17275e-05	VBP1	FALSE	NONE
109.036	-1.06016	0.87565	-1.21071	0.226007	0.360409	BRCC3	FALSE	NONE
23.2044	-2.037	1.11938	-1.81975	0.0687967	0.152898	MTCP1	FALSE	NONE
279.177	-1.93694	0.415177	-4.66534	3.08108e-06	3.88886e-05	CMC4	TRUE	DOWN
1528.68	-0.86224	0.141376	-6.09891	1.06792e-09	3.26929e-08	FUNDC2	FALSE	NONE
680.612	0.636485	0.259025	2.45724	0.0140011	0.0454336	ZNF622P1	FALSE	NONE
2.97495	-0.780242	2.93524	-0.265819	0.790379	0.863174	EEF1A1P31	FALSE	NONE
0	NA	NA	NA	NA	NA	MIR1184-1	FALSE	NONE
0.441271	-2.05988	3.99023	-0.51623	0.605694	NA	F8A1	FALSE	NONE
0.834699	-2.98634	3.90616	-0.764521	0.444557	NA	H2AB1	FALSE	NONE
12.7294	-1.52216	1.74495	-0.872322	0.383033	0.526651	F8	FALSE	NONE
0.126139	-0.502516	4.08047	-0.123152	0.901987	NA	SMIM9	FALSE	NONE
9.6932	2.23992	1.63872	1.36687	0.171666	0.296771	HMGN1P37	FALSE	NONE
7500.76	-0.0897387	0.126775	-0.707861	0.479032	0.615229	MPP1	FALSE	NONE
0	NA	NA	NA	NA	NA	SNORA56	FALSE	NONE
0	NA	NA	NA	NA	NA	MIR664B	FALSE	NONE
0	NA	NA	NA	NA	NA	SNORA36A	FALSE	NONE
1389	-1.79857	0.330864	-5.43599	5.44943e-08	1.14933e-06	DKC1	TRUE	DOWN
300.511	-0.467372	0.440017	-1.06217	0.28816	0.428704	GAB3	FALSE	NONE
0	NA	NA	NA	NA	NA	OR3B1P	FALSE	NONE
6518.89	3.81473	0.218512	17.4578	3.00494e-68	2.88938e-65	CTAG2	TRUE	UP
752.935	-0.870604	0.287863	-3.02437	0.00249155	0.0114281	IKBKGP1	FALSE	NONE
27.705	-0.011863	0.934385	-0.012696	0.98987	0.99443	FAM223B	FALSE	NONE
0	NA	NA	NA	NA	NA	ATF4P1	FALSE	NONE
34.2782	3.68352	0.851497	4.32594	1.51885e-05	0.000154026	CTAG1B	FALSE	NONE
26.7809	4.38655	0.938123	4.67589	2.92688e-06	3.71554e-05	CTAG1A	TRUE	UP
0	NA	NA	NA	NA	NA	ATF4P2	FALSE	NONE
7.60803	-0.241058	1.56485	-0.154046	0.877574	0.922473	FAM223A	FALSE	NONE
662.236	-0.727458	0.267174	-2.72279	0.00647333	0.024785	IKBKG	FALSE	NONE
7339.94	0.233629	0.155151	1.50582	0.132114	0.247299	G6PD	FALSE	NONE
3869.68	-0.23543	0.290799	-0.809597	0.418172	0.559733	FAM3A	FALSE	NONE
12.6345	-1.84119	1.38637	-1.32807	0.184155	0.312217	RN7SL697P	FALSE	NONE
651.218	-0.842105	0.298427	-2.82181	0.00477537	0.0193967	SLC10A3	FALSE	NONE
5349.28	-0.0290305	0.21497	-0.135044	0.892577	0.932746	UBL4A	FALSE	NONE
3807.03	0.232638	0.207589	1.12067	0.26243	0.401075	LAGE3	FALSE	NONE
1968.23	-0.133324	0.177038	-0.753083	0.4514	0.590627	PLXNA3	FALSE	NONE
0	NA	NA	NA	NA	NA	MIR6858	FALSE	NONE
6017.13	1.38536	0.367524	3.76943	0.000163621	0.00118091	FAM50A	FALSE	NONE
5794.87	-0.774916	0.185937	-4.16763	3.07786e-05	0.000283206	GDI1	FALSE	NONE
4477.08	0.195157	0.173794	1.12292	0.261469	0.399966	ATP6AP1	FALSE	NONE
128.002	1.28235	0.418444	3.06456	0.00217987	0.0102447	CH17-340M24.3	FALSE	NONE
2227.04	-0.514221	0.247837	-2.07483	0.038002	0.0978807	TAZ	FALSE	NONE
140.869	-1.00196	0.327606	-3.05842	0.00222511	0.0104163	DNASE1L1	FALSE	NONE
88.337	-2.09553	1.01972	-2.05501	0.0398782	0.101343	SNORA70	FALSE	NONE
12939.1	-0.407098	0.222557	-1.82919	0.0673715	0.150559	RPL10	FALSE	NONE
2861.69	-1.51883	0.232875	-6.52207	6.93451e-11	2.64788e-09	EMD	TRUE	DOWN
32202.1	-0.327897	0.172874	-1.89674	0.0578628	0.134405	FLNA	FALSE	NONE
9.40411	-6.48072	1.74573	-3.71233	0.000205356	0.00143797	TKTL1	FALSE	NONE
0	NA	NA	NA	NA	NA	TEX28	FALSE	NONE
0	NA	NA	NA	NA	NA	OPN1MW3	FALSE	NONE
7.61685	3.0265	1.50266	2.01409	0.0439996	0.109232	LOC102030688	FALSE	NONE
1.89734	0.84617	2.6758	0.31623	0.751828	NA	OPN1MW2	FALSE	NONE
11.1674	3.68868	1.58461	2.32782	0.0199216	0.0598864	TEX28P1	FALSE	NONE
1.64269	2.23354	3.34114	0.668497	0.503816	NA	OPN1MW	FALSE	NONE
14.3628	3.95591	1.47683	2.67865	0.00739195	0.0275104	TEX28P2	FALSE	NONE
2.72002	-0.0136766	2.40503	-0.00568667	0.995463	0.997417	OPN1LW	FALSE	NONE
2257.39	-0.467528	0.15899	-2.94062	0.00327561	0.0142871	MECP2	FALSE	NONE
0.630695	-2.59066	3.96473	-0.653425	0.513482	NA	MIR718	FALSE	NONE
2927.89	0.243094	0.131195	1.85292	0.0638934	0.144618	IRAK1	FALSE	NONE
0	NA	NA	NA	NA	NA	MIR3202-2	FALSE	NONE
0	NA	NA	NA	NA	NA	MIR3202-1	FALSE	NONE
482.526	-0.595032	0.324124	-1.83582	0.066385	0.14884	TMEM187	FALSE	NONE
1.56124	-3.8886	3.15156	-1.23387	0.217252	NA	HCFC1-AS1	FALSE	NONE
2852.56	-0.661766	0.235379	-2.8115	0.00493118	0.0199225	HCFC1	FALSE	NONE
1959.44	2.89103	0.305116	9.47519	2.66271e-21	3.63399e-19	RENBP	TRUE	UP
6750.38	0.704092	0.342163	2.05777	0.0396124	0.100886	NAA10	FALSE	NONE
3181.98	1.03638	0.327677	3.1628	0.00156259	0.00779047	ARHGAP4	FALSE	NONE
9.85239	1.94183	1.31747	1.47391	0.140506	0.258239	AVPR2	FALSE	NONE
19.562	1.26641	1.39804	0.905848	0.365016	0.508318	LCA10	FALSE	NONE
156.308	-3.93622	2.30601	-1.70694	0.0878334	0.182967	L1CAM	FALSE	NONE
158.808	-1.18332	0.468309	-2.52679	0.0115109	0.0389915	CYCSP45	FALSE	NONE
25.0742	-3.76731	0.948004	-3.97394	7.06946e-05	0.000580767	PDZD4	FALSE	NONE
6092.02	0.328529	0.336936	0.975049	0.329536	0.472707	SSR4	FALSE	NONE
1397.68	0.199667	0.234492	0.851487	0.394499	0.537466	IDH3G	FALSE	NONE
127.726	-2.00871	1.0551	-1.9038	0.0569359	0.132796	SRPK3	FALSE	NONE
86.3119	-0.252964	0.356202	-0.710169	0.477599	0.61406	PLXNB3	FALSE	NONE
1449.53	0.556436	0.232496	2.39331	0.0166971	0.0520882	ABCD1	FALSE	NONE
8208.83	-0.123215	0.243835	-0.505321	0.613333	0.728807	BCAP31	FALSE	NONE
7377.43	0.633055	0.142017	4.45758	8.28889e-06	9.16109e-05	SLC6A8	FALSE	NONE
1524.49	1.11279	0.342162	3.25223	0.00114504	0.00603595	PNCK	FALSE	NONE
0	NA	NA	NA	NA	NA	RN7SL687P	FALSE	NONE
3.3228	0.52159	1.64934	0.316242	0.751819	0.835468	RPL18AP16	FALSE	NONE
580.472	-3.73751	0.313128	-11.936	7.67907e-33	2.35425e-30	DUSP9	TRUE	DOWN
75.4898	-0.957253	0.62691	-1.52694	0.126776	0.239898	KRT18P48	FALSE	NONE
100.751	0.104491	0.551984	0.189301	0.849857	0.903701	LOC105373383	FALSE	NONE
834.879	-0.182122	0.234168	-0.777741	0.436722	0.577292	CCNQ	FALSE	NONE
0.504556	-2.27064	3.979	-0.570657	0.568232	NA	ATP2B3	FALSE	NONE
2.76457	-3.68477	2.22984	-1.65248	0.0984366	0.199277	BGN	FALSE	NONE
0.126139	-0.502516	4.08047	-0.123152	0.901987	NA	ECMXP	FALSE	NONE
2022.73	0.0804556	0.364205	0.220907	0.825164	0.887238	HAUS7	FALSE	NONE
66.3285	-1.16154	0.561889	-2.0672	0.0387149	0.0991615	TREX2	FALSE	NONE
68.8285	-1.05057	0.567963	-1.84972	0.0643542	0.145397	ZFP92	FALSE	NONE
0.268663	2.00206	4.05625	0.493575	0.621607	NA	PNMA6E	FALSE	NONE
11.5437	4.05105	2.5278	1.6026	0.109024	0.214756	LOC105373378	FALSE	NONE
0	NA	NA	NA	NA	NA	MIR12129	FALSE	NONE
206.493	-3.26132	0.497756	-6.55205	5.67524e-11	2.20282e-09	ZNF275	TRUE	DOWN
0	NA	NA	NA	NA	NA	PNMA6F	FALSE	NONE
0	NA	NA	NA	NA	NA	PWWP4	FALSE	NONE
310.454	-11.5257	1.22211	-9.43104	4.06039e-21	5.47092e-19	MAGEA1	TRUE	DOWN
0	NA	NA	NA	NA	NA	LOC728307	FALSE	NONE
19.8876	-2.2897	0.859388	-2.66434	0.00771397	0.0284437	PNMA6B	FALSE	NONE
56.3265	-1.9012	0.475948	-3.99456	6.48144e-05	0.000541075	PNMA6A	FALSE	NONE
62.5974	-2.08414	0.520035	-4.0077	6.1313e-05	0.000516122	PNMA3	FALSE	NONE
4.55828	5.89586	3.91835	1.50468	0.132406	0.247571	HMGN2P48	FALSE	NONE
2.0929	-1.47297	3.17313	-0.464202	0.642503	NA	PNMA5	FALSE	NONE
7.96794	-0.754213	1.47094	-0.512742	0.608132	0.724797	ZNF185	FALSE	NONE
1112.62	0.523881	0.316989	1.65268	0.0983958	0.199277	NSDHL	FALSE	NONE
327.606	-1.01876	0.524849	-1.94106	0.0522507	0.124234	CETN2	FALSE	NONE
1.75507	-1.83134	2.60573	-0.702813	0.482172	NA	PSMAGEA	FALSE	NONE
806.291	-1.86552	0.275418	-6.77343	1.25765e-11	5.44055e-10	MAGEA6	TRUE	DOWN
0	NA	NA	NA	NA	NA	CSAG3	FALSE	NONE
117.059	-3.05877	0.867746	-3.52496	0.000423554	0.00264381	MAGEA2	FALSE	NONE
55.4963	-2.18968	1.343	-1.63044	0.103009	0.206349	CSAG4	FALSE	NONE
531.698	-1.28473	0.309239	-4.15448	3.26031e-05	0.000298241	MAGEA12	FALSE	NONE
1729.26	-0.855435	0.239188	-3.57642	0.000348333	0.00224513	CSAG1	FALSE	NONE
109.247	-3.06539	0.891536	-3.43832	0.000585337	0.00345968	MAGEA2B	FALSE	NONE
839.281	-1.68228	0.303226	-5.54794	2.89059e-08	6.43658e-07	MAGEA3	TRUE	DOWN
0.288241	-1.44603	4.03378	-0.35848	0.719984	NA	LOC100420250	FALSE	NONE
14.7259	0.157931	1.33468	0.118329	0.905807	0.942104	GABRQ	FALSE	NONE
56.0226	0.674586	0.476925	1.41445	0.15723	0.279241	RPL19P21	FALSE	NONE
660.645	-2.33078	0.414125	-5.62821	1.82086e-08	4.2468e-07	HMGB3	TRUE	DOWN
0	NA	NA	NA	NA	NA	RNU6-383P	FALSE	NONE
8.84588	-6.3932	1.79645	-3.5588	0.00037255	0.00237306	PPIAP91	FALSE	NONE
1478.15	-1.0861	0.205714	-5.27968	1.29408e-07	2.47961e-06	CD99L2	FALSE	NONE
0	NA	NA	NA	NA	NA	CYP2C64P	FALSE	NONE
197.189	-2.18657	0.365353	-5.98482	2.16629e-09	6.2775e-08	MTMR1	TRUE	DOWN
26.6361	-1.64375	0.915723	-1.79504	0.0726481	0.158932	MTM1	FALSE	NONE
1.76508	-4.06512	3.92773	-1.03498	0.300678	NA	MAMLD1	FALSE	NONE
0	NA	NA	NA	NA	NA	MIR2114	FALSE	NONE
219.227	-1.64604	0.669877	-2.45723	0.0140012	0.0454336	LOC643015	FALSE	NONE
49.6886	-3.60982	1.29815	-2.78074	0.00542359	0.0214892	LINC00894	FALSE	NONE
858.096	-1.21422	0.318061	-3.81756	0.000134781	0.000999702	EOLA2	FALSE	NONE
75.5918	-0.479991	0.535382	-0.89654	0.369964	0.513229	HSFX4	FALSE	NONE
38.1561	-8.50127	1.35689	-6.26524	3.72247e-10	1.24794e-08	MAGEA8	TRUE	DOWN
0.14709	-0.502516	4.08047	-0.123152	0.901987	NA	MAGEA8-AS1	FALSE	NONE
0	NA	NA	NA	NA	NA	LINC00850	FALSE	NONE
0	NA	NA	NA	NA	NA	DUTP4	FALSE	NONE
0	NA	NA	NA	NA	NA	MAGEA7P	FALSE	NONE
85.2873	-4.40651	0.702576	-6.27193	3.56596e-10	1.20695e-08	MAGEA9	TRUE	DOWN
10.1456	-3.95907	1.53761	-2.57482	0.0100293	0.0349915	HSFX1	FALSE	NONE
75.9634	-1.45156	0.604734	-2.40032	0.0163807	0.0512295	TMEM185AP1	FALSE	NONE
1.01775	-3.27012	3.94306	-0.829336	0.406915	NA	LOC100420334	FALSE	NONE
0	NA	NA	NA	NA	NA	LOC100420322	FALSE	NONE
3.63298	-5.10801	2.32972	-2.19254	0.0283407	0.0782001	MAGEA11	FALSE	NONE
0	NA	NA	NA	NA	NA	LOC100420321	FALSE	NONE
144.904	-1.5523	0.639958	-2.42562	0.0152821	0.0485805	TMEM185A	FALSE	NONE
11.304	-4.11	1.46678	-2.80207	0.00507762	0.0203741	HSFX2	FALSE	NONE
96.8619	-3.48323	0.554935	-6.27682	3.45568e-10	1.17716e-08	MAGEA9B	TRUE	DOWN
0	NA	NA	NA	NA	NA	HSFX3	FALSE	NONE
494.267	-1.20488	0.216235	-5.57208	2.51717e-08	5.70721e-07	EOLA1	FALSE	NONE
16.4241	-1.13327	1.17799	-0.962038	0.33603	0.479422	LINC00893	FALSE	NONE
12.8846	-0.0443093	1.09956	-0.0402974	0.967856	0.981074	IDSP1	FALSE	NONE
551.298	-2.16846	0.316659	-6.84793	7.49272e-12	3.3652e-10	IDS	TRUE	DOWN
0	NA	NA	NA	NA	NA	RN7SKP267	FALSE	NONE
1.00783	-1.82792	3.95555	-0.462115	0.643999	NA	AFF2	FALSE	NONE
0	NA	NA	NA	NA	NA	RPL7L1P11	FALSE	NONE
2007.3	-2.01149	0.570396	-3.52649	0.000421114	0.00263091	HAX1P1	FALSE	NONE
16780	1.02605	0.136463	7.51888	5.52469e-14	3.50959e-12	FTH1P8	FALSE	NONE
0	NA	NA	NA	NA	NA	RNA5SP524	FALSE	NONE
70.1253	-6.35325	0.882981	-7.19523	6.23575e-13	3.43519e-11	FMR1NB	TRUE	DOWN
141.259	-1.68962	0.679416	-2.48686	0.0128875	0.0425773	FMR1	FALSE	NONE
0.14412	-0.502516	4.08047	-0.123152	0.901987	NA	FMR1-AS1	FALSE	NONE
0	NA	NA	NA	NA	NA	RNU6-382P	FALSE	NONE
407.752	0.318311	0.27732	1.14781	0.251047	0.388404	SLIRPP1	FALSE	NONE
0	NA	NA	NA	NA	NA	MIR514A3	FALSE	NONE
0	NA	NA	NA	NA	NA	MIR514A2	FALSE	NONE
0	NA	NA	NA	NA	NA	MIR514A1	FALSE	NONE
0	NA	NA	NA	NA	NA	MIR510	FALSE	NONE
0	NA	NA	NA	NA	NA	MIR509-1	FALSE	NONE
0	NA	NA	NA	NA	NA	MIR509-3	FALSE	NONE
0	NA	NA	NA	NA	NA	MIR509-2	FALSE	NONE
0	NA	NA	NA	NA	NA	MIR514B	FALSE	NONE
0	NA	NA	NA	NA	NA	MIR508	FALSE	NONE
0	NA	NA	NA	NA	NA	MIR507	FALSE	NONE
0	NA	NA	NA	NA	NA	MIR506	FALSE	NONE
0	NA	NA	NA	NA	NA	MIR513A2	FALSE	NONE
0	NA	NA	NA	NA	NA	MIR513A1	FALSE	NONE
0	NA	NA	NA	NA	NA	MIR513B	FALSE	NONE
0	NA	NA	NA	NA	NA	MIR513C	FALSE	NONE
0	NA	NA	NA	NA	NA	LOC100419907	FALSE	NONE
0.252278	-1.27934	4.04905	-0.315961	0.752032	NA	CXorf51A	FALSE	NONE
0.432361	-2.03303	3.99178	-0.509304	0.610539	NA	CXorf51B	FALSE	NONE
106.669	-3.45525	2.28412	-1.51273	0.130349	0.24482	ANKRD11P2	FALSE	NONE
0	NA	NA	NA	NA	NA	ELL2P4	FALSE	NONE
0	NA	NA	NA	NA	NA	RNA5SP517	FALSE	NONE
0	NA	NA	NA	NA	NA	MIR891A	FALSE	NONE
0	NA	NA	NA	NA	NA	MIR891B	FALSE	NONE
0	NA	NA	NA	NA	NA	MIR892B	FALSE	NONE
0	NA	NA	NA	NA	NA	MIR892A	FALSE	NONE
0	NA	NA	NA	NA	NA	MIR888	FALSE	NONE
0	NA	NA	NA	NA	NA	MIR890	FALSE	NONE
0	NA	NA	NA	NA	NA	MIR892C	FALSE	NONE
0	NA	NA	NA	NA	NA	SLITRK2	FALSE	NONE
0	NA	NA	NA	NA	NA	UFM1P1	FALSE	NONE
1450.73	1.2613	0.219058	5.75784	8.51968e-09	2.16357e-07	TRMT1P1	FALSE	NONE
0	NA	NA	NA	NA	NA	SPANXN1	FALSE	NONE
0	NA	NA	NA	NA	NA	CYCSP44	FALSE	NONE
0	NA	NA	NA	NA	NA	RN7SKP189	FALSE	NONE
0	NA	NA	NA	NA	NA	HNRNPCP10	FALSE	NONE
0	NA	NA	NA	NA	NA	RRM2P4	FALSE	NONE
67.9317	-0.25153	0.499001	-0.504066	0.614215	0.729361	UBE2NL	FALSE	NONE
0	NA	NA	NA	NA	NA	SPANXN2	FALSE	NONE
9.59129	-1.00219	1.55006	-0.646545	0.517927	0.649767	HNRNPH1P2	FALSE	NONE
5.50336	5.16685	2.18795	2.36151	0.0182009	0.0557922	SLITRK4	FALSE	NONE
0	NA	NA	NA	NA	NA	MYCLP3	FALSE	NONE
0	NA	NA	NA	NA	NA	SPANXN3	FALSE	NONE
0	NA	NA	NA	NA	NA	MTND2P39	FALSE	NONE
0	NA	NA	NA	NA	NA	MTND1P33	FALSE	NONE
0	NA	NA	NA	NA	NA	PGBD4P6	FALSE	NONE
7.74278	0.352973	1.66857	0.211543	0.832464	0.892185	SPANXD	FALSE	NONE
0	NA	NA	NA	NA	NA	LOC645188	FALSE	NONE
11.6012	-0.849821	1.09368	-0.777031	0.437141	0.57761	SPANXA2	FALSE	NONE
12.4988	-0.624643	1.04702	-0.596593	0.550779	0.678657	SPANXA1	FALSE	NONE
1.01181	-3.26202	3.94327	-0.827237	0.408103	NA	SPANXA2-OT1	FALSE	NONE
0	NA	NA	NA	NA	NA	NDUFB3P5	FALSE	NONE
8.12913	4.91765	2.38009	2.06616	0.0388134	0.0993416	RBMX2P2	FALSE	NONE
0	NA	NA	NA	NA	NA	SPANXC	FALSE	NONE
90.8525	-7.01667	0.88457	-7.93229	2.15133e-15	1.65488e-13	LDOC1	TRUE	DOWN
1.16704	0.739149	3.79548	0.194744	0.845593	NA	RPL36AP52	FALSE	NONE
3.08513	5.33657	3.30259	1.61587	0.106122	0.21065	RNU6-3P	FALSE	NONE
16.0694	-7.25317	1.54499	-4.69464	2.67075e-06	3.44704e-05	SPANXB1	TRUE	DOWN
0	NA	NA	NA	NA	NA	MIR320D2	FALSE	NONE
0	NA	NA	NA	NA	NA	E2F6P4	FALSE	NONE
0.798737	-2.92583	3.95279	-0.740193	0.459183	NA	GAPDHP67	FALSE	NONE
114.825	-1.62505	0.469128	-3.46398	0.00053224	0.00320769	SLC9A6	FALSE	NONE
489.763	-1.55291	0.245515	-6.32509	2.53078e-10	8.81977e-09	MMGT1	TRUE	DOWN
1.53005	-2.04382	3.91083	-0.522606	0.601248	NA	CT45A11P	FALSE	NONE
331.531	-1.42148	0.219687	-6.47049	9.7684e-11	3.66384e-09	SAGE1	FALSE	NONE
10.3127	-0.0352068	1.18751	-0.0296475	0.976348	0.98642	CT45A10	FALSE	NONE
178.63	-1.15531	0.27844	-4.14922	3.3361e-05	0.000303927	CT45A9	FALSE	NONE
8.87955	-0.217421	1.4796	-0.146946	0.883174	0.926077	CT45A8	FALSE	NONE
0	NA	NA	NA	NA	NA	CT45A7	FALSE	NONE
0	NA	NA	NA	NA	NA	CT45A2	FALSE	NONE
0	NA	NA	NA	NA	NA	CT45A6	FALSE	NONE
120.606	-0.653604	0.321188	-2.03496	0.0418551	0.105117	CT45A5	FALSE	NONE
14.6093	-1.32352	1.35274	-0.978399	0.327877	0.471186	CT45A3	FALSE	NONE
0.252278	-1.27934	4.04905	-0.315961	0.752032	NA	MGAT2P2	FALSE	NONE
0.252278	-1.27934	4.04905	-0.315961	0.752032	NA	MGAT2P1	FALSE	NONE
11.5168	-0.38483	1.44881	-0.265619	0.790533	0.863297	CT45A1	FALSE	NONE
0	NA	NA	NA	NA	NA	SAGE2P	FALSE	NONE
0	NA	NA	NA	NA	NA	SAGE3P	FALSE	NONE
0	NA	NA	NA	NA	NA	ETS2P1	FALSE	NONE
172.095	-0.99861	0.608183	-1.64196	0.100599	0.202613	INTS6L	FALSE	NONE
1.4522	-2.68603	3.49584	-0.768351	0.442279	NA	INTS6L-AS1	FALSE	NONE
3.57875	-1.14989	2.13998	-0.537335	0.591036	0.711679	WDR4P1	FALSE	NONE
552.421	-0.653338	0.315388	-2.07154	0.0383086	0.0983907	CROCCP1	FALSE	NONE
0.252278	-1.27934	4.04905	-0.315961	0.752032	NA	RNA5SP515	FALSE	NONE
34.1408	-4.40936	0.899284	-4.9032	9.42897e-07	1.40862e-05	SMIM10L2A	TRUE	DOWN
0.504556	-2.27064	3.979	-0.570657	0.568232	NA	LOC100506790	FALSE	NONE
111.739	-1.88059	0.681714	-2.75862	0.00580464	0.0226929	ZNF449	FALSE	NONE
0.252278	-1.27934	4.04905	-0.315961	0.752032	NA	ETDC	FALSE	NONE
0	NA	NA	NA	NA	NA	LOC100421043	FALSE	NONE
1.26139	-3.58662	3.93594	-0.91125	0.362164	NA	ETDA	FALSE	NONE
71.074	-1.92922	0.481975	-4.00273	6.26152e-05	0.000525203	ZNF75D	FALSE	NONE
0	NA	NA	NA	NA	NA	LOC100419794	FALSE	NONE
11.6068	-3.83851	1.45204	-2.64353	0.00820463	0.0298061	LOC650024	FALSE	NONE
1.09292	-3.37615	3.9405	-0.856782	0.391566	NA	LOC728470	FALSE	NONE
301.898	-1.65866	0.237123	-6.99492	2.65407e-12	1.29663e-10	CT55	TRUE	DOWN
0	NA	NA	NA	NA	NA	LOC100419791	FALSE	NONE
0	NA	NA	NA	NA	NA	SMIM10L2B-AS1	FALSE	NONE
0	NA	NA	NA	NA	NA	ETDB	FALSE	NONE
34.2885	-4.76893	1.16936	-4.07823	4.53808e-05	0.000395544	SMIM10L2B	FALSE	NONE
0	NA	NA	NA	NA	NA	NCLP2	FALSE	NONE
0.268663	2.00206	4.05625	0.493575	0.621607	NA	TMEM255A	FALSE	NONE
302.984	-1.16052	0.240728	-4.82086	1.42938e-06	2.02662e-05	ZBTB33	FALSE	NONE
25.6831	-6.19136	1.29351	-4.78648	1.69731e-06	2.34827e-05	NKAPP1	TRUE	DOWN
6.74268	-4.29823	1.77446	-2.42228	0.0154236	0.0489163	EEF1A1P30	FALSE	NONE
17.2115	-1.77817	1.21202	-1.46711	0.142347	0.260598	SFR1P1	FALSE	NONE
1512.87	-2.23513	0.327431	-6.82627	8.71506e-12	3.87308e-10	RHOXF2	TRUE	DOWN
0	NA	NA	NA	NA	NA	LINC01402	FALSE	NONE
4.49473	-5.41488	2.19853	-2.46296	0.0137797	0.0448386	RHOXF1	FALSE	NONE
1085.64	-2.07734	0.343697	-6.04409	1.50256e-09	4.47679e-08	RHOXF2B	TRUE	DOWN
4.77773	-1.93768	1.95004	-0.993662	0.320388	0.462784	RHOXF1-AS1	FALSE	NONE
0.288241	-1.44603	4.03378	-0.35848	0.719984	NA	RHOXF1P1	FALSE	NONE
4.33299	-0.885361	2.29348	-0.386034	0.699471	0.796716	RHOXF1P2	FALSE	NONE
1.69672	-4.01323	3.20991	-1.25026	0.211203	NA	RHOXF1P3	FALSE	NONE
188.55	1.15707	0.44865	2.57899	0.00990884	0.0346465	PRPF4BP1	FALSE	NONE
2.10203	-4.32065	3.76702	-1.14697	0.251395	NA	LOC100506955	FALSE	NONE
0	NA	NA	NA	NA	NA	SLC6A14P2	FALSE	NONE
0	NA	NA	NA	NA	NA	SLC6A14P1	FALSE	NONE
0.864722	-3.03523	3.94945	-0.76852	0.442178	NA	CT83	FALSE	NONE
0.252278	-1.27934	4.04905	-0.315961	0.752032	NA	SLC6A14	FALSE	NONE
0	NA	NA	NA	NA	NA	RNU6-154P	FALSE	NONE
0	NA	NA	NA	NA	NA	AGTR2	FALSE	NONE
42.5845	-0.634473	0.654911	-0.968793	0.332649	0.475625	API5P1	FALSE	NONE
0	NA	NA	NA	NA	NA	AKR1B1P8	FALSE	NONE
0	NA	NA	NA	NA	NA	RN7SL712P	FALSE	NONE
0	NA	NA	NA	NA	NA	DANT1	FALSE	NONE
0.14412	-0.502516	4.08047	-0.123152	0.901987	NA	DANT2	FALSE	NONE
931.612	-0.555108	0.266511	-2.08287	0.0372627	0.0964935	SUMO2P21	FALSE	NONE
18.8914	-0.0398734	0.856742	-0.0465407	0.962879	0.978373	EEF1GP5	FALSE	NONE
0.576481	-2.44915	3.97066	-0.616811	0.537359	NA	ASS1P5	FALSE	NONE
3.81325	5.62931	3.92069	1.4358	0.15106	0.27196	PHF5FP	FALSE	NONE
4.82326	0.700334	2.1494	0.325828	0.744554	0.829487	PLS3	FALSE	NONE
0	NA	NA	NA	NA	NA	PLS3-AS1	FALSE	NONE
0	NA	NA	NA	NA	NA	TUBAP6	FALSE	NONE
7.09834	-6.07555	1.90027	-3.1972	0.00138769	0.00705314	LUZP4	FALSE	NONE
4.49295	2.08897	1.57754	1.32419	0.185439	0.313471	RPL36P18	FALSE	NONE
9.60838	-6.51209	1.73599	-3.75123	0.000175971	0.0012593	RBMXL3	FALSE	NONE
0.252278	-1.27934	4.04905	-0.315961	0.752032	NA	TMSB4XP7	FALSE	NONE
0	NA	NA	NA	NA	NA	SNORA35B	FALSE	NONE
152.987	1.50814	0.346936	4.34703	1.37993e-05	0.000141566	LRCH2	FALSE	NONE
0	NA	NA	NA	NA	NA	YAP1P2	FALSE	NONE
0	NA	NA	NA	NA	NA	LOC100419790	FALSE	NONE
0	NA	NA	NA	NA	NA	RNU6-648P	FALSE	NONE
1.87224	-2.37209	3.19613	-0.742177	0.45798	NA	IL13RA2	FALSE	NONE
0	NA	NA	NA	NA	NA	MIR448	FALSE	NONE
29.6186	0.130241	0.919405	0.141658	0.88735	0.928982	HSPA8P7	FALSE	NONE
0	NA	NA	NA	NA	NA	MIR1911	FALSE	NONE
0	NA	NA	NA	NA	NA	MIR1298	FALSE	NONE
0	NA	NA	NA	NA	NA	MIR1264	FALSE	NONE
0	NA	NA	NA	NA	NA	MIR1912	FALSE	NONE
0	NA	NA	NA	NA	NA	MIR764	FALSE	NONE
0	NA	NA	NA	NA	NA	SNORA35	FALSE	NONE
0	NA	NA	NA	NA	NA	RPL36AP53	FALSE	NONE
3.84335	-5.19018	2.28481	-2.2716	0.0231105	0.0670066	HTR2C	FALSE	NONE
102.756	-0.863541	0.551133	-1.56685	0.11715	0.226382	SSU72P1	FALSE	NONE
13.0612	-2.09301	1.81752	-1.15158	0.249495	0.386739	TNPO3P1	FALSE	NONE
0.576481	-2.44915	3.97066	-0.616811	0.537359	NA	RN7SL93P	FALSE	NONE
0	NA	NA	NA	NA	NA	RNU1-57P	FALSE	NONE
0	NA	NA	NA	NA	NA	QTRT1P1	FALSE	NONE
0.648676	-2.62852	3.96324	-0.663223	0.507188	NA	XACT	FALSE	NONE
321.078	0.451993	0.36263	1.24643	0.212607	0.344925	PPIHP2	FALSE	NONE
0.576481	-2.44915	3.97066	-0.616811	0.537359	NA	LOC101928437	FALSE	NONE
0	NA	NA	NA	NA	NA	TEX13A	FALSE	NONE
0	NA	NA	NA	NA	NA	IL1RAPL2	FALSE	NONE
0	NA	NA	NA	NA	NA	ESX1	FALSE	NONE
334.899	-1.20223	0.280853	-4.28065	1.86344e-05	0.000183516	FAM199X	FALSE	NONE
100.09	1.33197	0.652517	2.04129	0.0412225	0.103905	LOC286437	FALSE	NONE
0.7145	-2.75988	3.95836	-0.697229	0.48566	NA	ZCCHC18	FALSE	NONE
1.52978	-2.02896	3.43191	-0.591203	0.554385	NA	SLC25A53	FALSE	NONE
0	NA	NA	NA	NA	NA	LOC101060236	FALSE	NONE
2.74038	-3.67062	2.97243	-1.23489	0.216872	0.350073	H2BW3P	FALSE	NONE
1.16484	-3.46511	3.93849	-0.879805	0.378965	NA	H2BW2	FALSE	NONE
1.17672	-3.47925	3.93819	-0.883464	0.376986	NA	H2BW1	FALSE	NONE
2.14976	-4.34999	3.04827	-1.42703	0.15357	NA	H2BW4P	FALSE	NONE
0	NA	NA	NA	NA	NA	DPPA3P1	FALSE	NONE
0	NA	NA	NA	NA	NA	SLC25A53P1	FALSE	NONE
13.3479	-6.98464	1.74805	-3.99567	6.45128e-05	0.000538982	TMSB15B	FALSE	NONE
0.504556	-2.27064	3.979	-0.570657	0.568232	NA	ELF2P1	FALSE	NONE
0	NA	NA	NA	NA	NA	H2BP9	FALSE	NONE
0	NA	NA	NA	NA	NA	TMSB15B-AS1	FALSE	NONE
59.1106	-3.70458	0.84784	-4.36943	1.24571e-05	0.000129875	TMSB15A	FALSE	NONE
0	NA	NA	NA	NA	NA	TCP11X2	FALSE	NONE
37.8946	-7.52544	1.32424	-5.68284	1.32475e-08	3.19177e-07	NXF2B	TRUE	DOWN
0	NA	NA	NA	NA	NA	LOC100499471	FALSE	NONE
17.3953	-6.39607	1.48039	-4.32052	1.55662e-05	0.000157028	NXF2	FALSE	NONE
0	NA	NA	NA	NA	NA	TCP11X1	FALSE	NONE
0.134332	1.41552	4.07969	0.346968	0.728615	NA	TCP11X3P	FALSE	NONE
128.935	-3.56872	0.609086	-5.85913	4.65294e-09	1.25227e-07	BEX5	TRUE	DOWN
0	NA	NA	NA	NA	NA	TCEAL6	FALSE	NONE
0	NA	NA	NA	NA	NA	RNU6-587P	FALSE	NONE
0	NA	NA	NA	NA	NA	LOC100420247	FALSE	NONE
4.95624	-0.951259	2.11966	-0.448778	0.653591	0.760176	ARMCX2	FALSE	NONE
4.51091	-1.33073	1.75912	-0.756477	0.449363	0.588888	RNU6-30P	FALSE	NONE
360.457	-1.05459	0.406372	-2.59514	0.00945538	0.0333643	ARMCX3	FALSE	NONE
346.214	-0.0522945	0.302204	-0.173044	0.862617	0.912618	ARMCX6	FALSE	NONE
71.8847	-1.70792	0.602996	-2.83239	0.00462013	0.0188895	ARMCX7P	FALSE	NONE
16.3823	0.209644	1.36461	0.153629	0.877902	0.922607	ARMCX1	FALSE	NONE
18.579	-0.389995	1.47466	-0.264465	0.791422	0.863652	PRKCIP1	FALSE	NONE
0	NA	NA	NA	NA	NA	PPIAP90	FALSE	NONE
2.39121	-2.76893	3.03953	-0.910971	0.362311	NA	ARMCX4	FALSE	NONE
0	NA	NA	NA	NA	NA	HNRNPH2	FALSE	NONE
980.914	0.297502	0.212862	1.39763	0.162224	0.28555	GLA	FALSE	NONE
35.1705	-1.67806	0.725046	-2.31442	0.0206446	0.06157	RPL36A	FALSE	NONE
0	NA	NA	NA	NA	NA	RPL36A-HNRNPH2	FALSE	NONE
673.856	0.481559	0.206622	2.33062	0.0197732	0.0595759	BTK	FALSE	NONE
806.209	1.05165	0.357351	2.94291	0.00325142	0.0141904	TIMM8A	FALSE	NONE
1.11381	-0.0528104	3.88836	-0.0135817	0.989164	NA	RPL21P132	FALSE	NONE
3.42854	-5.02341	2.4616	-2.04071	0.0412795	0.104005	NANOGNBP3	FALSE	NONE
0	NA	NA	NA	NA	NA	RNU6-934P	FALSE	NONE
0	NA	NA	NA	NA	NA	FNDC3CP	FALSE	NONE
394.95	-0.677989	0.271261	-2.4994	0.0124405	0.0414435	TAF9B	FALSE	NONE
4718.21	-0.246884	0.143826	-1.71655	0.0860617	0.180288	PGK1	FALSE	NONE
25.8173	0.696809	0.869719	0.801189	0.423022	0.564119	PGAM4	FALSE	NONE
12.2568	-1.95843	1.33218	-1.4701	0.141536	0.259494	LOC101241901	FALSE	NONE
262.749	0.767702	0.353898	2.16928	0.0300618	0.0817702	ATP7A	FALSE	NONE
1285.22	0.656483	0.27843	2.3578	0.0183835	0.0562197	COX7B	FALSE	NONE
0.288241	-1.44603	4.03378	-0.35848	0.719984	NA	RN7SL460P	FALSE	NONE
0	NA	NA	NA	NA	NA	RNU6-854P	FALSE	NONE
461.268	-1.07336	0.323904	-3.31381	0.000920344	0.00505424	MAGT1	FALSE	NONE
0	NA	NA	NA	NA	NA	FABP5P15	FALSE	NONE
181.759	1.17565	0.380301	3.09136	0.00199244	0.00951426	ATRX	FALSE	NONE
0	NA	NA	NA	NA	NA	FGF16	FALSE	NONE
0	NA	NA	NA	NA	NA	SPRYD7P1	FALSE	NONE
0	NA	NA	NA	NA	NA	RNA5SP509	FALSE	NONE
0	NA	NA	NA	NA	NA	MIR325	FALSE	NONE
0	NA	NA	NA	NA	NA	MIR384	FALSE	NONE
0	NA	NA	NA	NA	NA	MIR325HG	FALSE	NONE
0	NA	NA	NA	NA	NA	TRAPPC13P1	FALSE	NONE
0	NA	NA	NA	NA	NA	RNA5SP508	FALSE	NONE
7.49722	-3.5098	1.63518	-2.14643	0.0318384	0.0855142	MAGEE1	FALSE	NONE
6136.07	-1.1605	0.395924	-2.93112	0.00337738	0.0146314	LDHBP2	FALSE	NONE
0	NA	NA	NA	NA	NA	LOC100533728	FALSE	NONE
0	NA	NA	NA	NA	NA	RNU6-867P	FALSE	NONE
0	NA	NA	NA	NA	NA	MMADHCP1	FALSE	NONE
545.698	1.14689	0.283447	4.04621	5.20531e-05	0.000446958	PBDC1	FALSE	NONE
32.8654	-1.07957	1.096	-0.985012	0.324618	0.467586	ARL5AP5	FALSE	NONE
0.829279	0.912106	3.95529	0.230604	0.817622	NA	NAP1L6P	FALSE	NONE
0	NA	NA	NA	NA	NA	PABPC1L2A	FALSE	NONE
0.252278	-1.27934	4.04905	-0.315961	0.752032	NA	PABPC1L2B	FALSE	NONE
0	NA	NA	NA	NA	NA	PABPC1L2B-AS1	FALSE	NONE
4.11333	-1.42626	2.08075	-0.685453	0.493058	0.627944	FAM226A	FALSE	NONE
0	NA	NA	NA	NA	NA	FAM236A	FALSE	NONE
0	NA	NA	NA	NA	NA	FAM236C	FALSE	NONE
0.630695	-2.59066	3.96473	-0.653425	0.513482	NA	DMRTC1	FALSE	NONE
0	NA	NA	NA	NA	NA	FAM236D	FALSE	NONE
0	NA	NA	NA	NA	NA	FAM236B	FALSE	NONE
1.117	-3.40659	3.9398	-0.86466	0.387225	NA	FAM226B	FALSE	NONE
0.792797	-2.91568	3.95311	-0.737567	0.460778	NA	DMRTC1B	FALSE	NONE
0	NA	NA	NA	NA	NA	RNU1-112P	FALSE	NONE
0.588361	-2.4766	3.96946	-0.623912	0.532685	NA	CAPZA1P3	FALSE	NONE
0.268663	2.00206	4.05625	0.493575	0.621607	NA	PHKA1-AS1	FALSE	NONE
4.52726	-0.107573	2.1411	-0.0502421	0.959929	0.976548	MATR3P1	FALSE	NONE
273.362	-0.276838	0.507147	-0.545873	0.585153	0.707334	PHKA1	FALSE	NONE
0.29418	-1.47173	4.03157	-0.365051	0.715073	NA	RNU2-68P	FALSE	NONE
204.539	-1.00868	0.318013	-3.17182	0.00151486	0.00758831	HDAC8	FALSE	NONE
0	NA	NA	NA	NA	NA	MIR1468	FALSE	NONE
0.29418	-1.47173	4.03157	-0.365051	0.715073	NA	BTF3P8	FALSE	NONE
0	NA	NA	NA	NA	NA	ARHGEF9-IT1	FALSE	NONE
3.07788	-4.87105	2.52331	-1.93042	0.0535546	0.126594	ARHGEF9	FALSE	NONE
431.114	0.448602	0.319276	1.40506	0.160003	0.282971	LINC01278	FALSE	NONE
57.3607	-3.40008	1.34538	-2.52722	0.011497	0.0389583	SPIN4	FALSE	NONE
42.4861	-0.729477	0.887123	-0.822295	0.410909	0.552773	CBX1P1	FALSE	NONE
0	NA	NA	NA	NA	NA	SPIN4-AS1	FALSE	NONE
0	NA	NA	NA	NA	NA	LOC100533730	FALSE	NONE
0	NA	NA	NA	NA	NA	LOC100533729	FALSE	NONE
0	NA	NA	NA	NA	NA	RNU6-434P	FALSE	NONE
0	NA	NA	NA	NA	NA	RPL7AP71	FALSE	NONE
2.00103	1.88079	2.58398	0.727865	0.466696	NA	WNK3	FALSE	NONE
0	NA	NA	NA	NA	NA	RPL37P24	FALSE	NONE
261.296	-0.0584043	0.297451	-0.19635	0.844336	0.900347	FAM120C	FALSE	NONE
272.84	-0.491141	0.368166	-1.33402	0.182196	0.30981	PHF8	FALSE	NONE
0	NA	NA	NA	NA	NA	RNA5SP505	FALSE	NONE
608.717	-1.00221	0.451892	-2.21782	0.0265672	0.0745756	MRPS18CP7	FALSE	NONE
28.5525	-2.2625	1.55088	-1.45886	0.144605	0.263568	MRPL32P2	FALSE	NONE
0	NA	NA	NA	NA	NA	MIRLET7F2	FALSE	NONE
0	NA	NA	NA	NA	NA	MIR98	FALSE	NONE
5801.56	0.845974	0.158951	5.32224	1.02497e-07	2.01508e-06	HUWE1	FALSE	NONE
0	NA	NA	NA	NA	NA	VTRNA3-1P	FALSE	NONE
58.4421	-2.82885	1.04842	-2.69819	0.0069718	0.0262615	TIPINP1	FALSE	NONE
4762.4	0.872656	0.177798	4.90814	9.19428e-07	1.38087e-05	HSD17B10	FALSE	NONE
13.3535	0.152673	1.65864	0.092047	0.926661	0.954874	RIBC1	FALSE	NONE
0	NA	NA	NA	NA	NA	MIR6857	FALSE	NONE
1420.06	-0.757911	0.256889	-2.95035	0.00317416	0.0139163	SMC1A	FALSE	NONE
0.441271	-2.05988	3.99023	-0.51623	0.605694	NA	RPSAP62	FALSE	NONE
799.896	-0.0566292	0.318807	-0.177629	0.859015	0.910028	IQSEC2	FALSE	NONE
0	NA	NA	NA	NA	NA	MIR6894	FALSE	NONE
0.441271	-2.05988	3.99023	-0.51623	0.605694	NA	MIR6895	FALSE	NONE
2631.37	0.11732	0.291503	0.402466	0.687341	0.786925	KDM5C	FALSE	NONE
2.13003	2.69199	2.46203	1.0934	0.274217	NA	ACTG1P10	FALSE	NONE
0	NA	NA	NA	NA	NA	RNU7-37P	FALSE	NONE
32.9999	1.45896	1.02183	1.4278	0.153351	0.274681	KANTR	FALSE	NONE
2500.06	1.73499	0.152876	11.349	7.50046e-30	1.68792e-27	TSPYL2	TRUE	UP
7.42146	2.18743	1.6226	1.3481	0.177626	0.304447	GPR173	FALSE	NONE
387.166	0.13866	0.299111	0.463573	0.642953	0.752145	FAM156A	FALSE	NONE
386.155	0.325165	0.286818	1.1337	0.256921	0.394807	FAM156B	FALSE	NONE
1.00274	-3.24917	3.73218	-0.870584	0.383981	NA	XAGE3	FALSE	NONE
177.843	-2.53786	0.485692	-5.22526	1.73912e-07	3.24135e-06	EIF4A2P4	TRUE	DOWN
4.36402	-3.65732	1.99026	-1.83761	0.0661196	0.148418	XAGE5	FALSE	NONE
0	NA	NA	NA	NA	NA	SPANXN5	FALSE	NONE
620.205	-2.84904	0.239574	-11.8921	1.30063e-32	3.9305e-30	SSX2B	TRUE	DOWN
0.379857	2.33755	4.03697	0.579037	0.562564	NA	LOC102723585	FALSE	NONE
0.126139	-0.502516	4.08047	-0.123152	0.901987	NA	LOC791098	FALSE	NONE
290.01	-2.73452	0.373368	-7.32393	2.40812e-13	1.40722e-11	SSX2	TRUE	DOWN
0.529134	1.49139	4.02985	0.370085	0.711319	NA	SSXP5	FALSE	NONE
0	NA	NA	NA	NA	NA	RNA5SP504	FALSE	NONE
2.94124	-0.465135	2.43368	-0.191124	0.848429	0.902845	LOC791097	FALSE	NONE
0.7145	-2.75988	3.95836	-0.697229	0.48566	NA	SSX7	FALSE	NONE
1.57406	-2.74699	2.73882	-1.00298	0.315869	NA	SSX8P	FALSE	NONE
0.126139	-0.502516	4.08047	-0.123152	0.901987	NA	LOC100420089	FALSE	NONE
0.272375	1.4309	4.07909	0.350787	0.725748	NA	SSXP1	FALSE	NONE
0	NA	NA	NA	NA	NA	SSXP4	FALSE	NONE
0.252278	-1.27934	4.04905	-0.315961	0.752032	NA	RBM22P11	FALSE	NONE
446.035	-0.464966	0.192305	-2.41786	0.015612	0.0493214	XAGE1B	FALSE	NONE
0	NA	NA	NA	NA	NA	RBM22P7	FALSE	NONE
802.15	-0.249909	0.173137	-1.44342	0.148902	0.269543	XAGE1A	FALSE	NONE
0	NA	NA	NA	NA	NA	RBM22P6	FALSE	NONE
13.3257	4.19023	1.16422	3.59918	0.000319224	0.00208272	XAGE2	FALSE	NONE
0	NA	NA	NA	NA	NA	MIR8088	FALSE	NONE
0	NA	NA	NA	NA	NA	LOC100421603	FALSE	NONE
0	NA	NA	NA	NA	NA	SNORA11D	FALSE	NONE
15.5807	-2.0988	1.31316	-1.59829	0.109979	0.216117	MAGED4	FALSE	NONE
0.29418	-1.47173	4.03157	-0.365051	0.715073	NA	SNORA11E	FALSE	NONE
17.9206	-2.181	1.64964	-1.32211	0.186131	0.314264	MAGED4B	FALSE	NONE
0	NA	NA	NA	NA	NA	TPMTP3	FALSE	NONE
1426.55	-0.263839	0.277317	-0.951399	0.341402	0.484407	UQCR10P1	FALSE	NONE
11.5869	-2.58461	1.32844	-1.94559	0.0517035	0.123307	IPO7P1	FALSE	NONE
0	NA	NA	NA	NA	NA	RNU6-504P	FALSE	NONE
0	NA	NA	NA	NA	NA	LOC100631242	FALSE	NONE
275.669	-3.16902	0.306172	-10.3505	4.16497e-25	7.16306e-23	MAGED1	TRUE	DOWN
185.125	-2.49494	0.794901	-3.13869	0.00169707	0.00833523	GSPT2	FALSE	NONE
0	NA	NA	NA	NA	NA	CENPVL1	FALSE	NONE
0	NA	NA	NA	NA	NA	CENPVL2	FALSE	NONE
0	NA	NA	NA	NA	NA	CENPVL3	FALSE	NONE
0	NA	NA	NA	NA	NA	TRE-CTC18-1	FALSE	NONE
0	NA	NA	NA	NA	NA	LINC01496	FALSE	NONE
14.5746	-7.11264	1.59532	-4.45843	8.25626e-06	9.13456e-05	NUDT11	TRUE	DOWN
3.31009	-1.5455	2.14313	-0.721143	0.470821	0.608081	EZHIP	FALSE	NONE
0	NA	NA	NA	NA	NA	LOC100419238	FALSE	NONE
0.268663	2.00206	4.05625	0.493575	0.621607	NA	NUDT10	FALSE	NONE
0	NA	NA	NA	NA	NA	LOC100420331	FALSE	NONE
0	NA	NA	NA	NA	NA	LINC01284	FALSE	NONE
0	NA	NA	NA	NA	NA	LOC100420318	FALSE	NONE
0	NA	NA	NA	NA	NA	HMGB1P15	FALSE	NONE
0	NA	NA	NA	NA	NA	BMP15	FALSE	NONE
0	NA	NA	NA	NA	NA	H3P44	FALSE	NONE
0	NA	NA	NA	NA	NA	RNU6-935P	FALSE	NONE
0	NA	NA	NA	NA	NA	SHROOM4	FALSE	NONE
0.268663	2.00206	4.05625	0.493575	0.621607	NA	DGKK	FALSE	NONE
0	NA	NA	NA	NA	NA	CCNB3	FALSE	NONE
0	NA	NA	NA	NA	NA	AKAP4	FALSE	NONE
0	NA	NA	NA	NA	NA	PYY3	FALSE	NONE
0	NA	NA	NA	NA	NA	MIR502	FALSE	NONE
0	NA	NA	NA	NA	NA	MIR660	FALSE	NONE
0	NA	NA	NA	NA	NA	MIR500B	FALSE	NONE
0	NA	NA	NA	NA	NA	MIR501	FALSE	NONE
0	NA	NA	NA	NA	NA	MIR362	FALSE	NONE
0	NA	NA	NA	NA	NA	MIR500A	FALSE	NONE
0	NA	NA	NA	NA	NA	MIR188	FALSE	NONE
0	NA	NA	NA	NA	NA	MIR532	FALSE	NONE
0	NA	NA	NA	NA	NA	RNU6-421P	FALSE	NONE
761.65	1.02929	0.285173	3.60936	0.000306956	0.00201407	CLCN5	FALSE	NONE
0	NA	NA	NA	NA	NA	CPSF1P2	FALSE	NONE
105.411	-0.304451	0.761303	-0.399907	0.689225	0.788689	USP27X	FALSE	NONE
11.3346	-0.564419	1.47211	-0.383407	0.701418	0.798203	USP27X-DT	FALSE	NONE
77.5525	-1.62544	0.642683	-2.52914	0.0114342	0.0387938	PAGE4	FALSE	NONE
347.751	-3.70668	0.470403	-7.87979	3.27924e-15	2.48635e-13	PAGE1	TRUE	DOWN
0	NA	NA	NA	NA	NA	SALL1P1	FALSE	NONE
23.2402	-1.14438	0.815934	-1.40255	0.160752	0.2839	VDAC1P2	FALSE	NONE
4513.63	0.668241	0.276276	2.41874	0.0155743	0.0492245	GAGE1	FALSE	NONE
1539.34	1.5321	0.343796	4.45641	8.3342e-06	9.20155e-05	GAGE2A	TRUE	UP
1549.33	1.52536	0.348747	4.37384	1.22082e-05	0.000127911	GAGE12H	FALSE	NONE
3468.94	1.01531	0.275033	3.69162	0.000222833	0.00153895	GAGE12G	FALSE	NONE
3548.2	1.03807	0.281106	3.69282	0.000221783	0.0015332	GAGE12F	FALSE	NONE
1560.72	1.50536	0.328053	4.58877	4.45865e-06	5.36203e-05	GAGE12E	TRUE	UP
1524.1	1.58561	0.345499	4.58933	4.44679e-06	5.35082e-05	GAGE12D	TRUE	UP
1511.58	1.52333	0.33354	4.56716	4.94385e-06	5.84585e-05	GAGE12C	TRUE	UP
4132.77	1.20152	0.285623	4.20668	2.59153e-05	0.000243867	GAGE12B	FALSE	NONE
2165.98	0.751553	0.328617	2.28702	0.0221949	0.0650021	GAGE13	FALSE	NONE
4234.83	0.78118	0.285751	2.73378	0.0062612	0.0241344	GAGE12J	FALSE	NONE
2065.49	0.670145	0.233429	2.87087	0.0040934	0.0171062	GAGE10	FALSE	NONE
60.8278	-0.464226	1.16949	-0.396946	0.691407	0.790254	PPP1R3F	FALSE	NONE
0.80599	3.42686	3.9702	0.863146	0.388057	NA	FLICR	FALSE	NONE
28.3378	1.79901	1.0028	1.79399	0.0728153	0.159158	FOXP3	FALSE	NONE
1340.59	1.68759	0.274401	6.15008	7.74454e-10	2.45252e-08	CCDC22	TRUE	UP
6492.95	1.53691	0.194898	7.88573	3.12708e-15	2.37951e-13	HSPB1P2	TRUE	UP
128.108	1.03919	0.537164	1.93459	0.0530409	0.125714	CACNA1F	FALSE	NONE
1.34332	4.15195	3.94534	1.05237	0.292631	NA	SYP-AS1	FALSE	NONE
133.299	0.373512	0.522779	0.714474	0.474934	0.611489	SYP	FALSE	NONE
1370.74	1.30059	0.186875	6.95968	3.41053e-12	1.63227e-10	PRICKLE3	FALSE	NONE
232.67	-1.86504	0.584148	-3.19275	0.00140923	0.00714548	PLP2	FALSE	NONE
1253.06	5.32527	0.420914	12.6517	1.09518e-36	3.86123e-34	MAGIX	TRUE	UP
18.9055	2.18187	1.56148	1.39731	0.16232	0.285552	RN7SL262P	FALSE	NONE
1074.76	0.404293	0.259108	1.56033	0.118683	0.228467	GPKOW	FALSE	NONE
0	NA	NA	NA	NA	NA	RNU4-52P	FALSE	NONE
1866.05	1.49212	0.265579	5.61838	1.92762e-08	4.46136e-07	WDR45	FALSE	NONE
374.45	0.787773	0.422466	1.8647	0.0622229	0.141854	PRAF2	FALSE	NONE
136.21	0.403583	0.472949	0.853332	0.393475	0.536486	CCDC120	FALSE	NONE
820.637	0.236782	0.273708	0.865092	0.386988	0.530548	TFE3	FALSE	NONE
896.254	-0.0238113	0.298079	-0.0798823	0.936331	0.960859	GRIPAP1	FALSE	NONE
252.308	-0.670537	0.245444	-2.73194	0.00629634	0.0242433	KCND1	FALSE	NONE
4.95477	0.00432585	1.66522	0.00259777	0.997927	0.999203	RNU6-722P	FALSE	NONE
8910.45	0.753485	0.153558	4.90686	9.25461e-07	1.38551e-05	OTUD5	FALSE	NONE
4554.57	0.510174	0.16079	3.17291	0.00150917	0.00756515	PIM2	FALSE	NONE
635.658	-0.828507	0.332641	-2.49069	0.0127494	0.0422131	SLC35A2	FALSE	NONE
5585.23	1.17712	0.276792	4.25274	2.11173e-05	0.000204822	PQBP1	FALSE	NONE
7073.04	0.374219	0.200094	1.87021	0.0614543	0.140602	TIMM17B	FALSE	NONE
75.0659	0.0441061	0.86093	0.0512308	0.959142	0.976201	PCSK1N	FALSE	NONE
13.8536	0.0667244	1.47428	0.0452589	0.963901	0.97868	ERAS	FALSE	NONE
1931.26	-0.774066	0.16471	-4.69958	2.60697e-06	3.38122e-05	HDAC6	FALSE	NONE
27398.3	1.80651	0.259454	6.96272	3.33755e-12	1.6046e-10	GATA1	TRUE	UP
0	NA	NA	NA	NA	NA	RNU6-29P	FALSE	NONE
260.057	-2.33947	1.70271	-1.37397	0.16945	0.294059	LOC100420869	FALSE	NONE
110.395	-1.45916	0.551108	-2.64767	0.00810475	0.0295091	GLOD5	FALSE	NONE
0	NA	NA	NA	NA	NA	RNU6-1056P	FALSE	NONE
2181.06	0.191637	0.162198	1.1815	0.237405	0.372807	SUV39H1	FALSE	NONE
445.899	2.69794	0.22755	11.8565	1.99175e-32	5.85188e-30	WAS	TRUE	UP
1.31055	0.696965	3.86583	0.180289	0.856926	NA	VN1R110P	FALSE	NONE
7172.86	1.53199	0.293245	5.22426	1.74853e-07	3.25602e-06	WDR13	TRUE	UP
0.402995	2.45316	4.02985	0.608747	0.542692	NA	MRPL32P1	FALSE	NONE
2912.77	0.329051	0.163971	2.00677	0.0447742	0.110698	RBM3	FALSE	NONE
400.445	0.271788	0.217244	1.25108	0.210907	0.342772	TBC1D25	FALSE	NONE
7227.22	1.32055	0.211529	6.24288	4.2959e-10	1.41551e-08	EBP	FALSE	NONE
111.062	0.53075	0.381597	1.39086	0.164266	0.288046	PORCN	FALSE	NONE
15.9921	-2.14486	1.3065	-1.64169	0.100655	0.202649	LOC101927635	FALSE	NONE
1071.19	0.4453	0.161487	2.75751	0.00582443	0.0227605	FTSJ1	FALSE	NONE
5867.17	2.86457	0.314904	9.09667	9.31416e-20	1.09462e-17	SLC38A5	TRUE	UP
29.1831	-3.57072	1.3697	-2.60694	0.00913542	0.0324682	LOC791096	FALSE	NONE
2.15991	-2.16949	2.66037	-0.815483	0.414796	NA	SSXP7	FALSE	NONE
0	NA	NA	NA	NA	NA	SSXP6	FALSE	NONE
0	NA	NA	NA	NA	NA	LOC791095	FALSE	NONE
44.1403	-2.69042	0.992412	-2.71099	0.00670819	0.0254552	SSX4B	FALSE	NONE
40.1773	-3.63364	0.726089	-5.0044	5.60372e-07	9.11854e-06	SSX4	TRUE	DOWN
9.84545	0.693966	1.58307	0.438368	0.66112	0.766361	LOC101060049	FALSE	NONE
14.1508	2.94159	2.42487	1.21309	0.225096	0.359374	LOC791093	FALSE	NONE
459.749	-6.70124	2.08743	-3.21029	0.00132602	0.00679853	SSX3	FALSE	NONE
0.288241	-1.44603	4.03378	-0.35848	0.719984	NA	SSXP9	FALSE	NONE
0	NA	NA	NA	NA	NA	LOC791092	FALSE	NONE
0	NA	NA	NA	NA	NA	SSX9P	FALSE	NONE
0.126139	-0.502516	4.08047	-0.123152	0.901987	NA	LOC791091	FALSE	NONE
0	NA	NA	NA	NA	NA	LOC100420551	FALSE	NONE
1.69375	-4.00961	3.92855	-1.02064	0.307427	NA	SSXP8	FALSE	NONE
2381.38	-1.48119	0.191647	-7.72876	1.086e-14	7.65773e-13	SSX1	FALSE	NONE
4.01732	-1.40922	2.71461	-0.519124	0.603674	0.721558	LOC100420084	FALSE	NONE
12.5293	7.34991	3.23183	2.27422	0.0229525	0.0666581	RNA5SP503	FALSE	NONE
7.69545	4.69479	3.05616	1.53617	0.124496	0.23689	LOC100420083	FALSE	NONE
2.31629	-0.0404948	3.80563	-0.0106408	0.99151	NA	SSX5	FALSE	NONE
0.126139	-0.502516	4.08047	-0.123152	0.901987	NA	SSXP3	FALSE	NONE
0	NA	NA	NA	NA	NA	RNU6-707P	FALSE	NONE
7.1596	2.03425	1.80729	1.12558	0.260343	0.398848	LOC643554	FALSE	NONE
0	NA	NA	NA	NA	NA	SPACA5B	FALSE	NONE
15.9252	-4.75233	1.35631	-3.50388	0.000458533	0.00283206	SSX6P	FALSE	NONE
10.6436	2.16493	2.13671	1.01321	0.31096	0.45319	ZNF630	FALSE	NONE
0.288241	-1.44603	4.03378	-0.35848	0.719984	NA	ZNF630-AS1	FALSE	NONE
0	NA	NA	NA	NA	NA	SPACA5	FALSE	NONE
64.7974	-1.85129	1.05966	-1.74706	0.0806264	0.171759	ZNF182	FALSE	NONE
4.60992	-1.21961	2.07067	-0.588993	0.555866	0.682856	RPL7P57	FALSE	NONE
81.7179	-0.179154	0.424118	-0.422415	0.672722	0.775613	ZNF81	FALSE	NONE
169.698	-0.664972	0.380735	-1.74655	0.0807161	0.171933	WASF4P	FALSE	NONE
0	NA	NA	NA	NA	NA	LOC100419784	FALSE	NONE
5705.37	1.43184	0.193214	7.41062	1.25712e-13	7.64173e-12	CDK16	FALSE	NONE
43.135	1.20706	0.735277	1.64165	0.100663	0.202649	INE1	FALSE	NONE
6051.92	0.299734	0.195932	1.52979	0.126069	0.239023	UBA1	FALSE	NONE
8.07239	-3.30831	1.67288	-1.97762	0.0479717	0.116777	ITPK1P1	FALSE	NONE
5133.93	1.20812	0.333308	3.62464	0.000289366	0.00191469	RBM10	FALSE	NONE
16070.5	1.57071	0.308647	5.08903	3.59897e-07	6.19972e-06	NDUFB11	TRUE	UP
10.3831	-0.978444	1.38417	-0.706883	0.479639	0.615897	RNU12-2P	FALSE	NONE
0	NA	NA	NA	NA	NA	RNU6-1189P	FALSE	NONE
1.04931	0.0456985	3.90225	0.0117108	0.990656	NA	RGN	FALSE	NONE
106.836	-0.39908	0.603996	-0.660733	0.508783	0.641674	JADE3	FALSE	NONE
20.6867	2.27343	1.71479	1.32578	0.184913	0.312981	LINC01545	FALSE	NONE
39.1101	0.747415	0.905863	0.825086	0.409323	0.551366	RP2	FALSE	NONE
8.13849	-4.34191	1.64843	-2.63397	0.00843939	0.0304861	SLC9A7	FALSE	NONE
0	NA	NA	NA	NA	NA	SRSF6P1	FALSE	NONE
0.272375	1.4309	4.07909	0.350787	0.725748	NA	LINC02595	FALSE	NONE
0	NA	NA	NA	NA	NA	MIR222	FALSE	NONE
0	NA	NA	NA	NA	NA	MIR221	FALSE	NONE
14.5459	1.46651	0.920479	1.59321	0.111114	0.217841	MIR222HG	FALSE	NONE
0.288241	-1.44603	4.03378	-0.35848	0.719984	NA	MFFP3	FALSE	NONE
55.2148	2.38564	0.818046	2.91627	0.00354247	0.0151941	CYBB	FALSE	NONE
0	NA	NA	NA	NA	NA	H2AL1SP	FALSE	NONE
362.866	-0.824896	0.446189	-1.84876	0.0644927	0.145632	XK	FALSE	NONE
212.099	0.502293	0.597388	0.840816	0.400451	0.542987	LANCL3	FALSE	NONE
0	NA	NA	NA	NA	NA	FAM47DP	FALSE	NONE
0.14709	-0.502516	4.08047	-0.123152	0.901987	NA	FTH1P27	FALSE	NONE
4.54014	-5.43088	3.01363	-1.80211	0.0715285	0.157321	FTH1P19	FALSE	NONE
0	NA	NA	NA	NA	NA	LOC100420326	FALSE	NONE
47.5889	-0.162188	0.62289	-0.260381	0.79457	0.865969	PRRG1	FALSE	NONE
0	NA	NA	NA	NA	NA	MOB1AP2	FALSE	NONE
34.2282	-1.77544	1.58843	-1.11774	0.263679	0.402502	LOC442445	FALSE	NONE
0	NA	NA	NA	NA	NA	FTHL18	FALSE	NONE
0	NA	NA	NA	NA	NA	FAM47C	FALSE	NONE
0	NA	NA	NA	NA	NA	LOC100422408	FALSE	NONE
31.1679	-0.812554	1.12737	-0.720752	0.471062	0.608208	TFDP1P2	FALSE	NONE
0	NA	NA	NA	NA	NA	H2AL1QP	FALSE	NONE
7.23003	4.08021	1.65999	2.45797	0.0139723	0.0453862	RPS15AP40	FALSE	NONE
0	NA	NA	NA	NA	NA	LOC101928627	FALSE	NONE
0.288241	-1.44603	4.03378	-0.35848	0.719984	NA	HMGB1P16	FALSE	NONE
0.288241	-1.44603	4.03378	-0.35848	0.719984	NA	CFAP47	FALSE	NONE
0	NA	NA	NA	NA	NA	RPL14P5	FALSE	NONE
35.1884	0.562741	0.587382	0.958049	0.338038	0.481442	RPL23AP82	FALSE	NONE
138.616	-0.191651	0.31637	-0.60578	0.544661	0.673708	RABL2B	FALSE	NONE
0	NA	NA	NA	NA	NA	LOC101929829	FALSE	NONE
9.31887	-2.36785	1.30971	-1.80792	0.0706191	0.155888	CYP2D6	FALSE	NONE
725.471	-1.91964	0.383661	-5.00348	5.63035e-07	9.14781e-06	OLA1P1	TRUE	DOWN
88.6621	0.700522	0.371449	1.88591	0.0593064	0.136842	NDUFA6-DT	FALSE	NONE
1932.08	0.298817	0.149803	1.99473	0.0460722	0.113287	NDUFA6	FALSE	NONE
1330.59	0.425539	0.170566	2.49486	0.0126007	0.0418556	SMDT1	FALSE	NONE
12.7647	2.04132	1.46206	1.3962	0.162655	0.285996	PHETA2	FALSE	NONE
364.887	-0.918056	0.221625	-4.14239	3.43703e-05	0.000311646	TCF20	FALSE	NONE
9.94199	-4.32041	1.52673	-2.82984	0.00465708	0.0190258	CYP2D8P	FALSE	NONE
32.7702	-2.68087	1.17129	-2.28881	0.0220902	0.0647673	CYP2D7	FALSE	NONE
0	NA	NA	NA	NA	NA	APOBEC3A_B	FALSE	NONE
1188.01	-0.870094	0.376096	-2.31349	0.0206956	0.0616874	HIRA	FALSE	NONE
0.709934	-0.517069	3.96546	-0.130393	0.896255	NA	KRT18P62	FALSE	NONE
1.73538	-4.04121	3.92808	-1.0288	0.303573	NA	DVL1P1	FALSE	NONE
0.851084	-0.920123	3.94516	-0.233228	0.815584	NA	RPL34P35	FALSE	NONE
1367.85	1.0779	0.220341	4.89199	9.98217e-07	1.47977e-05	CLTCL1	FALSE	NONE
28924.2	0.79049	0.238205	3.31853	0.000904925	0.00498251	SLC25A1	FALSE	NONE
617.471	-0.607325	0.228701	-2.65554	0.00791817	0.0289831	LINC01311	FALSE	NONE
0.915744	0.537679	3.92095	0.13713	0.890928	NA	GSC2	FALSE	NONE
0.272375	1.4309	4.07909	0.350787	0.725748	NA	ABCD1P4	FALSE	NONE
0	NA	NA	NA	NA	NA	LOC100421685	FALSE	NONE
1.33012	-0.511822	3.54013	-0.144577	0.885045	NA	LOC644525	FALSE	NONE
45.4135	-0.281142	0.671315	-0.418793	0.675368	0.777848	LINC01424	FALSE	NONE
6596.97	0.498806	0.168579	2.95888	0.00308756	0.0136043	UBE2G2	FALSE	NONE
0	NA	NA	NA	NA	NA	KRTAP10-13P	FALSE	NONE
0	NA	NA	NA	NA	NA	KRTAP10-12	FALSE	NONE
0	NA	NA	NA	NA	NA	KRTAP12-6P	FALSE	NONE
0	NA	NA	NA	NA	NA	KRTAP12-1	FALSE	NONE
147.845	-3.1706	0.755539	-4.19647	2.71112e-05	0.000252982	IMMTP1	FALSE	NONE
0	NA	NA	NA	NA	NA	KRTAP12-2	FALSE	NONE
0	NA	NA	NA	NA	NA	KRTAP12-3	FALSE	NONE
0	NA	NA	NA	NA	NA	KRTAP12-4	FALSE	NONE
0	NA	NA	NA	NA	NA	KRTAP10-11	FALSE	NONE
0	NA	NA	NA	NA	NA	KRTAP10-10	FALSE	NONE
0	NA	NA	NA	NA	NA	KRTAP10-9	FALSE	NONE
0	NA	NA	NA	NA	NA	KRTAP10-8	FALSE	NONE
4.02995	5.72411	3.91981	1.4603	0.144207	0.263075	KRTAP10-7	FALSE	NONE
4.51888	3.87026	2.61335	1.48096	0.138617	0.255673	KRTAP10-6	FALSE	NONE
0	NA	NA	NA	NA	NA	KRTAP10-5	FALSE	NONE
0	NA	NA	NA	NA	NA	KRTAP10-4	FALSE	NONE
0	NA	NA	NA	NA	NA	KRTAP10-3	FALSE	NONE
0.268663	2.00206	4.05625	0.493575	0.621607	NA	KRTAP10-2	FALSE	NONE
0	NA	NA	NA	NA	NA	KRTAP10-1	FALSE	NONE
34.8829	1.34676	0.639306	2.1066	0.035152	0.0921558	TSPEAR-AS2	FALSE	NONE
20.9692	0.465263	1.36622	0.340547	0.733445	0.821594	TSPEAR-AS1	FALSE	NONE
13.5341	1.94948	0.888812	2.19336	0.0282817	0.0781339	TSPEAR	FALSE	NONE
3696.15	0.54931	0.140214	3.91766	8.94128e-05	0.000708669	GART	FALSE	NONE
42.2596	-0.235608	1.24643	-0.189027	0.850072	0.903797	DNAJC28	FALSE	NONE
1.84041	-4.12609	2.98242	-1.38347	0.166521	NA	RPS5P3	FALSE	NONE
1178.74	0.0451561	0.215436	0.209603	0.833978	0.893173	TMEM50B	FALSE	NONE
1092.55	0.0630203	0.26047	0.241948	0.80882	0.875808	IFNGR2	FALSE	NONE
10.5774	-0.696777	1.9482	-0.357651	0.720604	0.812086	C21orf62	FALSE	NONE
33.4753	0.525592	0.903073	0.582004	0.560564	0.687032	C21orf62-AS1	FALSE	NONE
600.925	-0.260774	0.299506	-0.870682	0.383928	0.527404	PAXBP1	FALSE	NONE
0	NA	NA	NA	NA	NA	RNU4-45P	FALSE	NONE
0	NA	NA	NA	NA	NA	LOC100420035	FALSE	NONE
1.14526	-1.50684	3.70742	-0.406438	0.684421	NA	LINC00308	FALSE	NONE
0	NA	NA	NA	NA	NA	RPL7P3	FALSE	NONE
0	NA	NA	NA	NA	NA	MIR133A2	FALSE	NONE
0	NA	NA	NA	NA	NA	MIR1-1	FALSE	NONE
0	NA	NA	NA	NA	NA	MIR1-1HG	FALSE	NONE
0	NA	NA	NA	NA	NA	MIR1-1HG-AS1	FALSE	NONE
204.656	3.25327	0.315085	10.325	5.43016e-25	9.26368e-23	GATA5	TRUE	UP
0	NA	NA	NA	NA	NA	LINC01440	FALSE	NONE
0.670889	1.81384	4.00567	0.452817	0.65068	NA	LINC01441	FALSE	NONE
696.286	0.0525725	0.210831	0.249358	0.803084	0.871481	EPS8L1	FALSE	NONE
1761.29	-0.0849674	0.247797	-0.342891	0.73168	0.820348	RDH13	FALSE	NONE
97.5874	-0.28116	0.590831	-0.475873	0.634165	0.745202	GP6	FALSE	NONE
0.396398	-1.91872	3.99871	-0.479833	0.631346	NA	RPL36AP50	FALSE	NONE
852.118	-1.25401	0.320811	-3.90888	9.2726e-05	0.00072865	NLRP2	FALSE	NONE
1.85119	-1.92843	3.24193	-0.59484	0.551951	NA	NLRP7	FALSE	NONE
3.56665	-0.232838	2.25477	-0.103265	0.917753	0.948935	NCR1	FALSE	NONE
0.134332	1.41552	4.07969	0.346968	0.728615	NA	KIR2DL3	FALSE	NONE
0	NA	NA	NA	NA	NA	KIR3DL3	FALSE	NONE
0.29418	-1.47173	4.03157	-0.365051	0.715073	NA	LILRP2	FALSE	NONE
0	NA	NA	NA	NA	NA	LILRP1	FALSE	NONE
85.5771	6.44224	0.691233	9.31993	1.16419e-20	1.48357e-18	LILRB4	TRUE	UP
0	NA	NA	NA	NA	NA	VN1R105P	FALSE	NONE
0	NA	NA	NA	NA	NA	MIR8061	FALSE	NONE
3.32709	3.40723	3.6	0.946454	0.343917	0.486605	LILRB1	FALSE	NONE
8.10932	2.30289	1.94006	1.18702	0.235218	0.370472	LAIR1	FALSE	NONE
0.56147	-2.41336	3.97225	-0.607555	0.543482	NA	LILRA4	FALSE	NONE
0	NA	NA	NA	NA	NA	VN1R104P	FALSE	NONE
1.08738	1.55349	3.89971	0.39836	0.690365	NA	LILRA5	FALSE	NONE
0	NA	NA	NA	NA	NA	LILRA3	FALSE	NONE
0	NA	NA	NA	NA	NA	MIR4752	FALSE	NONE
0.14412	-0.502516	4.08047	-0.123152	0.901987	NA	LILRB2	FALSE	NONE
4.91925	2.23979	2.0956	1.06881	0.285156	0.425431	LILRB5	FALSE	NONE
52.1325	1.90328	0.591318	3.2187	0.00128772	0.00664399	LILRB3	FALSE	NONE
31584.8	1.99989	0.438775	4.55789	5.16703e-06	6.07916e-05	RPS9	TRUE	UP
656.335	-1.24703	0.430863	-2.89426	0.00380048	0.016097	TSEN34	FALSE	NONE
8147.48	0.469319	0.138104	3.39829	0.000678083	0.00392131	MBOAT7	FALSE	NONE
129.411	-0.540361	0.392354	-1.37723	0.168442	0.293003	TMC4	FALSE	NONE
700.262	0.386378	0.256403	1.50692	0.131832	0.246924	LENG1	FALSE	NONE
976.394	-0.968752	0.412041	-2.3511	0.0187178	0.0569803	CNOT3	FALSE	NONE
7750.31	1.43627	0.348029	4.12686	3.67748e-05	0.000330755	PRPF31	FALSE	NONE
989.262	0.888429	0.298557	2.97575	0.00292277	0.0129973	TFPT	FALSE	NONE
3838.17	1.08929	0.317086	3.43533	0.00059184	0.00349422	NDUFA3	FALSE	NONE
27.3348	-0.435553	1.33144	-0.32713	0.74357	0.828739	OSCAR	FALSE	NONE
0	NA	NA	NA	NA	NA	TARM1	FALSE	NONE
0	NA	NA	NA	NA	NA	VSTM1	FALSE	NONE
0	NA	NA	NA	NA	NA	FCAR	FALSE	NONE
0	NA	NA	NA	NA	NA	RNU6-222P	FALSE	NONE
0	NA	NA	NA	NA	NA	KIR3DL2	FALSE	NONE
0	NA	NA	NA	NA	NA	KIR2DS4	FALSE	NONE
0	NA	NA	NA	NA	NA	KIR3DL1	FALSE	NONE
0	NA	NA	NA	NA	NA	KIR2DL4	FALSE	NONE
0	NA	NA	NA	NA	NA	KIR3DP1	FALSE	NONE
0	NA	NA	NA	NA	NA	KIR2DL1	FALSE	NONE
0	NA	NA	NA	NA	NA	LOC101928804	FALSE	NONE
0	NA	NA	NA	NA	NA	KIR2DP1	FALSE	NONE
0	NA	NA	NA	NA	NA	LILRA1	FALSE	NONE
13.2327	-1.41323	1.42326	-0.992957	0.320731	0.463154	LILRA2	FALSE	NONE
0.14412	-0.502516	4.08047	-0.123152	0.901987	NA	KIR3DX1	FALSE	NONE
0	NA	NA	NA	NA	NA	LAIR2	FALSE	NONE
131.019	1.25903	0.508931	2.47386	0.013366	0.0437957	CDC42EP5	FALSE	NONE
7.06787	-5.08442	1.84391	-2.75742	0.00582602	0.0227605	LENG9	FALSE	NONE
10420.7	-0.6277	0.162972	-3.85157	0.000117361	0.000889202	LENG8	FALSE	NONE
237.716	-0.895958	0.268113	-3.34172	0.000832617	0.00466081	LENG8-AS1	FALSE	NONE
17.6191	1.05909	1.07178	0.988163	0.323073	0.465868	TTYH1	FALSE	NONE
0	NA	NA	NA	NA	NA	KIR2DS3	FALSE	NONE
0	NA	NA	NA	NA	NA	KIR3DS1	FALSE	NONE
0	NA	NA	NA	NA	NA	LILRA6	FALSE	NONE
60.5798	-1.19589	0.869372	-1.37557	0.168954	0.293476	LOC100421130	FALSE	NONE
84.3258	-1.77559	1.02853	-1.72634	0.0842866	0.177448	LOC100420187	FALSE	NONE
0	NA	NA	NA	NA	NA	RNU6-1307P	FALSE	NONE
130.188	0.554762	0.50854	1.09089	0.27532	0.414838	GRIK5	FALSE	NONE
30.1989	-3.69568	0.9747	-3.79161	0.000149672	0.00109306	ATP1A3	FALSE	NONE
11320.8	1.0082	0.309777	3.2546	0.00113552	0.0060007	RABAC1	FALSE	NONE
99.3537	-0.668244	0.512971	-1.30269	0.192679	0.321776	LOC100505585	FALSE	NONE
270.726	-0.713905	0.34764	-2.05357	0.040017	0.101599	ERFL	FALSE	NONE
2618.14	0.185274	0.190268	0.973752	0.33018	0.473226	ARHGEF1	FALSE	NONE
9.45691	0.701405	1.25946	0.556909	0.57759	0.700828	CD79A	FALSE	NONE
4.18659	-1.94991	1.67725	-1.16256	0.245008	0.381709	MIR6797	FALSE	NONE
7224.39	1.13022	0.347364	3.2537	0.00113914	0.00601583	RPS19	FALSE	NONE
4.20832	3.93805	2.67504	1.47214	0.140982	0.258816	DMRTC2	FALSE	NONE
1.29735	-3.62578	3.93516	-0.92138	0.356852	NA	LYPD4	FALSE	NONE
0.14709	-0.502516	4.08047	-0.123152	0.901987	NA	HNRNPA1P52	FALSE	NONE
0	NA	NA	NA	NA	NA	LOC100422623	FALSE	NONE
0.32426	2.17908	4.04558	0.538634	0.59014	NA	CEACAM3	FALSE	NONE
1.31662	1.85401	3.5511	0.522095	0.601604	NA	CEACAM6	FALSE	NONE
2.77073	2.4249	2.47425	0.980054	0.327059	0.470334	CEACAM5	FALSE	NONE
0	NA	NA	NA	NA	NA	CEACAM7	FALSE	NONE
0	NA	NA	NA	NA	NA	DNAJC19P3	FALSE	NONE
0.14412	-0.502516	4.08047	-0.123152	0.901987	NA	CEACAM4	FALSE	NONE
0	NA	NA	NA	NA	NA	DNAJC19P2	FALSE	NONE
0	NA	NA	NA	NA	NA	CEACAMP3	FALSE	NONE
0	NA	NA	NA	NA	NA	LOC110467527	FALSE	NONE
6.81722	1.62952	1.63781	0.994937	0.319767	0.462153	CEACAM21	FALSE	NONE
15.8222	-2.60274	1.5522	-1.67681	0.0935792	0.192047	LINC01480	FALSE	NONE
4.95475	-1.37462	2.29682	-0.598489	0.549514	0.677539	PLEKHA3P1	FALSE	NONE
54.1872	-1.51458	1.37099	-1.10474	0.269274	0.408332	TPM3P5	FALSE	NONE
10.252	-3.2834	1.60317	-2.04807	0.0405533	0.102654	PCAT19	FALSE	NONE
1.00911	-3.26573	3.94317	-0.828198	0.407558	NA	ERICH4	FALSE	NONE
940.479	-0.734414	0.393093	-1.8683	0.0617206	0.141058	DMAC2	FALSE	NONE
2.2437	-1.66334	2.58903	-0.642457	0.520576	NA	RPL29P33	FALSE	NONE
324.236	-1.30017	0.521459	-2.49333	0.0126549	0.0419794	GARRE1	FALSE	NONE
1098.36	-0.774665	0.194747	-3.9778	6.95554e-05	0.000574307	LSM14A	FALSE	NONE
0	NA	NA	NA	NA	NA	ZNF92P2	FALSE	NONE
4.30079	-2.01647	2.01035	-1.00304	0.315841	0.458094	PCGF7P	FALSE	NONE
0	NA	NA	NA	NA	NA	MTDHP5	FALSE	NONE
0	NA	NA	NA	NA	NA	VN1R85P	FALSE	NONE
31.3883	4.58872	0.788198	5.82179	5.82205e-09	1.53757e-07	ZNF676	TRUE	UP
0	NA	NA	NA	NA	NA	BNIP3P30	FALSE	NONE
0	NA	NA	NA	NA	NA	BNIP3P31	FALSE	NONE
206.684	0.146159	0.293903	0.497304	0.618975	0.733176	ZNF43	FALSE	NONE
0	NA	NA	NA	NA	NA	BRI3BPP1	FALSE	NONE
7.06816	-3.21368	1.40677	-2.28444	0.0223455	0.0653269	CCNYL6	FALSE	NONE
312.363	0.433835	0.324552	1.33672	0.181314	0.308742	ZNF100	FALSE	NONE
5.29892	0.963567	1.83146	0.526119	0.598805	0.717725	VN1R84P	FALSE	NONE
1.09423	1.52158	3.92219	0.387941	0.69806	NA	MTDHP4	FALSE	NONE
0	NA	NA	NA	NA	NA	MTDHP3	FALSE	NONE
1.90022	2.5066	3.89063	0.644266	0.519403	NA	LOC400682	FALSE	NONE
88.7755	-0.282771	0.595137	-0.475135	0.634691	0.745613	ZNF430	FALSE	NONE
0.714581	0.820952	3.9894	0.205783	0.83696	NA	KRT18P40	FALSE	NONE
61.6076	2.5935	0.684035	3.79147	0.000149758	0.00109306	ZNF85	FALSE	NONE
0	NA	NA	NA	NA	NA	LOC100418993	FALSE	NONE
0	NA	NA	NA	NA	NA	LOC100418992	FALSE	NONE
0	NA	NA	NA	NA	NA	LOC100418991	FALSE	NONE
0	NA	NA	NA	NA	NA	LOC100418990	FALSE	NONE
0	NA	NA	NA	NA	NA	LOC100418989	FALSE	NONE
0	NA	NA	NA	NA	NA	LOC100418988	FALSE	NONE
0	NA	NA	NA	NA	NA	LOC100418987	FALSE	NONE
0	NA	NA	NA	NA	NA	LOC100418986	FALSE	NONE
0.252278	-1.27934	4.04905	-0.315961	0.752032	NA	BNIP3P24	FALSE	NONE
89.9315	2.61053	0.624038	4.18329	2.87315e-05	0.000266456	ZNF66	FALSE	NONE
0	NA	NA	NA	NA	NA	VN1R79P	FALSE	NONE
0	NA	NA	NA	NA	NA	LOC100533638	FALSE	NONE
140.057	1.71103	0.479022	3.57193	0.000354355	0.00227843	ZNF626	FALSE	NONE
0	NA	NA	NA	NA	NA	VN1R78P	FALSE	NONE
32.2692	1.56949	0.903021	1.73804	0.082204	0.174094	ZNF737	FALSE	NONE
0	NA	NA	NA	NA	NA	BNIP3P23	FALSE	NONE
0	NA	NA	NA	NA	NA	BNIP3P22	FALSE	NONE
2.24246	-0.108103	3.80952	-0.0283772	0.977361	NA	MIR1270	FALSE	NONE
0	NA	NA	NA	NA	NA	ZNF826P	FALSE	NONE
5.69785	6.21769	3.759	1.65408	0.098111	0.19893	BNIP3P21	FALSE	NONE
0.29418	-1.47173	4.03157	-0.365051	0.715073	NA	BNIP3P20	FALSE	NONE
0	NA	NA	NA	NA	NA	BNIP3P19	FALSE	NONE
0	NA	NA	NA	NA	NA	LOC100129265	FALSE	NONE
0	NA	NA	NA	NA	NA	BNIP3P18	FALSE	NONE
461.64	2.27418	0.336943	6.74946	1.48398e-11	6.34183e-10	LOC284441	TRUE	UP
59.7298	4.87742	1.02192	4.77281	1.81673e-06	2.48584e-05	BNIP3P17	TRUE	UP
0	NA	NA	NA	NA	NA	LOC100419841	FALSE	NONE
81.2408	4.50963	0.849466	5.30879	1.10356e-07	2.15556e-06	BNIP3P16	TRUE	UP
217.436	2.91178	0.446229	6.5253	6.7866e-11	2.59609e-09	ZNF486	TRUE	UP
0	NA	NA	NA	NA	NA	BNIP3P15	FALSE	NONE
55157.7	-0.323162	0.133879	-2.41384	0.0157855	0.0497802	RPS16P10	FALSE	NONE
5.91315	2.52857	1.92309	1.31485	0.188562	0.317153	ZNF90	FALSE	NONE
5.45233	6.15479	3.09988	1.9855	0.0470893	0.115133	BNIP3P14	FALSE	NONE
146.253	-1.05378	0.451054	-2.33626	0.0194777	0.0588617	ZNF558	FALSE	NONE
0	NA	NA	NA	NA	NA	OR2Z1	FALSE	NONE
2.59764	1.85231	2.51266	0.737192	0.461006	0.599503	RPL23AP78	FALSE	NONE
0.504556	-2.27064	3.979	-0.570657	0.568232	NA	ACTL9	FALSE	NONE
0	NA	NA	NA	NA	NA	NFILZ	FALSE	NONE
62.9671	0.337323	0.65727	0.513219	0.607798	0.72444	ADAMTS10	FALSE	NONE
0	NA	NA	NA	NA	NA	SALL3	FALSE	NONE
28.4498	-1.192	0.844793	-1.41099	0.158247	0.280694	DSEL	FALSE	NONE
0	NA	NA	NA	NA	NA	LOC100422053	FALSE	NONE
0	NA	NA	NA	NA	NA	RPLP0P11	FALSE	NONE
2832.05	-0.545345	0.139981	-3.89585	9.78561e-05	0.000762449	SKA1	FALSE	NONE
0	NA	NA	NA	NA	NA	RNA5SP458	FALSE	NONE
39.7308	0.226291	0.589463	0.383894	0.701057	0.797921	FSCN2	FALSE	NONE
25021.1	-0.284462	0.129638	-2.19427	0.0282157	0.0780052	ACTG1	FALSE	NONE
2.64937	-1.11696	2.38875	-0.467593	0.640076	0.749815	MIR3186	FALSE	NONE
85.3388	-0.115099	0.661326	-0.174043	0.861831	0.912061	MIR4740	FALSE	NONE
587.922	-0.938034	0.310896	-3.0172	0.00255123	0.0116387	BAHCC1	FALSE	NONE
3.03257	-4.84812	2.48103	-1.95407	0.0506925	0.121513	LOC100130370	FALSE	NONE
636.241	-0.652957	0.322937	-2.02193	0.0431835	0.107572	CBX2	FALSE	NONE
0	NA	NA	NA	NA	NA	ENPP7	FALSE	NONE
0	NA	NA	NA	NA	NA	LINC02078	FALSE	NONE
0	NA	NA	NA	NA	NA	MIR4739	FALSE	NONE
3.25985	-1.56158	1.84165	-0.847922	0.396481	0.539125	RBFOX3	FALSE	NONE
7207.63	0.0214197	0.144989	0.147733	0.882553	0.925704	SEPTIN9	FALSE	NONE
2.08349	0.117384	3.81312	0.0307842	0.975442	NA	SEPTIN9-DT	FALSE	NONE
0.14709	-0.502516	4.08047	-0.123152	0.901987	NA	SLC16A6	FALSE	NONE
94.0035	-0.222363	0.574798	-0.386854	0.698864	0.796282	ARSG	FALSE	NONE
825.686	-0.175671	0.226991	-0.77391	0.438984	0.579394	AMZ2	FALSE	NONE
7.44168	-2.90825	1.6687	-1.74282	0.0813648	0.172776	ARHGAP27P2	FALSE	NONE
1.83787	-4.12703	3.91906	-1.05307	0.292311	NA	RDM1P3	FALSE	NONE
0	NA	NA	NA	NA	NA	SH3GL1P3	FALSE	NONE
0	NA	NA	NA	NA	NA	LRRC37A16P	FALSE	NONE
165.405	-1.07045	0.444445	-2.40851	0.0160179	0.050363	LINC00674	FALSE	NONE
13.2361	-2.89844	1.52408	-1.90177	0.0572014	0.133227	FBXO36P1	FALSE	NONE
2471.19	0.0937658	0.191625	0.489319	0.624616	0.737499	KPNA2	FALSE	NONE
0.663465	1.89382	4.00044	0.473403	0.635926	NA	TRR-CCG2-1	FALSE	NONE
389.27	-1.17073	0.28181	-4.15433	3.2624e-05	0.000298241	C17orf58	FALSE	NONE
0.14412	-0.502516	4.08047	-0.123152	0.901987	NA	RN7SL622P	FALSE	NONE
478.888	-0.644608	0.199919	-3.22434	0.00126262	0.0065402	BPTF	FALSE	NONE
118.361	-0.89314	0.36004	-2.48067	0.0131136	0.0431759	SMURF2	FALSE	NONE
483.46	-0.463342	0.289006	-1.60323	0.108884	0.214564	CEP95	FALSE	NONE
5.97663	-4.83387	1.94257	-2.48839	0.0128323	0.0424346	MIR5047	FALSE	NONE
2.37483	-4.49485	3.61964	-1.24179	0.214313	NA	MIR3064	FALSE	NONE
3370.81	-0.275973	0.249586	-1.10572	0.268846	0.408036	DDX5	FALSE	NONE
2.40622	-0.109208	2.07781	-0.0525593	0.958083	NA	ATP5MFP4	FALSE	NONE
166.131	-0.799485	0.412975	-1.93592	0.052878	0.125481	POLG2	FALSE	NONE
571.905	2.6214	0.546876	4.79341	1.63969e-06	2.28499e-05	MILR1	TRUE	UP
476.462	2.32481	0.277114	8.38938	4.88709e-17	4.51448e-15	PECAM1	TRUE	UP
0	NA	NA	NA	NA	NA	RPL31P57	FALSE	NONE
191.047	-1.18397	0.452996	-2.61365	0.00895818	0.0320158	TEX2	FALSE	NONE
1691.3	0.0285659	0.308542	0.0925837	0.926234	0.954725	RAB5C	FALSE	NONE
16.4462	-0.992144	1.2209	-0.812632	0.416429	0.558071	HSPB9	FALSE	NONE
3580.6	0.69895	0.188676	3.7045	0.000211806	0.00147581	KAT2A	FALSE	NONE
124.337	0.798956	0.440359	1.81433	0.0696271	0.154278	DHX58	FALSE	NONE
57.8794	-0.270353	0.48613	-0.556134	0.578119	0.701114	C17orf113	FALSE	NONE
30.363	-0.596886	1.13486	-0.525956	0.598919	0.71778	ZNF385C	FALSE	NONE
1174.18	-0.452774	0.284843	-1.58956	0.111934	0.219024	NKIRAS2	FALSE	NONE
186.482	-0.335464	0.302846	-1.1077	0.267989	0.407025	DNAJC7	FALSE	NONE
2246.48	0.0800972	0.365177	0.219338	0.826387	0.888101	CNP	FALSE	NONE
64.2919	-0.0773322	0.74529	-0.103761	0.917359	0.948927	ODAD4	FALSE	NONE
1724.86	-0.0237248	0.223353	-0.106221	0.915407	0.948312	ACLY	FALSE	NONE
199.473	0.00266628	0.365238	0.00730011	0.994175	0.996744	KLHL11	FALSE	NONE
2.84315	-4.75346	2.58748	-1.8371	0.0661949	0.148556	KLHL10	FALSE	NONE
3882.57	0.670946	0.238627	2.81169	0.00492826	0.0199145	NT5C3B	FALSE	NONE
82.1417	-0.922405	0.517953	-1.78087	0.0749345	0.162831	FKBP10	FALSE	NONE
207.611	-0.464959	0.305454	-1.52219	0.127962	0.24158	P3H4	FALSE	NONE
8062.44	0.543359	0.137528	3.9509	7.78584e-05	0.000630316	JUP	FALSE	NONE
1.36188	4.12942	3.94594	1.0465	0.295332	NA	RN7SL399P	FALSE	NONE
0	NA	NA	NA	NA	NA	RNA5SP442	FALSE	NONE
5.41727	0.88399	2.10977	0.418998	0.675218	0.77777	HAP1	FALSE	NONE
0	NA	NA	NA	NA	NA	GAST	FALSE	NONE
0	NA	NA	NA	NA	NA	KRTAP16-1	FALSE	NONE
0	NA	NA	NA	NA	NA	KRTAP17-1	FALSE	NONE
0	NA	NA	NA	NA	NA	TBC1D3P7	FALSE	NONE
0	NA	NA	NA	NA	NA	KRT33A	FALSE	NONE
0	NA	NA	NA	NA	NA	KRT33B	FALSE	NONE
0	NA	NA	NA	NA	NA	KRT34	FALSE	NONE
0	NA	NA	NA	NA	NA	KRT31	FALSE	NONE
0	NA	NA	NA	NA	NA	KRT41P	FALSE	NONE
0	NA	NA	NA	NA	NA	LOC100505782	FALSE	NONE
0	NA	NA	NA	NA	NA	KRT37	FALSE	NONE
0	NA	NA	NA	NA	NA	KRTAP9-2	FALSE	NONE
0	NA	NA	NA	NA	NA	KRTAP9-3	FALSE	NONE
0	NA	NA	NA	NA	NA	KRTAP9-4	FALSE	NONE
0	NA	NA	NA	NA	NA	KRTAP9-9	FALSE	NONE
0	NA	NA	NA	NA	NA	KRTAP9-10P	FALSE	NONE
0	NA	NA	NA	NA	NA	KRTAP29-1	FALSE	NONE
0	NA	NA	NA	NA	NA	KRTAP9-12P	FALSE	NONE
0	NA	NA	NA	NA	NA	KRTAP9-6	FALSE	NONE
0	NA	NA	NA	NA	NA	KRTAP9-11P	FALSE	NONE
0	NA	NA	NA	NA	NA	KRTAP9-7	FALSE	NONE
0	NA	NA	NA	NA	NA	KRTAP4-12	FALSE	NONE
0	NA	NA	NA	NA	NA	KRTAP4-11	FALSE	NONE
0	NA	NA	NA	NA	NA	KRTAP4-9	FALSE	NONE
0	NA	NA	NA	NA	NA	KRTAP4-16	FALSE	NONE
0	NA	NA	NA	NA	NA	KRTAP4-8	FALSE	NONE
0	NA	NA	NA	NA	NA	LOC100996750	FALSE	NONE
0	NA	NA	NA	NA	NA	KRTAP2-5P	FALSE	NONE
0	NA	NA	NA	NA	NA	KRTAP2-4	FALSE	NONE
0.588361	-2.4766	3.96946	-0.623912	0.532685	NA	KRTAP2-3	FALSE	NONE
0	NA	NA	NA	NA	NA	KRTAP2-2	FALSE	NONE
0	NA	NA	NA	NA	NA	KRTAP2-1	FALSE	NONE
0	NA	NA	NA	NA	NA	KRTAP1-1	FALSE	NONE
0	NA	NA	NA	NA	NA	KRTAP1-3	FALSE	NONE
0	NA	NA	NA	NA	NA	KRTAP1-4	FALSE	NONE
0	NA	NA	NA	NA	NA	KRTAP1-5	FALSE	NONE
0	NA	NA	NA	NA	NA	KRTAP3-1	FALSE	NONE
0	NA	NA	NA	NA	NA	KRTAP3-4P	FALSE	NONE
0	NA	NA	NA	NA	NA	KRTAP3-2	FALSE	NONE
0	NA	NA	NA	NA	NA	KRTAP3-3	FALSE	NONE
0	NA	NA	NA	NA	NA	KRT40	FALSE	NONE
0	NA	NA	NA	NA	NA	KRT39	FALSE	NONE
0.80599	3.42686	3.9702	0.863146	0.388057	NA	KRT23	FALSE	NONE
0	NA	NA	NA	NA	NA	KRT20	FALSE	NONE
5.56938	-1.97779	1.897	-1.04259	0.297138	0.438606	KRT12	FALSE	NONE
30.4595	-1.57717	1.3282	-1.18745	0.235049	0.370399	SRCIN1	FALSE	NONE
19.5827	1.34652	1.39649	0.964222	0.334935	0.478213	ARHGAP23	FALSE	NONE
245.01	0.082557	0.267468	0.308661	0.757579	0.839664	SOCS7	FALSE	NONE
3.20453	-3.23261	2.93918	-1.09983	0.271404	0.410649	GPR179	FALSE	NONE
1191.51	-0.107976	0.280696	-0.384671	0.700481	0.797437	MRPL45	FALSE	NONE
234.173	-0.604149	0.292431	-2.06595	0.0388331	0.099368	NPEPPSP1	FALSE	NONE
990.717	1.04893	0.242537	4.32482	1.52655e-05	0.000154631	MRM1	FALSE	NONE
2125.17	0.235501	0.167751	1.40387	0.160358	0.283416	DHRS11	FALSE	NONE
1.80142	-1.14591	2.67941	-0.427674	0.668889	NA	RPS2P50	FALSE	NONE
669.732	-0.929183	0.326368	-2.84704	0.00441275	0.0181928	GGNBP2	FALSE	NONE
167.961	-0.86281	0.464674	-1.85681	0.0633385	0.143641	PIGW	FALSE	NONE
628.611	-0.172001	0.273282	-0.62939	0.529093	0.65931	MYO19	FALSE	NONE
0	NA	NA	NA	NA	NA	RNA5SP439	FALSE	NONE
512.958	-0.947608	0.38902	-2.43589	0.0148553	0.047484	ZNHIT3	FALSE	NONE
0	NA	NA	NA	NA	NA	TBC1D3J	FALSE	NONE
13.0659	-1.63077	0.985222	-1.65523	0.0978786	0.198669	TBC1D3F	FALSE	NONE
0	NA	NA	NA	NA	NA	RNU6-1192P	FALSE	NONE
0	NA	NA	NA	NA	NA	TBC1D3H	FALSE	NONE
514.815	2.822	0.509973	5.53363	3.13668e-08	6.93348e-07	LOC100420852	TRUE	UP
122.993	0.353838	0.392948	0.90047	0.36787	0.511161	TBC1D3C	FALSE	NONE
0	NA	NA	NA	NA	NA	YWHAEP6	FALSE	NONE
0	NA	NA	NA	NA	NA	CCL4L2	FALSE	NONE
0	NA	NA	NA	NA	NA	CCL3L3	FALSE	NONE
0	NA	NA	NA	NA	NA	TBC1D3B	FALSE	NONE
30.4248	0.818855	0.75122	1.09003	0.275699	0.415335	LOC100420851	FALSE	NONE
0	NA	NA	NA	NA	NA	LOC100419980	FALSE	NONE
618.819	-0.0390115	0.297308	-0.131216	0.895605	0.934823	RDM1	FALSE	NONE
0	NA	NA	NA	NA	NA	LOC100133244	FALSE	NONE
0	NA	NA	NA	NA	NA	LRRC37A9P	FALSE	NONE
18.8554	-2.88606	1.4733	-1.9589	0.0501242	0.120547	LRRC37A8P	FALSE	NONE
83.2461	1.97792	0.492257	4.01805	5.86806e-05	0.000494948	CCL5	FALSE	NONE
3.33409	4.42751	2.71762	1.62919	0.103273	0.206762	HEATR9	FALSE	NONE
3973.59	-0.472233	0.226017	-2.08937	0.0366746	0.0952776	TAF15	FALSE	NONE
4.62962	-5.4576	2.233	-2.44407	0.0145228	0.0466821	C17orf50	FALSE	NONE
2.42029	-4.52409	2.75194	-1.64397	0.100183	NA	MMP28	FALSE	NONE
2.10203	-4.32065	3.76702	-1.14697	0.251395	NA	GAS2L2	FALSE	NONE
40.7413	0.0647039	0.56777	0.113961	0.909268	0.944403	RASL10B	FALSE	NONE
0	NA	NA	NA	NA	NA	RPL17P42	FALSE	NONE
9260.04	0.515196	0.16695	3.08592	0.0020292	0.0096636	AP2B1	FALSE	NONE
0	NA	NA	NA	NA	NA	SLC13A2	FALSE	NONE
29939.5	-0.133623	0.139911	-0.955057	0.339549	0.482651	RPS7P1	FALSE	NONE
1.13482	-3.42856	3.9393	-0.870346	0.384111	NA	LOC101060112	FALSE	NONE
0	NA	NA	NA	NA	NA	H3P41	FALSE	NONE
121.974	-0.722643	0.486753	-1.48462	0.137645	0.254456	SLC46A1	FALSE	NONE
46.7249	1.30315	1.12392	1.15947	0.246264	0.383106	SARM1	FALSE	NONE
28.6915	0.469498	0.826075	0.568349	0.569798	0.694249	VTN	FALSE	NONE
6.537	6.40962	3.67327	1.74493	0.0809964	0.172235	SEBOX	FALSE	NONE
0	NA	NA	NA	NA	NA	MIR4723	FALSE	NONE
747.576	1.36838	0.238174	5.7453	9.17601e-09	2.31634e-07	TMEM199	FALSE	NONE
2886.09	0.401835	0.163645	2.45553	0.0140677	0.0455825	POLDIP2	FALSE	NONE
323.458	-0.23884	0.287653	-0.830306	0.406366	0.548756	TNFAIP1	FALSE	NONE
99.2035	-1.30221	0.395051	-3.29631	0.000979623	0.00531222	IFT20	FALSE	NONE
1265.49	-0.0505389	0.205533	-0.245892	0.805766	0.873394	TMEM97	FALSE	NONE
0	NA	NA	NA	NA	NA	LOC100129683	FALSE	NONE
0.272375	1.4309	4.07909	0.350787	0.725748	NA	LOC100533640	FALSE	NONE
0	NA	NA	NA	NA	NA	LOC100996792	FALSE	NONE
0	NA	NA	NA	NA	NA	KCNJ18	FALSE	NONE
0	NA	NA	NA	NA	NA	LOC100533653	FALSE	NONE
233.889	-0.274769	0.369007	-0.744616	0.456504	0.595295	LINC02693	FALSE	NONE
0	NA	NA	NA	NA	NA	RPL21P120	FALSE	NONE
0	NA	NA	NA	NA	NA	PDLIM1P2	FALSE	NONE
2.28602	-2.69788	3.13706	-0.860002	0.389788	NA	KCNJ12	FALSE	NONE
832.223	-0.104972	0.170205	-0.616739	0.537407	0.667428	RFLNB	FALSE	NONE
4.35472	-0.355803	2.19924	-0.161785	0.871475	0.918839	C17orf97	FALSE	NONE
0	NA	NA	NA	NA	NA	LOC105371430	FALSE	NONE
0	NA	NA	NA	NA	NA	LOC100506388	FALSE	NONE
101.441	1.39604	0.515174	2.70985	0.00673139	0.0255281	RPH3AL	FALSE	NONE
0	NA	NA	NA	NA	NA	LINC02091	FALSE	NONE
0	NA	NA	NA	NA	NA	DOC2B	FALSE	NONE
0	NA	NA	NA	NA	NA	SCGB1C2	FALSE	NONE
0	NA	NA	NA	NA	NA	GTF2IP17	FALSE	NONE
427.797	0.225924	0.207097	1.09091	0.275313	0.414838	UTP4	FALSE	NONE
0.29418	-1.47173	4.03157	-0.365051	0.715073	NA	RNU6-22P	FALSE	NONE
224.189	-0.679205	0.47946	-1.4166	0.156599	0.278611	SNTB2	FALSE	NONE
0	NA	NA	NA	NA	NA	RNU6-20P	FALSE	NONE
0	NA	NA	NA	NA	NA	LOC388282	FALSE	NONE
5.1307	1.94671	2.78273	0.69957	0.484196	0.620017	MIR6772	FALSE	NONE
2352.75	0.81472	0.196507	4.14602	3.38308e-05	0.000307796	KIFC3	FALSE	NONE
1078.37	-0.723603	0.173758	-4.16444	3.12117e-05	0.000286692	KATNB1	FALSE	NONE
1.38753	-3.72375	3.9333	-0.946722	0.343781	NA	CES5A	FALSE	NONE
28.6938	2.55436	0.837607	3.0496	0.0022915	0.0106701	CES1	FALSE	NONE
4.96348	-5.55891	2.25452	-2.46567	0.0136756	0.0445684	PGPEP1L	FALSE	NONE
0.29418	-1.47173	4.03157	-0.365051	0.715073	NA	LUNAR1	FALSE	NONE
101.834	0.862656	0.344771	2.50212	0.0123453	0.0411679	SYNM	FALSE	NONE
246.886	0.969806	0.243235	3.98711	6.68831e-05	0.000555932	TTC23	FALSE	NONE
0	NA	NA	NA	NA	NA	MIR4311	FALSE	NONE
7.7875	-0.116105	1.44166	-0.0805356	0.935811	0.960605	MEGF11	FALSE	NONE
38.0559	-0.415674	0.714933	-0.581417	0.560959	0.687397	HERC2P11	FALSE	NONE
4.47351	-5.40732	2.51101	-2.15344	0.031284	0.0843362	LOC100132202	FALSE	NONE
0.272375	1.4309	4.07909	0.350787	0.725748	NA	LOC100631268	FALSE	NONE
4.08733	2.67781	2.88625	0.927782	0.353521	0.496342	GOLGA8G	FALSE	NONE
31.7415	-0.63465	1.21495	-0.522369	0.601414	0.719913	ABCB10P4	FALSE	NONE
0	NA	NA	NA	NA	NA	MIR4509-3	FALSE	NONE
0	NA	NA	NA	NA	NA	MIR4509-2	FALSE	NONE
7.33403	4.77533	3.10261	1.53913	0.123771	0.235858	GOLGA8F	FALSE	NONE
0.272375	1.4309	4.07909	0.350787	0.725748	NA	LOC100533850	FALSE	NONE
3.23361	-4.93967	2.42979	-2.03297	0.0420558	0.105509	LOC645202	FALSE	NONE
0.438301	-2.05097	3.99075	-0.513932	0.6073	NA	HERC2P1	FALSE	NONE
43.1818	-0.324248	0.562342	-0.576603	0.564208	0.689939	RPL41P2	FALSE	NONE
0	NA	NA	NA	NA	NA	IGHV5-78	FALSE	NONE
0	NA	NA	NA	NA	NA	MIR5195	FALSE	NONE
0	NA	NA	NA	NA	NA	IGHVIII-76-1	FALSE	NONE
0	NA	NA	NA	NA	NA	IGHV3-76	FALSE	NONE
0.29418	-1.47173	4.03157	-0.365051	0.715073	NA	IGHV3-75	FALSE	NONE
0	NA	NA	NA	NA	NA	IGHVII-74-1	FALSE	NONE
0.14709	-0.502516	4.08047	-0.123152	0.901987	NA	IGHV3-74	FALSE	NONE
0	NA	NA	NA	NA	NA	IGHV3-73	FALSE	NONE
0	NA	NA	NA	NA	NA	IGHV3-72	FALSE	NONE
0	NA	NA	NA	NA	NA	IGHV3-71	FALSE	NONE
0	NA	NA	NA	NA	NA	IGHV2-70	FALSE	NONE
0	NA	NA	NA	NA	NA	IGHV1-69D	FALSE	NONE
0	NA	NA	NA	NA	NA	IGHV1-69-2	FALSE	NONE
0	NA	NA	NA	NA	NA	IGHV3-69-1	FALSE	NONE
0	NA	NA	NA	NA	NA	IGHV2-70D	FALSE	NONE
0	NA	NA	NA	NA	NA	IGHV1-69	FALSE	NONE
0	NA	NA	NA	NA	NA	IGHV1-68	FALSE	NONE
0	NA	NA	NA	NA	NA	IGHVIII-67-4	FALSE	NONE
0	NA	NA	NA	NA	NA	IGHVIII-67-3	FALSE	NONE
0	NA	NA	NA	NA	NA	IGHVIII-67-2	FALSE	NONE
0	NA	NA	NA	NA	NA	IGHVII-67-1	FALSE	NONE
0	NA	NA	NA	NA	NA	SLC20A1P1	FALSE	NONE
0	NA	NA	NA	NA	NA	IGHV1-67	FALSE	NONE
0	NA	NA	NA	NA	NA	IGHV3-66	FALSE	NONE
0	NA	NA	NA	NA	NA	IGHVII-65-1	FALSE	NONE
0	NA	NA	NA	NA	NA	IGHV3-65	FALSE	NONE
0	NA	NA	NA	NA	NA	IGHV3-64	FALSE	NONE
1.56941	4.36252	3.18086	1.37149	0.170222	NA	GOLGA4P3	FALSE	NONE
0	NA	NA	NA	NA	NA	IGHV3-63	FALSE	NONE
0	NA	NA	NA	NA	NA	IGHVII-62-1	FALSE	NONE
0	NA	NA	NA	NA	NA	IGHV3-62	FALSE	NONE
0	NA	NA	NA	NA	NA	IGHV4-61	FALSE	NONE
0	NA	NA	NA	NA	NA	IGHVII-60-1	FALSE	NONE
0	NA	NA	NA	NA	NA	RNA5SP389	FALSE	NONE
0	NA	NA	NA	NA	NA	IGHV3-60	FALSE	NONE
0	NA	NA	NA	NA	NA	IGHV4-59	FALSE	NONE
0	NA	NA	NA	NA	NA	IGHV1-58	FALSE	NONE
0	NA	NA	NA	NA	NA	IGHV3-57	FALSE	NONE
0	NA	NA	NA	NA	NA	IGHV7-56	FALSE	NONE
0	NA	NA	NA	NA	NA	IGHV4-55	FALSE	NONE
0	NA	NA	NA	NA	NA	IGHV3-54	FALSE	NONE
0	NA	NA	NA	NA	NA	IGHVII-53-1	FALSE	NONE
0	NA	NA	NA	NA	NA	IGHV3-53	FALSE	NONE
0	NA	NA	NA	NA	NA	IGHV3-52	FALSE	NONE
0	NA	NA	NA	NA	NA	IGHVII-51-2	FALSE	NONE
0	NA	NA	NA	NA	NA	IGHV8-51-1	FALSE	NONE
0	NA	NA	NA	NA	NA	IGHV5-51	FALSE	NONE
0	NA	NA	NA	NA	NA	IGHV3-50	FALSE	NONE
0	NA	NA	NA	NA	NA	IGHVII-49-1	FALSE	NONE
0	NA	NA	NA	NA	NA	IGHV3-49	FALSE	NONE
0	NA	NA	NA	NA	NA	IGHV3-48	FALSE	NONE
0	NA	NA	NA	NA	NA	IGHVIII-47-1	FALSE	NONE
0.666658	-2.66552	3.96182	-0.672802	0.501073	NA	IGHV3-47	FALSE	NONE
1.15296	-3.45084	3.93881	-0.876112	0.380969	NA	IGHVII-46-1	FALSE	NONE
0	NA	NA	NA	NA	NA	IGHV1-46	FALSE	NONE
0.402995	2.45316	4.02985	0.608747	0.542692	NA	IGHV1-45	FALSE	NONE
0	NA	NA	NA	NA	NA	IGHVII-44-2	FALSE	NONE
1.17672	-3.47925	3.93819	-0.883464	0.376986	NA	IGHVIV-44-1	FALSE	NONE
472.261	-0.142734	0.212253	-0.672471	0.501284	0.635436	LINC00221	FALSE	NONE
0	NA	NA	NA	NA	NA	IGHVIII-44	FALSE	NONE
0.582421	-2.46293	3.97006	-0.620376	0.53501	NA	IGHVII-43-1	FALSE	NONE
2.29712	-4.44854	2.75241	-1.61623	0.106044	NA	IGHV3-43	FALSE	NONE
0	NA	NA	NA	NA	NA	IGHV3-42	FALSE	NONE
9.09469	0.921493	1.54451	0.596626	0.550757	0.678657	HOMER2P1	FALSE	NONE
1.28191	-3.60435	3.93559	-0.915835	0.359754	NA	IGHV3-41	FALSE	NONE
0.7145	-2.75988	3.95836	-0.697229	0.48566	NA	IGHVII-40-1	FALSE	NONE
0.29418	-1.47173	4.03157	-0.365051	0.715073	NA	IGHV7-40	FALSE	NONE
2.17142	-0.32918	2.49673	-0.131844	0.895107	NA	IGHV4-39	FALSE	NONE
1.65752	-3.97645	3.92905	-1.01206	0.311508	NA	IGHVIII-38-1	FALSE	NONE
0	NA	NA	NA	NA	NA	IGHV3-38	FALSE	NONE
0.14709	-0.502516	4.08047	-0.123152	0.901987	NA	IGHV3-37	FALSE	NONE
0	NA	NA	NA	NA	NA	IGHV3-36	FALSE	NONE
0.864722	-3.03523	3.94945	-0.76852	0.442178	NA	IGHV3-35	FALSE	NONE
0	NA	NA	NA	NA	NA	IGHV7-34-1	FALSE	NONE
0	NA	NA	NA	NA	NA	IGHV4-34	FALSE	NONE
0	NA	NA	NA	NA	NA	IGHV3-33-2	FALSE	NONE
0	NA	NA	NA	NA	NA	IGHVII-33-1	FALSE	NONE
0	NA	NA	NA	NA	NA	IGHV3-33	FALSE	NONE
0.546458	-2.37678	3.97392	-0.598095	0.549776	NA	GOLGA4P1	FALSE	NONE
0	NA	NA	NA	NA	NA	IGHV3-32	FALSE	NONE
0	NA	NA	NA	NA	NA	IGHVII-30-21	FALSE	NONE
0.134332	1.41552	4.07969	0.346968	0.728615	NA	IGHV4-30-2	FALSE	NONE
0	NA	NA	NA	NA	NA	IGHV3-30-2	FALSE	NONE
0	NA	NA	NA	NA	NA	IGHVII-30-1	FALSE	NONE
0	NA	NA	NA	NA	NA	IGHV3-30	FALSE	NONE
0	NA	NA	NA	NA	NA	GOLGA4P2	FALSE	NONE
0	NA	NA	NA	NA	NA	IGHV3-29	FALSE	NONE
0	NA	NA	NA	NA	NA	IGHVII-28-1	FALSE	NONE
0	NA	NA	NA	NA	NA	IGHV4-28	FALSE	NONE
0	NA	NA	NA	NA	NA	IGHV7-27	FALSE	NONE
0	NA	NA	NA	NA	NA	IGHVII-26-2	FALSE	NONE
0	NA	NA	NA	NA	NA	IGHVIII-26-1	FALSE	NONE
0	NA	NA	NA	NA	NA	IGHV2-26	FALSE	NONE
0	NA	NA	NA	NA	NA	IGHVIII-25-1	FALSE	NONE
0	NA	NA	NA	NA	NA	IGHV3-25	FALSE	NONE
0	NA	NA	NA	NA	NA	LINC00226	FALSE	NONE
0	NA	NA	NA	NA	NA	HOMER2P2	FALSE	NONE
0.14709	-0.502516	4.08047	-0.123152	0.901987	NA	IGHV1-24	FALSE	NONE
8.716	6.82544	3.45637	1.97474	0.0482972	0.117111	IGHV3-23	FALSE	NONE
0	NA	NA	NA	NA	NA	IGHVIII-22-2	FALSE	NONE
0	NA	NA	NA	NA	NA	IGHVII-22-1	FALSE	NONE
0	NA	NA	NA	NA	NA	IGHV3-22	FALSE	NONE
0	NA	NA	NA	NA	NA	IGHV3-21	FALSE	NONE
0	NA	NA	NA	NA	NA	IGHVII-20-1	FALSE	NONE
0	NA	NA	NA	NA	NA	IGHV3-20	FALSE	NONE
0	NA	NA	NA	NA	NA	IGHV3-19	FALSE	NONE
0	NA	NA	NA	NA	NA	IGHV1-18	FALSE	NONE
0	NA	NA	NA	NA	NA	SLC20A1P2	FALSE	NONE
0	NA	NA	NA	NA	NA	IGHV1-17	FALSE	NONE
0	NA	NA	NA	NA	NA	IGHVIII-16-1	FALSE	NONE
0	NA	NA	NA	NA	NA	IGHV3-16	FALSE	NONE
0	NA	NA	NA	NA	NA	IGHVII-15-1	FALSE	NONE
0	NA	NA	NA	NA	NA	IGHV3-15	FALSE	NONE
0	NA	NA	NA	NA	NA	IGHV1-14	FALSE	NONE
0	NA	NA	NA	NA	NA	IGHVIII-13-1	FALSE	NONE
0	NA	NA	NA	NA	NA	IGHV3-13	FALSE	NONE
0	NA	NA	NA	NA	NA	IGHV1-12	FALSE	NONE
0	NA	NA	NA	NA	NA	IGHVIII-11-1	FALSE	NONE
0	NA	NA	NA	NA	NA	IGHV3-11	FALSE	NONE
0	NA	NA	NA	NA	NA	IGHV5-10-1	FALSE	NONE
0	NA	NA	NA	NA	NA	IGHV3-64D	FALSE	NONE
0	NA	NA	NA	NA	NA	IGHV3-7	FALSE	NONE
0	NA	NA	NA	NA	NA	IGHV3-6	FALSE	NONE
0	NA	NA	NA	NA	NA	IGHVIII-5-2	FALSE	NONE
0	NA	NA	NA	NA	NA	IGHVIII-5-1	FALSE	NONE
0	NA	NA	NA	NA	NA	IGHV2-5	FALSE	NONE
0	NA	NA	NA	NA	NA	IGHV7-4-1	FALSE	NONE
0	NA	NA	NA	NA	NA	IGHV4-4	FALSE	NONE
0	NA	NA	NA	NA	NA	IGHV1-3	FALSE	NONE
0	NA	NA	NA	NA	NA	IGHVIII-2-1	FALSE	NONE
0	NA	NA	NA	NA	NA	IGHV1-2	FALSE	NONE
59879.1	0.22293	0.153939	1.44818	0.147568	0.267792	RPS8P1	FALSE	NONE
0	NA	NA	NA	NA	NA	ADAM6	FALSE	NONE
0	NA	NA	NA	NA	NA	IGHVII-1-1	FALSE	NONE
0	NA	NA	NA	NA	NA	IGHV6-1	FALSE	NONE
0	NA	NA	NA	NA	NA	IGHD1-1	FALSE	NONE
0	NA	NA	NA	NA	NA	FAM30A	FALSE	NONE
0	NA	NA	NA	NA	NA	IGHD2-2	FALSE	NONE
0	NA	NA	NA	NA	NA	IGHD3-3	FALSE	NONE
0	NA	NA	NA	NA	NA	IGHD4-4	FALSE	NONE
0	NA	NA	NA	NA	NA	IGHD5-5	FALSE	NONE
0	NA	NA	NA	NA	NA	IGHD6-6	FALSE	NONE
0	NA	NA	NA	NA	NA	IGHD1-7	FALSE	NONE
0	NA	NA	NA	NA	NA	IGHD2-8	FALSE	NONE
0	NA	NA	NA	NA	NA	IGHD3-9	FALSE	NONE
0	NA	NA	NA	NA	NA	IGHD3-10	FALSE	NONE
0	NA	NA	NA	NA	NA	IGHD4-11	FALSE	NONE
0	NA	NA	NA	NA	NA	IGHD5-12	FALSE	NONE
0	NA	NA	NA	NA	NA	IGHD6-13	FALSE	NONE
0	NA	NA	NA	NA	NA	IGHD1-14	FALSE	NONE
0	NA	NA	NA	NA	NA	IGHD2-15	FALSE	NONE
0	NA	NA	NA	NA	NA	IGHD3-16	FALSE	NONE
0	NA	NA	NA	NA	NA	IGHD4-17	FALSE	NONE
0	NA	NA	NA	NA	NA	IGHD5-18	FALSE	NONE
0	NA	NA	NA	NA	NA	IGHD6-19	FALSE	NONE
0	NA	NA	NA	NA	NA	IGHD1-20	FALSE	NONE
0	NA	NA	NA	NA	NA	IGHD2-21	FALSE	NONE
0	NA	NA	NA	NA	NA	IGHD3-22	FALSE	NONE
0	NA	NA	NA	NA	NA	IGHD4-23	FALSE	NONE
0	NA	NA	NA	NA	NA	IGHD5-24	FALSE	NONE
0	NA	NA	NA	NA	NA	IGHD6-25	FALSE	NONE
0	NA	NA	NA	NA	NA	IGHD1-26	FALSE	NONE
0	NA	NA	NA	NA	NA	IGHJ1P	FALSE	NONE
0	NA	NA	NA	NA	NA	IGHD7-27	FALSE	NONE
0	NA	NA	NA	NA	NA	IGHJ1	FALSE	NONE
0	NA	NA	NA	NA	NA	IGHJ2	FALSE	NONE
0	NA	NA	NA	NA	NA	IGHJ2P	FALSE	NONE
0	NA	NA	NA	NA	NA	IGHJ3	FALSE	NONE
0.416495	0.469125	4.07909	0.115007	0.908439	NA	IGHJ4	FALSE	NONE
1.0895	3.80199	3.95582	0.961113	0.336495	NA	IGHJ5	FALSE	NONE
0	NA	NA	NA	NA	NA	IGHJ3P	FALSE	NONE
0	NA	NA	NA	NA	NA	IGHJ6	FALSE	NONE
0	NA	NA	NA	NA	NA	MIR4537	FALSE	NONE
0	NA	NA	NA	NA	NA	MIR4538	FALSE	NONE
0	NA	NA	NA	NA	NA	MIR4507	FALSE	NONE
0	NA	NA	NA	NA	NA	MIR4539	FALSE	NONE
1.04795	1.40894	3.92733	0.358752	0.719781	NA	IGHM	FALSE	NONE
0	NA	NA	NA	NA	NA	IGHD	FALSE	NONE
0	NA	NA	NA	NA	NA	ATP6V1G1P1	FALSE	NONE
7.08175	6.52532	3.60958	1.80778	0.0706412	0.155888	IGHG3	FALSE	NONE
10.9495	1.9422	1.8798	1.0332	0.301511	0.443605	IGHG1	FALSE	NONE
0.268663	2.00206	4.05625	0.493575	0.621607	NA	IGHEP1	FALSE	NONE
13.8428	2.49508	1.40788	1.77223	0.076357	0.165041	IGHA1	FALSE	NONE
10.9871	0.525859	1.5692	0.335113	0.73754	0.824408	ELK2AP	FALSE	NONE
0	NA	NA	NA	NA	NA	IGHGP	FALSE	NONE
0.674037	0.406562	3.98753	0.101958	0.91879	NA	IGHG2	FALSE	NONE
0	NA	NA	NA	NA	NA	MIR8071-2	FALSE	NONE
4.18342	1.28881	2.34734	0.549049	0.582972	0.705139	IGHG4	FALSE	NONE
0	NA	NA	NA	NA	NA	MIR8071-1	FALSE	NONE
439.295	4.66957	0.296095	15.7705	4.96375e-56	3.3872e-53	IGHE	TRUE	UP
1.34332	4.15195	3.94534	1.05237	0.292631	NA	IGHA2	FALSE	NONE
0	NA	NA	NA	NA	NA	IGH	FALSE	NONE
13.3899	0.0417628	1.42067	0.0293966	0.976548	0.986535	ELK2BP	FALSE	NONE
0	NA	NA	NA	NA	NA	ATP5MC1P1	FALSE	NONE
0	NA	NA	NA	NA	NA	LOC105370697	FALSE	NONE
44.9608	0.140836	0.881262	0.159812	0.873029	0.919509	TMEM121	FALSE	NONE
3531.41	1.10314	0.303075	3.63984	0.000272808	0.00182424	TEDC1	FALSE	NONE
9.69382	1.34584	1.43521	0.937731	0.348383	0.490957	CRIP1	FALSE	NONE
137.843	0.259344	0.513693	0.504862	0.613656	0.728999	CRIP2	FALSE	NONE
3256.5	0.138605	0.173864	0.797203	0.425333	0.566272	MTA1	FALSE	NONE
15.6949	0.977177	0.760698	1.28458	0.198939	0.329145	LOC100507437	FALSE	NONE
54.2451	0.584738	0.585573	0.998573	0.318001	0.460314	TEX22	FALSE	NONE
39.9281	0.0223729	1.00846	0.0221851	0.9823	0.989787	RPS20P33	FALSE	NONE
1684.33	1.37325	0.308741	4.44792	8.67075e-06	9.52342e-05	PACS2	FALSE	NONE
0.29418	-1.47173	4.03157	-0.365051	0.715073	NA	LINC01054	FALSE	NONE
148.043	-1.45332	0.545919	-2.66215	0.00776431	0.0285844	CHAMP1	FALSE	NONE
0	NA	NA	NA	NA	NA	LOC101928416	FALSE	NONE
0	NA	NA	NA	NA	NA	LOC100130238	FALSE	NONE
1.92574	1.23848	3.28182	0.377375	0.705895	NA	GALNT9	FALSE	NONE
0	NA	NA	NA	NA	NA	LINC02825	FALSE	NONE
54.1163	1.77322	1.06037	1.67227	0.0944715	0.193555	MORN3	FALSE	NONE
2263.42	0.744131	0.204822	3.63306	0.000280084	0.00186084	ORAI1	FALSE	NONE
9.55455	1.97045	2.59769	0.758539	0.448129	0.587853	RNU6-1004P	FALSE	NONE
0	NA	NA	NA	NA	NA	MIR7107	FALSE	NONE
546.3	0.155351	0.198034	0.784467	0.432766	0.573389	KDM2B	FALSE	NONE
382.448	-0.472471	0.28882	-1.63586	0.101868	0.204548	RNF34	FALSE	NONE
4107.12	-0.0413366	0.160991	-0.256763	0.797362	0.867798	ANAPC5	FALSE	NONE
0	NA	NA	NA	NA	NA	ANO4	FALSE	NONE
0	NA	NA	NA	NA	NA	RNU6-768P	FALSE	NONE
0	NA	NA	NA	NA	NA	SLC5A8	FALSE	NONE
6.537	6.40962	3.67327	1.74493	0.0809964	0.172235	RPS6P19	FALSE	NONE
5.45515	0.971405	2.26401	0.429064	0.667877	0.771955	METTL15P2	FALSE	NONE
0.541038	2.81739	4.0029	0.703836	0.481535	NA	RPS6P22	FALSE	NONE
905.548	0.318305	0.243869	1.30523	0.191815	0.320957	GIHCG	FALSE	NONE
124.816	-1.5309	0.810938	-1.88782	0.0590501	0.136459	ATP23	FALSE	NONE
9.64405	0.841512	1.28504	0.654854	0.512562	0.64517	LOC100533641	FALSE	NONE
0	NA	NA	NA	NA	NA	RN7SKP65	FALSE	NONE
0	NA	NA	NA	NA	NA	ST13P8	FALSE	NONE
0	NA	NA	NA	NA	NA	LINC02403	FALSE	NONE
594.045	-0.325304	0.36604	-0.888711	0.374159	0.517588	SMIM10L1	FALSE	NONE
0	NA	NA	NA	NA	NA	TAS2R18P	FALSE	NONE
0	NA	NA	NA	NA	NA	TAS2R30	FALSE	NONE
0	NA	NA	NA	NA	NA	TAS2R45	FALSE	NONE
0	NA	NA	NA	NA	NA	TAS2R68P	FALSE	NONE
0	NA	NA	NA	NA	NA	TAS2R43	FALSE	NONE
0.588361	-2.4766	3.96946	-0.623912	0.532685	NA	TAS2R64P	FALSE	NONE
0.288241	-1.44603	4.03378	-0.35848	0.719984	NA	TAS2R46	FALSE	NONE
0	NA	NA	NA	NA	NA	TAS2R63P	FALSE	NONE
0	NA	NA	NA	NA	NA	TAS2R31	FALSE	NONE
2.09566	-4.31423	2.87973	-1.49814	0.134097	NA	TAS2R19	FALSE	NONE
150.906	0.78137	0.588638	1.32742	0.18437	0.312312	TAS2R20	FALSE	NONE
0	NA	NA	NA	NA	NA	TAS2R50	FALSE	NONE
0.588361	-2.4766	3.96946	-0.623912	0.532685	NA	TAS2R15P	FALSE	NONE
0	NA	NA	NA	NA	NA	TAS2R14	FALSE	NONE
9.42966	-0.950417	1.93583	-0.490962	0.623454	0.736709	PRH1-TAS2R14	FALSE	NONE
13.0554	-0.640366	1.25875	-0.508733	0.610939	0.726873	PRH2	FALSE	NONE
0	NA	NA	NA	NA	NA	TAS2R13	FALSE	NONE
0	NA	NA	NA	NA	NA	TAS2R12P	FALSE	NONE
20.0766	-0.166127	1.39232	-0.119316	0.905025	0.941614	PRH1	FALSE	NONE
0	NA	NA	NA	NA	NA	PRR4	FALSE	NONE
0	NA	NA	NA	NA	NA	PRH1-PRR4	FALSE	NONE
0	NA	NA	NA	NA	NA	LOC100420580	FALSE	NONE
0	NA	NA	NA	NA	NA	TAS2R10	FALSE	NONE
0	NA	NA	NA	NA	NA	TAS2R9	FALSE	NONE
0	NA	NA	NA	NA	NA	TAS2R8	FALSE	NONE
0	NA	NA	NA	NA	NA	TAS2R7	FALSE	NONE
33.0478	0.602143	1.26974	0.474223	0.635341	0.746169	C1S	FALSE	NONE
83.8336	-1.39989	1.05451	-1.32754	0.184332	0.312311	LOC100419825	FALSE	NONE
1.34332	4.15195	3.94534	1.05237	0.292631	NA	RPL37P20	FALSE	NONE
27.3522	1.34448	1.16889	1.15022	0.250054	0.387151	LPCAT3	FALSE	NONE
1385.92	1.65172	0.20059	8.23429	1.8063e-16	1.58549e-14	EMG1	TRUE	UP
24.0766	-1.24968	1.21199	-1.0311	0.302493	0.444587	SCARNA12	FALSE	NONE
6849.26	0.127012	0.156022	0.814066	0.415607	0.557393	PHB2	FALSE	NONE
0	NA	NA	NA	NA	NA	MIR141	FALSE	NONE
0	NA	NA	NA	NA	NA	MIR200C	FALSE	NONE
0	NA	NA	NA	NA	NA	MIR200CHG	FALSE	NONE
277.751	0.776188	0.239631	3.23909	0.0011991	0.00626933	PTPN6	FALSE	NONE
12.6523	-2.12865	1.67221	-1.27296	0.203032	0.333786	RNU7-1	FALSE	NONE
7423.52	1.52681	0.33931	4.49973	6.80394e-06	7.71745e-05	C12orf57	TRUE	UP
3928.37	-0.531053	0.305618	-1.73763	0.0822753	0.17415	ATN1	FALSE	NONE
4026.44	1.03144	0.211466	4.8776	1.07386e-06	1.57972e-05	ENO2	FALSE	NONE
881.904	0.898605	0.380802	2.35977	0.0182861	0.0559724	LRRC23	FALSE	NONE
572.771	0.552069	0.466363	1.18378	0.236502	0.37194	DSTNP2	FALSE	NONE
15.4332	-1.05824	1.45136	-0.72914	0.465916	0.603878	RPL13P5	FALSE	NONE
36.6615	1.58043	0.737748	2.14224	0.0321743	0.0861648	LOC105369632	FALSE	NONE
735.961	-0.139149	0.200661	-0.693451	0.488027	0.623526	SPSB2	FALSE	NONE
29981.4	1.31653	0.303091	4.34366	1.40128e-05	0.00014327	TPI1	FALSE	NONE
5670.78	1.07998	0.26828	4.02557	5.68372e-05	0.000481428	USP5	FALSE	NONE
1075.87	-0.0974267	0.185301	-0.525776	0.599044	0.717854	CDCA3	FALSE	NONE
131.565	0.743278	0.366771	2.02655	0.0427085	0.106741	GNB3	FALSE	NONE
1579.58	0.90343	0.275776	3.27596	0.00105303	0.00563801	P3H3	FALSE	NONE
281.69	1.07699	0.304576	3.53604	0.000406179	0.00254965	GPR162	FALSE	NONE
11.0179	1.57469	1.42643	1.10393	0.269622	0.408772	CD4	FALSE	NONE
6.40234	1.9776	1.92525	1.02719	0.304331	0.446544	LOC574538	FALSE	NONE
28.8785	0.00677484	1.279	0.005297	0.995774	0.99766	IQSEC3	FALSE	NONE
5.63563	0.307952	2.11588	0.145543	0.884282	0.926828	FAM138D	FALSE	NONE
2516.89	1.76748	0.334735	5.28022	1.29026e-07	2.47454e-06	WASH8P	TRUE	UP
0	NA	NA	NA	NA	NA	DDX11L8	FALSE	NONE
3888.48	1.51431	0.225221	6.72365	1.77227e-11	7.46823e-10	HMBS	TRUE	UP
510.936	0.14055	0.307313	0.45735	0.64742	0.755698	VPS11	FALSE	NONE
4741.92	-1.02254	0.257733	-3.96745	7.26446e-05	0.000594017	HYOU1	FALSE	NONE
1918.84	-0.610967	0.194739	-3.13737	0.00170472	0.0083573	SLC37A4	FALSE	NONE
1642.08	-0.387143	0.196123	-1.97399	0.0483834	0.117233	TRAPPC4	FALSE	NONE
439.268	-0.307544	0.244296	-1.2589	0.208067	0.339801	RPS25	FALSE	NONE
88.639	0.266594	0.69953	0.381105	0.703125	0.799518	RPL23AP64	FALSE	NONE
201.788	-0.320196	0.360855	-0.887326	0.374903	0.518381	CENATAC	FALSE	NONE
0.432361	-2.03303	3.99178	-0.509304	0.610539	NA	FOXR1	FALSE	NONE
1110.04	-0.354156	0.276244	-1.28204	0.199828	0.330351	DDX6	FALSE	NONE
0	NA	NA	NA	NA	NA	RNU6-376P	FALSE	NONE
0.126139	-0.502516	4.08047	-0.123152	0.901987	NA	TREHP1	FALSE	NONE
2.6064	0.48572	2.50234	0.194107	0.846092	0.901538	TREH	FALSE	NONE
0	NA	NA	NA	NA	NA	MIR6716	FALSE	NONE
252.999	0.618314	0.422999	1.46174	0.143813	0.262589	PHLDB1	FALSE	NONE
1.08698	-3.36887	3.55993	-0.946329	0.343981	NA	RNU6-1157P	FALSE	NONE
2200.99	-0.321238	0.197967	-1.62268	0.104657	0.208684	ARCN1	FALSE	NONE
15.2185	-1.64625	1.14295	-1.44035	0.149767	0.270646	RPL5P30	FALSE	NONE
442.176	-0.385759	0.278764	-1.38382	0.166414	0.290768	IFT46	FALSE	NONE
156.402	-1.39121	0.393277	-3.53748	0.000403961	0.0025388	TMEM25	FALSE	NONE
26.5277	2.34517	0.826843	2.83629	0.00456406	0.0187124	TTC36	FALSE	NONE
1.95451	-4.21383	3.84276	-1.09656	0.272832	NA	LOC101929089	FALSE	NONE
1241.23	0.374676	0.242678	1.54393	0.122606	0.234313	KMT2A	FALSE	NONE
1423.82	0.499807	0.231221	2.1616	0.0306493	0.0830586	ATP5MG	FALSE	NONE
0	NA	NA	NA	NA	NA	LOC100131626	FALSE	NONE
1716.24	0.0359608	0.18393	0.195513	0.844991	0.900913	UBE4A	FALSE	NONE
198.992	-0.126923	0.362799	-0.349843	0.726457	0.816376	TTC12	FALSE	NONE
0	NA	NA	NA	NA	NA	NCAM1-AS1	FALSE	NONE
0	NA	NA	NA	NA	NA	RNU7-187P	FALSE	NONE
7.60235	1.59472	2.65025	0.601724	0.547358	0.675741	NCAM1	FALSE	NONE
0	NA	NA	NA	NA	NA	LOC101928847	FALSE	NONE
391.932	-0.793142	0.389649	-2.03553	0.0417974	0.104997	NKAPD1	FALSE	NONE
16.7621	0.667201	1.44733	0.460986	0.644808	0.753478	PIH1D2	FALSE	NONE
0.252278	-1.27934	4.04905	-0.315961	0.752032	NA	RNU6-893P	FALSE	NONE
2818.14	-0.467393	0.171216	-2.72985	0.00633629	0.0243642	PPIHP1	FALSE	NONE
620.31	0.104627	0.180429	0.579879	0.561996	0.688109	DLAT	FALSE	NONE
2.27914	4.89664	3.92986	1.24601	0.212762	NA	RNA5SP351	FALSE	NONE
72.337	-0.984577	0.713757	-1.37943	0.167763	0.29252	DIXDC1	FALSE	NONE
0	NA	NA	NA	NA	NA	C11orf52	FALSE	NONE
0	NA	NA	NA	NA	NA	HSPB2-C11orf52	FALSE	NONE
42.9447	2.47001	1.30786	1.88859	0.0589469	0.13625	HSPB2	FALSE	NONE
231.128	1.18469	0.251145	4.71715	2.39168e-06	3.14246e-05	CRYAB	FALSE	NONE
119.897	1.4386	0.533463	2.69672	0.00700257	0.026344	RPL37AP8	FALSE	NONE
376.432	0.612899	0.243489	2.51716	0.0118307	0.0397879	C11orf1	FALSE	NONE
56.7989	-0.175124	0.793906	-0.220585	0.825416	0.887373	FDXACB1	FALSE	NONE
15.3707	3.54318	2.4017	1.47528	0.140138	0.257714	GNG5P3	FALSE	NONE
400.098	-0.213577	0.274102	-0.779186	0.43587	0.576646	ALG9	FALSE	NONE
540.617	-0.775344	0.373479	-2.076	0.0378936	0.0976729	PPP2R1B	FALSE	NONE
0.29418	-1.47173	4.03157	-0.365051	0.715073	NA	MMP13	FALSE	NONE
0	NA	NA	NA	NA	NA	RNU7-159P	FALSE	NONE
0	NA	NA	NA	NA	NA	BOLA3P1	FALSE	NONE
0	NA	NA	NA	NA	NA	MMP12	FALSE	NONE
0	NA	NA	NA	NA	NA	MMP3	FALSE	NONE
0	NA	NA	NA	NA	NA	WTAPP1	FALSE	NONE
719.107	-0.585244	0.274422	-2.13264	0.0329543	0.0876939	ENDOD1	FALSE	NONE
803.978	1.12805	0.362665	3.11044	0.0018681	0.00900791	SRSF8	FALSE	NONE
0	NA	NA	NA	NA	NA	LOC100420803	FALSE	NONE
0	NA	NA	NA	NA	NA	KDM4F	FALSE	NONE
0	NA	NA	NA	NA	NA	LOC643118	FALSE	NONE
0	NA	NA	NA	NA	NA	LOC100420802	FALSE	NONE
0	NA	NA	NA	NA	NA	KDM4E	FALSE	NONE
0	NA	NA	NA	NA	NA	LOC100420801	FALSE	NONE
0	NA	NA	NA	NA	NA	LOC100422440	FALSE	NONE
35.3887	0.915096	0.752687	1.21577	0.224072	0.358143	KDM4D	FALSE	NONE
618.327	0.515634	0.212718	2.42402	0.0153498	0.0487258	CWC15	FALSE	NONE
0	NA	NA	NA	NA	NA	ST13P11	FALSE	NONE
31.4155	0.495407	1.3074	0.378926	0.704743	0.800566	MYO7A	FALSE	NONE
1.75929	0.680979	3.3278	0.204633	0.837859	NA	OMP	FALSE	NONE
341.067	-0.33556	0.351232	-0.955378	0.339387	0.48255	CAPN5	FALSE	NONE
0.632135	0.598954	4.0052	0.149544	0.881124	NA	B3GNT6	FALSE	NONE
2995.33	1.91015	0.422486	4.52122	6.14851e-06	7.0797e-05	ACER3	TRUE	UP
0	NA	NA	NA	NA	NA	MIR3664	FALSE	NONE
0	NA	NA	NA	NA	NA	SHANK2-AS3	FALSE	NONE
0.189928	1.4309	4.07909	0.350787	0.725748	NA	SHANK2-AS1	FALSE	NONE
0.505996	1.37578	4.03696	0.340795	0.733258	NA	SHANK2	FALSE	NONE
0	NA	NA	NA	NA	NA	RNU6-1175P	FALSE	NONE
0	NA	NA	NA	NA	NA	LINC02584	FALSE	NONE
0	NA	NA	NA	NA	NA	LINC02753	FALSE	NONE
6.39014	2.65398	3.18585	0.833052	0.404815	0.547291	ANO1	FALSE	NONE
0	NA	NA	NA	NA	NA	FGF3	FALSE	NONE
0	NA	NA	NA	NA	NA	OR5G3	FALSE	NONE
0	NA	NA	NA	NA	NA	OR5G5P	FALSE	NONE
0	NA	NA	NA	NA	NA	OR5G4P	FALSE	NONE
0	NA	NA	NA	NA	NA	OR5G1P	FALSE	NONE
0	NA	NA	NA	NA	NA	OR9G2P	FALSE	NONE
0	NA	NA	NA	NA	NA	MIR6128	FALSE	NONE
0	NA	NA	NA	NA	NA	OR9G4	FALSE	NONE
0	NA	NA	NA	NA	NA	OR9G3P	FALSE	NONE
0	NA	NA	NA	NA	NA	OR9G9	FALSE	NONE
0	NA	NA	NA	NA	NA	OR9G1	FALSE	NONE
0	NA	NA	NA	NA	NA	OR8U9	FALSE	NONE
0	NA	NA	NA	NA	NA	OR8U8	FALSE	NONE
61.888	-2.83451	1.11002	-2.55358	0.0106622	0.0366863	RPL5P29	FALSE	NONE
0	NA	NA	NA	NA	NA	OR8J1	FALSE	NONE
0	NA	NA	NA	NA	NA	OR8K1	FALSE	NONE
0	NA	NA	NA	NA	NA	OR8K2P	FALSE	NONE
0.520941	0.263466	4.02464	0.0654632	0.947805	NA	FAM8A2P	FALSE	NONE
0	NA	NA	NA	NA	NA	OR8K3	FALSE	NONE
0	NA	NA	NA	NA	NA	OR8I1P	FALSE	NONE
0	NA	NA	NA	NA	NA	OR8H1	FALSE	NONE
0	NA	NA	NA	NA	NA	OR5T1	FALSE	NONE
0	NA	NA	NA	NA	NA	OR5T3	FALSE	NONE
0	NA	NA	NA	NA	NA	OR5T2	FALSE	NONE
0	NA	NA	NA	NA	NA	OR8J2	FALSE	NONE
43.7298	1.4611	0.696734	2.09707	0.0359871	0.0938886	LOC642890	FALSE	NONE
0	NA	NA	NA	NA	NA	GTF2IP11	FALSE	NONE
0	NA	NA	NA	NA	NA	OR4C49P	FALSE	NONE
0	NA	NA	NA	NA	NA	OR4C45	FALSE	NONE
0	NA	NA	NA	NA	NA	OR4C48P	FALSE	NONE
0	NA	NA	NA	NA	NA	OR4C12	FALSE	NONE
0	NA	NA	NA	NA	NA	OR4C13	FALSE	NONE
0	NA	NA	NA	NA	NA	OR4R3P	FALSE	NONE
0	NA	NA	NA	NA	NA	OR4A19P	FALSE	NONE
0	NA	NA	NA	NA	NA	OR4A18P	FALSE	NONE
0	NA	NA	NA	NA	NA	OR4A49P	FALSE	NONE
0	NA	NA	NA	NA	NA	OR4A1P	FALSE	NONE
0	NA	NA	NA	NA	NA	TRIM51DP	FALSE	NONE
0	NA	NA	NA	NA	NA	LOC387770	FALSE	NONE
94.2482	-0.529142	0.371925	-1.42271	0.154819	0.276562	PDE3B	FALSE	NONE
726.871	-0.0814584	0.228261	-0.356866	0.721192	0.812575	CYP2R1	FALSE	NONE
0	NA	NA	NA	NA	NA	CALCP	FALSE	NONE
0.29418	-1.47173	4.03157	-0.365051	0.715073	NA	CALCA	FALSE	NONE
0	NA	NA	NA	NA	NA	OR7E41P	FALSE	NONE
295.73	-0.66962	0.44922	-1.49063	0.136059	0.252406	RRAS2	FALSE	NONE
0	NA	NA	NA	NA	NA	RNA5SP332	FALSE	NONE
2.81372	-4.74137	2.73679	-1.73245	0.083193	0.175635	SPON1	FALSE	NONE
958.801	-0.431985	0.308393	-1.40076	0.161286	0.284486	BNIP3	FALSE	NONE
2062.89	0.724862	0.211656	3.42472	0.000615442	0.0036154	PPP2R2D	FALSE	NONE
0	NA	NA	NA	NA	NA	RPL5P27	FALSE	NONE
13.5692	-1.49303	1.71139	-0.872405	0.382987	0.526651	HSPA12A	FALSE	NONE
0.828759	-2.97658	3.95121	-0.753335	0.451249	NA	C10orf82	FALSE	NONE
0	NA	NA	NA	NA	NA	PNLIPRP2	FALSE	NONE
0.729511	-2.78849	3.95735	-0.704636	0.481037	NA	PNLIPRP1	FALSE	NONE
0	NA	NA	NA	NA	NA	NTAN1P1	FALSE	NONE
0	NA	NA	NA	NA	NA	ATRNL1	FALSE	NONE
0	NA	NA	NA	NA	NA	RNU6-271P	FALSE	NONE
0	NA	NA	NA	NA	NA	NPM1P25	FALSE	NONE
126.655	-0.863537	0.649667	-1.3292	0.183782	0.311804	ZNF518A	FALSE	NONE
0.126139	-0.502516	4.08047	-0.123152	0.901987	NA	BLNK	FALSE	NONE
375.372	1.28556	0.224034	5.73824	9.56655e-09	2.40631e-07	WASHC2A	FALSE	NONE
0	NA	NA	NA	NA	NA	SLC9A3P3	FALSE	NONE
2.06689	0.923463	3.27384	0.282073	0.777887	NA	FAM21EP	FALSE	NONE
14.5831	0.654334	1.13844	0.574765	0.565451	0.690859	AGAP6	FALSE	NONE
0.399368	-1.92831	3.99811	-0.482305	0.62959	NA	RNA5SP317	FALSE	NONE
[truncated: 41,683 more rows]
