# Supplementary material for: A Bidirectional Non-Coding RNA Promoter Mediates Long-Range Gene Expression Regulation
Source: Genes (Basel). 2024 Apr 25;15(5):549. doi: 10.3390/genes15050549 (PMC11120797; doi:10.3390/genes15050549)
Supplement: Supplementary file 1 [file genes-15-00549-s001.zip › Supplementary_Material_final/Supplementary_File_S2.xlsx]

## Sheet: cover
Online Resource 2
BBQ valid interactions
A bidirectional non-coding RNA promoter mediates long-range gene expression regulation.
Cellular and Molecular Life Sciences
Carlos Alberto Peralta-Alvarez1,2, Hober Nelson Nuñez-Martinez1, Ángel Josué Cerecedo-Castillo1, Augusto César Poot-Hernández2, Gustavo Tapia-Urzua1, Sylvia Patricia Garza-Manero1, Georgina Guerrero1, Félix Recillas-Targa1*.
1 Instituto de Fisiología Celular, Departamento de Genética Molecular, Universidad Nacional Autónoma de México, Ciudad de México, México.
2 Instituto de Fisiología Celular, Unidad de Bioinformática y Manejo de la Información, Universidad Nacional Autónoma de México, Ciudad de México, México.
*Corresponding author:	Dr. Félix Recillas-Targa
Instituto de Fisiología Celular
Universidad Nacional Autónoma de México
Departamento de Genética Molecular
Circuito Exterior S/N,
Ciudad Universitaria
Ciudad de México, 04510
Phone: (52 55) 56 22 56 03/04
E-mail: frecilla@ifc.unam.mx
Web-page: http://www.ifc.unam.mx/

## Sheet: BBQ Wild-type valid interaction
Chromosome	Start	End	Contact_ID
chr3	138321	147200	R_dup1146
chr3	419201	455800	R_dup1160
chr3	687839	714126	R_dup1179
chr3	743745	867276	R_dup158
chr3	912159	923617	R_dup159
chr3	923807	943600	R_dup1185
chr3	1516229	1617990	R_dup163
chr3	1774603	1790810	R_dup1234
chr3	2141601	2156708	R_dup1250
chr3	2156853	2162136	R_dup1251
chr3	2410073	2437174	R_dup1266
chr3	3057601	3089600	R_dup1309
chr3	4615201	4616516	R_dup1576
chr3	4742743	4746379	T_dup602
chr3	4833601	4836494	T_dup636
chr3	4912801	4915659	R_dup1686
chr3	5391601	5421000	R_dup1791
chr3	6031467	6056856	R_dup1913
chr3	6535201	6538549	T_dup837
chr3	6654283	6654411	R_dup2018
chr3	6654412	6655616	T_dup890
chr3	6806293	6807261	T_dup1022
chr3	6851053	6855800	R_dup2162
chr3	6929681	6946492	R_dup2176
chr3	7165287	7170429	R_dup2193
chr3	7313010	7350349	R_dup21
chr3	7853194	7888296	R_dup201
chr3	7901075	8005044	R_dup202
chr3	8683601	8694200	R_dup2306
chr3	8761243	8763609	T_dup1145
chr3	9207601	9245800	R_dup2387
chr3	9246401	9266321	R_dup2388
chr3	9307417	9344200	R_dup2391
chr3	9391396	9393075	R_dup2398
chr3	9393076	9393167	T_dup1216
chr3	9758401	9766400	R_dup2434
chr3	9766801	9768200	R_dup2435
chr3	9850682	9862724	T_dup1255
chr3	9869243	9884084	T_dup1257
chr3	9965804	9966026	WE_dup141
chr3	10001525	10008184	T_dup1289
chr3	10235179	10236699	E_dup178
chr3	10264001	10266400	T_dup1341
chr3	10322201	10334225	T_dup1359
chr3	10465490	10480064	R_dup2574
chr3	10537201	10557928	R_dup2584
chr3	10673601	10681000	R_dup2599
chr3	10842801	10847130	R_dup2633
chr3	10968801	10972200	R_dup2650
chr3	11209401	11215600	R_dup2697
chr3	11226387	11247635	R_dup2699
chr3	11352601	11367000	T_dup1427
chr3	11376863	11415244	T_dup30
chr3	11973554	11985200	R_dup2954
chr3	12218001	12226800	R_dup2971
chr3	12448001	12479107	R_dup224
chr3	12677201	12684377	T_dup1693
chr3	12766575	12791000	R_dup3030
chr3	12804998	12810000	R_dup3037
chr3	13276878	13301837	R_dup3115
chr3	13395967	13432823	T_dup1773
chr3	13507163	13511800	R_dup3149
chr3	13512684	13515400	R_dup3151
chr3	13601256	13612000	R_dup3172
chr3	13818201	13844200	R_dup3205
chr3	13862401	13880400	R_dup3212
chr3	14340001	14340400	T_dup1856
chr3	14340401	14341800	R_dup3292
chr3	14424001	14424200	CTCF_dup403
chr3	14424201	14424400	R_dup3319
chr3	14630601	14639000	R_dup3338
chr3	15164761	15177500	R_dup3403
chr3	15417801	15418939	R_dup3451
chr3	15512077	15546400	R_dup3484
chr3	15735110	15785031	T_dup2000
chr3	15811401	15812800	T_dup2002
chr3	15888457	15890422	T_dup2040
chr3	15941801	15946560	R_dup3572
chr3	16089801	16090800	CTCF_dup478
chr3	16361601	16396200	T_dup38
chr3	16722922	16729903	R_dup3651
chr3	16876201	16911200	R_dup242
chr3	17081401	17104400	R_dup3681
chr3	17123601	17192600	R_dup244
chr3	17393165	17396397	R_dup3822
chr3	17396398	17396489	T_dup2245
chr3	17780935	17785039	TSS_dup131
chr3	17862801	17881200	R_dup4084
chr3	18104201	18109556	R_dup4156
chr3	18252968	18263934	R_dup4189
chr3	18276304	18281681	R_dup4191
chr3	18864425	18878144	R_dup27
chr3	19109998	19140798	R_dup257
chr3	19158346	19185327	R_dup4258
chr3	19946773	19949800	R_dup4339
chr3	20351512	20353200	R_dup4446
chr3	20637922	20649400	R_dup4491
chr3	20966517	20971400	R_dup4529
chr3	21728761	21730758	R_dup4749
chr3	23075201	23094000	R_dup4841
chr3	23552007	23577238	R_dup4899
chr3	23715601	23727000	R_dup285
chr3	23759269	23766200	R_dup4919
chr3	24006738	24007064	T_dup3223
chr3	24683401	24686400	R_dup5297
chr3	25408922	25427639	R_dup5350
chr3	25574801	25591800	R_dup5359
chr3	25592201	25598000	R_dup5360
chr3	25758471	25821600	T_dup42
chr3	25834801	25838480	T_dup3527
chr3	26397893	26412447	R_dup5430
chr3	26634016	26638964	R_dup5444
chr3	27117265	27131800	R_dup5475
chr3	27597431	27644400	R_dup5575
chr3	27770401	27780110	R_dup5589
chr3	28321743	28321948	R_dup5643
chr3	28444570	28464030	R_dup5697
chr3	28464128	28489240	R_dup5698
chr3	28625553	28663603	R_dup5705
chr3	28695601	28708800	R_dup311
chr3	28709801	28712394	R_dup5710
chr3	28735145	28749212	R_dup5713
chr3	29681596	29710620	R_dup5756
chr3	29892401	29919158	R_dup5765
chr3	30643007	30647800	R_dup5802
chr3	30848331	30942752	R_dup326
chr3	31120638	31125269	R_dup5857
chr3	31495001	31503200	R_dup5908
chr3	31592801	31594400	T_dup3971
chr3	32165527	32166600	R_dup6020
chr3	32542816	32544588	TSS_dup169
chr3	32670035	32704400	R_dup6121
chr3	32740407	32740750	E_dup471
chr3	32834401	32841400	R_dup6136
chr3	32890801	32939558	R_dup337
chr3	33159801	33173000	T_dup45
chr3	33191601	33235800	R_dup6206
chr3	33275686	33294000	R_dup339
chr3	33313601	33318200	R_dup6213
chr3	33539343	33563800	T
chr3	33851755	33892000	T_dup4257
chr3	33961601	33962000	CTCF_dup831
chr3	34282800	34296903	R_dup6436
chr3	34576931	34589168	R_dup6471
chr3	35011401	35030739	R_dup6500
chr3	35110577	35125649	R_dup6505
chr3	35125824	35174663	R_dup348
chr3	35534663	35547350	R_dup6518
chr3	36348575	36383027	R_dup6570
chr3	36450001	36479200	R_dup6578
chr3	36496201	36528632	R_dup6582
chr3	36563087	36581084	R_dup358
chr3	36673401	36678800	R_dup6607
chr3	36687801	36690304	R_dup6610
chr3	36906401	36910200	R_dup6643
chr3	36948048	36948522	WE_dup515
chr3	37020155	37029401	T_dup4565
chr3	37067392	37069895	T_dup4570
chr3	37070217	37095946	T_dup49
chr3	37171770	37172346	R_dup6710
chr3	37232214	37232501	WE_dup527
chr3	37232601	37232800	T_dup4625
chr3	37298284	37317000	T_dup4631
chr3	37499921	37532498	R_dup6785
chr3	37571401	37586400	R_dup6790
chr3	37634001	37645200	R_dup6800
chr3	37715201	37722000	R_dup6808
chr3	37866201	37875200	R_dup6822
chr3	37916776	37917758	R_dup6836
chr3	37994372	38000215	R_dup6854
chr3	38081488	38081746	CTCF_dup926
chr3	38095497	38118537	R_dup6877
chr3	38238882	38247069	T_dup4730
chr3	38396753	38457664	T_dup53
chr3	38578201	38581222	R_dup7000
chr3	38669797	38688116	R_dup7009
chr3	38708073	38730400	R_dup7015
chr3	39003201	39022200	R_dup7039
chr3	39025893	39036200	R_dup7041
chr3	39073001	39086539	R_dup7050
chr3	39179201	39188429	T_dup4870
chr3	40314755	40320400	R_dup7224
chr3	40740801	40761000	R_dup7378
chr3	40803277	40820600	R_dup7385
chr3	41176801	41240000	R_dup7419
chr3	41468002	41473000	R_dup7443
chr3	41473601	41489800	R_dup7444
chr3	41566247	41616400	R_dup7454
chr3	41712469	41727000	R_dup7462
chr3	41779571	41799800	R_dup7472
chr3	41905001	41922400	R_dup7478
chr3	42117193	42118673	R_dup7546
chr3	42159021	42159440	WE_dup606
chr3	42191001	42193270	T_dup5200
chr3	42341401	42341800	T_dup5237
chr3	42486001	42530600	R_dup7659
chr3	42638781	42640400	T_dup5256
chr3	42703201	42709200	T_dup5267
chr3	42726601	42742000	R_dup379
chr3	43148401	43156000	R_dup7763
chr3	43302401	43326600	R_dup7774
chr3	43370671	43385000	T_dup60
chr3	43411400	43412870	R_dup7816
chr3	43484001	43486400	T_dup5422
chr3	43489587	43490115	R_dup7883
chr3	43778015	43778566	E_dup1
chr3	43936401	43967717	R_dup7989
chr3	44177601	44217600	R_dup8006
chr3	44529899	44550200	T_dup5631
chr3	44629078	44636969	R_dup8142
chr3	44691601	44702768	T_dup62
chr3	44805601	44917200	T_dup63
chr3	45066911	45077000	R_dup8194
chr3	45119766	45119800	PF_dup89
chr3	45190801	45191403	R_dup8211
chr3	45191404	45191495	T_dup5730
chr3	45319401	45321800	R_dup8271
chr3	45432201	45457124	T_dup5752
chr3	45457801	45483202	T_dup65
chr3	45510139	45541000	T_dup5762
chr3	45553401	45580300	T_dup5766
chr3	45620401	45624200	R_dup8302
chr3	45736073	45742065	T_dup5801
chr3	45742601	45789400	T_dup66
chr3	46129801	46143800	R_dup47
chr3	46180170	46190319	R_dup8365
chr3	46649601	46671000	R_dup391
chr3	46759801	46775123	R_dup8451
chr3	46798801	46828349	R_dup8454
chr3	47366114	47387803	T_dup5976
chr3	47527301	47531800	T_dup6013
chr3	47611201	47612800	R_dup8618
chr3	47879498	47891610	T_dup6049
chr3	48144470	48147400	R_dup8706
chr3	48836860	48837948	R_dup8928
chr3	49100401	49117400	T_dup6436
chr3	49136355	49140600	T_dup6448
chr3	49644033	49645000	R_dup9219
chr3	49896050	49905200	R_dup9300
chr3	50079509	50086600	T_dup6737
chr3	50088499	50116576	T_dup6741
chr3	50698401	50712200	R_dup9580
chr3	50727401	50773924	R_dup9581
chr3	50901120	50922800	R_dup9586
chr3	50946801	51008800	R_dup404
chr3	51138201	51228000	R_dup9591
chr3	51287801	51306800	R_dup9593
chr3	51484682	51484931	T_dup6876
chr3	51484932	51485101	R_dup9618
chr3	51491006	51496072	R_dup9627
chr3	51496073	51531406	T_dup80
chr3	51721001	51735721	T_dup7000
chr3	52206201	52208600	R_dup9841
chr3	52810401	52822000	R_dup10062
chr3	53082878	53083145	WE_dup852
chr3	53227801	53228807	T_dup7413
chr3	53535601	53547600	R_dup10357
chr3	54568201	54572400	R_dup10399
chr3	54610201	54648600	R_dup10401
chr3	54699601	54815800	R_dup420
chr3	55086201	55214800	R_dup423
chr3	55215401	55298743	R_dup10415
chr3	55298843	55352600	R_dup424
chr3	55643601	55644000	CTCF_dup1575
chr3	55781201	55852600	R_dup427
chr3	55934201	56041467	R_dup428
chr3	56381801	56404400	R_dup10442
chr3	56529201	56581600	R_dup10447
chr3	56581801	56590400	R_dup10448
chr3	56872801	56889800	R_dup434
chr3	57147001	57186600	R_dup436
chr3	57312771	57315760	R_dup10574
chr3	57315898	57344200	R_dup10575
chr3	57627558	57627902	T_dup7642
chr3	57896554	57896771	T_dup7846
chr3	57896772	57896800	R_dup10851
chr3	57896801	57897200	CTCF_dup1636
chr3	57924206	57924405	T_dup7862
chr3	57961201	57963800	R_dup10884
chr3	57975201	57983400	R_dup10890
chr3	58026601	58030255	R_dup10916
chr3	58093801	58146400	T_dup7925
chr3	58175201	58177400	R_dup10965
chr3	58178001	58200200	R_dup442
chr3	58487401	58488217	R_dup11109
chr3	58488218	58488530	T_dup8054
chr3	58490703	58493544	R_dup11113
chr3	58681401	58703438	R_dup11133
chr3	58794236	58808404	R_dup11192
chr3	58833801	58882800	R_dup445
chr3	59346401	59383013	R_dup448
chr3	59383788	59560800	R_dup449
chr3	59593801	59639200	R_dup450
chr3	59719801	59728284	R_dup11234
chr3	59733178	59802268	R_dup57
chr3	59942601	60064800	R_dup452
chr3	60073001	60077140	R_dup11242
chr3	60155046	60164178	R_dup453
chr3	60221110	60228600	R_dup11287
chr3	60299341	60305371	R_dup11322
chr3	60935030	60943313	R_dup11364
chr3	61230762	61235200	R_dup11387
chr3	61239601	61271746	R_dup11389
chr3	61368001	61421200	R_dup11393
chr3	61491201	61516000	R_dup11394
chr3	61657516	61763800	R_dup463
chr3	61764201	61843800	R_dup11399
chr3	62296519	62318400	R_dup11413
chr3	62386558	62479000	R_dup467
chr3	62653801	62819200	R_dup470
chr3	62927001	63082000	R_dup471
chr3	63082601	63121800	R_dup11428
chr3	63128801	63179400	R_dup472
chr3	63218801	63231400	R_dup11432
chr3	63231601	63319400	R_dup473
chr3	63351001	63448600	R_dup474
chr3	63448801	63550800	R_dup11437
chr3	63551201	63574400	R_dup475
chr3	63979602	63997420	T_dup8409
chr3	64097801	64152400	R_dup11616
chr3	64385401	64429200	R_dup11622
chr3	64475401	64516000	R_dup481
chr3	64716801	64726000	R_dup11636
chr3	65087601	65104600	R_dup11689
chr3	65105001	65148000	R_dup485
chr3	65160801	65179200	R_dup11693
chr3	65216401	65231400	R_dup11695
chr3	65675401	65716000	R_dup11943
chr3	66025801	66053200	R_dup11955
chr3	66124801	66148341	R_dup11957
chr3	66340700	66352769	R_dup12006
chr3	66552201	66569000	R_dup12053
chr3	66712801	66853600	R_dup495
chr3	66924601	66971600	R_dup12064
chr3	67023401	67033400	R_dup12067
chr3	67198601	67296000	R_dup497
chr3	67413601	67419972	R_dup12084
chr3	67482885	67483489	R_dup12133
chr3	67581260	67585741	R_dup12208
chr3	67611259	67611633	R_dup12233
chr3	67627695	67628930	R_dup12249
chr3	67955686	68130912	R_dup503
chr3	68256001	68305800	R_dup504
chr3	68415216	68833924	R_dup505
chr3	68982001	69007000	R_dup12360
chr3	69026756	69036400	T_dup8993
chr3	69049135	69049227	T_dup9005
chr3	69194401	69210600	R_dup65
chr3	69211201	69237600	R_dup12435
chr3	69292801	69355400	R_dup507
chr3	69374001	69435200	R_dup12442
chr3	69566401	69584800	R_dup12448
chr3	69862642	69864116	R_dup12524
chr3	69980026	69983236	R_dup12615
chr3	70053897	70061806	R_dup12656
chr3	70065246	70113200	R_dup12658
chr3	70182747	70339600	R_dup66
chr3	70766401	70802600	R_dup515
chr3	71144487	71144981	R_dup12817
chr3	71144982	71145498	T_dup9354
chr3	71207387	71207648	T_dup9401
chr3	71233590	71235200	R_dup12882
chr3	71270320	71273141	R_dup12906
chr3	71419601	71420000	E_dup1140
chr3	71624880	71625293	R_dup13126
chr3	71779601	71825400	R_dup13143
chr3	72054074	72054332	WE_dup1017
chr3	72273153	72278941	R_dup13253
chr3	72454201	72462000	T_dup9686
chr3	72627001	72628600	R_dup13341
chr3	72652001	72655200	R_dup13350
chr3	72805440	72806099	R_dup13386
chr3	72835407	72836150	T_dup9760
chr3	72912401	72924200	R_dup13474
chr3	72925201	72934400	R_dup13475
chr3	73204201	73241000	R_dup13561
chr3	73336001	73436200	R_dup69
chr3	73482001	73504800	R_dup13567
chr3	73580293	73839200	R_dup529
chr3	74195573	74316600	R_dup13572
chr3	74317201	74402200	R_dup531
chr3	74402601	74425600	R_dup13573
chr3	74425801	74631291	R_dup70
chr3	74645378	74760200	R_dup532
chr3	74946601	75050600	R_dup534
chr3	75275268	75279092	R_dup13581
chr3	75279288	75308000	R_dup13582
chr3	75343801	75390800	R_dup537
chr3	75472138	75472536	T_dup9896
chr3	75472537	75472853	R_dup13602
chr3	75486318	75492883	R_dup13606
chr3	75577201	75598068	R_dup13623
chr3	75602127	75629000	R_dup538
chr3	75630001	75653600	R_dup13626
chr3	75837601	75838400	R_dup13734
chr3	75890258	75902800	R_dup540
chr3	76620001	76629000	R_dup13757
chr3	77260040	77269197	R_dup13800
chr3	77664104	77818767	R_dup547
chr3	78158601	78560355	R_dup551
chr3	78560448	78694800	R_dup73
chr3	78709001	78790200	R_dup552
chr3	78997603	79081800	R_dup554
chr3	79411401	79546600	R_dup556
chr3	79570801	79827200	R_dup74
chr3	80058722	80112600	R_dup559
chr3	80113001	80575200	R_dup560
chr3	80843138	80876095	R_dup562
chr3	81105700	81203910	R_dup563
chr3	81292401	81351000	R_dup13846
chr3	81351601	81388200	R_dup13847
chr3	81468801	81524800	R_dup13850
chr3	81608558	81611157	R_dup13868
chr3	81797916	81798707	R_dup13930
chr3	81960001	82035000	R_dup13947
chr3	82451917	82546400	R_dup13955
chr3	82745801	83226520	R_dup77
chr3	83227789	83266000	R_dup573
chr3	84232601	84262090	R_dup13965
chr3	84397010	84437540	R_dup579
chr3	84437633	84474600	R_dup13984
chr3	84598001	84822000	R_dup581
chr3	85182975	85353400	R_dup583
chr3	85410401	85486461	R_dup584
chr3	85537001	85548351	R_dup13997
chr3	85554109	85554911	TSS_dup535
chr3	85870601	85918600	R_dup14011
chr3	86613001	86745200	R_dup590
chr3	86882132	87018800	R_dup592
chr3	87138801	87194600	R_dup593
chr3	87258601	87275400	R_dup14019
chr3	87306805	87307000	T_dup10162
chr3	87357401	87399400	R_dup14038
chr3	87402801	87410153	R_dup14040
chr3	87410270	87450200	R_dup595
chr3	87594205	87611689	R_dup14046
chr3	87677201	87722710	R_dup597
chr3	87761006	87820400	R_dup598
chr3	87857401	87878849	T_dup10174
chr3	87894803	87895706	R_dup14067
chr3	88034264	88034513	T_dup10256
chr3	88034514	88035945	R_dup14142
chr3	88268801	88458173	R_dup600
chr3	88458266	88605467	R_dup601
chr3	88605605	89148000	R_dup82
chr3	89156801	89163600	R_dup14277
chr3	89400242	89800959	R_dup604
chr3	89801479	89901200	R_dup14278
chr3	90142601	90231600	R_dup83
chr3	90232201	90311686	R_dup607
chr3	93519134	93527000	R_dup14282
chr3	93527401	93560200	R_dup14283
chr3	93567757	93586200	R_dup608
chr3	93589710	93589891	T_dup10383
chr3	93594744	93594957	T_dup10386
chr3	93595235	93598369	R_dup14291
chr3	93644029	93644654	T_dup10427
chr3	93648297	93652534	R_dup14336
chr3	93652535	93652688	T_dup10432
chr3	93658407	93661004	R_dup14341
chr3	93661005	93661161	T_dup10436
chr3	93661162	93664583	R_dup14342
chr3	93672623	93674313	R_dup14348
chr3	93684601	93688200	T_dup10453
chr3	93769876	93771257	R_dup14430
chr3	93773613	93775172	R_dup14433
chr3	93780934	93782961	TSS_dup550
chr3	93831413	93831812	T_dup10575
chr3	93855401	93877800	R_dup14503
chr3	93878201	93884532	R_dup14504
chr3	93884625	93953000	R_dup14505
chr3	93953601	93968200	R_dup14506
chr3	93976601	94055200	R_dup611
chr3	94055601	94224921	R_dup612
chr3	94244401	94410890	R_dup84
chr3	94411003	94458749	R_dup14508
chr3	94464801	94548274	R_dup614
chr3	94659201	94687204	R_dup14512
chr3	94707261	94839000	R_dup616
chr3	94903201	95369452	R_dup618
chr3	95376443	96120400	R_dup85
chr3	96164035	96335934	R_dup619
chr3	96337437	96498600	R_dup86
chr3	96499001	96582000	R_dup14518
chr3	96738001	96858000	R_dup14519
chr3	96858401	96933071	R_dup622
chr3	96933164	97221523	R_dup623
chr3	97264113	97377400	R_dup14520
chr3	97378001	97437800	R_dup625
chr3	97438601	97482400	R_dup14521
chr3	97512801	97540000	R_dup87
chr3	97541801	97570600	R_dup14525
chr3	97649460	97650000	R_dup14531
chr3	97657912	97658671	R_dup14538
chr3	97701001	97715800	R_dup14550
chr3	97742601	97750328	R_dup14555
chr3	97788201	97904000	R_dup14558
chr3	97907801	97978400	R_dup628
chr3	97979001	98048200	R_dup629
chr3	98125623	98127024	R_dup14563
chr3	98127335	98164946	R_dup14564
chr3	98165049	98176400	R_dup630
chr3	98202401	98222200	R_dup14567
chr3	98258201	98263200	R_dup14578
chr3	98274801	98285075	R_dup14582
chr3	98331801	98376600	R_dup14590
chr3	98376801	98397549	R_dup14591
chr3	98417212	98451400	R_dup631
chr3	98453001	98507600	R_dup14595
chr3	98528252	98528513	T_dup10656
chr3	98533592	98536200	T_dup10660
chr3	98552855	98558769	R_dup14631
chr3	98574282	98575695	R_dup14647
chr3	98575696	98575920	T_dup10692
chr3	98648001	98664131	R_dup14683
chr3	98664234	98704200	R_dup632
chr3	98713401	98728400	R_dup14686
chr3	98818001	98833400	R_dup633
chr3	98833801	98891800	R_dup14690
chr3	98892601	99008282	R_dup634
chr3	99009457	99218000	R_dup635
chr3	99270801	99344200	R_dup14692
chr3	99364601	99405800	R_dup14693
chr3	99406601	99444887	R_dup14694
chr3	99445055	99457429	R_dup14695
chr3	99472601	99494800	R_dup638
chr3	99496401	99508000	R_dup14699
chr3	99509258	99520601	R_dup14701
chr3	99556125	99556598	R_dup14733
chr3	99588359	99589400	T_dup10784
chr3	99606782	99609000	R_dup14775
chr3	99623036	99623941	R_dup14789
chr3	99659592	99660894	R_dup14836
chr3	99664061	99664432	R_dup14842
chr3	99685683	99685911	T_dup10869
chr3	99685912	99687933	R_dup14862
chr3	99690659	99693041	R_dup14867
chr3	99697560	99698991	R_dup14873
chr3	99712908	99714143	R_dup14881
chr3	99727992	99728083	T_dup10896
chr3	99728084	99728729	R_dup14891
chr3	99756848	99758841	R_dup14919
chr3	99810739	99811370	R_dup14960
chr3	99832752	99833832	T_dup10974
chr3	99846838	99847888	R_dup14993
chr3	99848159	99849882	R_dup14994
chr3	99851127	99855229	R_dup14996
chr3	99855986	99857679	R_dup14998
chr3	99920601	99935724	R_dup15041
chr3	99935859	99943400	R_dup15042
chr3	99963305	99969347	R_dup15050
chr3	99969456	99973000	R_dup15051
chr3	99991480	99991600	WE_dup1117
chr3	99991601	99992000	E_dup1280
chr3	99998201	100007200	T_dup11043
chr3	100008401	100008637	WE_dup1118
chr3	100009201	100035200	T_dup11044
chr3	100039571	100040577	T_dup11046
chr3	100048168	100048419	T_dup11052
chr3	100051120	100053000	R_dup15073
chr3	100055801	100077012	T_dup11056
chr3	100079325	100114946	T_dup11058
chr3	100128112	100128597	R_dup15083
chr3	100133675	100134245	R_dup15089
chr3	100143864	100144377	E_dup1282
chr3	100178821	100179200	R_dup15113
chr3	100203801	100210600	R_dup15119
chr3	100240601	100253600	R_dup15123
chr3	100253801	100269800	R_dup15124
chr3	100270201	100296400	R_dup15125
chr3	100316001	100321200	R_dup15130
chr3	100328601	100340600	R_dup15134
chr3	100341001	100346400	R_dup15135
chr3	100346601	100347000	R_dup15136
chr3	100373201	100381000	R_dup15142
chr3	100397601	100401600	R_dup640
chr3	100430201	100442783	T_dup11097
chr3	100478063	100478353	WE_dup1122
chr3	100482561	100494003	R_dup15169
chr3	100496001	100515400	R_dup15171
chr3	100515801	100538600	R_dup641
chr3	100539201	100558000	R_dup15172
chr3	100558401	100609800	R_dup15173
chr3	100610401	100612400	R_dup15174
chr3	100613801	100672000	R_dup8
chr3	100679747	100788800	R_dup15177
chr3	100789601	100810200	R_dup642
chr3	100810662	100810800	CTCF_dup2236
chr3	100810801	100826600	R_dup15178
chr3	100851201	100860200	R_dup15181
chr3	100889801	100909729	R_dup15185
chr3	100930201	100948600	R_dup15190
chr3	100951262	100957836	R_dup15192
chr3	100964992	100967017	R_dup15195
chr3	100972001	101000590	R_dup15197
chr3	101006318	101018491	R_dup15200
chr3	101019201	101020231	R_dup15202
chr3	101020569	101027096	R_dup15203
chr3	101027289	101031979	R_dup15204
chr3	101054432	101054759	R_dup15225
chr3	101054760	101054851	T_dup11151
chr3	101054852	101054975	R_dup15226
chr3	101058435	101059229	R_dup15230
chr3	101062535	101064426	R_dup15235
chr3	101066061	101067741	R_dup15237
chr3	101074603	101076084	R_dup15245
chr3	101107260	101108140	R_dup15278
chr3	101108141	101108413	T_dup11202
chr3	101109757	101110400	R_dup15281
chr3	101166300	101172800	R_dup15334
chr3	101173001	101176542	T_dup11257
chr3	101177870	101180200	R_dup15338
chr3	101182402	101182659	T_dup11262
chr3	101182660	101183089	R_dup15342
chr3	101186960	101191680	R_dup645
chr3	101240401	101243400	R_dup15390
chr3	101296598	101319000	T_dup95
chr3	101330801	101344293	T_dup11313
chr3	101350878	101359400	TSS_dup579
chr3	101366481	101392000	T_dup11321
chr3	101402607	101406681	TSS_dup584
chr3	101415551	101415734	T_dup11325
chr3	101443078	101444667	TSS_dup586
chr3	101450401	101455981	T_dup11329
chr3	101464269	101466379	R_dup15440
chr3	101466380	101466992	T_dup11339
chr3	101467585	101472821	R_dup15442
chr3	101491635	101494794	R_dup15459
chr3	101495548	101497400	R_dup15461
chr3	101507788	101518524	R_dup15468
chr3	101522601	101524400	R_dup15470
chr3	101528601	101532600	R_dup15472
chr3	101537948	101543945	R_dup15474
chr3	101548201	101553655	R_dup15476
chr3	101589001	101643200	R_dup15482
chr3	101647868	101653354	R_dup15484
chr3	101655401	101657200	R_dup15486
chr3	101660201	101689800	R_dup15487
chr3	101690001	101717200	R_dup88
chr3	101717401	101806200	R_dup15488
chr3	101806601	101943000	R_dup646
chr3	101948401	101954600	R_dup15491
chr3	101955001	102111239	R_dup647
chr3	102111351	102132818	R_dup15492
chr3	102132942	102189800	R_dup15493
chr3	102190201	102255400	R_dup648
chr3	102255801	102341636	R_dup15494
chr3	102342069	102392200	R_dup649
chr3	102392801	102631665	R_dup650
chr3	102631887	102688548	R_dup15495
chr3	102689799	102788400	R_dup89
chr3	102788601	103129000	R_dup651
chr3	103129001	103129600	CTCF_dup2266
chr3	103159601	103273143	R_dup15496
chr3	103273236	103456815	R_dup653
chr3	103456979	103600412	R_dup654
chr3	103600890	103710200	R_dup655
chr3	103710601	103821200	R_dup90
chr3	103821601	103991800	R_dup656
chr3	103992401	104012007	R_dup15497
chr3	104012173	104187000	R_dup657
chr3	104187201	104282800	R_dup658
chr3	104283401	104315400	R_dup15498
chr3	104315801	104347000	R_dup659
chr3	104347401	105008801	R_dup91
chr3	105008901	105043489	R_dup15499
chr3	105043590	105085400	R_dup15500
chr3	105089001	105235800	R_dup660
chr3	105238201	105291202	R_dup661
chr3	105291383	105325753	R_dup15503
chr3	105325853	105330823	R_dup15504
chr3	105334201	105345600	R_dup15506
chr3	105346001	105365800	R_dup15507
chr3	105368801	105377552	R_dup15510
chr3	105380948	105381063	T_dup11390
chr3	105381064	105386788	R_dup662
chr3	105386926	105394503	R_dup15513
chr3	105397435	105401206	R_dup15516
chr3	105405601	105409638	R_dup15518
chr3	105409639	105409735	T_dup11396
chr3	105409736	105410526	R_dup15519
chr3	105410527	105410753	T_dup11397
chr3	105410754	105419542	R_dup15520
chr3	105419664	105420204	R_dup15521
chr3	105426105	105432459	R_dup15526
chr3	105433348	105433463	T_dup11404
chr3	105433464	105434543	R_dup15528
chr3	105437534	105438680	R_dup15531
chr3	105438681	105439138	T_dup11408
chr3	105450106	105457745	R_dup15536
chr3	105462138	105465300	R_dup15539
chr3	105465426	105475720	R_dup15540
chr3	105475721	105475942	T_dup11417
chr3	105482902	105501410	R_dup15547
chr3	105501574	105503670	R_dup15548
chr3	105503766	105513783	R_dup663
chr3	105513883	105516750	R_dup15549
chr3	105516864	105524200	R_dup15550
chr3	105527401	105536473	R_dup15553
chr3	105548601	105553747	R_dup15560
chr3	105553915	105561400	R_dup15561
chr3	105567026	105569595	R_dup15563
chr3	105573313	105576822	R_dup15566
chr3	105576941	105578937	R_dup15567
chr3	105579240	105579414	T_dup11439
chr3	105583634	105583726	T_dup11443
chr3	105583727	105585242	R_dup15573
chr3	105602401	105627474	R_dup15576
chr3	105627689	105648400	R_dup664
chr3	105648801	105678200	R_dup15577
chr3	105679001	105716600	R_dup15578
chr3	105716801	105718400	R_dup15579
chr3	105723801	105727733	R_dup15581
chr3	105727826	105731078	R_dup15582
chr3	105731524	105744000	R_dup15583
chr3	105744401	105805600	R_dup665
chr3	105806001	105833000	R_dup15584
chr3	105841201	105848800	R_dup15588
chr3	105849651	105850529	E_dup1313
chr3	105855072	105911400	R_dup92
chr3	105911801	105916200	R_dup15591
chr3	105916601	105924600	R_dup15592
chr3	105925001	105927800	R_dup15593
chr3	105928201	105933000	R_dup15594
chr3	105934601	105942400	R_dup15595
chr3	105942801	105947200	R_dup15596
chr3	105947401	105970400	R_dup15597
chr3	105970801	105974800	R_dup15598
chr3	105975401	105979409	R_dup15599
chr3	105979502	106021400	R_dup15600
chr3	106021801	106046751	R_dup666
chr3	106046852	106080200	R_dup15601
chr3	106080601	106176200	R_dup667
chr3	106176601	106205000	R_dup15602
chr3	106206601	106215564	R_dup15603
chr3	106215683	106234999	R_dup15604
chr3	106235151	106328400	R_dup668
chr3	106329001	106646800	R_dup669
chr3	106647401	106670517	R_dup15605
chr3	106671447	106783200	R_dup670
chr3	106783801	106813400	R_dup15606
chr3	106814001	106822600	R_dup15607
chr3	106823001	106837000	R_dup671
chr3	106837401	106843600	R_dup15608
chr3	106844401	106849400	R_dup15609
chr3	106850001	106851000	R_dup15610
chr3	106853001	106869683	R_dup15611
chr3	106869792	106913769	R_dup15612
chr3	106913770	106913931	T_dup11457
chr3	106913932	106924800	R_dup15613
chr3	106924801	106925400	CTCF_dup2290
chr3	106925401	106936000	R_dup15614
chr3	106936401	106954000	R_dup15615
chr3	106960401	106984000	R_dup15617
chr3	106984401	106990400	R_dup15618
chr3	106990401	106991000	CTCF_dup2292
chr3	106991001	106991600	R_dup15619
chr3	106991601	106992200	CTCF_dup2293
chr3	106992201	107043461	R_dup15620
chr3	107043462	107043556	T_dup11458
chr3	107043557	107052600	R_dup15621
chr3	107053001	107057183	R_dup15622
chr3	107058654	107085400	R_dup15623
chr3	107085729	107086010	E_dup5
chr3	107087001	107132200	R_dup15624
chr3	107132201	107132600	CTCF_dup2294
chr3	107132601	107140000	R_dup15625
chr3	107140001	107140400	CTCF_dup2295
chr3	107140401	107148200	R_dup15626
chr3	107150495	107150783	TSS_dup593
chr3	107151201	107160400	R_dup15628
chr3	107160801	107183000	R_dup15629
chr3	107183201	107189000	R_dup15630
chr3	107190201	107199849	R_dup15631
chr3	107200052	107205400	R_dup15632
chr3	107205401	107205800	CTCF_dup2298
chr3	107205801	107217600	R_dup672
chr3	107218001	107231000	R_dup15633
chr3	107231401	107239200	R_dup15634
chr3	107240001	107241000	R_dup15635
chr3	107241491	107242130	TSS_dup594
chr3	107242231	107243541	TSS_dup595
chr3	107243634	107244629	TSS_dup596
chr3	107244801	107244939	PF_dup220
chr3	107245201	107246200	T_dup11461
chr3	107246715	107248312	R_dup15637
chr3	107248529	107248913	R_dup15638
chr3	107248914	107249143	T_dup11464
chr3	107251423	107252113	R_dup15642
chr3	107252114	107252600	T_dup11468
chr3	107252601	107253593	R_dup15643
chr3	107253594	107254024	T_dup11469
chr3	107254025	107254540	R_dup15644
chr3	107256376	107256541	T_dup11472
chr3	107256542	107257701	R_dup15647
chr3	107257702	107257793	T_dup11473
chr3	107257794	107259012	R_dup15648
chr3	107259013	107259275	T_dup11474
chr3	107259276	107259920	R_dup15649
chr3	107260067	107261362	R_dup15650
chr3	107261802	107262481	R_dup15651
chr3	107263001	107264400	R_dup15653
chr3	107264401	107264800	T_dup11478
chr3	107264801	107266853	R_dup15654
chr3	107267032	107268284	R_dup15655
chr3	107268285	107268562	T_dup11480
chr3	107269111	107269706	T_dup11481
chr3	107269707	107270683	R_dup15657
chr3	107270802	107273536	R_dup15658
chr3	107274254	107274406	R_dup15660
chr3	107274407	107274571	T_dup11485
chr3	107274572	107276571	R_dup15661
chr3	107276664	107277067	R_dup15662
chr3	107277212	107277562	R_dup15663
chr3	107277683	107278247	R_dup15664
chr3	107278248	107278757	T_dup11489
chr3	107278758	107279507	R_dup15665
chr3	107279508	107279951	T_dup11490
chr3	107279952	107280801	R_dup15666
chr3	107280901	107282059	R_dup15667
chr3	107282286	107286800	R_dup15668
chr3	107287001	107288600	R_dup15669
chr3	107288601	107289200	T_dup11494
chr3	107290001	107290400	T_dup11496
chr3	107290401	107290744	R_dup15673
chr3	107291072	107292181	R_dup15675
chr3	107292182	107292273	T_dup11499
chr3	107292274	107293400	R_dup15676
chr3	107294001	107295751	R_dup15677
chr3	107295844	107296241	R_dup15678
chr3	107298254	107298371	R_dup15682
chr3	107298506	107303799	R_dup15683
chr3	107305651	107305975	T_dup11508
chr3	107305976	107306406	R_dup15686
chr3	107306407	107306520	T_dup11509
chr3	107306521	107306638	R_dup15687
chr3	107307166	107307398	T_dup11511
chr3	107307399	107309628	R_dup15689
chr3	107309882	107310406	R_dup15690
chr3	107310407	107310591	T_dup11513
chr3	107310592	107313911	R_dup15691
chr3	107313912	107314017	T_dup11514
chr3	107314018	107314371	R_dup15692
chr3	107314530	107319649	R_dup15693
chr3	107319650	107319826	T_dup11516
chr3	107319827	107323270	R_dup15694
chr3	107323420	107331577	R_dup15695
chr3	107331671	107334322	R_dup15696
chr3	107334323	107334576	T_dup11519
chr3	107334577	107339200	R_dup15697
chr3	107340568	107341600	R_dup15699
chr3	107343201	107347800	R_dup15701
chr3	107347801	107348000	T_dup97
chr3	107349707	107349883	T_dup11524
chr3	107349884	107356200	R_dup15704
chr3	107356201	107356613	T_dup11525
chr3	107357668	107357759	T_dup11527
chr3	107358507	107359167	R_dup15708
chr3	107359168	107359293	T_dup11529
chr3	107359294	107361800	R_dup15709
chr3	107362700	107364509	R_dup15711
chr3	107364810	107366591	R_dup15712
chr3	107366844	107367842	R_dup15713
chr3	107367843	107368050	T_dup11533
chr3	107368051	107369702	R_dup15714
chr3	107369848	107372644	R_dup15715
chr3	107372740	107377577	R_dup15716
chr3	107382900	107385877	R_dup15719
chr3	107385971	107394000	R_dup15720
chr3	107394001	107394400	T_dup11539
chr3	107394401	107395200	R_dup15721
chr3	107396001	107398375	R_dup15722
chr3	107398376	107398531	T_dup11541
chr3	107399088	107400309	R_dup15724
chr3	107400500	107402149	R_dup15725
chr3	107402150	107402287	T_dup11544
chr3	107402288	107403307	R_dup15726
chr3	107403400	107404010	R_dup15727
chr3	107404301	107406827	R_dup15728
chr3	107407740	107409200	R_dup15730
chr3	107409801	107415558	R_dup15731
chr3	107417201	107419389	R_dup15732
chr3	107419390	107420000	T_dup11550
chr3	107420248	107421627	R_dup15733
chr3	107421826	107423447	R_dup15734
chr3	107423448	107423657	T_dup11553
chr3	107423658	107424306	R_dup15735
chr3	107424307	107424451	T_dup11554
chr3	107425070	107429277	R_dup15737
chr3	107429278	107429407	T_dup11556
chr3	107429408	107430759	R_dup15738
chr3	107431310	107431477	T_dup11558
chr3	107431478	107431569	R_dup15740
chr3	107431570	107431947	T_dup11559
chr3	107431948	107433089	R_dup15741
chr3	107433235	107433809	R_dup15742
chr3	107433810	107433932	T_dup11561
chr3	107433933	107434143	R_dup15743
chr3	107434144	107434319	T_dup11562
chr3	107434320	107437560	R_dup15744
chr3	107439115	107444569	R_dup15746
chr3	107444570	107444785	T_dup11565
chr3	107444786	107445667	R_dup15747
chr3	107447572	107447856	T_dup11568
chr3	107447857	107448197	R_dup15750
chr3	107448291	107448895	R_dup15751
chr3	107449087	107449530	R_dup15752
chr3	107449531	107450000	T_dup11571
chr3	107450001	107452457	R_dup15753
chr3	107452458	107452554	T_dup11572
chr3	107452555	107453230	R_dup15754
chr3	107453863	107457495	R_dup15756
chr3	107460001	107460600	CTCF_dup2306
chr3	107460601	107465495	R_dup15761
chr3	107465651	107468299	R_dup15762
chr3	107468776	107468930	T_dup11582
chr3	107468931	107470553	R_dup15764
chr3	107470554	107470743	T_dup11583
chr3	107470744	107471400	R_dup15765
chr3	107471401	107472800	CTCF_dup2307
chr3	107473138	107473715	R_dup15767
chr3	107473915	107475019	R_dup15768
chr3	107475020	107475222	T_dup11586
chr3	107475707	107476693	R_dup15770
chr3	107477149	107477367	T_dup11589
chr3	107477368	107479238	R_dup673
chr3	107479480	107479672	T_dup11591
chr3	107479673	107479777	R_dup15773
chr3	107479878	107480181	R_dup15774
chr3	107480182	107480426	T_dup11593
chr3	107480427	107483074	R_dup15775
chr3	107483170	107484229	R_dup15776
chr3	107484448	107486029	R_dup15777
chr3	107486130	107486629	R_dup15778
chr3	107486755	107491162	R_dup15779
chr3	107491260	107492238	R_dup15780
chr3	107492393	107493259	R_dup15781
chr3	107493260	107493817	T_dup11600
chr3	107493818	107494935	R_dup15782
chr3	107495090	107495847	R_dup15783
chr3	107496199	107496661	T_dup11603
chr3	107498262	107498824	R_dup15787
chr3	107499186	107501359	R_dup15788
chr3	107502770	107503209	T_dup11608
chr3	107503210	107505837	R_dup15790
chr3	107505838	107505929	T_dup11609
chr3	107505930	107507159	R_dup15791
chr3	107507278	107507819	R_dup15792
chr3	107508968	107509540	R_dup15794
chr3	107509730	107510326	R_dup15795
chr3	107510327	107510612	T_dup11614
chr3	107510613	107511823	R_dup15796
chr3	107513029	107513400	R_dup15798
chr3	107513401	107513800	CTCF_dup2308
chr3	107513801	107514214	T_dup11617
chr3	107514215	107514517	R_dup15799
chr3	107515216	107517208	R_dup15801
chr3	107517830	107518840	T_dup11621
chr3	107519480	107528502	T_dup11622
chr3	107529258	107529449	T_dup11623
chr3	107529450	107530189	R_dup15805
chr3	107530190	107530504	T_dup11624
chr3	107530505	107535800	R_dup15806
chr3	107536001	107541200	R_dup15807
chr3	107541201	107541600	CTCF_dup2309
chr3	107541601	107552800	R_dup15808
chr3	107553801	107565000	R_dup15809
chr3	107565001	107565800	CTCF_dup2310
chr3	107565801	107574400	R_dup15810
chr3	107574401	107575000	CTCF_dup2311
chr3	107575001	107586800	R_dup15811
chr3	107587201	107589800	R_dup15812
chr3	107590601	107613400	R_dup674
chr3	107614401	107631800	R_dup15813
chr3	107632601	107646200	R_dup15814
chr3	107646387	107646661	CTCF_dup2313
chr3	107646801	107656800	R_dup15815
chr3	107656801	107657400	CTCF_dup2314
chr3	107657401	107678800	R_dup15816
chr3	107679201	107686800	R_dup15817
chr3	107687001	107702000	R_dup15818
chr3	107702601	107724800	R_dup15819
chr3	107725401	107746985	R_dup675
chr3	107747110	107756047	R_dup15820
chr3	107758086	107758449	T_dup11629
chr3	107758450	107759581	R_dup15824
chr3	107764626	107765870	T_dup11637
chr3	107765871	107768497	R_dup15832
chr3	107770137	107771012	R_dup15835
chr3	107772758	107774596	R_dup15836
chr3	107774597	107780220	T_dup11642
chr3	107780221	107781668	R_dup15837
chr3	107781669	107781785	T_dup11643
chr3	107782034	107782447	T_dup11644
chr3	107782448	107783118	R_dup15839
chr3	107797763	107798261	T_dup11668
chr3	107798724	107799163	T_dup11670
chr3	107804307	107804569	T_dup11675
chr3	107804732	107804997	T_dup11676
chr3	107806038	107806137	T_dup11678
chr3	107806138	107806587	R_dup15873
chr3	107809018	107810318	TSS_dup597
chr3	107818018	107819344	E_dup1323
chr3	107830601	107832800	R_dup15882
chr3	107834001	107836000	R_dup15883
chr3	107837001	107838400	R_dup15884
chr3	107839201	107842800	R_dup15885
chr3	107843601	107844031	TSS_dup598
chr3	107844317	107844860	TSS_dup599
chr3	107846601	107847726	R_dup15886
chr3	107848551	107850000	R_dup15888
chr3	107855419	107855751	T_dup11688
chr3	107856152	107857600	R_dup15894
chr3	107859784	107864400	R_dup15898
chr3	107865001	107869000	R_dup15899
chr3	107871401	107872200	R_dup15901
chr3	107872201	107872800	CTCF_dup13
chr3	107872801	107880509	R_dup15902
chr3	107880510	107880743	T_dup11695
chr3	107880744	107884179	R_dup15903
chr3	107884374	107890000	R_dup15904
chr3	107890401	107893392	R_dup15905
chr3	107893549	107902130	R_dup15906
chr3	107902401	107903578	R_dup15907
chr3	107905638	107908909	R_dup15909
chr3	107909334	107916165	R_dup15910
chr3	107917073	107921600	R_dup15912
chr3	107923678	107927485	R_dup15914
chr3	107928448	107928659	T_dup11706
chr3	107928660	107930863	R_dup15916
chr3	107931450	107939852	R_dup15918
chr3	107940722	107941867	TSS_dup600
chr3	107943401	107976600	R_dup15919
chr3	107977001	107997000	R_dup15920
chr3	107997201	108030800	R_dup93
chr3	108031201	108041200	R_dup15921
chr3	108041601	108088365	R_dup15922
chr3	108088847	108125400	R_dup15923
chr3	108126001	108196400	R_dup676
chr3	108196801	108200200	R_dup15924
chr3	108200601	108208400	R_dup15925
chr3	108208401	108209000	CTCF_dup2324
chr3	108209001	108212800	R_dup15926
chr3	108213001	108224600	R_dup15927
chr3	108224601	108225200	CTCF_dup2326
chr3	108225201	108254035	R_dup15928
chr3	108259081	108259309	T_dup11715
chr3	108259310	108260400	R_dup15934
chr3	108263207	108263531	T_dup11719
chr3	108268628	108269979	R_dup15942
chr3	108270952	108271260	T_dup11727
chr3	108272304	108272545	R_dup15947
chr3	108272546	108273071	T_dup11729
chr3	108273072	108273385	R_dup15948
chr3	108273386	108273611	T_dup11730
chr3	108275579	108305200	T_dup11732
chr3	108307438	108309087	TSS_dup602
chr3	108311001	108314919	R_dup15951
chr3	108315478	108317000	R_dup15952
chr3	108322201	108324241	R_dup15956
chr3	108331500	108337762	R_dup15960
chr3	108338705	108339261	R_dup15962
chr3	108341401	108341589	T_dup11743
chr3	108341590	108342647	R_dup15965
chr3	108342648	108342936	T_dup11744
chr3	108342937	108344847	R_dup15966
chr3	108344976	108345792	R_dup15967
chr3	108345793	108346002	T_dup11746
chr3	108347929	108354678	R_dup15969
chr3	108354804	108361508	R_dup15970
chr3	108361706	108363159	R_dup15971
chr3	108363322	108381000	R_dup15972
chr3	108381001	108381400	CTCF_dup2329
chr3	108383454	108385499	R_dup15975
chr3	108388760	108392896	R_dup15977
chr3	108393058	108395039	R_dup15978
chr3	108397201	108407813	R_dup15980
chr3	108413522	108460200	R_dup15983
chr3	108474091	108483932	R_dup15985
chr3	108484032	108537200	R_dup679
chr3	108537801	108598800	R_dup15986
chr3	108598801	108599200	CTCF_dup2331
chr3	108606852	108633800	R_dup15988
chr3	108633801	108634400	CTCF_dup2332
chr3	108634401	108737600	R_dup680
chr3	108743001	108769200	R_dup15990
chr3	108769201	108770000	CTCF_dup2335
chr3	108770001	108790200	R_dup681
chr3	108801401	108817000	R_dup15992
chr3	108817601	108836800	R_dup15993
chr3	108843870	108860720	R_dup15995
chr3	108860838	108943000	R_dup682
chr3	108943801	108994400	R_dup15996
chr3	108995001	109035200	R_dup15997
chr3	109035601	109088400	R_dup9
chr3	109088801	109114800	R_dup15998
chr3	109115201	109115800	CTCF_dup2343
chr3	109115801	109128600	R_dup15999
chr3	109129201	109251000	R_dup683
chr3	109251401	109429745	R_dup684
chr3	109451201	109522000	R_dup16000
chr3	109522401	109525800	R_dup16001
chr3	109526201	110033200	R_dup686
chr3	110034001	110051200	R_dup16002
chr3	110051601	110076473	R_dup16003
chr3	110076588	110085800	R_dup16004
chr3	110086601	110175600	R_dup94
chr3	110176801	110214400	R_dup16006
chr3	110214801	110222800	R_dup16007
chr3	110237250	110237598	R_dup16018
chr3	110240601	110244652	T_dup11779
chr3	110265800	110266183	T_dup11800
chr3	110266184	110267159	R_dup16045
chr3	110267334	110268400	R_dup16046
chr3	110271859	110272086	T_dup11803
chr3	110272087	110272369	R_dup16050
chr3	110274489	110276557	R_dup16054
chr3	110281845	110282722	R_dup16058
chr3	110288298	110291846	R_dup16063
chr3	110306642	110308365	R_dup16078
chr3	110351095	110352274	T_dup11867
chr3	110373376	110376898	R_dup16123
chr3	110390898	110394040	R_dup16131
chr3	110400017	110428443	R_dup16133
chr3	110428536	110599800	R_dup688
chr3	110600201	110607400	R_dup16134
chr3	110608201	110775993	R_dup689
chr3	110791401	110799200	R_dup16137
chr3	110799601	111056800	R_dup690
chr3	111057401	111105800	R_dup16138
chr3	111106201	111192400	R_dup95
chr3	111263401	111266400	R_dup16143
chr3	111266601	111275261	R_dup16144
chr3	111297001	111340200	R_dup16146
chr3	111340801	111387600	R_dup16147
chr3	111411201	111434600	R_dup16151
chr3	111436801	111527200	R_dup16153
chr3	111527601	111579200	R_dup691
chr3	111584001	111613800	R_dup16156
chr3	111614401	111686400	R_dup692
chr3	111687201	111697200	R_dup16157
chr3	111712994	111732200	R_dup16171
chr3	111732801	111762400	R_dup16172
chr3	111763201	111785861	R_dup16173
chr3	111794401	111804000	R_dup16176
chr3	111807906	111810380	R_dup16179
chr3	111831201	111832064	R_dup16189
chr3	111832065	111832310	T_dup11916
chr3	111837401	111853200	R_dup16192
chr3	111856401	111880302	R_dup16194
chr3	111881433	111953893	R_dup693
chr3	111954963	112012000	R_dup16195
chr3	112027601	112046200	R_dup16198
chr3	112060601	112100400	R_dup694
chr3	112101001	112156400	R_dup16202
chr3	112157001	112214893	R_dup96
chr3	112215006	112238200	R_dup16203
chr3	112247534	112249265	T_dup11926
chr3	112253645	112254715	R_dup16214
chr3	112286888	112287678	R_dup16242
chr3	112295490	112298218	R_dup16249
chr3	112306497	112306934	T_dup11975
chr3	112329401	112331000	R_dup16263
chr3	112338601	112348200	R_dup16265
chr3	112368201	112373800	R_dup16271
chr3	112387020	112388232	R_dup16275
chr3	112397001	112404400	R_dup16281
chr3	112419001	112442257	R_dup16291
chr3	112442350	112449000	R_dup16292
chr3	112466801	112467200	R_dup16296
chr3	112506201	112509400	R_dup16306
chr3	112576001	112613200	R_dup697
chr3	112621568	112631960	R_dup16313
chr3	112651168	112677600	R_dup16316
chr3	112678401	112697887	R_dup16317
chr3	112698801	112708600	R_dup16319
chr3	112712201	112736800	T_dup98
chr3	112754801	112770000	R_dup16321
chr3	112796086	112851463	R_dup16323
chr3	112855401	112965800	R_dup16324
chr3	112995601	112997000	R_dup16329
chr3	112999001	113005800	R_dup16331
chr3	113006028	113006200	E_dup1345
chr3	113024201	113058400	R_dup16335
chr3	113065816	113096634	R_dup16337
chr3	113096815	113122263	R_dup700
chr3	113122361	113127125	R_dup16338
chr3	113145400	113155789	R_dup16345
chr3	113176001	113188000	T_dup12025
chr3	113189337	113201484	R_dup16363
chr3	113227960	113229760	R_dup16390
chr3	113235401	113251200	R_dup97
chr3	113255201	113271800	R_dup16396
chr3	113272201	113296600	R_dup16397
chr3	113308801	113342000	R_dup16399
chr3	113383965	113392578	R_dup16417
chr3	113396440	113397656	R_dup16421
chr3	113397657	113397845	T_dup12076
chr3	113418320	113420328	R_dup16433
chr3	113489599	113490801	R_dup16479
chr3	113500454	113502200	R_dup16491
chr3	113532277	113544000	R_dup16526
chr3	113558201	113563400	R_dup16528
chr3	113568844	113598600	R_dup16530
chr3	113632201	113666000	R_dup702
chr3	113667601	113685000	R_dup16534
chr3	113685401	113753600	R_dup16535
chr3	113754001	113774400	R_dup703
chr3	113777801	113778640	R_dup16537
chr3	113779242	113779471	R_dup16539
chr3	113789977	113806145	T_dup12195
chr3	113808286	113854128	R_dup16558
chr3	113854270	113866200	R_dup16559
chr3	113866401	113871000	R_dup16560
chr3	113899001	113956000	R_dup704
chr3	113956601	114009400	R_dup16564
chr3	114082001	114089600	R_dup16568
chr3	114138201	114217400	R_dup706
chr3	114218201	114245800	R_dup16572
chr3	114246401	114270847	R_dup16573
chr3	114270966	114281000	R_dup16574
chr3	114316201	114328891	R_dup16576
chr3	114328991	114468032	R_dup707
chr3	114468182	114546200	R_dup16577
chr3	114546801	114646110	R_dup708
chr3	114646212	114728402	R_dup709
chr3	114744030	114759400	R_dup16579
chr3	114791308	114800400	R_dup16582
chr3	114811801	114850706	R_dup710
chr3	114960001	114973200	R_dup16596
chr3	114974201	115032168	R_dup16597
chr3	115037601	115099600	R_dup712
chr3	115100201	115155600	R_dup16599
chr3	115156001	115182400	R_dup16600
chr3	115182801	115345000	R_dup99
chr3	115412401	115471634	R_dup16605
chr3	115481001	115485000	R_dup16606
chr3	115504601	115509600	R_dup16608
chr3	115556601	115618600	R_dup714
chr3	115632401	115641400	R_dup16613
chr3	115661401	115679600	R_dup16616
chr3	115697201	115701600	R_dup16619
chr3	115705201	115706000	CTCF_dup2454
chr3	115781277	115785959	R_dup16641
chr3	115797730	115820800	R_dup16647
chr3	115872401	115928000	R_dup16651
chr3	115939333	115939445	T_dup12236
chr3	115939446	116028800	R_dup717
chr3	116058801	116078600	R_dup16660
chr3	116105401	116172800	R_dup718
chr3	116173201	116224540	R_dup16662
chr3	116236601	116253977	R_dup16664
chr3	116254092	116294623	R_dup719
chr3	116294753	116333600	R_dup16665
chr3	116334001	116477000	R_dup100
chr3	116583601	116738000	R_dup721
chr3	116778201	117028410	R_dup722
chr3	117028507	117126200	R_dup723
chr3	117245801	117438200	R_dup725
chr3	117438601	117575200	R_dup10
chr3	117717001	118155600	R_dup727
chr3	118169779	118249200	R_dup728
chr3	118264201	118286400	R_dup16675
chr3	118286801	118314200	R_dup16676
chr3	118348201	118355600	R_dup16680
chr3	118356201	118390000	R_dup729
chr3	118491801	118503942	R_dup16696
chr3	118529801	118536200	R_dup16712
chr3	118571401	118582800	R_dup16716
chr3	118606201	118632400	R_dup730
chr3	118653401	118656400	R_dup16721
chr3	118667012	118697308	R_dup16724
chr3	118818001	118852957	R_dup16732
chr3	118892601	118923712	R_dup16736
chr3	119013801	119030400	R_dup16750
chr3	119043168	119049000	R_dup16755
chr3	119050001	119069727	R_dup16756
chr3	119187416	119188591	TSS_dup628
chr3	119231588	119243800	T_dup12317
chr3	119299601	119314800	R_dup16820
chr3	119419801	119461800	R_dup16850
chr3	119487801	119493600	R_dup16853
chr3	119586542	119588901	R_dup16901
chr3	119603350	119605301	R_dup16916
chr3	119646591	119646941	R_dup16958
chr3	119693849	119696202	R_dup16991
chr3	119714430	119714631	T_dup12504
chr3	119736761	119737231	R_dup17032
chr3	119843134	119866000	R_dup17130
chr3	119866401	119896800	R_dup17131
chr3	119902201	119917200	R_dup17133
chr3	119929041	119947667	R_dup736
chr3	119972601	120003800	R_dup17138
chr3	120070401	120135800	R_dup17168
chr3	120225801	120226600	CTCF_dup2532
chr3	120426746	120426847	T_dup12686
chr3	120426848	120428153	R_dup17217
chr3	120443452	120445144	R_dup17225
chr3	120558201	120626600	R_dup103
chr3	120627801	120769528	R_dup740
chr3	120831001	120871400	R_dup741
chr3	120887001	121074800	R_dup742
chr3	121075201	121118469	R_dup743
chr3	121119348	121121692	R_dup17287
chr3	121121693	121121818	T_dup12749
chr3	121132145	121133091	R_dup17300
chr3	121140877	121141525	T_dup12774
chr3	121228801	121248000	T_dup103
chr3	121312401	121332400	R_dup17370
chr3	121402429	121404135	R_dup17394
chr3	121436476	121436685	R_dup17428
chr3	121454836	121455799	R_dup17446
chr3	121470001	121476000	R_dup17459
chr3	121638201	121643200	R_dup17497
chr3	121657487	121659400	R_dup17500
chr3	121724401	121740600	R_dup17507
chr3	121741801	121766400	R_dup745
chr3	121811801	121820400	R_dup17509
chr3	121820801	121826800	R_dup17510
chr3	121832001	121928365	R_dup746
chr3	121928492	121949000	R_dup17512
chr3	122044401	122072733	R_dup17520
chr3	122084611	122100200	T_dup12954
chr3	122110084	122110705	R_dup17528
chr3	122112201	122133153	T_dup12961
chr3	122151094	122177967	T_dup105
chr3	122178084	122187000	T_dup12965
chr3	122263504	122264117	R_dup17586
chr3	122450958	122458156	R_dup17684
chr3	122485608	122487327	R_dup17699
chr3	122600678	122631800	R_dup17726
chr3	122641401	122657600	R_dup17728
chr3	122712801	122734400	R_dup17737
chr3	122763001	122782200	R_dup17741
chr3	122807688	122884983	T_dup106
chr3	122967119	122967529	R_dup17816
chr3	122983570	122986600	R_dup17833
chr3	122991817	122992200	R_dup17839
chr3	123094601	123130800	R_dup17860
chr3	123333707	123334358	R_dup17939
chr3	123343801	123348400	R_dup17942
chr3	123361801	123370800	R_dup17946
chr3	123456001	123464000	R_dup17952
chr3	123500401	123524400	R_dup17953
chr3	123527915	123532600	R_dup17955
chr3	123639450	123640079	R_dup17971
chr3	123640080	123640171	T_dup13315
chr3	123658996	123676800	T_dup13335
chr3	123677001	123677155	R_dup17992
chr3	123799001	123866800	R_dup755
chr3	124001001	124070400	R_dup18003
chr3	124071001	124114000	R_dup18004
chr3	124248001	124269200	R_dup758
chr3	124574843	124575337	T_dup13490
chr3	124714601	124774000	R_dup18233
chr3	124775401	124778400	R_dup18234
chr3	124874601	124882400	R_dup18242
chr3	125049383	125049938	R_dup18360
chr3	125072401	125073877	R_dup18373
chr3	125109228	125117800	R_dup18402
chr3	125133801	125137937	R_dup18408
chr3	125154601	125154897	R_dup18413
chr3	125154898	125154989	T_dup13663
chr3	125335201	125351400	R_dup18507
chr3	125354201	125398000	R_dup18509
chr3	125554801	125561000	R_dup18522
chr3	125637401	125637728	R_dup18527
chr3	125655801	125676800	R_dup18538
chr3	125742584	125743072	R_dup18558
chr3	125823201	125832400	R_dup11
chr3	125932401	125964600	R_dup765
chr3	126097601	126107800	R_dup18616
chr3	126260801	126268000	R_dup18650
chr3	126310801	126315800	R_dup18655
chr3	126452389	126453847	T_dup13849
chr3	126455337	126456025	R_dup18701
chr3	126479926	126482570	R_dup18727
chr3	126886482	126896000	R_dup18882
chr3	126974001	127002759	R_dup18889
chr3	127510401	127540157	R_dup772
chr3	127622801	127657800	R_dup18975
chr3	127690601	127728800	R_dup18978
chr3	127745201	127765000	R_dup18981
chr3	127993862	127994447	T_dup14169
chr3	127997792	127998994	R_dup19125
chr3	128173401	128175000	R_dup19273
chr3	128395627	128398000	R_dup19349
chr3	128454042	128464600	T_dup14361
chr3	128646388	128669400	R_dup19443
chr3	128669801	128674800	R_dup19444
chr3	128784001	128786600	R_dup19465
chr3	128926601	128929800	R_dup19529
chr3	129048001	129051000	R_dup19561
chr3	129171548	129172200	R_dup19608
chr3	129521612	129532456	R_dup19768
chr3	129541562	129543600	R_dup19773
chr3	129602201	129602274	T_dup14727
chr3	130117201	130142419	T_dup14815
chr3	130204698	130215000	R_dup20025
chr3	130433001	130435600	T_dup14901
chr3	130530084	130540370	R_dup20089
chr3	130707201	130720424	T_dup15022
chr3	130726268	130726408	R_dup20212
chr3	130726409	130728035	T_dup15033
chr3	130861801	130872400	R_dup20235
chr3	130872801	130912800	R_dup20236
chr3	130951001	130961000	R_dup20240
chr3	130997392	131019491	R_dup20244
chr3	131106997	131167497	R_dup20262
chr3	131583737	131725400	R_dup791
chr3	131777201	131818600	R_dup20295
chr3	132185234	132186973	R_dup20350
chr3	132195632	132198059	R_dup20356
chr3	132229962	132232251	R_dup20386
chr3	132276401	132280467	R_dup20419
chr3	132377001	132377400	R_dup20448
chr3	132383359	132383567	T_dup15229
chr3	132426427	132427263	T_dup15273
chr3	132478601	132505800	R_dup20514
chr3	132516169	132522600	R_dup20515
chr3	132537201	132555200	R_dup20517
chr3	132606401	132629800	R_dup20523
chr3	132691601	132756200	R_dup20528
chr3	132860401	132877400	R_dup20533
chr3	133003401	133095600	R_dup800
chr3	133144801	133174800	R_dup112
chr3	133176801	133183400	R_dup20551
chr3	133183801	133191400	R_dup20552
chr3	133406401	133425000	R_dup20585
chr3	133425401	133448400	R_dup801
chr3	133526001	133537600	T_dup15322
chr3	133629601	133635000	R_dup20655
chr3	134011001	134018200	R_dup20772
chr3	134035001	134058200	R_dup20779
chr3	134111601	134168000	R_dup20786
chr3	134216001	134218519	R_dup1
chr3	134247122	134250293	R_dup20810
chr3	134363401	134395800	R_dup20842
chr3	134514601	134520800	R_dup20847
chr3	134605201	134616800	R_dup809
chr3	134735128	134748032	R_dup810
chr3	134758100	134797200	R_dup20856
chr3	134825801	134912897	R_dup811
chr3	134965401	135086000	R_dup812
chr3	135089401	135118938	R_dup20862
chr3	135158801	135222400	R_dup20863
chr3	135223201	135231800	R_dup20864
chr3	135235601	135290691	R_dup113
chr3	135511401	135613800	R_dup815
chr3	135685601	135727800	R_dup20877
chr3	135728201	135761400	R_dup20878
chr3	135807740	135817800	R_dup20887
chr3	135841140	135848430	R_dup20890
chr3	135881992	135882191	T_dup15548
chr3	135972001	135990800	T_dup15577
chr3	135995001	135996400	T_dup15583
chr3	136056752	136057386	T_dup15592
chr3	136140900	136143224	R_dup21032
chr3	136220555	136220974	R_dup21078
chr3	136247698	136249855	R_dup21097
chr3	136274516	136279402	R_dup21114
chr3	136302878	136303189	R_dup21130
chr3	136477801	136478795	R_dup21251
chr3	136663406	136663818	T_dup15958
chr3	136663819	136664397	R_dup21367
chr3	136678328	136679757	R_dup21384
chr3	136702998	136704305	R_dup21399
chr3	136734001	136751200	R_dup21415
chr3	136755001	136770631	R_dup21417
chr3	136841001	136936200	R_dup21420
chr3	136937001	137274600	R_dup822
chr3	137512001	137550158	R_dup21425
chr3	137550286	137600197	R_dup21426
chr3	137600295	137665000	R_dup824
chr3	137665801	137689800	R_dup21427
chr3	137996206	138017056	T_dup16061
chr3	138109401	138115600	R_dup21512
chr3	138198801	138203200	R_dup21525
chr3	138418401	138437229	T_dup16171
chr3	138463510	138476362	T_dup16177
chr3	138543401	138546206	T_dup16193
chr3	138564401	138565386	R_dup21631
chr3	138816001	138830400	R_dup21689
chr3	138893001	138906400	R_dup21705
chr3	138966801	138967200	R_dup21723
chr3	139105001	139106587	T_dup16234
chr3	139197001	139225600	R_dup829
chr3	139241801	139252600	R_dup21766
chr3	139293601	139307200	R_dup21775
chr3	139517001	139600303	R_dup831
chr3	139600531	139653400	R_dup21800
chr3	139657001	139701200	R_dup21802
chr3	139701601	139770000	R_dup832
chr3	140079601	140101400	R_dup21819
chr3	140106001	140152000	R_dup835
chr3	140201049	140216200	R_dup21824
chr3	140243188	140256800	R_dup836
chr3	140272801	140298200	R_dup21830
chr3	140380882	140387839	R_dup21836
chr3	140456401	140471400	R_dup21844
chr3	140473401	140490000	R_dup21846
chr3	140497474	140520192	R_dup117
chr3	140520344	140542000	R_dup21848
chr3	140691601	140692200	CTCF_dup3144
chr3	140703801	140718600	R_dup21895
chr3	140770801	140805600	R_dup839
chr3	140834401	140850000	R_dup21905
chr3	140924001	140931163	R_dup21913
chr3	140975601	140994800	R_dup21920
chr3	141240401	141243400	T_dup16389
chr3	141284472	141285097	R_dup22059
chr3	141383401	141385637	R_dup22101
chr3	141438201	141446600	R_dup22114
chr3	141523356	141524830	E_dup1717
chr3	141574756	141575880	R_dup22156
chr3	141666454	141681417	T_dup16494
chr3	141681753	141714804	T_dup125
chr3	141732914	141733200	E_dup1725
chr3	141914092	141929400	T_dup16573
chr3	141938384	141938754	R_dup22278
chr3	142066362	142083400	T_dup126
chr3	142084081	142085200	R_dup22348
chr3	142114371	142154726	T_dup16645
chr3	142199182	142242200	T_dup127
chr3	142448500	142449769	R_dup22499
chr3	142514671	142516357	R_dup22530
chr3	142807001	142807400	R_dup22595
chr3	142867601	142870353	R_dup847
chr3	142889696	142889800	E_dup1772
chr3	142889801	142889804	WE_dup1508
chr3	143033146	143034800	R_dup22676
chr3	143079836	143080800	R_dup22688
chr3	143102601	143106600	R_dup22694
chr3	143345870	143363200	R_dup22715
chr3	143368001	143393000	R_dup850
chr3	143417201	143435498	R_dup22722
chr3	143435633	143482400	R_dup22723
chr3	143494601	143514600	R_dup22726
chr3	143906401	144021800	R_dup853
chr3	144022201	144119395	R_dup854
chr3	144119533	144174247	R_dup22774
chr3	144275401	144346046	R_dup856
chr3	144490001	144572400	R_dup22777
chr3	144572801	145027249	R_dup119
chr3	145063144	145158439	R_dup858
chr3	145158549	145227293	R_dup22782
chr3	145282136	145465758	R_dup860
chr3	145775692	145783200	R_dup22785
chr3	145957628	145968200	R_dup22807
chr3	145990318	146044800	R_dup863
chr3	146181601	146185600	R_dup22817
chr3	146359601	146506007	R_dup866
chr3	146506122	146681067	R_dup867
chr3	146708694	146753109	R_dup22844
chr3	146753204	146837800	R_dup121
chr3	146910001	146934901	R_dup868
chr3	146963601	147079400	R_dup869
chr3	147115401	147123800	R_dup22862
chr3	147141601	147236200	R_dup870
chr3	147528305	147663800	R_dup873
chr3	147664001	147722253	R_dup874
chr3	147881576	147912600	R_dup22876
chr3	148295895	148394231	R_dup878
chr3	148530660	148578600	R_dup22886
chr3	148610283	148629016	R_dup22889
chr3	148629140	148661200	R_dup880
chr3	148676001	148680400	R_dup22895
chr3	148720468	148720657	T_dup16982
chr3	148720658	148721639	R_dup22906
chr3	148765401	148799800	T_dup130
chr3	149009601	149017800	R_dup22974
chr3	149070801	149089000	R_dup22978
chr3	149099401	149111000	R_dup22981
chr3	149118401	149156215	R_dup22983
chr3	149198001	149198600	CTCF_dup3309
chr3	149198601	149205200	R_dup22984
chr3	149581482	149587803	R_dup23046
chr3	149650992	149654400	R_dup23083
chr3	149757201	149765719	R_dup23101
chr3	149805089	149855165	R_dup886
chr3	149855260	149862000	R_dup23106
chr3	149928601	149938800	R_dup23112
chr3	150011601	150018800	R_dup23124
chr3	150033001	150040077	R_dup23129
chr3	150042801	150051657	R_dup23132
chr3	150065001	150082600	R_dup887
chr3	150103801	150109000	R_dup23141
chr3	150268201	150306200	T_dup17154
chr3	150368526	150376000	R_dup23196
chr3	150435374	150439000	R_dup23209
chr3	150548601	150554800	R_dup23229
chr3	150559001	150582800	R_dup23231
chr3	150669946	150726400	R_dup23236
chr3	150785401	150802400	R_dup23240
chr3	150805001	150834800	R_dup23243
chr3	150932601	150945541	R_dup23251
chr3	151158001	151160359	R_dup23271
chr3	151277801	151292762	R_dup23292
chr3	151671401	151694000	R_dup23363
chr3	151717201	151739600	R_dup23367
chr3	151779024	151783506	R_dup895
chr3	151817001	151817200	R_dup23385
chr3	151931601	151935400	R_dup23417
chr3	151941401	151947400	R_dup23423
chr3	151996119	151996568	T_dup17263
chr3	152049801	152066592	T_dup17284
chr3	152121862	152154556	T_dup17297
chr3	152154914	152161800	T_dup17298
chr3	152213801	152226400	R_dup23463
chr3	152552188	152554703	TSS_dup870
chr3	152681578	152682400	R_dup23561
chr3	152721948	152724373	R_dup23575
chr3	152843498	152850103	R_dup23610
chr3	152878189	152882249	TSS_dup871
chr3	152928601	152936800	R_dup23637
chr3	153039910	153045378	R_dup23659
chr3	153259201	153302219	R_dup23677
chr3	153404201	153457519	R_dup23684
chr3	153645401	153662786	R_dup23691
chr3	153840001	153930200	R_dup905
chr3	153974661	154036405	T_dup135
chr3	154402201	154463600	R_dup907
chr3	154486401	154504380	R_dup23737
chr3	154539201	154543000	R_dup23739
chr3	154622601	154660253	R_dup23744
chr3	155011130	155014564	R_dup23836
chr3	155066001	155070400	R_dup23853
chr3	155478056	155479075	T_dup17510
chr3	155511601	155518800	T_dup17549
chr3	155676789	155677521	R_dup23988
chr3	155682001	155688200	R_dup23991
chr3	155729201	155746400	R_dup24002
chr3	155762001	155791800	R_dup24004
chr3	155825201	155837200	R_dup24007
chr3	155855601	155866600	R_dup24009
chr3	156410201	156429015	T_dup17644
chr3	156632178	156654000	R_dup24151
chr3	156659401	156699991	R_dup24153
chr3	156787401	156794800	R_dup24159
chr3	156797664	156799400	R_dup24161
chr3	156967201	156989200	R_dup24206
chr3	157303933	157312200	R_dup24251
chr3	157503201	157540800	R_dup24267
chr3	157586801	157605800	R_dup24270
chr3	157976967	157979117	T_dup17872
chr3	158553201	158557001	R_dup24686
chr3	158564201	158626400	R_dup928
chr3	158848401	158970400	R_dup930
chr3	159040601	159186600	R_dup932
chr3	159204801	159229000	R_dup24701
chr3	159334401	159402390	R_dup14
chr3	159547001	159602400	R_dup24718
chr3	159750401	159764289	R_dup24728
chr3	159908601	159928600	R_dup24739
chr3	160169336	160169781	E_dup2036
chr3	160267023	160273105	T_dup18231
chr3	160337001	160337400	T_dup18244
chr3	160337401	160356030	R_dup24851
chr3	160639401	160643895	R_dup24876
chr3	160675001	160699805	R_dup941
chr3	161004862	161009191	R_dup24919
chr3	161023601	161087600	R_dup943
chr3	161492798	161569600	R_dup24927
chr3	161661951	161904760	R_dup947
chr3	161904969	162035592	R_dup948
chr3	162035769	162214983	R_dup949
chr3	162215084	162236123	R_dup24930
chr3	162775201	162891512	R_dup953
chr3	163199788	163207943	R_dup24964
chr3	163251486	163269200	R_dup24992
chr3	163376125	163385328	R_dup25016
chr3	163427734	163497800	R_dup958
chr3	163504001	163613441	R_dup133
chr3	164119601	164177400	R_dup25032
chr3	164367601	164614521	R_dup964
chr3	164614680	164903400	R_dup134
chr3	164925001	164972600	R_dup25035
chr3	165146067	165192297	R_dup966
chr3	166162239	166278000	R_dup972
chr3	166412626	166537647	R_dup974
chr3	166993991	167068000	R_dup25117
chr3	167125201	167211000	R_dup25119
chr3	167735941	167750800	T_dup18500
chr3	167929601	167968600	R_dup25232
chr3	168778201	168797800	R_dup25246
chr3	168951401	168984800	R_dup990
chr3	169251312	169280800	R_dup25303
chr3	169291401	169311808	R_dup25306
chr3	169413102	169427000	R_dup25317
chr3	169499383	169510999	T_dup18628
chr3	169736601	169738800	R_dup995
chr3	169949653	169967600	T_dup18705
chr3	169976134	170024600	T_dup137
chr3	170059106	170061400	R_dup25459
chr3	170079566	170079800	TSS_dup932
chr3	170096211	170110186	T_dup18737
chr3	170141201	170142600	R_dup25494
chr3	170172401	170201000	R_dup25505
chr3	170536656	170539196	R_dup25599
chr3	170669401	170669600	CTCF_dup3754
chr3	170669601	170670800	R_dup25646
chr3	170807801	170820600	T_dup18846
chr3	170925564	170926101	T_dup18879
chr3	170926102	170926603	R_dup25713
chr3	171234682	171234893	WE_dup1771
chr3	171653042	171653598	E_dup2148
chr3	171750201	171751070	R_dup26239
chr3	171863401	171863769	T_dup19337
chr3	171884012	171884469	T_dup19355
chr3	171955766	171994000	T_dup14
chr3	172059601	172076600	T_dup19426
chr3	172314401	172330200	R_dup26399
chr3	172441614	172447200	R_dup26465
chr3	172504601	172526800	T_dup19503
chr3	172600801	172628341	R_dup1004
chr3	173167423	173246800	R_dup26567
chr3	173302401	173450106	R_dup1009
chr3	174073928	174123235	R_dup26584
chr3	174441348	174580000	R_dup1016
chr3	174580201	174733147	R_dup1017
chr3	175274780	175480596	R_dup1021
chr3	176065801	176070800	R_dup26612
chr3	176177641	176220085	R_dup26622
chr3	176357815	176368200	R_dup26631
chr3	176489048	176511200	R_dup26644
chr3	176664694	176675201	R_dup26657
chr3	176730872	176743800	T_dup19650
chr3	176831827	176834400	T_dup19682
chr3	176848001	176859866	T_dup19689
chr3	177068601	177070200	R_dup26773
chr3	177102248	177139883	R_dup26788
chr3	177167848	177168600	R_dup26797
chr3	177181177	177188000	R_dup26802
chr3	177239401	177249876	R_dup26813
chr3	177486153	177495400	R_dup26858
chr3	177535201	177543923	R_dup26865
chr3	177691360	177712000	R_dup26888
chr3	177900401	177907600	R_dup26908
chr3	177930001	177948117	R_dup26915
chr3	177948259	177975000	R_dup26916
chr3	178286234	178348001	R_dup26954
chr3	178521923	178539095	R_dup26983
chr3	178634757	178665400	R_dup1040
chr3	178772478	178774303	R_dup27029
chr3	178915566	178916571	R_dup27110
chr3	179043401	179054243	T_dup145
chr3	179200177	179202800	R_dup27188
chr3	179349600	179349691	T_dup20038
chr3	179349692	179349909	R_dup27200
chr3	179682601	179769873	R_dup1046
chr3	180435950	180511200	R_dup1051
chr3	180573601	180576800	R_dup27272
chr3	180602001	180603847	R_dup27279
chr3	180603952	180616400	R_dup27280
chr3	180751839	180770000	R_dup27293
chr3	180996801	181035331	R_dup1055
chr3	181081162	181146475	R_dup1056
chr3	181467001	181564755	R_dup1058
chr3	181564856	181612400	R_dup27316
chr3	181666601	181692169	R_dup27321
chr3	181931446	181944800	R_dup27334
chr3	182286001	182335800	R_dup1064
chr3	182537145	182555600	T_dup20171
chr3	182563001	182578800	T_dup20173
chr3	182803801	182815600	T_dup20243
chr3	182877001	182877600	CTCF_dup3984
chr3	183483420	183484600	T_dup20410
chr3	183509072	183514400	T_dup20411
chr3	183540801	183541081	T_dup20422
chr3	183636880	183637400	R_dup27793
chr3	183759201	183763600	R_dup1068
chr3	183819601	183823200	R_dup27818
chr3	183829201	183835000	R_dup27821
chr3	183890001	183891518	T_dup20466
chr3	184058401	184063000	T_dup20490
chr3	184095634	184096039	TSS_dup1009
chr3	184096040	184096194	E_dup2359
chr3	184107601	184123013	R_dup27869
chr3	184136201	184184200	R_dup1069
chr3	184231906	184241771	R_dup27874
chr3	184389201	184425279	R_dup1071
chr3	184496033	184514481	R_dup27904
chr3	184629801	184630258	WE_dup1990
chr3	184649684	184650663	R_dup27989
chr3	184757776	184758156	R_dup28076
chr3	184759424	184760120	R_dup28080
chr3	184760121	184760498	T_dup20676
chr3	184760758	184761263	R_dup28082
chr3	184789601	184802600	R_dup28096
chr3	184815801	184821600	R_dup28097
chr3	184828616	184869800	R_dup28099
chr3	184983201	184985400	R_dup28143
chr3	185147001	185147800	R_dup28172
chr3	185359260	185368000	T_dup20769
chr3	185460432	185460800	T_dup20816
chr3	185531190	185532310	E_dup2391
chr3	185737601	185753240	R_dup28375
chr3	185938932	185957288	R_dup28430
chr3	185960801	185973504	R_dup28432
chr3	186084401	186119800	R_dup28444
chr3	186401001	186414800	R_dup28483
chr3	186494401	186499800	R_dup28507
chr3	186752887	186757747	T_dup21018
chr3	186846391	186855600	T_dup21053
chr3	186883401	186904400	R_dup28610
chr3	187020902	187021084	T_dup21063
chr3	187021085	187036200	R_dup28620
chr3	187130201	187140118	R_dup28629
chr3	187517001	187533822	R_dup28652
chr3	187543801	187546600	R_dup28655
chr3	188585358	188630065	R_dup1095
chr3	188630158	188648175	R_dup28695
chr3	188678472	188687904	R_dup28702
chr3	188812166	188847877	R_dup28709
chr3	189058801	189206439	R_dup1098
chr3	190142601	190231200	R_dup1105
chr3	190439344	190476018	R_dup1107
chr3	190602401	190642703	R_dup28761
chr3	190962401	190985600	R_dup1110
chr3	190986201	191034000	R_dup28772
chr3	191630794	191746828	R_dup28988
chr3	192285001	192352685	R_dup29004
chr3	192357997	192405657	R_dup29006
chr3	192507751	192520600	R_dup29010
chr3	193075201	193117008	R_dup29035
chr3	193894001	193894400	R_dup29234
chr3	194049801	194054000	R_dup29289
chr3	194096430	194115230	R_dup29295
chr3	194221541	194222292	R_dup29313
chr3	194222293	194222460	T_dup21531
chr3	194306201	194309485	T_dup21553
chr3	194462601	194489600	R_dup29376
chr3	194709601	194722400	R_dup29386
chr3	195081561	195082803	R_dup29532
chr3	195249801	195252800	T_dup21768
chr3	195273401	195280882	R_dup29629
chr3	195285201	195285800	CTCF_dup4294
chr3	195344117	195348000	R_dup29640
chr3	195414597	195423858	T_dup21799
chr3	195437363	195437654	T_dup21807
chr3	195437655	195437800	R_dup29662
chr3	195567201	195573000	R_dup29697
chr3	195617601	195618188	R_dup29716
chr3	195765464	195765681	T_dup21862
chr3	195765682	195767725	R_dup29758
chr3	195878541	195878860	T_dup21886
chr3	196105801	196108618	T_dup21945
chr3	196160401	196161855	R_dup29879
chr3	196348811	196351200	R_dup29938
chr3	196358488	196361059	TSS_dup1120
chr3	196414094	196414800	R_dup29956
chr3	196572601	196575400	R_dup29986
chr3	196581923	196588266	R_dup29989
chr3	196767380	196788081	T_dup22099
chr3	196817702	196817869	T_dup22118
chr3	197004201	197022787	T_dup22225
chr3	197037801	197043000	R_dup30169
chr3	197067401	197070800	R_dup30178
chr3	197248201	197252618	R_dup30211
chr3	197361001	197361400	CTCF_dup4368
chr3	197361401	197368800	T_dup22244
chr3	197417281	197434030	T_dup22261
chr3	197574794	197575289	PF_dup501
chr3	197676082	197679729	TSS_dup1139
chr3	197691620	197694600	T_dup22344

## Sheet: BBQ B1 valid interactions
Chromosome	Start	End	Contact_ID
chr3	2555770	2627942	R_dup170
chr3	3247082	3265775	R_dup1327
chr3	9159801	9172400	R_dup2384
chr3	9201201	9207200	R_dup2386
chr3	9758401	9766400	R_dup2434
chr3	11066201	11076000	R_dup2676
chr3	11269601	11278200	R_dup217
chr3	12390401	12395000	R_dup2981
chr3	12636213	12642754	T_dup1683
chr3	13812201	13817908	R_dup3204
chr3	14031001	14038800	R_dup3235
chr3	16876201	16911200	R_dup242
chr3	18281774	18294141	R_dup4192
chr3	22159801	22193559	R_dup4782
chr3	23552007	23577238	R_dup4899
chr3	25709201	25716000	R_dup5375
chr3	26538925	26594462	R_dup5441
chr3	26594463	26594654	T_dup3568
chr3	26913815	26934702	R_dup5465
chr3	27185592	27227471	R_dup5486
chr3	29061382	29099385	R_dup314
chr3	29403484	29425638	R_dup5745
chr3	31697307	31697410	T_dup4010
chr3	31888801	31890200	R_dup5981
chr3	32599569	32610400	T_dup4105
chr3	33564201	33677200	T_dup4224
chr3	33714105	33718203	R_dup6275
chr3	33851755	33892000	T_dup4257
chr3	36906401	36910200	R_dup6643
chr3	38247266	38254529	T_dup4731
chr3	38768001	38773000	R_dup7019
chr3	40622601	40625000	R_dup7370
chr3	40699601	40734600	R_dup7376
chr3	40943201	40958777	R_dup7394
chr3	41449970	41460800	R_dup7441
chr3	42289401	42329200	R_dup7641
chr3	42383801	42387200	R_dup7646
chr3	42747001	42774200	R_dup7687
chr3	43164518	43186200	R_dup7765
chr3	43204001	43248196	R_dup7768
chr3	43267401	43285441	R_dup7771
chr3	43588754	43601652	T_dup5481
chr3	43814526	43815467	E_dup684
chr3	44805601	44917200	T_dup63
chr3	45329801	45344824	R_dup8273
chr3	45553401	45580300	T_dup5766
chr3	46798801	46828349	R_dup8454
chr3	47436401	47446321	T_dup5996
chr3	48675201	48675997	R_dup8849
chr3	48958401	48962600	T_dup6413
chr3	49762601	49788800	T_dup6611
chr3	50128256	50158600	T_dup6745
chr3	52087837	52088600	T_dup7036
chr3	52368453	52370266	R_dup9899
chr3	52398577	52402228	R_dup9913
chr3	53169201	53174200	R_dup10241
chr3	53412201	53460800	R_dup10350
chr3	53548001	53656400	R_dup412
chr3	55298843	55352600	R_dup424
chr3	56076801	56166200	R_dup429
chr3	56404801	56442600	R_dup10443
chr3	56503001	56528600	R_dup10446
chr3	57108022	57108755	R_dup10527
chr3	57114001	57127400	R_dup10531
chr3	57919355	57919493	R_dup10862
chr3	57919494	57919702	T_dup7857
chr3	58058238	58058795	T_dup7907
chr3	58766030	58769600	R_dup11166
chr3	59250401	59294400	R_dup11226
chr3	60321923	60325000	R_dup11327
chr3	61019001	61040546	R_dup11368
chr3	61114758	61126830	R_dup11373
chr3	61657516	61763800	R_dup463
chr3	62187601	62215600	R_dup11411
chr3	62927001	63082000	R_dup471
chr3	64561601	64591800	R_dup11630
chr3	64674601	64703800	R_dup11634
chr3	65231801	65319800	R_dup486
chr3	65478383	65478890	R_dup11868
chr3	66004001	66023000	R_dup11954
chr3	66124801	66148341	R_dup11957
chr3	67023401	67033400	R_dup12067
chr3	67198601	67296000	R_dup497
chr3	67296401	67408200	R_dup498
chr3	67552871	67552997	T_dup8822
chr3	67552998	67554922	R_dup12178
chr3	67656750	67657291	R_dup12282
chr3	67955686	68130912	R_dup503
chr3	68415216	68833924	R_dup505
chr3	69007401	69021400	R_dup12361
chr3	69476401	69488600	R_dup12445
chr3	69610401	69695800	R_dup12450
chr3	70457201	70494502	R_dup12669
chr3	70494989	70530000	R_dup513
chr3	70803201	70934800	R_dup516
chr3	70974645	71001478	R_dup12681
chr3	71529480	71538745	R_dup13055
chr3	71629001	71629389	E_dup1154
chr3	71779601	71825400	R_dup13143
chr3	72965767	72968074	R_dup13486
chr3	73006347	73013748	R_dup525
chr3	73032401	73040200	R_dup13505
chr3	73261412	73303200	R_dup527
chr3	73336001	73436200	R_dup69
chr3	73580293	73839200	R_dup529
chr3	73918201	74195416	R_dup530
chr3	74317201	74402200	R_dup531
chr3	74761801	74932800	R_dup533
chr3	74946601	75050600	R_dup534
chr3	75050801	75185400	R_dup535
chr3	75602127	75629000	R_dup538
chr3	76188601	76586000	R_dup71
chr3	76773601	77005532	R_dup543
chr3	77172201	77184081	R_dup13778
chr3	77370201	77397200	R_dup13805
chr3	77406340	77664011	R_dup72
chr3	77664104	77818767	R_dup547
chr3	78158601	78560355	R_dup551
chr3	78560448	78694800	R_dup73
chr3	78997603	79081800	R_dup554
chr3	79411401	79546600	R_dup556
chr3	80113001	80575200	R_dup560
chr3	80876190	80995858	R_dup13842
chr3	81292401	81351000	R_dup13846
chr3	81388601	81402000	R_dup565
chr3	81773201	81775839	R_dup13914
chr3	82451917	82546400	R_dup13955
chr3	82745801	83226520	R_dup77
chr3	83227789	83266000	R_dup573
chr3	83272179	83565800	R_dup574
chr3	83809026	83977400	R_dup7
chr3	84357603	84357998	PF_dup187
chr3	84499401	84597000	R_dup580
chr3	84598001	84822000	R_dup581
chr3	84875201	84968400	R_dup78
chr3	85410401	85486461	R_dup584
chr3	85486554	85518000	R_dup13993
chr3	85518201	85530600	R_dup13994
chr3	85537001	85548351	R_dup13997
chr3	85625801	85717751	R_dup14009
chr3	85870601	85918600	R_dup14011
chr3	85943429	86297360	R_dup79
chr3	86823601	86882009	R_dup14014
chr3	87410270	87450200	R_dup595
chr3	87483040	87534769	R_dup14042
chr3	87559401	87594081	R_dup14045
chr3	87761006	87820400	R_dup598
chr3	87991429	87991648	R_dup14100
chr3	88037904	88038466	R_dup14145
chr3	88066044	88074108	R_dup14160
chr3	88101362	88106200	T_dup10279
chr3	88268801	88458173	R_dup600
chr3	88458266	88605467	R_dup601
chr3	88605605	89148000	R_dup82
chr3	89156801	89163600	R_dup14277
chr3	89400242	89800959	R_dup604
chr3	89801479	89901200	R_dup14278
chr3	90232201	90311686	R_dup607
chr3	93567757	93586200	R_dup608
chr3	93611778	93612022	T_dup10401
chr3	93612023	93612654	R_dup14305
chr3	93648297	93652534	R_dup14336
chr3	93655623	93655931	R_dup14339
chr3	93655932	93656257	T_dup10434
chr3	93658407	93661004	R_dup14341
chr3	93661162	93664583	R_dup14342
chr3	93700347	93700736	TSS_dup549
chr3	93703478	93704094	R_dup14363
chr3	93716916	93718675	R_dup14378
chr3	93726095	93726744	T_dup10476
chr3	93740144	93740483	T_dup10493
chr3	93780934	93782961	TSS_dup550
chr3	93783601	93784212	R_dup14441
chr3	93806476	93806582	T_dup10554
chr3	93806583	93807329	R_dup14465
chr3	93818423	93819074	R_dup14477
chr3	93843251	93844644	R_dup14497
chr3	93851953	93855000	R_dup14502
chr3	93855401	93877800	R_dup14503
chr3	93884625	93953000	R_dup14505
chr3	93953601	93968200	R_dup14506
chr3	93976601	94055200	R_dup611
chr3	94055601	94224921	R_dup612
chr3	94244401	94410890	R_dup84
chr3	94411003	94458749	R_dup14508
chr3	94464801	94548274	R_dup614
chr3	94582001	94647600	R_dup615
chr3	94659201	94687204	R_dup14512
chr3	94691931	94707159	R_dup14514
chr3	94707261	94839000	R_dup616
chr3	94840201	94902800	R_dup617
chr3	94903201	95369452	R_dup618
chr3	95376443	96120400	R_dup85
chr3	96164035	96335934	R_dup619
chr3	96337437	96498600	R_dup86
chr3	96582401	96689127	R_dup620
chr3	96689274	96737400	R_dup621
chr3	96858401	96933071	R_dup622
chr3	96933164	97221523	R_dup623
chr3	97221652	97262917	R_dup624
chr3	97264113	97377400	R_dup14520
chr3	97378001	97437800	R_dup625
chr3	97438601	97482400	R_dup14521
chr3	97495748	97512200	R_dup14524
chr3	97571001	97615400	R_dup14526
chr3	97630801	97632188	R_dup14528
chr3	97637600	97649367	R_dup626
chr3	97664257	97686800	T_dup10623
chr3	97694801	97700600	R_dup14549
chr3	97716201	97722000	R_dup14551
chr3	97742601	97750328	R_dup14555
chr3	97759001	97787600	R_dup627
chr3	97788201	97904000	R_dup14558
chr3	97907801	97978400	R_dup628
chr3	97979001	98048200	R_dup629
chr3	98049001	98062600	R_dup14560
chr3	98063201	98078800	R_dup14561
chr3	98079201	98125465	R_dup14562
chr3	98127335	98164946	R_dup14564
chr3	98176801	98201200	R_dup14565
chr3	98202401	98222200	R_dup14567
chr3	98223965	98224249	R_dup14569
chr3	98231856	98239400	T_dup10634
chr3	98242401	98247200	R_dup14574
chr3	98251801	98257400	R_dup14577
chr3	98267275	98269600	R_dup14580
chr3	98294001	98301200	T_dup10638
chr3	98331801	98376600	R_dup14590
chr3	98453001	98507600	R_dup14595
chr3	98524201	98526600	T_dup10653
chr3	98568459	98570273	R_dup14640
chr3	98588854	98589194	R_dup14655
chr3	98608682	98608800	T_dup10717
chr3	98625401	98642861	R_dup14681
chr3	98664234	98704200	R_dup632
chr3	98704601	98710200	R_dup14684
chr3	98713401	98728400	R_dup14686
chr3	98729201	98742400	R_dup14687
chr3	98742801	98797941	R_dup14688
chr3	98818001	98833400	R_dup633
chr3	98833801	98891800	R_dup14690
chr3	98892601	99008282	R_dup634
chr3	99009457	99218000	R_dup635
chr3	99218601	99251000	R_dup636
chr3	99251601	99270400	R_dup14691
chr3	99270801	99344200	R_dup14692
chr3	99344401	99363800	R_dup637
chr3	99364601	99405800	R_dup14693
chr3	99406601	99444887	R_dup14694
chr3	99458401	99462879	R_dup14696
chr3	99496401	99508000	R_dup14699
chr3	99509258	99520601	R_dup14701
chr3	99526801	99527600	CTCF_dup2203
chr3	99540801	99540943	R_dup14715
chr3	99540944	99541091	T_dup10738
chr3	99559002	99559835	R_dup14738
chr3	99568412	99568888	R_dup14749
chr3	99575994	99576385	T_dup10776
chr3	99576386	99576757	R_dup14758
chr3	99588359	99589400	T_dup10784
chr3	99591001	99591800	E_dup1271
chr3	99616742	99617596	R_dup14785
chr3	99637530	99638600	R_dup14808
chr3	99662204	99662526	R_dup14838
chr3	99662527	99662758	T_dup10848
chr3	99682427	99682523	R_dup14856
chr3	99682524	99682653	T_dup10864
chr3	99699921	99704073	R_dup14875
chr3	99718683	99720608	R_dup14884
chr3	99744777	99745207	R_dup14911
chr3	99745208	99745331	T_dup10917
chr3	99753248	99756733	R_dup14918
chr3	99760845	99761511	R_dup14924
chr3	99767493	99772223	R_dup14932
chr3	99777302	99778263	R_dup14941
chr3	99815574	99818943	R_dup14965
chr3	99819770	99820315	T_dup10961
chr3	99820316	99821174	R_dup14967
chr3	99855986	99857679	R_dup14998
chr3	99857680	99857837	T_dup10991
chr3	99860165	99860378	R_dup15001
chr3	99872890	99873019	T_dup11002
chr3	99873020	99873593	R_dup15011
chr3	99889513	99899143	T_dup11022
chr3	99905401	99916400	R_dup15038
chr3	99946601	99949200	R_dup15045
chr3	99962128	99962962	R_dup15049
chr3	99977001	99977800	R_dup15054
chr3	99998201	100007200	T_dup11043
chr3	100009201	100035200	T_dup11044
chr3	100079325	100114946	T_dup11058
chr3	100133353	100133674	T_dup11069
chr3	100148322	100152119	R_dup15095
chr3	100194240	100195098	T_dup11092
chr3	100203801	100210600	R_dup15119
chr3	100212401	100228600	R_dup15120
chr3	100253801	100269800	R_dup15124
chr3	100270201	100296400	R_dup15125
chr3	100328601	100340600	R_dup15134
chr3	100341001	100346400	R_dup15135
chr3	100402601	100420600	R_dup15147
chr3	100430201	100442783	T_dup11097
chr3	100465016	100466289	T_dup11106
chr3	100476176	100476343	T_dup11111
chr3	100476344	100476435	R_dup15161
chr3	100482561	100494003	R_dup15169
chr3	100539201	100558000	R_dup15172
chr3	100558401	100609800	R_dup15173
chr3	100613801	100672000	R_dup8
chr3	100679747	100788800	R_dup15177
chr3	100810801	100826600	R_dup15178
chr3	100851201	100860200	R_dup15181
chr3	100870001	100888400	R_dup15184
chr3	100889801	100909729	R_dup15185
chr3	100919601	100929800	R_dup643
chr3	100930201	100948600	R_dup15190
chr3	100949001	100951169	R_dup15191
chr3	100957960	100960464	R_dup15193
chr3	100972001	101000590	R_dup15197
chr3	101019201	101020231	R_dup15202
chr3	101020569	101027096	R_dup15203
chr3	101027289	101031979	R_dup15204
chr3	101077512	101077600	R_dup15248
chr3	101077601	101079969	T_dup11175
chr3	101079970	101081289	R_dup15249
chr3	101085112	101085600	T_dup11182
chr3	101087748	101087850	T_dup11186
chr3	101087851	101088084	R_dup15260
chr3	101112518	101112796	T_dup11207
chr3	101112797	101112910	R_dup15285
chr3	101151431	101156446	R_dup15327
chr3	101159797	101161400	T_dup11253
chr3	101166300	101172800	R_dup15334
chr3	101181401	101181696	R_dup15339
chr3	101181697	101181852	T_dup11261
chr3	101212883	101213469	R_dup15367
chr3	101213470	101213561	T_dup11283
chr3	101226351	101226880	R_dup15384
chr3	101233001	101233135	E_dup1295
chr3	101233601	101236800	R_dup15387
chr3	101256201	101258241	R_dup15393
chr3	101278801	101279600	R_dup15403
chr3	101296598	101319000	T_dup95
chr3	101330001	101330754	E_dup1301
chr3	101330801	101344293	T_dup11313
chr3	101366481	101392000	T_dup11321
chr3	101402607	101406681	TSS_dup584
chr3	101407801	101407823	R_dup15417
chr3	101415735	101420605	R_dup15424
chr3	101420876	101421800	R_dup15425
chr3	101426601	101432930	R_dup15427
chr3	101433078	101439800	R_dup15428
chr3	101443078	101444667	TSS_dup586
chr3	101449815	101449913	WE_dup1130
chr3	101450401	101455981	T_dup11329
chr3	101456307	101456752	T_dup11330
chr3	101462728	101463842	R_dup15438
chr3	101467585	101472821	R_dup15442
chr3	101474177	101478704	T_dup11343
chr3	101483468	101484446	T_dup11350
chr3	101488366	101488457	T_dup11354
chr3	101488458	101489087	R_dup15456
chr3	101490226	101491535	R_dup15458
chr3	101491536	101491634	T_dup11357
chr3	101491635	101494794	R_dup15459
chr3	101497598	101497600	PF_dup209
chr3	101497601	101497811	E_dup1307
chr3	101498601	101498844	PF_dup210
chr3	101504708	101507627	R_dup15467
chr3	101507788	101518524	R_dup15468
chr3	101518525	101518618	T_dup11366
chr3	101518619	101521800	R_dup15469
chr3	101522601	101524400	R_dup15470
chr3	101524601	101527800	R_dup15471
chr3	101537948	101543945	R_dup15474
chr3	101548201	101553655	R_dup15476
chr3	101553656	101553747	T_dup11369
chr3	101554401	101567200	R_dup15478
chr3	101570401	101581982	T_dup96
chr3	101582686	101587000	R_dup15481
chr3	101589001	101643200	R_dup15482
chr3	101643586	101643677	WE_dup1134
chr3	101644801	101647775	R_dup15483
chr3	101647868	101653354	R_dup15484
chr3	101660201	101689800	R_dup15487
chr3	101690001	101717200	R_dup88
chr3	101717401	101806200	R_dup15488
chr3	101806601	101943000	R_dup646
chr3	101944201	101944600	CTCF_dup2259
chr3	101944601	101947800	R_dup15490
chr3	101947801	101948400	CTCF_dup2260
chr3	101948401	101954600	R_dup15491
chr3	101955001	102111239	R_dup647
chr3	102132942	102189800	R_dup15493
chr3	102189801	102190200	CTCF_dup2262
chr3	102190201	102255400	R_dup648
chr3	102255801	102341636	R_dup15494
chr3	102342069	102392200	R_dup649
chr3	102392801	102631665	R_dup650
chr3	102631887	102688548	R_dup15495
chr3	102689799	102788400	R_dup89
chr3	102788401	102788600	CTCF_dup2265
chr3	102788601	103129000	R_dup651
chr3	103129601	103159400	R_dup652
chr3	103159601	103273143	R_dup15496
chr3	103273236	103456815	R_dup653
chr3	103456979	103600412	R_dup654
chr3	103600890	103710200	R_dup655
chr3	103710601	103821200	R_dup90
chr3	103821601	103991800	R_dup656
chr3	104012173	104187000	R_dup657
chr3	104187001	104187200	CTCF_dup2271
chr3	104187201	104282800	R_dup658
chr3	104283401	104315400	R_dup15498
chr3	104315401	104315800	CTCF_dup2273
chr3	104315801	104347000	R_dup659
chr3	104347401	105008801	R_dup91
chr3	105008901	105043489	R_dup15499
chr3	105043590	105085400	R_dup15500
chr3	105089001	105235800	R_dup660
chr3	105238201	105291202	R_dup661
chr3	105291203	105291382	T_dup11385
chr3	105291383	105325753	R_dup15503
chr3	105325853	105330823	R_dup15504
chr3	105334201	105345600	R_dup15506
chr3	105346001	105365800	R_dup15507
chr3	105368801	105377552	R_dup15510
chr3	105380948	105381063	T_dup11390
chr3	105381064	105386788	R_dup662
chr3	105386926	105394503	R_dup15513
chr3	105394504	105394595	T_dup11392
chr3	105397435	105401206	R_dup15516
chr3	105401493	105405000	R_dup15517
chr3	105410754	105419542	R_dup15520
chr3	105426105	105432459	R_dup15526
chr3	105432460	105432556	T_dup11403
chr3	105432557	105433347	R_dup15527
chr3	105441802	105441909	T_dup11409
chr3	105441910	105444835	R_dup15533
chr3	105445739	105450013	R_dup15535
chr3	105450106	105457745	R_dup15536
chr3	105460112	105462043	R_dup15538
chr3	105462138	105465300	R_dup15539
chr3	105465426	105475720	R_dup15540
chr3	105475943	105477615	R_dup15541
chr3	105480358	105481641	R_dup15545
chr3	105481642	105481814	T_dup11422
chr3	105482623	105482901	T_dup11423
chr3	105482902	105501410	R_dup15547
chr3	105501411	105501573	T_dup11424
chr3	105501574	105503670	R_dup15548
chr3	105503766	105513783	R_dup663
chr3	105513883	105516750	R_dup15549
chr3	105516864	105524200	R_dup15550
chr3	105527401	105536473	R_dup15553
chr3	105536566	105541600	R_dup15554
chr3	105548601	105553747	R_dup15560
chr3	105553915	105561400	R_dup15561
chr3	105561801	105566933	R_dup15562
chr3	105567026	105569595	R_dup15563
chr3	105570166	105572941	R_dup15565
chr3	105573313	105576822	R_dup15566
chr3	105579240	105579414	T_dup11439
chr3	105589801	105601000	R_dup15575
chr3	105601801	105601981	E_dup1311
chr3	105602401	105627474	R_dup15576
chr3	105627689	105648400	R_dup664
chr3	105648801	105678200	R_dup15577
chr3	105679001	105716600	R_dup15578
chr3	105719201	105722800	R_dup15580
chr3	105723801	105727733	R_dup15581
chr3	105731524	105744000	R_dup15583
chr3	105744401	105805600	R_dup665
chr3	105806001	105833000	R_dup15584
chr3	105838098	105840800	R_dup15587
chr3	105841201	105848800	R_dup15588
chr3	105853201	105853824	R_dup15589
chr3	105855072	105911400	R_dup92
chr3	105916601	105924600	R_dup15592
chr3	105925001	105927800	R_dup15593
chr3	105934601	105942400	R_dup15595
chr3	105942401	105942800	CTCF_dup2283
chr3	105942801	105947200	R_dup15596
chr3	105947401	105970400	R_dup15597
chr3	105975401	105979409	R_dup15599
chr3	105979502	106021400	R_dup15600
chr3	106021801	106046751	R_dup666
chr3	106046852	106080200	R_dup15601
chr3	106080601	106176200	R_dup667
chr3	106176601	106205000	R_dup15602
chr3	106206601	106215564	R_dup15603
chr3	106215683	106234999	R_dup15604
chr3	106235151	106328400	R_dup668
chr3	106329001	106646800	R_dup669
chr3	106647401	106670517	R_dup15605
chr3	106670518	106671446	T_dup11455
chr3	106671447	106783200	R_dup670
chr3	106783801	106813400	R_dup15606
chr3	106814001	106822600	R_dup15607
chr3	106823001	106837000	R_dup671
chr3	106837401	106843600	R_dup15608
chr3	106844401	106849400	R_dup15609
chr3	106850001	106851000	R_dup15610
chr3	106851555	106851816	PF_dup215
chr3	106853001	106869683	R_dup15611
chr3	106869792	106913769	R_dup15612
chr3	106913770	106913931	T_dup11457
chr3	106913932	106924800	R_dup15613
chr3	106924801	106925400	CTCF_dup2290
chr3	106925401	106936000	R_dup15614
chr3	106936401	106954000	R_dup15615
chr3	106960401	106984000	R_dup15617
chr3	106984401	106990400	R_dup15618
chr3	106990401	106991000	CTCF_dup2292
chr3	106991001	106991600	R_dup15619
chr3	106991601	106992200	CTCF_dup2293
chr3	106992201	107043461	R_dup15620
chr3	107043462	107043556	T_dup11458
chr3	107043557	107052600	R_dup15621
chr3	107053001	107057183	R_dup15622
chr3	107057184	107058653	T_dup11459
chr3	107058654	107085400	R_dup15623
chr3	107085729	107086010	E_dup5
chr3	107087001	107132200	R_dup15624
chr3	107132201	107132600	CTCF_dup2294
chr3	107132601	107140000	R_dup15625
chr3	107140001	107140400	CTCF_dup2295
chr3	107140401	107148200	R_dup15626
chr3	107150495	107150783	TSS_dup593
chr3	107151201	107160400	R_dup15628
chr3	107160801	107183000	R_dup15629
chr3	107183201	107189000	R_dup15630
chr3	107190201	107199849	R_dup15631
chr3	107200052	107205400	R_dup15632
chr3	107205401	107205800	CTCF_dup2298
chr3	107205801	107217600	R_dup672
chr3	107218001	107231000	R_dup15633
chr3	107231001	107231400	CTCF_dup2299
chr3	107231401	107239200	R_dup15634
chr3	107240001	107241000	R_dup15635
chr3	107241491	107242130	TSS_dup594
chr3	107242231	107243541	TSS_dup595
chr3	107243634	107244629	TSS_dup596
chr3	107244801	107244939	PF_dup220
chr3	107245201	107246200	T_dup11461
chr3	107246715	107248312	R_dup15637
chr3	107248529	107248913	R_dup15638
chr3	107248914	107249143	T_dup11464
chr3	107251423	107252113	R_dup15642
chr3	107252114	107252600	T_dup11468
chr3	107252601	107253593	R_dup15643
chr3	107253594	107254024	T_dup11469
chr3	107254025	107254540	R_dup15644
chr3	107254642	107254909	R_dup15645
chr3	107254910	107255071	T_dup11471
chr3	107255072	107256375	R_dup15646
chr3	107256376	107256541	T_dup11472
chr3	107256542	107257701	R_dup15647
chr3	107257702	107257793	T_dup11473
chr3	107257794	107259012	R_dup15648
chr3	107259013	107259275	T_dup11474
chr3	107259276	107259920	R_dup15649
chr3	107260067	107261362	R_dup15650
chr3	107261802	107262481	R_dup15651
chr3	107263001	107264400	R_dup15653
chr3	107264401	107264800	T_dup11478
chr3	107264801	107266853	R_dup15654
chr3	107267032	107268284	R_dup15655
chr3	107268285	107268562	T_dup11480
chr3	107268563	107269110	R_dup15656
chr3	107269111	107269706	T_dup11481
chr3	107269707	107270683	R_dup15657
chr3	107270802	107273536	R_dup15658
chr3	107273668	107274161	R_dup15659
chr3	107274162	107274253	T_dup11484
chr3	107274254	107274406	R_dup15660
chr3	107274572	107276571	R_dup15661
chr3	107276664	107277067	R_dup15662
chr3	107277068	107277211	T_dup11487
chr3	107277212	107277562	R_dup15663
chr3	107277683	107278247	R_dup15664
chr3	107278248	107278757	T_dup11489
chr3	107279508	107279951	T_dup11490
chr3	107279952	107280801	R_dup15666
chr3	107280901	107282059	R_dup15667
chr3	107282060	107282285	T_dup11492
chr3	107282286	107286800	R_dup15668
chr3	107287001	107288600	R_dup15669
chr3	107288601	107289200	T_dup11494
chr3	107290001	107290400	T_dup11496
chr3	107290401	107290744	R_dup15673
chr3	107291072	107292181	R_dup15675
chr3	107292182	107292273	T_dup11499
chr3	107292274	107293400	R_dup15676
chr3	107294001	107295751	R_dup15677
chr3	107295844	107296241	R_dup15678
chr3	107296242	107296333	T_dup11501
chr3	107298506	107303799	R_dup15683
chr3	107303800	107304312	T_dup11506
chr3	107305524	107305650	R_dup15685
chr3	107305651	107305975	T_dup11508
chr3	107305976	107306406	R_dup15686
chr3	107307166	107307398	T_dup11511
chr3	107307399	107309628	R_dup15689
chr3	107309882	107310406	R_dup15690
chr3	107310407	107310591	T_dup11513
chr3	107310592	107313911	R_dup15691
chr3	107313912	107314017	T_dup11514
chr3	107314018	107314371	R_dup15692
chr3	107314372	107314529	T_dup11515
chr3	107314530	107319649	R_dup15693
chr3	107319650	107319826	T_dup11516
chr3	107319827	107323270	R_dup15694
chr3	107323420	107331577	R_dup15695
chr3	107331671	107334322	R_dup15696
chr3	107334577	107339200	R_dup15697
chr3	107340468	107340567	T_dup11520
chr3	107340568	107341600	R_dup15699
chr3	107341601	107342200	T_dup11521
chr3	107342201	107342800	R_dup15700
chr3	107343201	107347800	R_dup15701
chr3	107347801	107348000	T_dup97
chr3	107348001	107349400	R_dup15702
chr3	107349401	107349600	T_dup11523
chr3	107349707	107349883	T_dup11524
chr3	107349884	107356200	R_dup15704
chr3	107356201	107356613	T_dup11525
chr3	107356850	107357245	T_dup11526
chr3	107357668	107357759	T_dup11527
chr3	107357760	107358217	R_dup15707
chr3	107358218	107358506	T_dup11528
chr3	107358507	107359167	R_dup15708
chr3	107359168	107359293	T_dup11529
chr3	107359294	107361800	R_dup15709
chr3	107362700	107364509	R_dup15711
chr3	107364810	107366591	R_dup15712
chr3	107367843	107368050	T_dup11533
chr3	107368051	107369702	R_dup15714
chr3	107369848	107372644	R_dup15715
chr3	107372740	107377577	R_dup15716
chr3	107377678	107379200	R_dup15717
chr3	107382770	107382899	T_dup11537
chr3	107382900	107385877	R_dup15719
chr3	107385971	107394000	R_dup15720
chr3	107394001	107394400	T_dup11539
chr3	107394401	107395200	R_dup15721
chr3	107395201	107395400	T_dup11540
chr3	107395401	107396000	CTCF_dup2304
chr3	107396001	107398375	R_dup15722
chr3	107398376	107398531	T_dup11541
chr3	107398532	107398949	R_dup15723
chr3	107399088	107400309	R_dup15724
chr3	107400310	107400499	T_dup11543
chr3	107400500	107402149	R_dup15725
chr3	107402150	107402287	T_dup11544
chr3	107402288	107403307	R_dup15726
chr3	107403400	107404010	R_dup15727
chr3	107404011	107404300	T_dup11546
chr3	107404301	107406827	R_dup15728
chr3	107406929	107407647	R_dup15729
chr3	107407740	107409200	R_dup15730
chr3	107409801	107415558	R_dup15731
chr3	107415559	107416128	T_dup11549
chr3	107417201	107419389	R_dup15732
chr3	107419390	107420000	T_dup11550
chr3	107420201	107420247	T_dup11551
chr3	107420248	107421627	R_dup15733
chr3	107421628	107421825	T_dup11552
chr3	107421826	107423447	R_dup15734
chr3	107423658	107424306	R_dup15735
chr3	107424307	107424451	T_dup11554
chr3	107424452	107424930	R_dup15736
chr3	107425070	107429277	R_dup15737
chr3	107429278	107429407	T_dup11556
chr3	107429408	107430759	R_dup15738
chr3	107431948	107433089	R_dup15741
chr3	107433235	107433809	R_dup15742
chr3	107433933	107434143	R_dup15743
chr3	107434320	107437560	R_dup15744
chr3	107437561	107437925	T_dup11563
chr3	107437926	107438923	R_dup15745
chr3	107439115	107444569	R_dup15746
chr3	107444570	107444785	T_dup11565
chr3	107444786	107445667	R_dup15747
chr3	107447572	107447856	T_dup11568
chr3	107447857	107448197	R_dup15750
chr3	107448198	107448290	T_dup11569
chr3	107448291	107448895	R_dup15751
chr3	107448896	107449086	T_dup11570
chr3	107449087	107449530	R_dup15752
chr3	107449531	107450000	T_dup11571
chr3	107450001	107452457	R_dup15753
chr3	107452458	107452554	T_dup11572
chr3	107452555	107453230	R_dup15754
chr3	107453863	107457495	R_dup15756
chr3	107458601	107458817	T_dup11576
chr3	107458818	107458909	R_dup15758
chr3	107460001	107460600	CTCF_dup2306
chr3	107460601	107465495	R_dup15761
chr3	107465651	107468299	R_dup15762
chr3	107468555	107468775	R_dup15763
chr3	107468776	107468930	T_dup11582
chr3	107468931	107470553	R_dup15764
chr3	107470554	107470743	T_dup11583
chr3	107470744	107471400	R_dup15765
chr3	107471401	107472800	CTCF_dup2307
chr3	107473138	107473715	R_dup15767
chr3	107473915	107475019	R_dup15768
chr3	107475020	107475222	T_dup11586
chr3	107475581	107475706	T_dup11587
chr3	107475707	107476693	R_dup15770
chr3	107477021	107477148	R_dup15771
chr3	107477149	107477367	T_dup11589
chr3	107477368	107479238	R_dup673
chr3	107479480	107479672	T_dup11591
chr3	107479673	107479777	R_dup15773
chr3	107480427	107483074	R_dup15775
chr3	107483075	107483169	T_dup11594
chr3	107483170	107484229	R_dup15776
chr3	107484230	107484447	T_dup11595
chr3	107484448	107486029	R_dup15777
chr3	107486130	107486629	R_dup15778
chr3	107486755	107491162	R_dup15779
chr3	107491260	107492238	R_dup15780
chr3	107492393	107493259	R_dup15781
chr3	107493260	107493817	T_dup11600
chr3	107493818	107494935	R_dup15782
chr3	107496199	107496661	T_dup11603
chr3	107497981	107498261	T_dup11605
chr3	107498262	107498824	R_dup15787
chr3	107498825	107499185	T_dup11606
chr3	107499186	107501359	R_dup15788
chr3	107502770	107503209	T_dup11608
chr3	107503210	107505837	R_dup15790
chr3	107505930	107507159	R_dup15791
chr3	107507278	107507819	R_dup15792
chr3	107508968	107509540	R_dup15794
chr3	107509730	107510326	R_dup15795
chr3	107510327	107510612	T_dup11614
chr3	107510613	107511823	R_dup15796
chr3	107513401	107513800	CTCF_dup2308
chr3	107513801	107514214	T_dup11617
chr3	107514215	107514517	R_dup15799
chr3	107514799	107515215	T_dup11619
chr3	107515216	107517208	R_dup15801
chr3	107517465	107517829	R_dup15802
chr3	107517830	107518840	T_dup11621
chr3	107519480	107528502	T_dup11622
chr3	107528503	107529257	R_dup15804
chr3	107529258	107529449	T_dup11623
chr3	107529450	107530189	R_dup15805
chr3	107530190	107530504	T_dup11624
chr3	107530505	107535800	R_dup15806
chr3	107536001	107541200	R_dup15807
chr3	107541201	107541600	CTCF_dup2309
chr3	107541601	107552800	R_dup15808
chr3	107553801	107565000	R_dup15809
chr3	107565001	107565800	CTCF_dup2310
chr3	107565801	107574400	R_dup15810
chr3	107574401	107575000	CTCF_dup2311
chr3	107575001	107586800	R_dup15811
chr3	107587201	107589800	R_dup15812
chr3	107590601	107613400	R_dup674
chr3	107614401	107631800	R_dup15813
chr3	107632601	107646200	R_dup15814
chr3	107646387	107646661	CTCF_dup2313
chr3	107646801	107656800	R_dup15815
chr3	107656801	107657400	CTCF_dup2314
chr3	107657401	107678800	R_dup15816
chr3	107679201	107686800	R_dup15817
chr3	107687001	107702000	R_dup15818
chr3	107702001	107702600	CTCF_dup2315
chr3	107702601	107724800	R_dup15819
chr3	107725100	107725207	CTCF_dup2316
chr3	107725401	107746985	R_dup675
chr3	107747110	107756047	R_dup15820
chr3	107756660	107756915	T_dup11627
chr3	107756916	107757188	R_dup15822
chr3	107758450	107759581	R_dup15824
chr3	107760089	107760286	R_dup15826
chr3	107760287	107760453	T_dup11632
chr3	107760753	107761617	T_dup11633
chr3	107761618	107761710	R_dup15828
chr3	107761913	107762679	R_dup15829
chr3	107764026	107764625	R_dup15831
chr3	107764626	107765870	T_dup11637
chr3	107765871	107768497	R_dup15832
chr3	107768950	107769057	R_dup15833
chr3	107769058	107769149	T_dup11639
chr3	107769150	107769765	R_dup15834
chr3	107770137	107771012	R_dup15835
chr3	107771013	107772757	T_dup11641
chr3	107772758	107774596	R_dup15836
chr3	107774597	107780220	T_dup11642
chr3	107780221	107781668	R_dup15837
chr3	107782034	107782447	T_dup11644
chr3	107782448	107783118	R_dup15839
chr3	107784144	107784941	R_dup15841
chr3	107788519	107788722	T_dup11651
chr3	107788723	107788943	R_dup15846
chr3	107791859	107792192	R_dup15852
chr3	107792193	107792638	T_dup11658
chr3	107792639	107792930	R_dup15853
chr3	107793462	107794188	R_dup15855
chr3	107794517	107794647	R_dup15856
chr3	107797763	107798261	T_dup11668
chr3	107798724	107799163	T_dup11670
chr3	107806588	107806682	T_dup11679
chr3	107806683	107807400	R_dup15874
chr3	107814249	107814376	T_dup11682
chr3	107814377	107815200	R_dup15878
chr3	107817201	107817600	R_dup15879
chr3	107818018	107819344	E_dup1323
chr3	107821953	107822190	E_dup1325
chr3	107825401	107826800	R_dup15880
chr3	107828201	107829200	R_dup15881
chr3	107830601	107832800	R_dup15882
chr3	107834001	107836000	R_dup15883
chr3	107839201	107842800	R_dup15885
chr3	107843280	107843600	E_dup1329
chr3	107843601	107844031	TSS_dup598
chr3	107844317	107844860	TSS_dup599
chr3	107846601	107847726	R_dup15886
chr3	107848551	107850000	R_dup15888
chr3	107850374	107850465	WE_dup1153
chr3	107851293	107851423	E_dup1331
chr3	107855851	107856151	T_dup11689
chr3	107856152	107857600	R_dup15894
chr3	107858548	107858857	R_dup15896
chr3	107858858	107859153	T_dup11692
chr3	107859784	107864400	R_dup15898
chr3	107865001	107869000	R_dup15899
chr3	107869601	107871000	R_dup15900
chr3	107872201	107872800	CTCF_dup13
chr3	107872801	107880509	R_dup15902
chr3	107880510	107880743	T_dup11695
chr3	107880744	107884179	R_dup15903
chr3	107884374	107890000	R_dup15904
chr3	107893549	107902130	R_dup15906
chr3	107905638	107908909	R_dup15909
chr3	107909334	107916165	R_dup15910
chr3	107917073	107921600	R_dup15912
chr3	107921801	107922200	CTCF_dup2318
chr3	107923678	107927485	R_dup15914
chr3	107927586	107928447	R_dup15915
chr3	107928660	107930863	R_dup15916
chr3	107930864	107930955	T_dup11707
chr3	107930956	107931208	R_dup15917
chr3	107931450	107939852	R_dup15918
chr3	107943401	107976600	R_dup15919
chr3	107977001	107997000	R_dup15920
chr3	107997201	108030800	R_dup93
chr3	108031201	108041200	R_dup15921
chr3	108041601	108088365	R_dup15922
chr3	108088557	108088846	CTCF_dup2321
chr3	108088847	108125400	R_dup15923
chr3	108125401	108126000	CTCF_dup2322
chr3	108126001	108196400	R_dup676
chr3	108200601	108208400	R_dup15925
chr3	108208401	108209000	CTCF_dup2324
chr3	108209001	108212800	R_dup15926
chr3	108212801	108213000	CTCF_dup2325
chr3	108213001	108224600	R_dup15927
chr3	108224601	108225200	CTCF_dup2326
chr3	108225201	108254035	R_dup15928
chr3	108254801	108257003	T_dup11711
chr3	108257004	108257095	R_dup15930
chr3	108257096	108257200	T_dup11712
chr3	108257201	108257581	R_dup15931
chr3	108259310	108260400	R_dup15934
chr3	108260401	108260583	T_dup11716
chr3	108261201	108263025	T_dup11718
chr3	108263026	108263206	R_dup15937
chr3	108263207	108263531	T_dup11719
chr3	108263532	108265014	R_dup15938
chr3	108265015	108265453	T_dup11720
chr3	108265546	108266143	T_dup11721
chr3	108268182	108268627	T_dup11724
chr3	108268628	108269979	R_dup15942
chr3	108270656	108270951	R_dup15944
chr3	108270952	108271260	T_dup11727
chr3	108271401	108272000	CTCF_dup2327
chr3	108272546	108273071	T_dup11729
chr3	108273812	108274923	T_dup11731
chr3	108274924	108275578	R_dup15950
chr3	108275579	108305200	T_dup11732
chr3	108307438	108309087	TSS_dup602
chr3	108315478	108317000	R_dup15952
chr3	108322201	108324241	R_dup15956
chr3	108324620	108327600	R_dup15957
chr3	108328201	108330402	R_dup15958
chr3	108338705	108339261	R_dup15962
chr3	108341401	108341589	T_dup11743
chr3	108341590	108342647	R_dup15965
chr3	108342648	108342936	T_dup11744
chr3	108342937	108344847	R_dup15966
chr3	108344976	108345792	R_dup15967
chr3	108345793	108346002	T_dup11746
chr3	108346003	108347601	R_dup15968
chr3	108347929	108354678	R_dup15969
chr3	108354679	108354803	T_dup11748
chr3	108354804	108361508	R_dup15970
chr3	108361509	108361705	T_dup11749
chr3	108363322	108381000	R_dup15972
chr3	108382162	108383311	R_dup15974
chr3	108383454	108385499	R_dup15975
chr3	108388760	108392896	R_dup15977
chr3	108397201	108407813	R_dup15980
chr3	108407957	108410400	R_dup15981
chr3	108410801	108413429	R_dup15982
chr3	108413522	108460200	R_dup15983
chr3	108461201	108467800	R_dup15984
chr3	108474091	108483932	R_dup15985
chr3	108484032	108537200	R_dup679
chr3	108537801	108598800	R_dup15986
chr3	108599201	108606757	R_dup15987
chr3	108606852	108633800	R_dup15988
chr3	108634401	108737600	R_dup680
chr3	108738201	108742400	R_dup15989
chr3	108743001	108769200	R_dup15990
chr3	108770001	108790200	R_dup681
chr3	108801401	108817000	R_dup15992
chr3	108817601	108836800	R_dup15993
chr3	108837601	108843347	R_dup15994
chr3	108843870	108860720	R_dup15995
chr3	108860838	108943000	R_dup682
chr3	108943801	108994400	R_dup15996
chr3	108995001	109035200	R_dup15997
chr3	109035601	109088400	R_dup9
chr3	109088801	109114800	R_dup15998
chr3	109115801	109128600	R_dup15999
chr3	109129201	109251000	R_dup683
chr3	109251401	109429745	R_dup684
chr3	109430206	109450600	R_dup685
chr3	109451201	109522000	R_dup16000
chr3	109526201	110033200	R_dup686
chr3	110034001	110051200	R_dup16002
chr3	110086601	110175600	R_dup94
chr3	110176801	110214400	R_dup16006
chr3	110214801	110222800	R_dup16007
chr3	110223812	110224211	TSS_dup603
chr3	110226605	110226727	T_dup11768
chr3	110226728	110227007	R_dup16009
chr3	110227008	110227099	T_dup11769
chr3	110227100	110229000	R_dup16010
chr3	110233502	110233650	T_dup11771
chr3	110237599	110237774	T_dup11775
chr3	110251480	110251674	T_dup11783
chr3	110255508	110256471	R_dup16035
chr3	110265175	110265799	R_dup16044
chr3	110268801	110269200	R_dup16047
chr3	110274489	110276557	R_dup16054
chr3	110314968	110321729	R_dup16088
chr3	110330057	110330974	R_dup16093
chr3	110335695	110337386	R_dup16100
chr3	110337619	110338600	R_dup16101
chr3	110342629	110343800	R_dup16105
chr3	110352275	110357295	R_dup16116
chr3	110381277	110385455	R_dup16127
chr3	110394140	110399757	R_dup16132
chr3	110400017	110428443	R_dup16133
chr3	110428536	110599800	R_dup688
chr3	110608201	110775993	R_dup689
chr3	110791401	110799200	R_dup16137
chr3	110799601	111056800	R_dup690
chr3	111057401	111105800	R_dup16138
chr3	111106201	111192400	R_dup95
chr3	111192801	111215800	R_dup16139
chr3	111266601	111275261	R_dup16144
chr3	111281201	111296600	R_dup16145
chr3	111297001	111340200	R_dup16146
chr3	111340801	111387600	R_dup16147
chr3	111388201	111392600	R_dup16148
chr3	111411201	111434600	R_dup16151
chr3	111436801	111527200	R_dup16153
chr3	111527601	111579200	R_dup691
chr3	111579601	111582600	R_dup16154
chr3	111584001	111613800	R_dup16156
chr3	111614401	111686400	R_dup692
chr3	111687201	111697200	R_dup16157
chr3	111711647	111712250	T_dup11902
chr3	111712355	111712993	T_dup11903
chr3	111712994	111732200	R_dup16171
chr3	111732801	111762400	R_dup16172
chr3	111763201	111785861	R_dup16173
chr3	111794401	111804000	R_dup16176
chr3	111814212	111820491	R_dup16184
chr3	111853401	111855800	R_dup16193
chr3	111856401	111880302	R_dup16194
chr3	111881433	111953893	R_dup693
chr3	111954963	112012000	R_dup16195
chr3	112013001	112020995	R_dup16196
chr3	112046601	112050400	R_dup16199
chr3	112052201	112060200	R_dup16201
chr3	112060601	112100400	R_dup694
chr3	112101001	112156400	R_dup16202
chr3	112157001	112214893	R_dup96
chr3	112215006	112238200	R_dup16203
chr3	112238801	112243468	R_dup16204
chr3	112258726	112258891	T_dup11935
chr3	112258892	112258983	R_dup16219
chr3	112273519	112274381	R_dup16234
chr3	112298433	112299739	R_dup16250
chr3	112299740	112299995	T_dup11968
chr3	112309425	112325200	R_dup16262
chr3	112331201	112337800	R_dup16264
chr3	112338601	112348200	R_dup16265
chr3	112348801	112359200	R_dup16266
chr3	112412601	112413819	R_dup16288
chr3	112419001	112442257	R_dup16291
chr3	112472328	112473543	R_dup16298
chr3	112478801	112484600	R_dup16300
chr3	112484801	112486000	R_dup16301
chr3	112514001	112529600	R_dup16308
chr3	112538040	112574699	R_dup16310
chr3	112576001	112613200	R_dup697
chr3	112636162	112650966	R_dup16315
chr3	112651168	112677600	R_dup16316
chr3	112678401	112697887	R_dup16317
chr3	112698001	112698800	CTCF_dup2392
chr3	112698801	112708600	R_dup16319
chr3	112712201	112736800	T_dup98
chr3	112739401	112754000	R_dup16320
chr3	112754801	112770000	R_dup16321
chr3	112770601	112795993	R_dup16322
chr3	112796086	112851463	R_dup16323
chr3	112851556	112854800	R_dup698
chr3	112855401	112965800	R_dup16324
chr3	112977601	112990800	R_dup699
chr3	112999001	113005800	R_dup16331
chr3	113006201	113006384	WE_dup1166
chr3	113007401	113023143	R_dup16333
chr3	113024201	113058400	R_dup16335
chr3	113059001	113065723	R_dup16336
chr3	113065816	113096634	R_dup16337
chr3	113122361	113127125	R_dup16338
chr3	113155972	113157080	R_dup16346
chr3	113157264	113159465	R_dup16347
chr3	113189337	113201484	R_dup16363
chr3	113208886	113209208	R_dup16370
chr3	113255201	113271800	R_dup16396
chr3	113297201	113308600	R_dup16398
chr3	113308801	113342000	R_dup16399
chr3	113342601	113345600	R_dup16400
chr3	113374522	113375079	T_dup12060
chr3	113383965	113392578	R_dup16417
chr3	113445281	113455200	T_dup12096
chr3	113473122	113473609	T_dup12105
chr3	113499818	113500453	T_dup12141
chr3	113518303	113518577	T_dup12159
chr3	113526604	113526849	T_dup12169
chr3	113544401	113557200	R_dup16527
chr3	113568844	113598600	R_dup16530
chr3	113599001	113604200	R_dup16531
chr3	113609601	113631600	R_dup16533
chr3	113632201	113666000	R_dup702
chr3	113667601	113685000	R_dup16534
chr3	113685401	113753600	R_dup16535
chr3	113754001	113774400	R_dup703
chr3	113789977	113806145	T_dup12195
chr3	113806439	113806560	T_dup12196
chr3	113808286	113854128	R_dup16558
chr3	113854270	113866200	R_dup16559
chr3	113872201	113874000	R_dup16561
chr3	113874801	113892000	R_dup16562
chr3	113899001	113956000	R_dup704
chr3	113956601	114009400	R_dup16564
chr3	114018801	114054600	R_dup705
chr3	114058201	114081600	R_dup16567
chr3	114082001	114089600	R_dup16568
chr3	114138201	114217400	R_dup706
chr3	114218201	114245800	R_dup16572
chr3	114246401	114270847	R_dup16573
chr3	114301424	114315800	R_dup16575
chr3	114316201	114328891	R_dup16576
chr3	114328991	114468032	R_dup707
chr3	114546801	114646110	R_dup708
chr3	114646212	114728402	R_dup709
chr3	114744030	114759400	R_dup16579
chr3	114760001	114786649	R_dup16580
chr3	114883800	114903400	R_dup16594
chr3	114936401	114936800	CTCF_dup2439
chr3	114936801	114958400	R_dup711
chr3	115037601	115099600	R_dup712
chr3	115100201	115155600	R_dup16599
chr3	115156001	115182400	R_dup16600
chr3	115182801	115345000	R_dup99
chr3	115345401	115376000	R_dup16601
chr3	115378401	115388906	R_dup16602
chr3	115389155	115408600	R_dup16603
chr3	115412401	115471634	R_dup16605
chr3	115486201	115502000	R_dup16607
chr3	115556601	115618600	R_dup714
chr3	115619001	115631800	R_dup16612
chr3	115642001	115655800	R_dup16614
chr3	115655801	115656400	CTCF_dup2452
chr3	115680001	115694200	R_dup16617
chr3	115720601	115724000	R_dup16625
chr3	115731201	115731858	R_dup16627
chr3	115770654	115776000	R_dup16637
chr3	115797730	115820800	R_dup16647
chr3	115835410	115835501	T_dup12234
chr3	115835502	115853439	R_dup16649
chr3	115872401	115928000	R_dup16651
chr3	115928401	115939332	R_dup16652
chr3	115939446	116028800	R_dup717
chr3	116036080	116046827	R_dup16657
chr3	116058801	116078600	R_dup16660
chr3	116105401	116172800	R_dup718
chr3	116173201	116224540	R_dup16662
chr3	116236601	116253977	R_dup16664
chr3	116334001	116477000	R_dup100
chr3	116490201	116583200	R_dup720
chr3	116583601	116738000	R_dup721
chr3	116778201	117028410	R_dup722
chr3	117028507	117126200	R_dup723
chr3	117126601	117245400	R_dup724
chr3	117245801	117438200	R_dup725
chr3	117438601	117575200	R_dup10
chr3	117618001	117712200	R_dup726
chr3	117717001	118155600	R_dup727
chr3	118166601	118169649	R_dup16671
chr3	118169650	118169778	T_dup12246
chr3	118325401	118331724	R_dup16678
chr3	118356201	118390000	R_dup729
chr3	118407575	118443759	R_dup16682
chr3	118483724	118487079	R_dup16691
chr3	118537001	118561000	R_dup16713
chr3	118606201	118632400	R_dup730
chr3	118667012	118697308	R_dup16724
chr3	118706144	118753000	R_dup731
chr3	118757959	118763800	R_dup16728
chr3	118764401	118791435	R_dup16729
chr3	118804401	118817400	R_dup16731
chr3	118818001	118852957	R_dup16732
chr3	118853076	118864000	R_dup16733
chr3	118892601	118923712	R_dup16736
chr3	118956971	118957600	R_dup16745
chr3	118965085	118993800	R_dup16748
chr3	119030801	119038600	R_dup16751
chr3	119050001	119069727	R_dup16756
chr3	119069831	119071000	R_dup16757
chr3	119107801	119120600	R_dup16762
chr3	119147646	119180800	T_dup12303
chr3	119231588	119243800	T_dup12317
chr3	119253808	119255683	R_dup16796
chr3	119338001	119338400	R_dup16823
chr3	119362201	119374704	R_dup16831
chr3	119400951	119408600	R_dup734
chr3	119414601	119419400	R_dup16849
chr3	119603350	119605301	R_dup16916
chr3	119620177	119621293	R_dup16934
chr3	119644474	119645214	R_dup16956
chr3	119645215	119645484	T_dup12454
chr3	119647035	119651668	R_dup16959
chr3	119689422	119692178	R_dup16989
chr3	119692490	119693472	R_dup16990
chr3	119693473	119693848	T_dup12488
chr3	119780975	119782400	R_dup17079
chr3	119782401	119782656	T_dup12578
chr3	119811890	119815720	TSS_dup637
chr3	119819831	119819929	R_dup17123
chr3	119819930	119820121	T_dup12620
chr3	119820122	119820334	R_dup17124
chr3	119820335	119820696	T_dup12621
chr3	119843134	119866000	R_dup17130
chr3	119917601	119928943	R_dup17134
chr3	119972601	120003800	R_dup17138
chr3	120048950	120054307	T_dup12645
chr3	120226601	120235000	R_dup17174
chr3	120279401	120280800	CTCF_dup2533
chr3	120341779	120341975	E_dup1385
chr3	120357056	120360200	R_dup17191
chr3	120367401	120390485	R_dup17194
chr3	120449436	120455918	R_dup739
chr3	120493201	120493268	R_dup17257
chr3	120493269	120493837	T_dup12726
chr3	120507794	120511000	R_dup17273
chr3	120558201	120626600	R_dup103
chr3	120627801	120769528	R_dup740
chr3	120783201	120793400	R_dup17279
chr3	120871801	120878600	R_dup17282
chr3	121177228	121213720	T_dup12799
chr3	121355730	121370200	R_dup17374
chr3	121410165	121410442	R_dup17401
chr3	121410443	121411465	T_dup12857
chr3	121455968	121457446	R_dup17447
chr3	121470001	121476000	R_dup17459
chr3	121480032	121485514	R_dup17461
chr3	121485515	121505945	T_dup104
chr3	121523884	121552600	T_dup12938
chr3	121607777	121637600	R_dup104
chr3	121660001	121694800	R_dup17501
chr3	121767001	121811200	R_dup17508
chr3	121832001	121928365	R_dup746
chr3	121985401	122018600	R_dup17517
chr3	122101187	122103695	TSS_dup648
chr3	122178084	122187000	T_dup12965
chr3	122441923	122443800	R_dup17675
chr3	122462801	122472070	R_dup17689
chr3	122559100	122572897	R_dup17721
chr3	122572990	122577200	R_dup17722
chr3	122667801	122671600	R_dup17732
chr3	122807688	122884983	T_dup106
chr3	122908594	122913200	R_dup17763
chr3	122913801	122914600	R_dup17764
chr3	122953163	122953333	T_dup13183
chr3	122953334	122953889	R_dup17801
chr3	123016801	123019400	R_dup17851
chr3	123019801	123026376	R_dup17852
chr3	123094601	123130800	R_dup17860
chr3	123134601	123166400	R_dup17862
chr3	123169001	123208000	R_dup752
chr3	123351426	123354800	R_dup17944
chr3	123376001	123420800	R_dup17948
chr3	123500401	123524400	R_dup17953
chr3	123648791	123649341	R_dup17981
chr3	123735801	123751400	R_dup17995
chr3	123894401	123936400	R_dup17999
chr3	123966401	124000600	R_dup756
chr3	124001001	124070400	R_dup18003
chr3	124071001	124114000	R_dup18004
chr3	124278601	124279400	CTCF_dup2640
chr3	124279401	124281600	R_dup18012
chr3	124418801	124448600	R_dup18088
chr3	124648001	124705200	R_dup759
chr3	124714601	124774000	R_dup18233
chr3	124849001	124869200	R_dup18239
chr3	124897201	124904600	R_dup18246
chr3	124986693	124987223	R_dup18300
chr3	125058033	125058765	R_dup18364
chr3	125087272	125088086	R_dup18392
chr3	125182596	125182704	T_dup13671
chr3	125182705	125183030	R_dup18425
chr3	125485601	125502000	R_dup18519
chr3	125502401	125528800	R_dup18520
chr3	125529201	125554000	R_dup18521
chr3	125691801	125708600	R_dup764
chr3	125980401	126006400	R_dup18596
chr3	126166389	126190800	T_dup13817
chr3	126326801	126335663	R_dup18657
chr3	126886482	126896000	R_dup18882
chr3	126946801	126973400	R_dup18888
chr3	127765401	127769800	R_dup18982
chr3	127898602	127899069	R_dup19013
chr3	128310401	128313941	R_dup19321
chr3	129104401	129104910	E_dup1524
chr3	129419462	129442861	R_dup19747
chr3	129505352	129510200	R_dup19762
chr3	129877001	129894000	R_dup782
chr3	130076280	130077459	R_dup19941
chr3	130117201	130142419	T_dup14815
chr3	131514801	131581677	R_dup20290
chr3	131583737	131725400	R_dup791
chr3	131777201	131818600	R_dup20295
chr3	131899601	131929600	R_dup20300
chr3	132028001	132061800	R_dup20305
chr3	132199934	132202183	R_dup20359
chr3	132348418	132351775	R_dup20432
chr3	132478601	132505800	R_dup20514
chr3	132556201	132577000	R_dup20518
chr3	132577001	132577400	T_dup15284
chr3	132577401	132587000	R_dup20519
chr3	132764144	132841453	R_dup798
chr3	132933188	132964061	R_dup20540
chr3	133003401	133095600	R_dup800
chr3	133108523	133142200	R_dup20548
chr3	133480326	133495800	R_dup20594
chr3	133779401	133845000	R_dup804
chr3	133845401	133864000	R_dup20667
chr3	133881305	133881688	R_dup20681
chr3	133881689	133882131	T_dup15381
chr3	133972601	134006400	R_dup20769
chr3	134035001	134058200	R_dup20779
chr3	134260443	134260637	T_dup15490
chr3	134284007	134319400	R_dup20838
chr3	134363401	134395800	R_dup20842
chr3	134396601	134472800	R_dup20843
chr3	134558001	134604800	R_dup20849
chr3	134605201	134616800	R_dup809
chr3	134735128	134748032	R_dup810
chr3	134758100	134797200	R_dup20856
chr3	134825801	134912897	R_dup811
chr3	135089401	135118938	R_dup20862
chr3	135158801	135222400	R_dup20863
chr3	135340401	135374200	R_dup20869
chr3	135638001	135684000	R_dup816
chr3	135685601	135727800	R_dup20877
chr3	135912479	135912967	TSS_dup775
chr3	135930801	135956600	R_dup20945
chr3	136050401	136055600	T_dup119
chr3	136377993	136381308	R_dup21188
chr3	136495339	136495500	T_dup15854
chr3	136734001	136751200	R_dup21415
chr3	136770724	136824000	R_dup21418
chr3	136841001	136936200	R_dup21420
chr3	136937001	137274600	R_dup822
chr3	137275001	137317400	R_dup21421
chr3	137383149	137411600	R_dup21423
chr3	137412201	137427800	R_dup21424
chr3	137600295	137665000	R_dup824
chr3	137768201	137768800	CTCF_dup3035
chr3	137768801	137770800	R_dup21431
chr3	137835001	137837600	R_dup21437
chr3	137941422	137968025	T_dup16035
chr3	138076296	138082000	R_dup21503
chr3	138418401	138437229	T_dup16171
chr3	138588601	138591039	R_dup21643
chr3	138780201	138815400	R_dup828
chr3	138879001	138891619	R_dup21703
chr3	139517001	139600303	R_dup831
chr3	139809401	139812000	R_dup21804
chr3	140266001	140271800	R_dup21829
chr3	140272801	140298200	R_dup21830
chr3	140314801	140343144	R_dup21833
chr3	140868401	140869200	R_dup21908
chr3	140975601	140994800	R_dup21920
chr3	141118401	141128000	T_dup16338
chr3	141231415	141232084	T_dup16384
chr3	141775914	141776083	CTCF_dup3189
chr3	142342401	142344524	R_dup845
chr3	142391190	142391467	T_dup16733
chr3	142456643	142464061	R_dup22504
chr3	142524998	142532600	R_dup22535
chr3	142657896	142666200	R_dup22568
chr3	142823794	142825493	R_dup22602
chr3	142879801	142882400	R_dup22628
chr3	143102601	143106600	R_dup22694
chr3	143162644	143162931	E_dup1781
chr3	143204601	143216109	R_dup22705
chr3	143406001	143416800	R_dup22721
chr3	143619801	143662000	R_dup118
chr3	143805201	143825800	R_dup22770
chr3	144022201	144119395	R_dup854
chr3	144572801	145027249	R_dup119
chr3	145282136	145465758	R_dup860
chr3	145866401	145872600	R_dup22793
chr3	145990318	146044800	R_dup863
chr3	146506122	146681067	R_dup867
chr3	148599001	148610189	R_dup22888
chr3	148991601	149001600	R_dup22971
chr3	149156308	149198000	R_dup882
chr3	149416201	149435000	R_dup884
chr3	149628694	149632662	R_dup23072
chr3	149661542	149665595	R_dup23087
chr3	149701201	149740400	R_dup23099
chr3	150065001	150082600	R_dup887
chr3	150189201	150190000	R_dup23154
chr3	150447504	150448348	E_dup1836
chr3	150554801	150555200	CTCF_dup3358
chr3	151225201	151241116	R_dup23284
chr3	151783699	151787781	R_dup23375
chr3	152121862	152154556	T_dup17297
chr3	152227001	152236200	R_dup23464
chr3	152327201	152339000	R_dup23487
chr3	152575401	152582400	R_dup23543
chr3	152721948	152724373	R_dup23575
chr3	153715201	153715600	CTCF_dup3443
chr3	154539201	154543000	R_dup23739
chr3	155187401	155209400	R_dup126
chr3	155260455	155299600	R_dup23869
chr3	155915102	155921800	R_dup24016
chr3	156659401	156699991	R_dup24153
chr3	156911686	156919400	R_dup24198
chr3	157473601	157487200	R_dup24265
chr3	158250401	158254194	R_dup24582
chr3	158271508	158277200	R_dup24599
chr3	159229401	159292893	R_dup933
chr3	159708401	159721200	R_dup24723
chr3	160945601	160973880	T_dup136
chr3	163427734	163497800	R_dup958
chr3	164179001	164367200	R_dup963
chr3	165042554	165145695	R_dup25036
chr3	166412626	166537647	R_dup974
chr3	167735941	167750800	T_dup18500
chr3	167795480	167798299	R_dup25207
chr3	170309320	170320009	R_dup25530
chr3	171708010	171708659	R_dup26221
chr3	171708660	171708842	T_dup19283
chr3	171827401	171846600	T_dup141
chr3	171850830	171852800	T_dup19331
chr3	172151953	172179000	R_dup26375
chr3	172269201	172270800	R_dup26390
chr3	172913632	172938800	R_dup26548
chr3	173998739	174063387	R_dup26582
chr3	174325431	174365122	R_dup1015
chr3	176080801	176091034	R_dup26616
chr3	177387801	177389200	R_dup26844
chr3	177712401	177740400	R_dup1034
chr3	177740801	177761600	R_dup26889
chr3	178850801	178854974	R_dup27059
chr3	179203001	179264200	R_dup27189
chr3	181709754	181723400	R_dup27324
chr3	182149805	182158000	R_dup27369
chr3	183433001	183483316	T_dup20409
chr3	183916801	183927000	R_dup27835
chr3	184828616	184869800	R_dup28099
chr3	185704401	185720600	R_dup28373
chr3	185909401	185926400	R_dup28425
chr3	185987401	185995200	R_dup1079
chr3	186153001	186174400	R_dup28447
chr3	186883401	186904400	R_dup28610
chr3	188161180	188195960	R_dup28689
chr3	190068585	190096469	R_dup28751
chr3	191563254	191579971	R_dup28986
chr3	191746970	191781431	R_dup1116
chr3	195404860	195413242	T_dup21796
chr3	195438001	195438043	R_dup29663
chr3	195443254	195448349	R_dup29671
chr3	195873401	195875800	T_dup21883
chr3	196523201	196540200	T_dup22045
chr3	197417281	197434030	T_dup22261
chr3	197546787	197574400	T_dup22308

## Sheet: BBQ T1 valid interactions
Chromosome	Start	End	Contact_ID
chr3	3526101	3539578	R_dup176
chr3	5352601	5372000	R_dup1790
chr3	5944737	5959011	R_dup1904
chr3	6558185	6559200	T_dup846
chr3	9925875	9926800	E_dup154
chr3	10030634	10050200	T_dup1296
chr3	10069601	10146661	T_dup26
chr3	11269601	11278200	R_dup217
chr3	13777681	13790200	R_dup3197
chr3	13818201	13844200	R_dup3205
chr3	15178001	15190000	R_dup3404
chr3	15568772	15591600	R_dup3487
chr3	16248401	16288600	R_dup240
chr3	16429941	16518215	R_dup241
chr3	16707401	16720011	R_dup3650
chr3	16913801	16925572	R_dup3669
chr3	18918357	18942400	R_dup4238
chr3	18959559	18972349	R_dup4242
chr3	21028476	21036200	R_dup4545
chr3	21092198	21127362	R_dup267
chr3	21372201	21395007	R_dup4587
chr3	21816633	21871051	R_dup4763
chr3	23216118	23223130	R_dup4855
chr3	26004201	26015900	R_dup5403
chr3	26538925	26594462	R_dup5441
chr3	28625553	28663603	R_dup5705
chr3	30481723	30495094	R_dup5797
chr3	30983601	30985200	R_dup5825
chr3	31768735	31800200	R_dup5974
chr3	33097601	33106520	T_dup4159
chr3	33705959	33706400	T_dup4236
chr3	34176868	34196849	R_dup6419
chr3	36563087	36581084	R_dup358
chr3	37020155	37029401	T_dup4565
chr3	37759601	37783302	R_dup6812
chr3	37845799	37855600	R_dup6820
chr3	40334157	40334530	E_dup603
chr3	41342401	41375000	R_dup7434
chr3	41531652	41541964	R_dup7450
chr3	41541965	41542056	T_dup5069
chr3	42635658	42637190	T_dup5254
chr3	43613401	43622200	T_dup5483
chr3	44072001	44087400	R_dup7999
chr3	44484357	44502045	T_dup5613
chr3	47653959	47706000	T_dup6028
chr3	48172401	48177200	R_dup8714
chr3	51021600	51049994	R_dup9590
chr3	51050097	51137600	R_dup405
chr3	51634227	51634966	R_dup9697
chr3	51700619	51701240	T_dup6993
chr3	54699601	54815800	R_dup420
chr3	56890401	57004400	R_dup10506
chr3	57052001	57064334	R_dup10517
chr3	57292651	57293260	R_dup10563
chr3	58793531	58794235	T_dup8116
chr3	60819070	60892000	R_dup11359
chr3	60892401	60918257	R_dup11360
chr3	61046601	61083287	R_dup458
chr3	62318801	62354600	R_dup11414
chr3	62355001	62386434	R_dup11415
chr3	63758236	63777600	R_dup11440
chr3	65078546	65086400	R_dup11687
chr3	65781201	65844597	R_dup490
chr3	67063601	67064291	R_dup12072
chr3	67539592	67541814	R_dup12168
chr3	67575601	67576483	R_dup12201
chr3	68415216	68833924	R_dup505
chr3	69566401	69584800	R_dup12448
chr3	69773553	69774863	E_dup1122
chr3	70803201	70934800	R_dup516
chr3	71192201	71194443	R_dup12861
chr3	71398154	71399858	R_dup12972
chr3	71550302	71551032	R_dup13063
chr3	71755054	71760000	R_dup13139
chr3	72006401	72031200	R_dup13165
chr3	73057401	73059200	T_dup9831
chr3	73580293	73839200	R_dup529
chr3	74195573	74316600	R_dup13572
chr3	74425801	74631291	R_dup70
chr3	75050801	75185400	R_dup535
chr3	75343801	75390800	R_dup537
chr3	76188601	76586000	R_dup71
chr3	76773601	77005532	R_dup543
chr3	77248601	77252800	R_dup13797
chr3	78158601	78560355	R_dup551
chr3	78790601	78969893	R_dup553
chr3	79082201	79135400	R_dup13813
chr3	79350196	79410800	R_dup13814
chr3	79570801	79827200	R_dup74
chr3	80113001	80575200	R_dup560
chr3	81105700	81203910	R_dup563
chr3	81351601	81388200	R_dup13847
chr3	81818401	81835400	R_dup13943
chr3	81839201	81921000	R_dup568
chr3	82062401	82149592	R_dup13950
chr3	82378801	82449903	R_dup571
chr3	83573001	83793143	R_dup575
chr3	84044081	84126600	R_dup13963
chr3	84286791	84289200	R_dup13970
chr3	84298001	84353200	R_dup13972
chr3	84363601	84367260	T_dup10121
chr3	85561190	85561611	T_dup10142
chr3	85943429	86297360	R_dup79
chr3	86401036	86612400	R_dup589
chr3	86823601	86882009	R_dup14014
chr3	86882132	87018800	R_dup592
chr3	87309801	87329800	R_dup14035
chr3	87450601	87482852	R_dup14041
chr3	87857401	87878849	T_dup10174
chr3	87882001	87891000	T_dup10177
chr3	88268801	88458173	R_dup600
chr3	89164201	89334000	R_dup602
chr3	89400242	89800959	R_dup604
chr3	89934102	90017911	R_dup14279
chr3	93561001	93562800	R_dup14284
chr3	93586801	93589709	R_dup14286
chr3	93611778	93612022	T_dup10401
chr3	93612023	93612654	R_dup14305
chr3	93612854	93617767	R_dup14306
chr3	93634283	93634561	R_dup14323
chr3	93634562	93634831	T_dup10420
chr3	93644655	93645284	R_dup14332
chr3	93647992	93648296	T_dup10431
chr3	93648297	93652534	R_dup14336
chr3	93658407	93661004	R_dup14341
chr3	93684601	93688200	T_dup10453
chr3	93764287	93766954	R_dup14427
chr3	93766955	93767152	T_dup10518
chr3	93767693	93769602	R_dup14429
chr3	93796268	93799551	R_dup14456
chr3	93836177	93840011	R_dup14493
chr3	93884625	93953000	R_dup14505
chr3	93976601	94055200	R_dup611
chr3	94055601	94224921	R_dup612
chr3	94244401	94410890	R_dup84
chr3	94411003	94458749	R_dup14508
chr3	94582001	94647600	R_dup615
chr3	94648001	94656200	R_dup14511
chr3	94659201	94687204	R_dup14512
chr3	94707261	94839000	R_dup616
chr3	94903201	95369452	R_dup618
chr3	95376443	96120400	R_dup85
chr3	96337437	96498600	R_dup86
chr3	96499001	96582000	R_dup14518
chr3	96582401	96689127	R_dup620
chr3	96689274	96737400	R_dup621
chr3	96933164	97221523	R_dup623
chr3	97512801	97540000	R_dup87
chr3	97571001	97615400	R_dup14526
chr3	97907801	97978400	R_dup628
chr3	97978401	97979000	CTCF_dup2169
chr3	97979001	98048200	R_dup629
chr3	98049001	98062600	R_dup14560
chr3	98127335	98164946	R_dup14564
chr3	98176801	98201200	R_dup14565
chr3	98273601	98274400	R_dup14581
chr3	98274801	98285075	R_dup14582
chr3	98331801	98376600	R_dup14590
chr3	98376801	98397549	R_dup14591
chr3	98401601	98417119	R_dup14594
chr3	98453001	98507600	R_dup14595
chr3	98524201	98526600	T_dup10653
chr3	98648001	98664131	R_dup14683
chr3	98664234	98704200	R_dup632
chr3	98742801	98797941	R_dup14688
chr3	98833801	98891800	R_dup14690
chr3	98892601	99008282	R_dup634
chr3	99218601	99251000	R_dup636
chr3	99364601	99405800	R_dup14693
chr3	99596830	99597177	E_dup1273
chr3	99624722	99626200	R_dup14791
chr3	99669580	99672000	R_dup14846
chr3	99685683	99685911	T_dup10869
chr3	99833833	99835528	R_dup14982
chr3	99835945	99838397	R_dup14983
chr3	100079325	100114946	T_dup11058
chr3	100118491	100121467	TSS_dup567
chr3	100197801	100203600	R_dup15118
chr3	100229001	100238000	R_dup15121
chr3	100240601	100253600	R_dup15123
chr3	100270201	100296400	R_dup15125
chr3	100341001	100346400	R_dup15135
chr3	100482561	100494003	R_dup15169
chr3	100539201	100558000	R_dup15172
chr3	100558401	100609800	R_dup15173
chr3	100679747	100788800	R_dup15177
chr3	100851201	100860200	R_dup15181
chr3	100930201	100948600	R_dup15190
chr3	100972001	101000590	R_dup15197
chr3	101034189	101038081	R_dup15206
chr3	101058435	101059229	R_dup15230
chr3	101096814	101098800	R_dup15269
chr3	101138136	101138639	R_dup15313
chr3	101209922	101210688	R_dup15364
chr3	101233601	101236800	R_dup15387
chr3	101245001	101246200	R_dup15391
chr3	101256201	101258241	R_dup15393
chr3	101296598	101319000	T_dup95
chr3	101319540	101323820	T_dup11307
chr3	101366481	101392000	T_dup11321
chr3	101411401	101412200	R_dup15420
chr3	101415735	101420605	R_dup15424
chr3	101426601	101432930	R_dup15427
chr3	101433078	101439800	R_dup15428
chr3	101443078	101444667	TSS_dup586
chr3	101446001	101449200	T_dup11328
chr3	101450401	101455981	T_dup11329
chr3	101459825	101459945	T_dup11333
chr3	101459946	101460870	R_dup15435
chr3	101466380	101466992	T_dup11339
chr3	101467585	101472821	R_dup15442
chr3	101494907	101495455	R_dup15460
chr3	101495456	101495547	T_dup11359
chr3	101495548	101497400	R_dup15461
chr3	101499642	101499765	WE_dup1132
chr3	101504401	101504615	R_dup15466
chr3	101504616	101504707	T_dup11364
chr3	101504708	101507627	R_dup15467
chr3	101507788	101518524	R_dup15468
chr3	101533201	101537850	R_dup15473
chr3	101554401	101567200	R_dup15478
chr3	101582686	101587000	R_dup15481
chr3	101589001	101643200	R_dup15482
chr3	101653475	101655200	R_dup15485
chr3	101655401	101657200	R_dup15486
chr3	101690001	101717200	R_dup88
chr3	101717401	101806200	R_dup15488
chr3	101806601	101943000	R_dup646
chr3	101944601	101947800	R_dup15490
chr3	101948401	101954600	R_dup15491
chr3	101955001	102111239	R_dup647
chr3	102111351	102132818	R_dup15492
chr3	102132942	102189800	R_dup15493
chr3	102190201	102255400	R_dup648
chr3	102255801	102341636	R_dup15494
chr3	102342069	102392200	R_dup649
chr3	102392801	102631665	R_dup650
chr3	102631887	102688548	R_dup15495
chr3	102689799	102788400	R_dup89
chr3	102788601	103129000	R_dup651
chr3	103129601	103159400	R_dup652
chr3	103159601	103273143	R_dup15496
chr3	103273236	103456815	R_dup653
chr3	103456979	103600412	R_dup654
chr3	103600890	103710200	R_dup655
chr3	103710601	103821200	R_dup90
chr3	103821601	103991800	R_dup656
chr3	103992401	104012007	R_dup15497
chr3	104012173	104187000	R_dup657
chr3	104187201	104282800	R_dup658
chr3	104283401	104315400	R_dup15498
chr3	104315801	104347000	R_dup659
chr3	104347401	105008801	R_dup91
chr3	105008901	105043489	R_dup15499
chr3	105043590	105085400	R_dup15500
chr3	105089001	105235800	R_dup660
chr3	105236201	105237600	R_dup15502
chr3	105238201	105291202	R_dup661
chr3	105291383	105325753	R_dup15503
chr3	105334201	105345600	R_dup15506
chr3	105346001	105365800	R_dup15507
chr3	105381064	105386788	R_dup662
chr3	105394504	105394595	T_dup11392
chr3	105394596	105395780	R_dup15514
chr3	105397435	105401206	R_dup15516
chr3	105420205	105420464	T_dup11399
chr3	105421348	105422833	R_dup15523
chr3	105426105	105432459	R_dup15526
chr3	105438681	105439138	T_dup11408
chr3	105445005	105445455	R_dup15534
chr3	105450106	105457745	R_dup15536
chr3	105458133	105459933	R_dup15537
chr3	105478584	105480263	R_dup15544
chr3	105481815	105482622	R_dup15546
chr3	105482623	105482901	T_dup11423
chr3	105482902	105501410	R_dup15547
chr3	105503766	105513783	R_dup663
chr3	105525601	105527200	R_dup15552
chr3	105543871	105545943	R_dup15557
chr3	105548601	105553747	R_dup15560
chr3	105553915	105561400	R_dup15561
chr3	105561801	105566933	R_dup15562
chr3	105570166	105572941	R_dup15565
chr3	105573313	105576822	R_dup15566
chr3	105589801	105601000	R_dup15575
chr3	105602401	105627474	R_dup15576
chr3	105627689	105648400	R_dup664
chr3	105648801	105678200	R_dup15577
chr3	105679001	105716600	R_dup15578
chr3	105731524	105744000	R_dup15583
chr3	105744401	105805600	R_dup665
chr3	105806001	105833000	R_dup15584
chr3	105853201	105853824	R_dup15589
chr3	105855072	105911400	R_dup92
chr3	105911801	105916200	R_dup15591
chr3	105934601	105942400	R_dup15595
chr3	105947401	105970400	R_dup15597
chr3	105970801	105974800	R_dup15598
chr3	105979502	106021400	R_dup15600
chr3	106021801	106046751	R_dup666
chr3	106046852	106080200	R_dup15601
chr3	106080601	106176200	R_dup667
chr3	106176601	106205000	R_dup15602
chr3	106206601	106215564	R_dup15603
chr3	106215683	106234999	R_dup15604
chr3	106235151	106328400	R_dup668
chr3	106329001	106646800	R_dup669
chr3	106647401	106670517	R_dup15605
chr3	106671447	106783200	R_dup670
chr3	106783801	106813400	R_dup15606
chr3	106814001	106822600	R_dup15607
chr3	106823001	106837000	R_dup671
chr3	106837401	106843600	R_dup15608
chr3	106844401	106849400	R_dup15609
chr3	106850001	106851000	R_dup15610
chr3	106853001	106869683	R_dup15611
chr3	106869792	106913769	R_dup15612
chr3	106913932	106924800	R_dup15613
chr3	106924801	106925400	CTCF_dup2290
chr3	106925401	106936000	R_dup15614
chr3	106936401	106954000	R_dup15615
chr3	106960401	106984000	R_dup15617
chr3	106984401	106990400	R_dup15618
chr3	106990401	106991000	CTCF_dup2292
chr3	106991001	106991600	R_dup15619
chr3	106991601	106992200	CTCF_dup2293
chr3	106992201	107043461	R_dup15620
chr3	107043462	107043556	T_dup11458
chr3	107043557	107052600	R_dup15621
chr3	107053001	107057183	R_dup15622
chr3	107058654	107085400	R_dup15623
chr3	107085729	107086010	E_dup5
chr3	107087001	107132200	R_dup15624
chr3	107132201	107132600	CTCF_dup2294
chr3	107132601	107140000	R_dup15625
chr3	107140001	107140400	CTCF_dup2295
chr3	107140401	107148200	R_dup15626
chr3	107150495	107150783	TSS_dup593
chr3	107151201	107160400	R_dup15628
chr3	107160801	107183000	R_dup15629
chr3	107183201	107189000	R_dup15630
chr3	107190201	107199849	R_dup15631
chr3	107200052	107205400	R_dup15632
chr3	107205401	107205800	CTCF_dup2298
chr3	107205801	107217600	R_dup672
chr3	107218001	107231000	R_dup15633
chr3	107231001	107231400	CTCF_dup2299
chr3	107231401	107239200	R_dup15634
chr3	107240001	107241000	R_dup15635
chr3	107243634	107244629	TSS_dup596
chr3	107244801	107244939	PF_dup220
chr3	107246715	107248312	R_dup15637
chr3	107248529	107248913	R_dup15638
chr3	107248914	107249143	T_dup11464
chr3	107249144	107249883	R_dup15639
chr3	107251423	107252113	R_dup15642
chr3	107252114	107252600	T_dup11468
chr3	107252601	107253593	R_dup15643
chr3	107254025	107254540	R_dup15644
chr3	107254642	107254909	R_dup15645
chr3	107255072	107256375	R_dup15646
chr3	107256376	107256541	T_dup11472
chr3	107256542	107257701	R_dup15647
chr3	107257702	107257793	T_dup11473
chr3	107257794	107259012	R_dup15648
chr3	107259013	107259275	T_dup11474
chr3	107259276	107259920	R_dup15649
chr3	107260067	107261362	R_dup15650
chr3	107261802	107262481	R_dup15651
chr3	107263001	107264400	R_dup15653
chr3	107264401	107264800	T_dup11478
chr3	107264801	107266853	R_dup15654
chr3	107267032	107268284	R_dup15655
chr3	107268285	107268562	T_dup11480
chr3	107268563	107269110	R_dup15656
chr3	107269111	107269706	T_dup11481
chr3	107269707	107270683	R_dup15657
chr3	107270802	107273536	R_dup15658
chr3	107273668	107274161	R_dup15659
chr3	107274162	107274253	T_dup11484
chr3	107274254	107274406	R_dup15660
chr3	107274572	107276571	R_dup15661
chr3	107277068	107277211	T_dup11487
chr3	107277212	107277562	R_dup15663
chr3	107277683	107278247	R_dup15664
chr3	107278248	107278757	T_dup11489
chr3	107278758	107279507	R_dup15665
chr3	107279508	107279951	T_dup11490
chr3	107279952	107280801	R_dup15666
chr3	107280901	107282059	R_dup15667
chr3	107282286	107286800	R_dup15668
chr3	107287001	107288600	R_dup15669
chr3	107288601	107289200	T_dup11494
chr3	107291072	107292181	R_dup15675
chr3	107292182	107292273	T_dup11499
chr3	107292274	107293400	R_dup15676
chr3	107294001	107295751	R_dup15677
chr3	107295752	107295843	T_dup11500
chr3	107295844	107296241	R_dup15678
chr3	107298054	107298253	T_dup11504
chr3	107298254	107298371	R_dup15682
chr3	107298506	107303799	R_dup15683
chr3	107303800	107304312	T_dup11506
chr3	107305524	107305650	R_dup15685
chr3	107305651	107305975	T_dup11508
chr3	107306407	107306520	T_dup11509
chr3	107306521	107306638	R_dup15687
chr3	107307399	107309628	R_dup15689
chr3	107310407	107310591	T_dup11513
chr3	107310592	107313911	R_dup15691
chr3	107313912	107314017	T_dup11514
chr3	107314018	107314371	R_dup15692
chr3	107314530	107319649	R_dup15693
chr3	107319827	107323270	R_dup15694
chr3	107323420	107331577	R_dup15695
chr3	107331671	107334322	R_dup15696
chr3	107334577	107339200	R_dup15697
chr3	107340468	107340567	T_dup11520
chr3	107340568	107341600	R_dup15699
chr3	107341601	107342200	T_dup11521
chr3	107342201	107342800	R_dup15700
chr3	107343201	107347800	R_dup15701
chr3	107347801	107348000	T_dup97
chr3	107348001	107349400	R_dup15702
chr3	107349884	107356200	R_dup15704
chr3	107356201	107356613	T_dup11525
chr3	107356850	107357245	T_dup11526
chr3	107358507	107359167	R_dup15708
chr3	107359168	107359293	T_dup11529
chr3	107359294	107361800	R_dup15709
chr3	107361801	107362400	CTCF_dup2302
chr3	107366844	107367842	R_dup15713
chr3	107367843	107368050	T_dup11533
chr3	107368051	107369702	R_dup15714
chr3	107369848	107372644	R_dup15715
chr3	107372740	107377577	R_dup15716
chr3	107377678	107379200	R_dup15717
chr3	107379601	107382769	R_dup15718
chr3	107382770	107382899	T_dup11537
chr3	107382900	107385877	R_dup15719
chr3	107385971	107394000	R_dup15720
chr3	107394001	107394400	T_dup11539
chr3	107394401	107395200	R_dup15721
chr3	107395201	107395400	T_dup11540
chr3	107396001	107398375	R_dup15722
chr3	107398532	107398949	R_dup15723
chr3	107398950	107399087	T_dup11542
chr3	107399088	107400309	R_dup15724
chr3	107400500	107402149	R_dup15725
chr3	107402150	107402287	T_dup11544
chr3	107402288	107403307	R_dup15726
chr3	107404301	107406827	R_dup15728
chr3	107409801	107415558	R_dup15731
chr3	107417201	107419389	R_dup15732
chr3	107419390	107420000	T_dup11550
chr3	107420248	107421627	R_dup15733
chr3	107421826	107423447	R_dup15734
chr3	107423448	107423657	T_dup11553
chr3	107423658	107424306	R_dup15735
chr3	107424307	107424451	T_dup11554
chr3	107424452	107424930	R_dup15736
chr3	107425070	107429277	R_dup15737
chr3	107429278	107429407	T_dup11556
chr3	107429408	107430759	R_dup15738
chr3	107431310	107431477	T_dup11558
chr3	107431570	107431947	T_dup11559
chr3	107431948	107433089	R_dup15741
chr3	107433235	107433809	R_dup15742
chr3	107433933	107434143	R_dup15743
chr3	107434144	107434319	T_dup11562
chr3	107434320	107437560	R_dup15744
chr3	107437561	107437925	T_dup11563
chr3	107437926	107438923	R_dup15745
chr3	107439115	107444569	R_dup15746
chr3	107444786	107445667	R_dup15747
chr3	107447857	107448197	R_dup15750
chr3	107448198	107448290	T_dup11569
chr3	107448291	107448895	R_dup15751
chr3	107448896	107449086	T_dup11570
chr3	107449087	107449530	R_dup15752
chr3	107449531	107450000	T_dup11571
chr3	107450001	107452457	R_dup15753
chr3	107452458	107452554	T_dup11572
chr3	107452555	107453230	R_dup15754
chr3	107453863	107457495	R_dup15756
chr3	107458601	107458817	T_dup11576
chr3	107458818	107458909	R_dup15758
chr3	107460001	107460600	CTCF_dup2306
chr3	107460601	107465495	R_dup15761
chr3	107465651	107468299	R_dup15762
chr3	107468776	107468930	T_dup11582
chr3	107468931	107470553	R_dup15764
chr3	107470554	107470743	T_dup11583
chr3	107470744	107471400	R_dup15765
chr3	107471401	107472800	CTCF_dup2307
chr3	107473138	107473715	R_dup15767
chr3	107473915	107475019	R_dup15768
chr3	107475020	107475222	T_dup11586
chr3	107477021	107477148	R_dup15771
chr3	107477149	107477367	T_dup11589
chr3	107477368	107479238	R_dup673
chr3	107479480	107479672	T_dup11591
chr3	107479673	107479777	R_dup15773
chr3	107479878	107480181	R_dup15774
chr3	107480182	107480426	T_dup11593
chr3	107480427	107483074	R_dup15775
chr3	107483075	107483169	T_dup11594
chr3	107483170	107484229	R_dup15776
chr3	107484230	107484447	T_dup11595
chr3	107484448	107486029	R_dup15777
chr3	107486130	107486629	R_dup15778
chr3	107486755	107491162	R_dup15779
chr3	107491260	107492238	R_dup15780
chr3	107493260	107493817	T_dup11600
chr3	107493818	107494935	R_dup15782
chr3	107495090	107495847	R_dup15783
chr3	107496199	107496661	T_dup11603
chr3	107498262	107498824	R_dup15787
chr3	107498825	107499185	T_dup11606
chr3	107499186	107501359	R_dup15788
chr3	107501685	107502769	R_dup15789
chr3	107502770	107503209	T_dup11608
chr3	107503210	107505837	R_dup15790
chr3	107505930	107507159	R_dup15791
chr3	107508968	107509540	R_dup15794
chr3	107510613	107511823	R_dup15796
chr3	107513029	107513400	R_dup15798
chr3	107513401	107513800	CTCF_dup2308
chr3	107513801	107514214	T_dup11617
chr3	107515216	107517208	R_dup15801
chr3	107517465	107517829	R_dup15802
chr3	107517830	107518840	T_dup11621
chr3	107519480	107528502	T_dup11622
chr3	107529258	107529449	T_dup11623
chr3	107530190	107530504	T_dup11624
chr3	107530505	107535800	R_dup15806
chr3	107536001	107541200	R_dup15807
chr3	107541201	107541600	CTCF_dup2309
chr3	107541601	107552800	R_dup15808
chr3	107553801	107565000	R_dup15809
chr3	107565001	107565800	CTCF_dup2310
chr3	107565801	107574400	R_dup15810
chr3	107574401	107575000	CTCF_dup2311
chr3	107575001	107586800	R_dup15811
chr3	107587201	107589800	R_dup15812
chr3	107590601	107613400	R_dup674
chr3	107614401	107631800	R_dup15813
chr3	107632601	107646200	R_dup15814
chr3	107646387	107646661	CTCF_dup2313
chr3	107646801	107656800	R_dup15815
chr3	107656801	107657400	CTCF_dup2314
chr3	107657401	107678800	R_dup15816
chr3	107679201	107686800	R_dup15817
chr3	107687001	107702000	R_dup15818
chr3	107702001	107702600	CTCF_dup2315
chr3	107702601	107724800	R_dup15819
chr3	107725401	107746985	R_dup675
chr3	107747110	107756047	R_dup15820
chr3	107758450	107759581	R_dup15824
chr3	107760089	107760286	R_dup15826
chr3	107760287	107760453	T_dup11632
chr3	107761913	107762679	R_dup15829
chr3	107762680	107762841	T_dup11635
chr3	107763500	107764025	T_dup11636
chr3	107764026	107764625	R_dup15831
chr3	107764626	107765870	T_dup11637
chr3	107765871	107768497	R_dup15832
chr3	107768498	107768949	T_dup11638
chr3	107769150	107769765	R_dup15834
chr3	107770137	107771012	R_dup15835
chr3	107771013	107772757	T_dup11641
chr3	107772758	107774596	R_dup15836
chr3	107774597	107780220	T_dup11642
chr3	107780221	107781668	R_dup15837
chr3	107781669	107781785	T_dup11643
chr3	107781786	107782033	R_dup15838
chr3	107784144	107784941	R_dup15841
chr3	107788519	107788722	T_dup11651
chr3	107788723	107788943	R_dup15846
chr3	107793253	107793461	T_dup11660
chr3	107793462	107794188	R_dup15855
chr3	107794517	107794647	R_dup15856
chr3	107795733	107796279	R_dup15859
chr3	107796280	107797034	T_dup11665
chr3	107797153	107797317	T_dup11666
chr3	107797318	107797509	R_dup15861
chr3	107798626	107798723	R_dup15864
chr3	107798724	107799163	T_dup11670
chr3	107807665	107807787	PF_dup222
chr3	107812601	107813284	R_dup15875
chr3	107821953	107822190	E_dup1325
chr3	107825401	107826800	R_dup15880
chr3	107827732	107827925	E_dup1328
chr3	107828201	107829200	R_dup15881
chr3	107830601	107832800	R_dup15882
chr3	107839201	107842800	R_dup15885
chr3	107843601	107844031	TSS_dup598
chr3	107851740	107851800	E_dup1332
chr3	107856152	107857600	R_dup15894
chr3	107865001	107869000	R_dup15899
chr3	107869001	107869600	T_dup11694
chr3	107869601	107871000	R_dup15900
chr3	107872801	107880509	R_dup15902
chr3	107884374	107890000	R_dup15904
chr3	107890401	107893392	R_dup15905
chr3	107893549	107902130	R_dup15906
chr3	107902401	107903578	R_dup15907
chr3	107905638	107908909	R_dup15909
chr3	107909334	107916165	R_dup15910
chr3	107916166	107916334	T_dup11702
chr3	107916335	107916973	R_dup15911
chr3	107917073	107921600	R_dup15912
chr3	107923678	107927485	R_dup15914
chr3	107928660	107930863	R_dup15916
chr3	107931450	107939852	R_dup15918
chr3	107943401	107976600	R_dup15919
chr3	107977001	107997000	R_dup15920
chr3	107997201	108030800	R_dup93
chr3	108031201	108041200	R_dup15921
chr3	108041601	108088365	R_dup15922
chr3	108088557	108088846	CTCF_dup2321
chr3	108088847	108125400	R_dup15923
chr3	108125401	108126000	CTCF_dup2322
chr3	108126001	108196400	R_dup676
chr3	108196801	108200200	R_dup15924
chr3	108200601	108208400	R_dup15925
chr3	108208401	108209000	CTCF_dup2324
chr3	108209001	108212800	R_dup15926
chr3	108212801	108213000	CTCF_dup2325
chr3	108213001	108224600	R_dup15927
chr3	108224601	108225200	CTCF_dup2326
chr3	108225201	108254035	R_dup15928
chr3	108254036	108254370	T_dup11710
chr3	108254371	108254800	R_dup15929
chr3	108254801	108257003	T_dup11711
chr3	108261201	108263025	T_dup11718
chr3	108265546	108266143	T_dup11721
chr3	108268628	108269979	R_dup15942
chr3	108269980	108270187	T_dup11725
chr3	108270188	108270411	R_dup15943
chr3	108270412	108270655	T_dup11726
chr3	108273812	108274923	T_dup11731
chr3	108275579	108305200	T_dup11732
chr3	108306634	108307262	TSS_dup601
chr3	108318382	108318800	E_dup1334
chr3	108320314	108321436	R_dup15954
chr3	108321437	108321544	T_dup11735
chr3	108322201	108324241	R_dup15956
chr3	108324242	108324619	T_dup11736
chr3	108324620	108327600	R_dup15957
chr3	108327601	108328200	CTCF_dup2328
chr3	108328201	108330402	R_dup15958
chr3	108330403	108330665	T_dup11737
chr3	108331500	108337762	R_dup15960
chr3	108338705	108339261	R_dup15962
chr3	108339262	108339364	T_dup11741
chr3	108340493	108341400	R_dup15964
chr3	108341590	108342647	R_dup15965
chr3	108342648	108342936	T_dup11744
chr3	108342937	108344847	R_dup15966
chr3	108344976	108345792	R_dup15967
chr3	108346003	108347601	R_dup15968
chr3	108347929	108354678	R_dup15969
chr3	108354679	108354803	T_dup11748
chr3	108354804	108361508	R_dup15970
chr3	108361706	108363159	R_dup15971
chr3	108363322	108381000	R_dup15972
chr3	108383454	108385499	R_dup15975
chr3	108385592	108388649	R_dup15976
chr3	108388760	108392896	R_dup15977
chr3	108393058	108395039	R_dup15978
chr3	108395040	108395136	T_dup11756
chr3	108397201	108407813	R_dup15980
chr3	108407957	108410400	R_dup15981
chr3	108410801	108413429	R_dup15982
chr3	108413522	108460200	R_dup15983
chr3	108461201	108467800	R_dup15984
chr3	108474091	108483932	R_dup15985
chr3	108484032	108537200	R_dup679
chr3	108537801	108598800	R_dup15986
chr3	108599201	108606757	R_dup15987
chr3	108606852	108633800	R_dup15988
chr3	108633801	108634400	CTCF_dup2332
chr3	108634401	108737600	R_dup680
chr3	108738201	108742400	R_dup15989
chr3	108743001	108769200	R_dup15990
chr3	108770001	108790200	R_dup681
chr3	108790601	108800600	R_dup15991
chr3	108801401	108817000	R_dup15992
chr3	108817601	108836800	R_dup15993
chr3	108843870	108860720	R_dup15995
chr3	108860721	108860837	T_dup11764
chr3	108860838	108943000	R_dup682
chr3	108943801	108994400	R_dup15996
chr3	108995001	109035200	R_dup15997
chr3	109035298	109035485	WE_dup1155
chr3	109035601	109088400	R_dup9
chr3	109088801	109114800	R_dup15998
chr3	109115801	109128600	R_dup15999
chr3	109129201	109251000	R_dup683
chr3	109251401	109429745	R_dup684
chr3	109429746	109430205	T_dup11765
chr3	109430206	109450600	R_dup685
chr3	109451201	109522000	R_dup16000
chr3	109526201	110033200	R_dup686
chr3	110034001	110051200	R_dup16002
chr3	110076588	110085800	R_dup16004
chr3	110086601	110175600	R_dup94
chr3	110214801	110222800	R_dup16007
chr3	110223812	110224211	TSS_dup603
chr3	110224664	110225060	TSS_dup604
chr3	110226128	110226604	R_dup16008
chr3	110238946	110239200	R_dup16022
chr3	110240601	110244652	T_dup11779
chr3	110274489	110276557	R_dup16054
chr3	110306642	110308365	R_dup16078
chr3	110322356	110326215	R_dup16090
chr3	110352275	110357295	R_dup16116
chr3	110373376	110376898	R_dup16123
chr3	110377150	110378816	R_dup16124
chr3	110381277	110385455	R_dup16127
chr3	110428536	110599800	R_dup688
chr3	110599801	110600200	CTCF_dup2353
chr3	110600201	110607400	R_dup16134
chr3	110608201	110775993	R_dup689
chr3	110779226	110790000	R_dup16136
chr3	110799601	111056800	R_dup690
chr3	111057401	111105800	R_dup16138
chr3	111106201	111192400	R_dup95
chr3	111192801	111215800	R_dup16139
chr3	111216201	111258600	R_dup16140
chr3	111266601	111275261	R_dup16144
chr3	111297001	111340200	R_dup16146
chr3	111340801	111387600	R_dup16147
chr3	111411201	111434600	R_dup16151
chr3	111436801	111527200	R_dup16153
chr3	111527601	111579200	R_dup691
chr3	111584001	111613800	R_dup16156
chr3	111614401	111686400	R_dup692
chr3	111687201	111697200	R_dup16157
chr3	111699201	111700000	R_dup16158
chr3	111811532	111812943	R_dup16182
chr3	111821056	111826710	R_dup16186
chr3	111837401	111853200	R_dup16192
chr3	111881433	111953893	R_dup693
chr3	111954963	112012000	R_dup16195
chr3	112051001	112051800	R_dup16200
chr3	112060601	112100400	R_dup694
chr3	112157001	112214893	R_dup96
chr3	112215006	112238200	R_dup16203
chr3	112238801	112243468	R_dup16204
chr3	112292427	112295397	R_dup16248
chr3	112307394	112308352	R_dup16260
chr3	112325601	112329000	R_dup695
chr3	112367801	112368200	CTCF_dup2383
chr3	112397001	112404400	R_dup16281
chr3	112419001	112442257	R_dup16291
chr3	112533601	112537947	R_dup16309
chr3	112576001	112613200	R_dup697
chr3	112636162	112650966	R_dup16315
chr3	112739401	112754000	R_dup16320
chr3	112855401	112965800	R_dup16324
chr3	112977601	112990800	R_dup699
chr3	112999001	113005800	R_dup16331
chr3	113024201	113058400	R_dup16335
chr3	113096815	113122263	R_dup700
chr3	113145400	113155789	R_dup16345
chr3	113157264	113159465	R_dup16347
chr3	113176001	113188000	T_dup12025
chr3	113223034	113223315	T_dup12047
chr3	113223316	113223919	R_dup16385
chr3	113255201	113271800	R_dup16396
chr3	113297201	113308600	R_dup16398
chr3	113346201	113355800	R_dup16401
chr3	113373343	113374521	R_dup16404
chr3	113374522	113375079	T_dup12060
chr3	113401417	113404742	R_dup16423
chr3	113599001	113604200	R_dup16531
chr3	113685401	113753600	R_dup16535
chr3	113789977	113806145	T_dup12195
chr3	113808286	113854128	R_dup16558
chr3	113854270	113866200	R_dup16559
chr3	113866401	113871000	R_dup16560
chr3	113874801	113892000	R_dup16562
chr3	113899001	113956000	R_dup704
chr3	114010401	114018200	R_dup16565
chr3	114058201	114081600	R_dup16567
chr3	114138201	114217400	R_dup706
chr3	114328991	114468032	R_dup707
chr3	114546801	114646110	R_dup708
chr3	114804401	114810800	R_dup16586
chr3	114811801	114850706	R_dup710
chr3	115182801	115345000	R_dup99
chr3	115345001	115345400	CTCF_dup2442
chr3	115345401	115376000	R_dup16601
chr3	115378401	115388906	R_dup16602
chr3	115534201	115538600	R_dup16610
chr3	115556601	115618600	R_dup714
chr3	115732077	115735000	R_dup16628
chr3	115797730	115820800	R_dup16647
chr3	115872401	115928000	R_dup16651
chr3	115939446	116028800	R_dup717
chr3	116105401	116172800	R_dup718
chr3	116738401	116777800	R_dup16667
chr3	116778201	117028410	R_dup722
chr3	117028507	117126200	R_dup723
chr3	117126601	117245400	R_dup724
chr3	117245801	117438200	R_dup725
chr3	117717001	118155600	R_dup727
chr3	118286801	118314200	R_dup16676
chr3	118522786	118527600	R_dup16711
chr3	118764401	118791435	R_dup16729
chr3	118818001	118852957	R_dup16732
chr3	118853076	118864000	R_dup16733
chr3	118994201	119012400	R_dup16749
chr3	119189401	119212260	T_dup12304
chr3	119231588	119243800	T_dup12317
chr3	119529401	119530200	R_dup16863
chr3	119532001	119539600	R_dup102
chr3	119639119	119639506	T_dup12447
chr3	119726492	119727713	R_dup17021
chr3	119727714	119727911	T_dup12517
chr3	119902201	119917200	R_dup17133
chr3	120070401	120135800	R_dup17168
chr3	120390675	120397200	R_dup17195
chr3	120449436	120455918	R_dup739
chr3	120465969	120469344	R_dup17235
chr3	120517544	120557600	R_dup17277
chr3	120627801	120769528	R_dup740
chr3	121123601	121124000	T_dup12751
chr3	121312401	121332400	R_dup17370
chr3	121370801	121375159	R_dup744
chr3	121381606	121388312	T_dup12836
chr3	122101187	122103695	TSS_dup648
chr3	122479796	122485403	R_dup17698
chr3	122559100	122572897	R_dup17721
chr3	122734601	122746400	R_dup17738
chr3	123019801	123026376	R_dup17852
chr3	123376001	123420800	R_dup17948
chr3	124648001	124705200	R_dup759
chr3	125065639	125067867	R_dup18371
chr3	125067868	125067959	T_dup13633
chr3	125502401	125528800	R_dup18520
chr3	125529201	125554000	R_dup18521
chr3	127244601	127263135	R_dup18909
chr3	127429201	127447200	R_dup18963
chr3	127973549	127973753	R_dup19095
chr3	128786801	128799200	R_dup19466
chr3	129105001	129116800	T_dup115
chr3	129392201	129403311	R_dup19738
chr3	129942601	129961600	R_dup19920
chr3	130657205	130657771	T_dup14983
chr3	130687623	130687957	R_dup20176
chr3	131051001	131068478	R_dup20248
chr3	131088449	131089105	R_dup20255
chr3	131583737	131725400	R_dup791
chr3	131976201	131987800	R_dup20303
chr3	132004401	132027800	R_dup20304
chr3	132276401	132280467	R_dup20419
chr3	132314210	132319989	R_dup20426
chr3	133144801	133174800	R_dup112
chr3	133683801	133711400	R_dup803
chr3	134284007	134319400	R_dup20838
chr3	134349801	134359600	R_dup20840
chr3	134396601	134472800	R_dup20843
chr3	134667924	134695600	R_dup20851
chr3	134758100	134797200	R_dup20856
chr3	135120484	135158000	R_dup813
chr3	135511401	135613800	R_dup815
chr3	136937001	137274600	R_dup822
chr3	137428401	137511400	R_dup823
chr3	137512001	137550158	R_dup21425
chr3	137788001	137816200	R_dup21434
chr3	137867801	137877342	R_dup21440
chr3	137924801	137932200	T_dup16023
chr3	138508800	138519600	T_dup16185
chr3	138718401	138734600	R_dup21680
chr3	139128330	139142022	R_dup21755
chr3	139147201	139160878	R_dup21758
chr3	139517001	139600303	R_dup831
chr3	139701601	139770000	R_dup832
chr3	140542401	140560862	R_dup21849
chr3	140620001	140626800	R_dup21855
chr3	141071121	141072191	E_dup1686
chr3	141080801	141082981	R_dup21956
chr3	141230456	141230547	R_dup22015
chr3	141230548	141230963	T_dup16383
chr3	141406401	141409247	R_dup22108
chr3	141586698	141592800	R_dup22161
chr3	142050524	142059213	T_dup16632
chr3	142879801	142882400	R_dup22628
chr3	142990401	142995800	R_dup22665
chr3	143567401	143604600	R_dup22727
chr3	145027368	145051200	R_dup22778
chr3	145282136	145465758	R_dup860
chr3	147335201	147528199	R_dup872
chr3	147944409	147997723	R_dup875
chr3	148295895	148394231	R_dup878
chr3	148579601	148598400	R_dup22887
chr3	148629140	148661200	R_dup880
chr3	148680801	148693000	R_dup22896
chr3	148765401	148799800	T_dup130
chr3	148898601	148903800	R_dup22962
chr3	149006801	149008600	R_dup22973
chr3	149400061	149406200	R_dup23007
chr3	149701201	149740400	R_dup23099
chr3	149902801	149921579	R_dup23110
chr3	150489801	150491600	R_dup23224
chr3	150511801	150547800	R_dup23228
chr3	150886601	150928800	R_dup23249
chr3	152162201	152184400	T_dup134
chr3	152213801	152226400	R_dup23463
chr3	152355698	152360127	R_dup23491
chr3	152714214	152714405	R_dup23569
chr3	152714506	152717163	R_dup23570
chr3	153167801	153184000	R_dup23673
chr3	153715201	153715600	CTCF_dup3443
chr3	153797601	153813600	R_dup23700
chr3	154915001	154921693	R_dup23807
chr3	154975360	154980113	R_dup23823
chr3	155604201	155604600	T_dup17592
chr3	155762001	155791800	R_dup24004
chr3	157503201	157540800	R_dup24267
chr3	157993801	157996000	T_dup17890
chr3	158378001	158390000	T_dup18063
chr3	159411801	159411994	R_dup24705
chr3	159670782	159705000	R_dup24720
chr3	159779801	159785200	R_dup24731
chr3	159976898	159981197	R_dup24742
chr3	160757334	160814400	R_dup24885
chr3	161023601	161087600	R_dup943
chr3	162236216	162293103	R_dup950
chr3	162420029	162586600	R_dup132
chr3	163109868	163133454	R_dup24957
chr3	163821338	163839295	R_dup25029
chr3	165808674	165854651	R_dup25090
chr3	165856404	165870281	R_dup25092
chr3	166014414	166136335	R_dup971
chr3	167664001	167694600	R_dup25150
chr3	168054183	168142791	R_dup25235
chr3	171139801	171140347	R_dup25945
chr3	172059601	172076600	T_dup19426
chr3	172078736	172085200	T_dup19430
chr3	173167423	173246800	R_dup26567
chr3	179203001	179264200	R_dup27189
chr3	179626935	179646600	R_dup27234
chr3	180523201	180573200	R_dup27271
chr3	181081162	181146475	R_dup1056
chr3	181564856	181612400	R_dup27316
chr3	182033401	182037609	R_dup27343
chr3	183332001	183337400	R_dup27694
chr3	183485401	183508932	T_dup16
chr3	184136201	184184200	R_dup1069
chr3	185662014	185666200	R_dup28357
chr3	186025801	186036000	R_dup28439
chr3	187149001	187236400	R_dup1085
chr3	190530001	190567203	R_dup28759
chr3	192636001	192758800	R_dup1122
chr3	194096430	194115230	R_dup29295
chr3	195666143	195678469	T_dup21849
chr3	195849201	195850548	E_dup2605
chr3	196470601	196499624	T_dup160

## Sheet: BBQ T2 valid interactions
Chromosome	Start	End	Contact_ID
chr3	85001	103092	R_dup1140
chr3	2876296	2880414	R_dup1293
chr3	7564655	7577585	R_dup2218
chr3	8763610	8779800	R_dup2316
chr3	17010677	17073800	R_dup243
chr3	17374648	17375200	R_dup3810
chr3	17798801	17806800	R_dup4068
chr3	19966801	19968200	R_dup4345
chr3	26806166	26839878	R_dup5460
chr3	28722973	28735044	R_dup5712
chr3	31768735	31800200	R_dup5974
chr3	32824801	32833800	R_dup6134
chr3	34297044	34301800	R_dup6437
chr3	35125824	35174663	R_dup348
chr3	35914271	35923242	R_dup6537
chr3	38324001	38330600	R_dup6913
chr3	44157001	44175400	R_dup384
chr3	45982058	46022844	T_dup68
chr3	48103588	48104295	R_dup8686
chr3	49732123	49738056	T_dup6606
chr3	49800337	49801096	R_dup9269
chr3	51745001	51752600	R_dup9758
chr3	53390201	53390294	T_dup7484
chr3	54357001	54383000	R_dup10395
chr3	54872401	54887600	R_dup10406
chr3	56289401	56336400	R_dup10438
chr3	59383788	59560800	R_dup449
chr3	60188336	60191278	R_dup11270
chr3	60978230	61018400	R_dup11367
chr3	62105201	62117200	R_dup11408
chr3	64906001	64910752	R_dup11653
chr3	67755201	67831600	R_dup501
chr3	68415216	68833924	R_dup505
chr3	69007401	69021400	R_dup12361
chr3	69814401	69815400	R_dup12486
chr3	70182747	70339600	R_dup66
chr3	70547801	70580200	R_dup12671
chr3	71226201	71232966	R_dup12880
chr3	72240677	72242600	R_dup13246
chr3	72454201	72462000	T_dup9686
chr3	72852271	72852714	T_dup9774
chr3	72852715	72853066	R_dup13437
chr3	73002771	73003062	WE_dup1067
chr3	73092593	73093869	T_dup9854
chr3	73580293	73839200	R_dup529
chr3	74761801	74932800	R_dup533
chr3	74946601	75050600	R_dup534
chr3	76188601	76586000	R_dup71
chr3	77839464	77864600	R_dup548
chr3	78709001	78790200	R_dup552
chr3	79570801	79827200	R_dup74
chr3	80824676	80826197	R_dup13837
chr3	81351601	81388200	R_dup13847
chr3	81839201	81921000	R_dup568
chr3	81960001	82035000	R_dup13947
chr3	84298001	84353200	R_dup13972
chr3	84822401	84875000	R_dup13986
chr3	85182975	85353400	R_dup583
chr3	85410401	85486461	R_dup584
chr3	86401036	86612400	R_dup589
chr3	86752001	86823200	R_dup591
chr3	87746001	87760902	R_dup14056
chr3	88230001	88231200	R_dup14269
chr3	88605605	89148000	R_dup82
chr3	89400242	89800959	R_dup604
chr3	93527401	93560200	R_dup14283
chr3	93567757	93586200	R_dup608
chr3	93638019	93641800	R_dup14329
chr3	93658407	93661004	R_dup14341
chr3	93792121	93794279	R_dup14453
chr3	93842183	93842541	R_dup14495
chr3	93976601	94055200	R_dup611
chr3	94055601	94224921	R_dup612
chr3	94244401	94410890	R_dup84
chr3	94411003	94458749	R_dup14508
chr3	94582001	94647600	R_dup615
chr3	94648001	94656200	R_dup14511
chr3	94659201	94687204	R_dup14512
chr3	94707261	94839000	R_dup616
chr3	94903201	95369452	R_dup618
chr3	95376443	96120400	R_dup85
chr3	96164035	96335934	R_dup619
chr3	96499001	96582000	R_dup14518
chr3	96738001	96858000	R_dup14519
chr3	96933164	97221523	R_dup623
chr3	97221652	97262917	R_dup624
chr3	97484401	97494169	R_dup14522
chr3	97495748	97512200	R_dup14524
chr3	97541801	97570600	R_dup14525
chr3	97701001	97715800	R_dup14550
chr3	97750440	97753400	R_dup14556
chr3	97788201	97904000	R_dup14558
chr3	97907801	97978400	R_dup628
chr3	97979001	98048200	R_dup629
chr3	98127335	98164946	R_dup14564
chr3	98224434	98230319	R_dup14570
chr3	98274801	98285075	R_dup14582
chr3	98316201	98320800	R_dup14587
chr3	98417212	98451400	R_dup631
chr3	98528101	98528251	R_dup14609
chr3	98528252	98528513	T_dup10656
chr3	98648001	98664131	R_dup14683
chr3	98892601	99008282	R_dup634
chr3	99009457	99218000	R_dup635
chr3	99406601	99444887	R_dup14694
chr3	99535694	99537398	TSS_dup561
chr3	99844285	99846516	R_dup14992
chr3	99846517	99846837	T_dup10985
chr3	99855986	99857679	R_dup14998
chr3	99889513	99899143	T_dup11022
chr3	99950910	99959126	R_dup15047
chr3	99969456	99973000	R_dup15051
chr3	100079325	100114946	T_dup11058
chr3	100169498	100171257	R_dup15105
chr3	100240601	100253600	R_dup15123
chr3	100253801	100269800	R_dup15124
chr3	100328601	100340600	R_dup15134
chr3	100444516	100456200	T_dup11101
chr3	100496001	100515400	R_dup15171
chr3	100539201	100558000	R_dup15172
chr3	100558401	100609800	R_dup15173
chr3	100679747	100788800	R_dup15177
chr3	100810801	100826600	R_dup15178
chr3	100851201	100860200	R_dup15181
chr3	100870001	100888400	R_dup15184
chr3	100889801	100909729	R_dup15185
chr3	100972001	101000590	R_dup15197
chr3	101000724	101004125	R_dup15198
chr3	101127242	101129235	R_dup15302
chr3	101186960	101191680	R_dup645
chr3	101227601	101228000	R_dup15386
chr3	101319540	101323820	T_dup11307
chr3	101366481	101392000	T_dup11321
chr3	101413417	101414400	R_dup15422
chr3	101414401	101415200	CTCF_dup2250
chr3	101415735	101420605	R_dup15424
chr3	101422601	101425800	R_dup15426
chr3	101446001	101449200	T_dup11328
chr3	101456753	101457438	R_dup15432
chr3	101459946	101460870	R_dup15435
chr3	101467585	101472821	R_dup15442
chr3	101474177	101478704	T_dup11343
chr3	101479951	101480966	T_dup11346
chr3	101480967	101481597	R_dup15448
chr3	101487018	101488365	R_dup15455
chr3	101503508	101504000	R_dup15465
chr3	101504708	101507627	R_dup15467
chr3	101507788	101518524	R_dup15468
chr3	101522601	101524400	R_dup15470
chr3	101524601	101527800	R_dup15471
chr3	101528601	101532600	R_dup15472
chr3	101533201	101537850	R_dup15473
chr3	101554401	101567200	R_dup15478
chr3	101589001	101643200	R_dup15482
chr3	101660201	101689800	R_dup15487
chr3	101717201	101717400	CTCF_dup2256
chr3	101717401	101806200	R_dup15488
chr3	101806201	101806600	CTCF_dup2257
chr3	101806601	101943000	R_dup646
chr3	101943401	101944200	R_dup15489
chr3	101948401	101954600	R_dup15491
chr3	101955001	102111239	R_dup647
chr3	102132942	102189800	R_dup15493
chr3	102190201	102255400	R_dup648
chr3	102255801	102341636	R_dup15494
chr3	102392201	102392800	CTCF_dup2264
chr3	102392801	102631665	R_dup650
chr3	102631887	102688548	R_dup15495
chr3	102689799	102788400	R_dup89
chr3	102788601	103129000	R_dup651
chr3	103159601	103273143	R_dup15496
chr3	103273236	103456815	R_dup653
chr3	103456979	103600412	R_dup654
chr3	103600890	103710200	R_dup655
chr3	103710601	103821200	R_dup90
chr3	103821601	103991800	R_dup656
chr3	103992401	104012007	R_dup15497
chr3	104012173	104187000	R_dup657
chr3	104187201	104282800	R_dup658
chr3	104283401	104315400	R_dup15498
chr3	104315801	104347000	R_dup659
chr3	104347401	105008801	R_dup91
chr3	105008901	105043489	R_dup15499
chr3	105089001	105235800	R_dup660
chr3	105238201	105291202	R_dup661
chr3	105291383	105325753	R_dup15503
chr3	105325853	105330823	R_dup15504
chr3	105334201	105345600	R_dup15506
chr3	105346001	105365800	R_dup15507
chr3	105368801	105377552	R_dup15510
chr3	105386926	105394503	R_dup15513
chr3	105394504	105394595	T_dup11392
chr3	105410754	105419542	R_dup15520
chr3	105426105	105432459	R_dup15526
chr3	105434836	105437433	R_dup15530
chr3	105445739	105450013	R_dup15535
chr3	105450106	105457745	R_dup15536
chr3	105475943	105477615	R_dup15541
chr3	105482902	105501410	R_dup15547
chr3	105503766	105513783	R_dup663
chr3	105536566	105541600	R_dup15554
chr3	105547201	105548000	R_dup15559
chr3	105548601	105553747	R_dup15560
chr3	105553915	105561400	R_dup15561
chr3	105561801	105566933	R_dup15562
chr3	105567026	105569595	R_dup15563
chr3	105581824	105582813	R_dup15571
chr3	105589801	105601000	R_dup15575
chr3	105601801	105601981	E_dup1311
chr3	105602401	105627474	R_dup15576
chr3	105627689	105648400	R_dup664
chr3	105648801	105678200	R_dup15577
chr3	105679001	105716600	R_dup15578
chr3	105731524	105744000	R_dup15583
chr3	105744401	105805600	R_dup665
chr3	105806001	105833000	R_dup15584
chr3	105841201	105848800	R_dup15588
chr3	105853994	105854952	R_dup15590
chr3	105854953	105855071	T_dup11450
chr3	105855072	105911400	R_dup92
chr3	105925001	105927800	R_dup15593
chr3	105934601	105942400	R_dup15595
chr3	105942801	105947200	R_dup15596
chr3	105947401	105970400	R_dup15597
chr3	105979502	106021400	R_dup15600
chr3	106021801	106046751	R_dup666
chr3	106046852	106080200	R_dup15601
chr3	106080601	106176200	R_dup667
chr3	106176601	106205000	R_dup15602
chr3	106206601	106215564	R_dup15603
chr3	106215683	106234999	R_dup15604
chr3	106235151	106328400	R_dup668
chr3	106329001	106646800	R_dup669
chr3	106647401	106670517	R_dup15605
chr3	106671447	106783200	R_dup670
chr3	106783801	106813400	R_dup15606
chr3	106814001	106822600	R_dup15607
chr3	106823001	106837000	R_dup671
chr3	106837401	106843600	R_dup15608
chr3	106844401	106849400	R_dup15609
chr3	106850001	106851000	R_dup15610
chr3	106851555	106851816	PF_dup215
chr3	106853001	106869683	R_dup15611
chr3	106869792	106913769	R_dup15612
chr3	106913770	106913931	T_dup11457
chr3	106913932	106924800	R_dup15613
chr3	106924801	106925400	CTCF_dup2290
chr3	106925401	106936000	R_dup15614
chr3	106936401	106954000	R_dup15615
chr3	106960401	106984000	R_dup15617
chr3	106984401	106990400	R_dup15618
chr3	106990401	106991000	CTCF_dup2292
chr3	106991001	106991600	R_dup15619
chr3	106991601	106992200	CTCF_dup2293
chr3	106992201	107043461	R_dup15620
chr3	107043557	107052600	R_dup15621
chr3	107053001	107057183	R_dup15622
chr3	107058654	107085400	R_dup15623
chr3	107087001	107132200	R_dup15624
chr3	107132201	107132600	CTCF_dup2294
chr3	107132601	107140000	R_dup15625
chr3	107140001	107140400	CTCF_dup2295
chr3	107140401	107148200	R_dup15626
chr3	107150402	107150494	E_dup1320
chr3	107150495	107150783	TSS_dup593
chr3	107151201	107160400	R_dup15628
chr3	107160801	107183000	R_dup15629
chr3	107183201	107189000	R_dup15630
chr3	107190201	107199849	R_dup15631
chr3	107200052	107205400	R_dup15632
chr3	107205801	107217600	R_dup672
chr3	107218001	107231000	R_dup15633
chr3	107231001	107231400	CTCF_dup2299
chr3	107231401	107239200	R_dup15634
chr3	107244801	107244939	PF_dup220
chr3	107245201	107246200	T_dup11461
chr3	107246715	107248312	R_dup15637
chr3	107248529	107248913	R_dup15638
chr3	107248914	107249143	T_dup11464
chr3	107251423	107252113	R_dup15642
chr3	107252114	107252600	T_dup11468
chr3	107252601	107253593	R_dup15643
chr3	107253594	107254024	T_dup11469
chr3	107254025	107254540	R_dup15644
chr3	107254642	107254909	R_dup15645
chr3	107254910	107255071	T_dup11471
chr3	107256542	107257701	R_dup15647
chr3	107257702	107257793	T_dup11473
chr3	107257794	107259012	R_dup15648
chr3	107259013	107259275	T_dup11474
chr3	107260067	107261362	R_dup15650
chr3	107261802	107262481	R_dup15651
chr3	107263001	107264400	R_dup15653
chr3	107264401	107264800	T_dup11478
chr3	107264801	107266853	R_dup15654
chr3	107267032	107268284	R_dup15655
chr3	107268285	107268562	T_dup11480
chr3	107268563	107269110	R_dup15656
chr3	107269111	107269706	T_dup11481
chr3	107269707	107270683	R_dup15657
chr3	107270802	107273536	R_dup15658
chr3	107273668	107274161	R_dup15659
chr3	107274572	107276571	R_dup15661
chr3	107276664	107277067	R_dup15662
chr3	107277068	107277211	T_dup11487
chr3	107277212	107277562	R_dup15663
chr3	107277683	107278247	R_dup15664
chr3	107278248	107278757	T_dup11489
chr3	107279508	107279951	T_dup11490
chr3	107280901	107282059	R_dup15667
chr3	107282060	107282285	T_dup11492
chr3	107282286	107286800	R_dup15668
chr3	107287001	107288600	R_dup15669
chr3	107288601	107289200	T_dup11494
chr3	107290401	107290744	R_dup15673
chr3	107291072	107292181	R_dup15675
chr3	107292182	107292273	T_dup11499
chr3	107292274	107293400	R_dup15676
chr3	107294001	107295751	R_dup15677
chr3	107295844	107296241	R_dup15678
chr3	107296242	107296333	T_dup11501
chr3	107298506	107303799	R_dup15683
chr3	107305651	107305975	T_dup11508
chr3	107305976	107306406	R_dup15686
chr3	107306407	107306520	T_dup11509
chr3	107306521	107306638	R_dup15687
chr3	107307399	107309628	R_dup15689
chr3	107309882	107310406	R_dup15690
chr3	107310407	107310591	T_dup11513
chr3	107310592	107313911	R_dup15691
chr3	107314018	107314371	R_dup15692
chr3	107314372	107314529	T_dup11515
chr3	107314530	107319649	R_dup15693
chr3	107319650	107319826	T_dup11516
chr3	107319827	107323270	R_dup15694
chr3	107323420	107331577	R_dup15695
chr3	107331671	107334322	R_dup15696
chr3	107334323	107334576	T_dup11519
chr3	107334577	107339200	R_dup15697
chr3	107340568	107341600	R_dup15699
chr3	107341601	107342200	T_dup11521
chr3	107342201	107342800	R_dup15700
chr3	107343201	107347800	R_dup15701
chr3	107349884	107356200	R_dup15704
chr3	107356201	107356613	T_dup11525
chr3	107356850	107357245	T_dup11526
chr3	107357668	107357759	T_dup11527
chr3	107357760	107358217	R_dup15707
chr3	107358218	107358506	T_dup11528
chr3	107359168	107359293	T_dup11529
chr3	107359294	107361800	R_dup15709
chr3	107362700	107364509	R_dup15711
chr3	107364810	107366591	R_dup15712
chr3	107367843	107368050	T_dup11533
chr3	107369848	107372644	R_dup15715
chr3	107372740	107377577	R_dup15716
chr3	107379601	107382769	R_dup15718
chr3	107382770	107382899	T_dup11537
chr3	107382900	107385877	R_dup15719
chr3	107385971	107394000	R_dup15720
chr3	107394401	107395200	R_dup15721
chr3	107395401	107396000	CTCF_dup2304
chr3	107396001	107398375	R_dup15722
chr3	107399088	107400309	R_dup15724
chr3	107400500	107402149	R_dup15725
chr3	107402150	107402287	T_dup11544
chr3	107402288	107403307	R_dup15726
chr3	107403400	107404010	R_dup15727
chr3	107404011	107404300	T_dup11546
chr3	107404301	107406827	R_dup15728
chr3	107409801	107415558	R_dup15731
chr3	107417201	107419389	R_dup15732
chr3	107419390	107420000	T_dup11550
chr3	107421826	107423447	R_dup15734
chr3	107425070	107429277	R_dup15737
chr3	107429278	107429407	T_dup11556
chr3	107429408	107430759	R_dup15738
chr3	107431570	107431947	T_dup11559
chr3	107431948	107433089	R_dup15741
chr3	107433090	107433234	T_dup11560
chr3	107433235	107433809	R_dup15742
chr3	107433933	107434143	R_dup15743
chr3	107434320	107437560	R_dup15744
chr3	107439115	107444569	R_dup15746
chr3	107444570	107444785	T_dup11565
chr3	107447572	107447856	T_dup11568
chr3	107447857	107448197	R_dup15750
chr3	107448198	107448290	T_dup11569
chr3	107448291	107448895	R_dup15751
chr3	107449087	107449530	R_dup15752
chr3	107449531	107450000	T_dup11571
chr3	107450001	107452457	R_dup15753
chr3	107452458	107452554	T_dup11572
chr3	107452555	107453230	R_dup15754
chr3	107453863	107457495	R_dup15756
chr3	107460001	107460600	CTCF_dup2306
chr3	107460601	107465495	R_dup15761
chr3	107465651	107468299	R_dup15762
chr3	107468776	107468930	T_dup11582
chr3	107468931	107470553	R_dup15764
chr3	107470554	107470743	T_dup11583
chr3	107470744	107471400	R_dup15765
chr3	107473138	107473715	R_dup15767
chr3	107473915	107475019	R_dup15768
chr3	107475020	107475222	T_dup11586
chr3	107477021	107477148	R_dup15771
chr3	107477368	107479238	R_dup673
chr3	107479878	107480181	R_dup15774
chr3	107480182	107480426	T_dup11593
chr3	107480427	107483074	R_dup15775
chr3	107483075	107483169	T_dup11594
chr3	107483170	107484229	R_dup15776
chr3	107484448	107486029	R_dup15777
chr3	107486130	107486629	R_dup15778
chr3	107486755	107491162	R_dup15779
chr3	107492393	107493259	R_dup15781
chr3	107493260	107493817	T_dup11600
chr3	107493818	107494935	R_dup15782
chr3	107498262	107498824	R_dup15787
chr3	107499186	107501359	R_dup15788
chr3	107502770	107503209	T_dup11608
chr3	107503210	107505837	R_dup15790
chr3	107505930	107507159	R_dup15791
chr3	107507278	107507819	R_dup15792
chr3	107508968	107509540	R_dup15794
chr3	107509541	107509729	T_dup11613
chr3	107509730	107510326	R_dup15795
chr3	107510327	107510612	T_dup11614
chr3	107510613	107511823	R_dup15796
chr3	107513401	107513800	CTCF_dup2308
chr3	107514799	107515215	T_dup11619
chr3	107515216	107517208	R_dup15801
chr3	107517830	107518840	T_dup11621
chr3	107519480	107528502	T_dup11622
chr3	107528503	107529257	R_dup15804
chr3	107529258	107529449	T_dup11623
chr3	107529450	107530189	R_dup15805
chr3	107530190	107530504	T_dup11624
chr3	107530505	107535800	R_dup15806
chr3	107536001	107541200	R_dup15807
chr3	107541601	107552800	R_dup15808
chr3	107553801	107565000	R_dup15809
chr3	107565001	107565800	CTCF_dup2310
chr3	107565801	107574400	R_dup15810
chr3	107574401	107575000	CTCF_dup2311
chr3	107575001	107586800	R_dup15811
chr3	107587201	107589800	R_dup15812
chr3	107590601	107613400	R_dup674
chr3	107614401	107631800	R_dup15813
chr3	107632601	107646200	R_dup15814
chr3	107646387	107646661	CTCF_dup2313
chr3	107646801	107656800	R_dup15815
chr3	107657401	107678800	R_dup15816
chr3	107679201	107686800	R_dup15817
chr3	107687001	107702000	R_dup15818
chr3	107702001	107702600	CTCF_dup2315
chr3	107702601	107724800	R_dup15819
chr3	107725100	107725207	CTCF_dup2316
chr3	107725401	107746985	R_dup675
chr3	107747110	107756047	R_dup15820
chr3	107760287	107760453	T_dup11632
chr3	107761913	107762679	R_dup15829
chr3	107764626	107765870	T_dup11637
chr3	107765871	107768497	R_dup15832
chr3	107768950	107769057	R_dup15833
chr3	107769058	107769149	T_dup11639
chr3	107772758	107774596	R_dup15836
chr3	107774597	107780220	T_dup11642
chr3	107782034	107782447	T_dup11644
chr3	107784144	107784941	R_dup15841
chr3	107789201	107789647	T_dup11653
chr3	107796280	107797034	T_dup11665
chr3	107797763	107798261	T_dup11668
chr3	107804998	107805089	R_dup15871
chr3	107805090	107805600	T_dup11677
chr3	107806001	107806037	R_dup15872
chr3	107806038	107806137	T_dup11678
chr3	107807665	107807787	PF_dup222
chr3	107822671	107823655	E_dup1326
chr3	107830601	107832800	R_dup15882
chr3	107839201	107842800	R_dup15885
chr3	107846601	107847726	R_dup15886
chr3	107848551	107850000	R_dup15888
chr3	107859784	107864400	R_dup15898
chr3	107871401	107872200	R_dup15901
chr3	107872201	107872800	CTCF_dup13
chr3	107872801	107880509	R_dup15902
chr3	107880744	107884179	R_dup15903
chr3	107884374	107890000	R_dup15904
chr3	107890401	107893392	R_dup15905
chr3	107893549	107902130	R_dup15906
chr3	107909334	107916165	R_dup15910
chr3	107916166	107916334	T_dup11702
chr3	107916335	107916973	R_dup15911
chr3	107923678	107927485	R_dup15914
chr3	107928660	107930863	R_dup15916
chr3	107931450	107939852	R_dup15918
chr3	107943401	107976600	R_dup15919
chr3	107977001	107997000	R_dup15920
chr3	107997201	108030800	R_dup93
chr3	108031201	108041200	R_dup15921
chr3	108041601	108088365	R_dup15922
chr3	108088847	108125400	R_dup15923
chr3	108125401	108126000	CTCF_dup2322
chr3	108126001	108196400	R_dup676
chr3	108196801	108200200	R_dup15924
chr3	108200601	108208400	R_dup15925
chr3	108209001	108212800	R_dup15926
chr3	108212801	108213000	CTCF_dup2325
chr3	108213001	108224600	R_dup15927
chr3	108225201	108254035	R_dup15928
chr3	108254036	108254370	T_dup11710
chr3	108254801	108257003	T_dup11711
chr3	108259310	108260400	R_dup15934
chr3	108260401	108260583	T_dup11716
chr3	108260584	108260945	R_dup15935
chr3	108261201	108263025	T_dup11718
chr3	108263026	108263206	R_dup15937
chr3	108263207	108263531	T_dup11719
chr3	108263532	108265014	R_dup15938
chr3	108265546	108266143	T_dup11721
chr3	108268628	108269979	R_dup15942
chr3	108270188	108270411	R_dup15943
chr3	108270412	108270655	T_dup11726
chr3	108273812	108274923	T_dup11731
chr3	108275579	108305200	T_dup11732
chr3	108307438	108309087	TSS_dup602
chr3	108318382	108318800	E_dup1334
chr3	108327601	108328200	CTCF_dup2328
chr3	108340493	108341400	R_dup15964
chr3	108344976	108345792	R_dup15967
chr3	108346003	108347601	R_dup15968
chr3	108347929	108354678	R_dup15969
chr3	108354804	108361508	R_dup15970
chr3	108361706	108363159	R_dup15971
chr3	108363160	108363321	T_dup11750
chr3	108363322	108381000	R_dup15972
chr3	108385592	108388649	R_dup15976
chr3	108388760	108392896	R_dup15977
chr3	108397201	108407813	R_dup15980
chr3	108407957	108410400	R_dup15981
chr3	108413522	108460200	R_dup15983
chr3	108461201	108467800	R_dup15984
chr3	108474091	108483932	R_dup15985
chr3	108484032	108537200	R_dup679
chr3	108537801	108598800	R_dup15986
chr3	108599201	108606757	R_dup15987
chr3	108606852	108633800	R_dup15988
chr3	108633801	108634400	CTCF_dup2332
chr3	108634401	108737600	R_dup680
chr3	108743001	108769200	R_dup15990
chr3	108770001	108790200	R_dup681
chr3	108801401	108817000	R_dup15992
chr3	108817601	108836800	R_dup15993
chr3	108837601	108843347	R_dup15994
chr3	108843870	108860720	R_dup15995
chr3	108860838	108943000	R_dup682
chr3	108943801	108994400	R_dup15996
chr3	108995001	109035200	R_dup15997
chr3	109035298	109035485	WE_dup1155
chr3	109035601	109088400	R_dup9
chr3	109088801	109114800	R_dup15998
chr3	109115801	109128600	R_dup15999
chr3	109129201	109251000	R_dup683
chr3	109251401	109429745	R_dup684
chr3	109430206	109450600	R_dup685
chr3	109526201	110033200	R_dup686
chr3	110086601	110175600	R_dup94
chr3	110214801	110222800	R_dup16007
chr3	110288298	110291846	R_dup16063
chr3	110302898	110304565	R_dup16075
chr3	110305396	110306003	T_dup11830
chr3	110348504	110349895	R_dup16113
chr3	110428536	110599800	R_dup688
chr3	110608201	110775993	R_dup689
chr3	110799601	111056800	R_dup690
chr3	111106201	111192400	R_dup95
chr3	111192801	111215800	R_dup16139
chr3	111216201	111258600	R_dup16140
chr3	111340801	111387600	R_dup16147
chr3	111411201	111434600	R_dup16151
chr3	111436801	111527200	R_dup16153
chr3	111527601	111579200	R_dup691
chr3	111584001	111613800	R_dup16156
chr3	111614401	111686400	R_dup692
chr3	111687201	111697200	R_dup16157
chr3	111710201	111710623	T_dup11901
chr3	111732801	111762400	R_dup16172
chr3	111763201	111785861	R_dup16173
chr3	111856401	111880302	R_dup16194
chr3	111881433	111953893	R_dup693
chr3	111954963	112012000	R_dup16195
chr3	112027601	112046200	R_dup16198
chr3	112101001	112156400	R_dup16202
chr3	112157001	112214893	R_dup96
chr3	112215006	112238200	R_dup16203
chr3	112238801	112243468	R_dup16204
chr3	112338601	112348200	R_dup16265
chr3	112492001	112500809	R_dup16304
chr3	112538040	112574699	R_dup16310
chr3	112576001	112613200	R_dup697
chr3	112651168	112677600	R_dup16316
chr3	112698801	112708600	R_dup16319
chr3	112770601	112795993	R_dup16322
chr3	112796086	112851463	R_dup16323
chr3	112855401	112965800	R_dup16324
chr3	112977601	112990800	R_dup699
chr3	113007401	113023143	R_dup16333
chr3	113122361	113127125	R_dup16338
chr3	113215184	113215855	R_dup16377
chr3	113255201	113271800	R_dup16396
chr3	113308801	113342000	R_dup16399
chr3	113484978	113485279	T_dup12121
chr3	113532277	113544000	R_dup16526
chr3	113568844	113598600	R_dup16530
chr3	113632201	113666000	R_dup702
chr3	113667601	113685000	R_dup16534
chr3	113685401	113753600	R_dup16535
chr3	113808286	113854128	R_dup16558
chr3	113854270	113866200	R_dup16559
chr3	113874801	113892000	R_dup16562
chr3	113899001	113956000	R_dup704
chr3	113956601	114009400	R_dup16564
chr3	114018801	114054600	R_dup705
chr3	114090001	114102400	R_dup16569
chr3	114138201	114217400	R_dup706
chr3	114468182	114546200	R_dup16577
chr3	114546801	114646110	R_dup708
chr3	115037601	115099600	R_dup712
chr3	115100201	115155600	R_dup16599
chr3	115156001	115182400	R_dup16600
chr3	115182801	115345000	R_dup99
chr3	115471781	115480400	R_dup713
chr3	115556601	115618600	R_dup714
chr3	115705201	115706000	CTCF_dup2454
chr3	115835502	115853439	R_dup16649
chr3	115872401	115928000	R_dup16651
chr3	116058801	116078600	R_dup16660
chr3	116105401	116172800	R_dup718
chr3	116173201	116224540	R_dup16662
chr3	116236601	116253977	R_dup16664
chr3	116334001	116477000	R_dup100
chr3	116778201	117028410	R_dup722
chr3	117028507	117126200	R_dup723
chr3	117126601	117245400	R_dup724
chr3	117245801	117438200	R_dup725
chr3	117575801	117617600	R_dup16668
chr3	117717001	118155600	R_dup727
chr3	118169779	118249200	R_dup728
chr3	118264201	118286400	R_dup16675
chr3	118518401	118520875	R_dup16708
chr3	118583401	118601200	R_dup16717
chr3	118764401	118791435	R_dup16729
chr3	118818001	118852957	R_dup16732
chr3	118892601	118923712	R_dup16736
chr3	119043168	119049000	R_dup16755
chr3	119050001	119069727	R_dup16756
chr3	119107801	119120600	R_dup16762
chr3	119345201	119349000	R_dup16826
chr3	119539601	119540600	CTCF_dup2515
chr3	119789644	119790240	R_dup17088
chr3	119823864	119843037	R_dup17129
chr3	119843134	119866000	R_dup17130
chr3	119956910	119963000	R_dup17136
chr3	120004601	120031319	R_dup17139
chr3	120070401	120135800	R_dup17168
chr3	120235401	120277000	R_dup17175
chr3	120517544	120557600	R_dup17277
chr3	120558201	120626600	R_dup103
chr3	121228801	121248000	T_dup103
chr3	121355730	121370200	R_dup17374
chr3	121558197	121559128	R_dup17486
chr3	121767001	121811200	R_dup17508
chr3	121832001	121928365	R_dup746
chr3	122302132	122314200	R_dup17612
chr3	122763001	122782200	R_dup17741
chr3	123134601	123166400	R_dup17862
chr3	124308001	124308132	R_dup18020
chr3	124308133	124308351	T_dup13342
chr3	124385003	124386052	R_dup18070
chr3	124648001	124705200	R_dup759
chr3	124781201	124817800	R_dup18235
chr3	125354201	125398000	R_dup18509
chr3	125579801	125620200	R_dup18523
chr3	125876001	125902600	R_dup18589
chr3	125932401	125964600	R_dup765
chr3	126165792	126166388	R_dup18636
chr3	126243801	126249600	R_dup18647
chr3	126543556	126547447	R_dup18755
chr3	127929628	127931375	R_dup19046
chr3	128439672	128441000	R_dup19361
chr3	128881882	128899200	T_dup14478
chr3	129419462	129442861	R_dup19747
chr3	129521612	129532456	R_dup19768
chr3	129840001	129842433	R_dup19895
chr3	130580374	130581751	R_dup20103
chr3	130800990	130861400	R_dup787
chr3	131301801	131321200	R_dup20288
chr3	131583737	131725400	R_dup791
chr3	132004401	132027800	R_dup20304
chr3	132062401	132071200	R_dup20306
chr3	132691601	132756200	R_dup20528
chr3	132893310	132926055	R_dup799
chr3	132926243	132933071	R_dup20539
chr3	133144801	133174800	R_dup112
chr3	133594801	133598519	R_dup20642
chr3	133711601	133758200	R_dup20663
chr3	134284007	134319400	R_dup20838
chr3	134396601	134472800	R_dup20843
chr3	134698001	134735027	R_dup20853
chr3	134825801	134912897	R_dup811
chr3	134912990	134956200	R_dup20858
chr3	135412801	135455600	R_dup20871
chr3	135511401	135613800	R_dup815
chr3	135638001	135684000	R_dup816
chr3	136937001	137274600	R_dup822
chr3	137428401	137511400	R_dup823
chr3	138780201	138815400	R_dup828
chr3	139175201	139192600	R_dup21761
chr3	139399201	139417200	R_dup21794
chr3	139600531	139653400	R_dup21800
chr3	140230772	140243065	R_dup21827
chr3	142193730	142199181	R_dup22371
chr3	142435290	142440400	R_dup22494
chr3	142697201	142699000	R_dup22577
chr3	142879801	142882400	R_dup22628
chr3	143093201	143099643	R_dup22692
chr3	143368001	143393000	R_dup850
chr3	143619801	143662000	R_dup118
chr3	143662601	143667609	R_dup22730
chr3	144406601	144407200	CTCF_dup3247
chr3	144407201	144489600	R_dup857
chr3	144572801	145027249	R_dup119
chr3	145282136	145465758	R_dup860
chr3	146052401	146100200	R_dup22810
chr3	147080201	147100701	R_dup22855
chr3	147335201	147528199	R_dup872
chr3	148530660	148578600	R_dup22886
chr3	148943601	148950600	R_dup22966
chr3	150011601	150018800	R_dup23124
chr3	150395401	150404800	R_dup23202
chr3	150669946	150726400	R_dup23236
chr3	150727001	150752200	R_dup890
chr3	152184801	152189600	T_dup17299
chr3	152327201	152339000	R_dup23487
chr3	152486138	152491183	R_dup23522
chr3	152951001	152966643	R_dup899
chr3	154053201	154086600	R_dup23722
chr3	154121736	154154329	R_dup125
chr3	155466401	155468543	R_dup23889
chr3	155762001	155791800	R_dup24004
chr3	156003001	156045532	R_dup24020
chr3	156436038	156436277	T_dup17652
chr3	156436278	156436450	R_dup24099
chr3	156701801	156763000	R_dup919
chr3	157183796	157193400	R_dup24228
chr3	157325001	157335800	R_dup24254
chr3	158759275	158819000	R_dup24694
chr3	160212568	160250800	T_dup18210
chr3	160389401	160398000	R_dup24856
chr3	161661951	161904760	R_dup947
chr3	162420029	162586600	R_dup132
chr3	163109868	163133454	R_dup24957
chr3	163903290	163936541	R_dup25030
chr3	167603401	167645600	R_dup982
chr3	168054183	168142791	R_dup25235
chr3	168142884	168229200	R_dup985
chr3	169173401	169200200	R_dup25301
chr3	170028601	170032400	R_dup25450
chr3	170807801	170820600	T_dup18846
chr3	171384601	171386000	T_dup19170
chr3	171475401	171476400	R_dup26138
chr3	171561001	171565765	R_dup26170
chr3	171744629	171747000	R_dup26237
chr3	173302401	173450106	R_dup1009
chr3	174755330	174839000	R_dup26595
chr3	176091192	176123225	R_dup26617
chr3	177155601	177161000	R_dup26793
chr3	181564856	181612400	R_dup27316
chr3	182213201	182261400	R_dup27381
chr3	182402001	182415800	R_dup27388
chr3	183319401	183331400	R_dup27693
chr3	183601082	183603132	TSS_dup996
chr3	187004426	187004625	E_dup2444
chr3	187060401	187074000	R_dup28621
chr3	188895872	188913200	R_dup28712
chr3	188929636	188951000	R_dup28714
chr3	192980801	192989613	R_dup29030
