# Supplementary material for: A Bidirectional Non-Coding RNA Promoter Mediates Long-Range Gene Expression Regulation
Source: Genes (Basel). 2024 Apr 25;15(5):549. doi: 10.3390/genes15050549 (PMC11120797; doi:10.3390/genes15050549)
Supplement: Supplementary file 1 [file genes-15-00549-s001.zip › Supplementary_Material_final/Supplementary_File_S3.xlsx]

## Sheet: cover
Online Resource 3
BBQ differential interactions
A bidirectional non-coding RNA promoter mediates long-range gene expression regulation.
Cellular and Molecular Life Sciences
Carlos Alberto Peralta-Alvarez1,2, Hober Nelson Nuñez-Martinez1, Ángel Josué Cerecedo-Castillo1, Augusto César Poot-Hernández2, Gustavo Tapia-Urzua1, Sylvia Patricia Garza-Manero1, Georgina Guerrero1, Félix Recillas-Targa1*.
1 Instituto de Fisiología Celular, Departamento de Genética Molecular, Universidad Nacional Autónoma de México, Ciudad de México, México.
2 Instituto de Fisiología Celular, Unidad de Bioinformática y Manejo de la Información, Universidad Nacional Autónoma de México, Ciudad de México, México.
*Corresponding author:
Instituto de Fisiología Celular
Universidad Nacional Autónoma de México
Departamento de Genética Molecular
Circuito Exterior S/N,
Ciudad Universitaria
Ciudad de México, 04510
Phone: (52 55) 56 22 56 03/04
E-mail: frecilla@ifc.unam.mx
Web-page: http://www.ifc.unam.mx/

## Sheet: BBQ B1 vs WT differential inter
baseMean	log2FoldChange	lfcSE	stat	pvalue	padj	segment	significant
4.47196	-1.19494	1.49231	-0.800731	0.423287	0.664684	R_dup1138	FALSE
5.95389	0.372554	1.384	0.269186	0.787787	0.922396	R_dup1140	FALSE
340.866	-8.20503	0.667683	-12.2888	1.0404e-34	8.84904e-34	R_dup1146	TRUE
1.60197	0.606548	2.59929	0.233352	0.815488	0.938123	R_dup1148	FALSE
0.32573	-1.87193	4.96843	-0.376764	0.706349	NA	R_dup1150	FALSE
1.33969	-0.900677	2.62741	-0.3428	0.731749	0.895495	R_dup1151	FALSE
0.470333	-0.106397	4.70989	-0.0225902	0.981977	NA	R_dup1153	FALSE
0.543631	-0.437532	4.45888	-0.0981259	0.921832	NA	R_dup154	FALSE
0.226128	-1.60517	4.98441	-0.322037	0.747424	NA	R_dup1155	FALSE
2.60509	-3.35465	2.37708	-1.41125	0.158171	0.302582	R_dup1156	FALSE
1.92833	-0.141922	2.18267	-0.0650223	0.948156	0.979092	R_dup155	FALSE
3.78398	3.75025	2.08277	1.80061	0.0717651	0.146147	R_dup1158	FALSE
1.38632	3.79497	2.96613	1.27943	0.200744	0.369788	R_dup1159	FALSE
22.3624	-8.04791	1.58555	-5.07577	3.85922e-07	1.02377e-06	R_dup1160	TRUE
0.488409	2.28314	4.88701	0.467186	0.640367	NA	R_dup1161	FALSE
0.569934	-0.358157	4.38043	-0.081763	0.934835	NA	R_dup1162	FALSE
2	-2.97543	2.51824	-1.18155	0.237385	0.425365	R_dup1163	FALSE
0.462105	2.20996	4.64603	0.475667	0.634312	NA	R_dup1164	FALSE
1.05834	1.27963	3.39448	0.376974	0.706193	0.884757	R_dup1165	FALSE
0.444029	-0.186554	4.81623	-0.0387344	0.969102	NA	R_dup1166	FALSE
0.32573	-1.87193	4.96843	-0.376764	0.706349	NA	R_dup1167	FALSE
0.226128	-1.60517	4.98441	-0.322037	0.747424	NA	R_dup1170	FALSE
0.452256	-2.44147	4.91275	-0.496966	0.619213	NA	R_dup1171	FALSE
0.796062	-1.20566	3.52989	-0.341558	0.732684	NA	R_dup1174	FALSE
3.51347	3.63817	2.10541	1.72801	0.0839867	0.169504	R_dup157	FALSE
0.217901	1.18445	4.99333	0.237205	0.812497	NA	R_dup1176	FALSE
2.66917	0.187241	1.94919	0.096061	0.923472	0.974274	CTCF_dup28	FALSE
0.66193	0.762987	4.05767	0.188036	0.850849	NA	R_dup1177	FALSE
0.32573	-1.87193	4.96843	-0.376764	0.706349	NA	R_dup1178	FALSE
173.009	-4.63718	0.354043	-13.0978	3.38943e-39	3.30103e-38	R_dup1179	TRUE
3.43045	-1.40657	1.80615	-0.778766	0.436117	0.678771	R_dup1180	FALSE
365.087	-5.31115	0.285458	-18.6057	2.88686e-77	6.15506e-76	R_dup158	TRUE
0.217901	1.18445	4.99333	0.237205	0.812497	NA	R_dup1181	FALSE
1.7755	0.0720452	2.30322	0.0312802	0.975046	0.99041	R_dup1182	FALSE
9.26616	-1.75008	1.10595	-1.58242	0.113554	0.223949	R_dup1184	FALSE
172.181	-8.54241	1.04782	-8.15253	3.56402e-16	1.58734e-15	R_dup159	TRUE
277.306	-7.90743	0.672403	-11.76	6.27683e-32	4.86647e-31	R_dup1185	TRUE
1.54775	-2.54562	2.7371	-0.930043	0.352349	0.575633	R_dup1189	FALSE
1.97308	-2.9264	2.5454	-1.14968	0.250274	0.444423	R_dup1190	FALSE
0.787835	0.620366	3.52859	0.175812	0.860442	NA	R_dup1191	FALSE
0.569934	-0.358157	4.38043	-0.081763	0.934835	NA	R_dup1192	FALSE
1.87285	-2.75643	2.81999	-0.977461	0.328341	0.543615	R_dup16	FALSE
3.39779	2.19258	1.91807	1.14311	0.252991	0.448974	R_dup1193	FALSE
4.22613	-3.08951	1.80613	-1.71057	0.0871598	0.175404	R_dup1195	FALSE
0.551858	-2.69551	4.33039	-0.622463	0.533637	NA	R_dup1199	FALSE
0.678385	-3.02339	4.33175	-0.69796	0.485202	NA	R_dup1202	FALSE
0.226128	-1.60517	4.98441	-0.322037	0.747424	NA	R_dup1206	FALSE
0.470333	-0.106397	4.70989	-0.0225902	0.981977	NA	R_dup1208	FALSE
1.12404	1.79137	3.06013	0.585391	0.558285	0.790518	R_dup1210	FALSE
0.217901	1.18445	4.99333	0.237205	0.812497	NA	R_dup1211	FALSE
0.444029	-0.186554	4.81623	-0.0387344	0.969102	NA	R_dup1212	FALSE
0.32573	-1.87193	4.96843	-0.376764	0.706349	NA	R_dup161	FALSE
0.814139	0.677523	3.75606	0.180381	0.856853	NA	R_dup1213	FALSE
6.05748	-0.257521	1.26355	-0.203808	0.838504	0.949246	R_dup1214	FALSE
0.470333	-0.106397	4.70989	-0.0225902	0.981977	NA	R_dup1218	FALSE
2.28422	4.51704	2.4872	1.81612	0.0693523	0.141553	R_dup162	FALSE
0.226128	-1.60517	4.98441	-0.322037	0.747424	NA	R_dup1219	FALSE
11.3171	-7.06154	1.70461	-4.14261	3.4338e-05	8.39625e-05	R_dup1220	FALSE
1.46622	-1.13848	2.52247	-0.451336	0.651747	0.853468	R_dup1223	FALSE
0.217901	1.18445	4.99333	0.237205	0.812497	NA	R_dup1224	FALSE
122.216	-4.91149	0.445692	-11.0199	3.06375e-28	2.06795e-27	R_dup163	TRUE
0.569934	-0.358157	4.38043	-0.081763	0.934835	NA	R_dup1228	FALSE
4.37996	-1.46487	1.51795	-0.965037	0.334526	0.552091	R_dup1229	FALSE
3.05236	0.536797	1.78416	0.300867	0.763516	0.912454	R_dup164	FALSE
7.36887	-0.17254	1.149	-0.150165	0.880634	0.968411	R_dup1230	FALSE
0.70631	2.8194	3.89171	0.724462	0.468782	NA	R_dup1231	FALSE
296.899	-8.00325	0.670231	-11.941	7.23234e-33	5.80704e-32	R_dup1234	TRUE
0.877588	-3.35567	3.58748	-0.935383	0.349591	NA	R_dup1235	FALSE
3.84842	0.197091	1.57423	0.125198	0.900367	0.971144	T_dup253	FALSE
0.714537	0.904073	3.94195	0.229347	0.818599	NA	R_dup1236	FALSE
3.71367	0.706135	1.62406	0.434796	0.66371	0.858511	R_dup165	FALSE
13.6486	-0.845899	0.859336	-0.984364	0.324937	0.538942	R_dup166	FALSE
1.13987	-0.384672	3.23042	-0.119078	0.905214	0.971144	R_dup1239	FALSE
3.90202	-1.31957	1.63082	-0.809147	0.418431	0.657713	R_dup1241	FALSE
4.31053	0.486508	1.49701	0.324986	0.745191	0.903198	R_dup1244	FALSE
0.217901	1.18445	4.99333	0.237205	0.812497	NA	R_dup1245	FALSE
8.98007	-0.850021	1.0489	-0.810391	0.417715	0.656984	R_dup17	FALSE
0.444029	-0.186554	4.81623	-0.0387344	0.969102	NA	R_dup1246	FALSE
0.226128	-1.60517	4.98441	-0.322037	0.747424	NA	R_dup1248	FALSE
160.416	-7.11237	0.689342	-10.3176	5.86629e-25	3.5394e-24	R_dup1250	TRUE
43.2252	-4.46577	0.701801	-6.3633	1.97469e-10	6.41723e-10	R_dup1251	TRUE
6.8483	-4.87412	1.89242	-2.57561	0.0100064	0.0219196	R_dup1252	FALSE
1.35777	0.172458	2.77514	0.0621436	0.950448	0.979092	R_dup1254	FALSE
0.470333	-0.106397	4.70989	-0.0225902	0.981977	NA	R_dup1255	FALSE
0.769759	-1.27098	3.57135	-0.355883	0.721928	NA	R_dup1258	FALSE
1.03204	1.24543	3.16958	0.392931	0.69437	0.879289	R_dup1259	FALSE
4.29021	-0.711123	1.49688	-0.475069	0.634738	0.842251	R_dup1260	FALSE
4.34568	0.132719	1.657	0.0800961	0.936161	0.974506	R_dup1261	FALSE
0.452256	-2.44147	4.91275	-0.496966	0.619213	NA	R_dup168	FALSE
7.006	0.379689	1.21008	0.313771	0.753695	0.907569	R_dup1262	FALSE
2.40851	1.05101	2.00359	0.524561	0.599888	0.817158	R_dup1263	FALSE
0.32573	-1.87193	4.96843	-0.376764	0.706349	NA	R_dup1265	FALSE
35.382	-6.22905	1.1429	-5.45021	5.03101e-08	1.40801e-07	R_dup1266	TRUE
1.16842	3.54667	3.17166	1.11824	0.263466	0.457853	T_dup283	FALSE
9.10597	-0.861308	1.04004	-0.828145	0.407588	0.644523	R_dup1267	FALSE
0.226128	-1.60517	4.98441	-0.322037	0.747424	NA	R_dup1269	FALSE
4.12915	-0.313681	1.53877	-0.203852	0.838469	0.949246	R_dup169	FALSE
0.226128	-1.60517	4.98441	-0.322037	0.747424	NA	R_dup1270	FALSE
2.06632	4.37168	2.57045	1.70075	0.0889903	0.178745	R_dup1271	FALSE
2.06632	4.37168	2.57045	1.70075	0.0889903	0.178745	T_dup288	FALSE
0.569934	-0.358157	4.38043	-0.081763	0.934835	NA	R_dup1272	FALSE
55.7063	3.93226	0.580984	6.76827	1.3033e-11	4.57151e-11	R_dup170	FALSE
0.226128	-1.60517	4.98441	-0.322037	0.747424	NA	R_dup1274	FALSE
1.85503	0.0106818	2.40881	0.00443446	0.996462	0.998766	R_dup1275	FALSE
2.52843	4.66269	2.40425	1.93936	0.0524577	0.108687	R_dup1276	FALSE
0.226128	-1.60517	4.98441	-0.322037	0.747424	NA	R_dup1277	FALSE
8.29695	1.14519	1.11201	1.02984	0.303085	0.507635	R_dup1280	FALSE
0.32573	-1.87193	4.96843	-0.376764	0.706349	NA	R_dup1281	FALSE
0.32573	-1.87193	4.96843	-0.376764	0.706349	NA	T_dup299	FALSE
0.569934	-0.358157	4.38043	-0.081763	0.934835	NA	R_dup1282	FALSE
0.435802	2.13369	4.89804	0.435622	0.663111	NA	R_dup1283	FALSE
0.32573	-1.87193	4.96843	-0.376764	0.706349	NA	R_dup171	FALSE
0.32573	-1.87193	4.96843	-0.376764	0.706349	NA	R_dup1285	FALSE
0.226128	-1.60517	4.98441	-0.322037	0.747424	NA	R_dup1286	FALSE
2.58801	-1.42217	1.95415	-0.727768	0.466755	0.710148	R_dup1287	FALSE
0.796062	-1.20566	3.52989	-0.341558	0.732684	NA	R_dup1288	FALSE
2.56894	0.406635	2.12807	0.191082	0.848462	0.953462	R_dup1289	FALSE
9.10086	-5.25443	1.73336	-3.03136	0.00243457	0.0055308	R_dup1291	FALSE
17.4595	-6.22202	1.59551	-3.89972	9.63048e-05	0.000231535	R_dup1292	FALSE
1.92833	-0.141922	2.18267	-0.0650223	0.948156	0.979092	R_dup1293	FALSE
0.244204	1.26747	4.98767	0.254121	0.799402	NA	R_dup172	FALSE
0.226128	-1.60517	4.98441	-0.322037	0.747424	NA	R_dup1297	FALSE
2.67939	-0.901975	1.90455	-0.473591	0.635792	0.842251	R_dup1298	FALSE
0.226128	-1.60517	4.98441	-0.322037	0.747424	NA	R_dup1299	FALSE
0.470333	-0.106397	4.70989	-0.0225902	0.981977	NA	R_dup1300	FALSE
0.551858	-2.69551	4.33039	-0.622463	0.533637	NA	R_dup1301	FALSE
1.81003	-0.642208	2.2638	-0.283685	0.776651	0.914484	R_dup1302	FALSE
0.244204	1.26747	4.98767	0.254121	0.799402	NA	R_dup1303	FALSE
0.914362	-0.0274513	3.2595	-0.00842193	0.99328	NA	R_dup1304	FALSE
0.714537	0.904073	3.94195	0.229347	0.818599	NA	R_dup1305	FALSE
0.226128	-1.60517	4.98441	-0.322037	0.747424	NA	R_dup1307	FALSE
179.294	-3.997	0.312358	-12.7962	1.72164e-37	1.59082e-36	R_dup1309	FALSE
1.63713	-0.360591	2.74885	-0.131179	0.895634	0.971144	R_dup1310	FALSE
2.20045	2.70421	2.41175	1.12127	0.262175	0.457447	R_dup1312	FALSE
0.435802	2.13369	4.89804	0.435622	0.663111	NA	R_dup1315	FALSE
0.551858	-2.69551	4.33039	-0.622463	0.533637	NA	R_dup18	FALSE
2.32511	-3.12855	2.42703	-1.28905	0.197382	0.365624	R_dup1316	FALSE
7.22464	-1.121	1.19188	-0.940529	0.346946	0.570797	T_dup326	FALSE
0.244204	1.26747	4.98767	0.254121	0.799402	NA	CTCF_dup48	FALSE
0.32573	-1.87193	4.96843	-0.376764	0.706349	NA	T_dup327	FALSE
0.217901	1.18445	4.99333	0.237205	0.812497	NA	R_dup1322	FALSE
0.651459	-2.91487	4.42966	-0.658035	0.510515	NA	R_dup1326	FALSE
193.616	8.49087	1.04192	8.14929	3.66056e-16	1.62918e-15	R_dup1327	TRUE
1.5106	-0.111386	2.63827	-0.0422193	0.966324	0.986488	R_dup1328	FALSE
0.86936	-1.48067	3.68075	-0.402273	0.687483	NA	R_dup174	FALSE
0.714537	0.904073	3.94195	0.229347	0.818599	NA	R_dup1329	FALSE
2.05423	-0.214782	2.14229	-0.100258	0.920139	0.973574	R_dup1331	FALSE
3.96448	-0.530092	1.55309	-0.341314	0.732867	0.895995	R_dup1333	FALSE
3.13164	-1.24888	1.76485	-0.707639	0.479169	0.721109	R_dup1339	FALSE
0.714537	0.904073	3.94195	0.229347	0.818599	NA	R_dup1340	FALSE
4.92584	-0.50016	1.40281	-0.356541	0.721436	0.894495	R_dup176	FALSE
0.470333	-0.106397	4.70989	-0.0225902	0.981977	NA	R_dup1344	FALSE
9.39842	0.23906	1.01832	0.234759	0.814396	0.93738	R_dup1346	FALSE
1.22202	-2.15462	2.99181	-0.720172	0.471419	0.713973	R_dup1352	FALSE
0.462105	2.20996	4.64603	0.475667	0.634312	NA	R_dup177	FALSE
0.551858	-2.69551	4.33039	-0.622463	0.533637	NA	R_dup1358	FALSE
13.8421	-0.102975	0.854982	-0.120442	0.904133	0.971144	R_dup1359	FALSE
16.983	4.86832	1.25459	3.88042	0.000104278	0.000250323	R_dup1360	FALSE
0.226128	-1.60517	4.98441	-0.322037	0.747424	NA	R_dup1361	FALSE
1.7755	0.0720452	2.30322	0.0312802	0.975046	0.99041	R_dup1364	FALSE
12.7905	-0.690527	0.899038	-0.768073	0.442444	0.684378	R_dup1365	FALSE
1.13987	-0.384672	3.23042	-0.119078	0.905214	0.971144	R_dup1367	FALSE
1.09549	-1.92703	3.12612	-0.616429	0.537611	0.775512	R_dup178	FALSE
1.24009	-0.761727	2.69141	-0.283021	0.77716	0.914484	R_dup1368	FALSE
0.244204	1.26747	4.98767	0.254121	0.799402	NA	R_dup1371	FALSE
2.2376	0.673149	2.07507	0.324399	0.745636	0.903207	R_dup1372	FALSE
0.226128	-1.60517	4.98441	-0.322037	0.747424	NA	R_dup1375	FALSE
8.56048	-0.802873	1.20267	-0.667577	0.504404	0.747076	R_dup1376	FALSE
0.32573	-1.87193	4.96843	-0.376764	0.706349	NA	R_dup1377	FALSE
5.93669	4.43078	1.84518	2.40127	0.0163382	0.0351792	R_dup179	FALSE
1.79582	4.17239	2.72118	1.5333	0.125202	0.244522	R_dup1379	FALSE
1.35777	0.172458	2.77514	0.0621436	0.950448	0.979092	R_dup1385	FALSE
1.9267	-2.8597	2.58348	-1.10691	0.268331	0.464719	T_dup390	FALSE
6.86364	0.804206	1.22641	0.655738	0.511993	0.754421	R_dup1386	FALSE
3.29557	3.53965	2.15105	1.64555	0.0998567	0.198737	R_dup1388	FALSE
1.13226	0.526079	2.9655	0.1774	0.859194	0.960052	R_dup1390	FALSE
3.51447	0.858853	1.68076	0.510991	0.609357	0.822811	R_dup1397	FALSE
1.99938	-2.88285	2.53384	-1.13774	0.255229	0.448974	R_dup1401	FALSE
0.32573	-1.87193	4.96843	-0.376764	0.706349	NA	R_dup1403	FALSE
1.27624	1.68536	2.93705	0.573829	0.566084	0.795878	R_dup1412	FALSE
1.7548	0.305026	2.49154	0.122425	0.902563	0.971144	R_dup1414	FALSE
0.462105	2.20996	4.64603	0.475667	0.634312	NA	R_dup1416	FALSE
1.15857	0.570846	2.94261	0.193993	0.846181	0.952086	R_dup1417	FALSE
0.922589	-1.54749	3.57255	-0.433161	0.664898	NA	R_dup1418	FALSE
28.6957	8.16521	1.55605	5.2474	1.5426e-07	4.16753e-07	R_dup1420	TRUE
0.924211	3.20999	3.47335	0.924177	0.355394	NA	R_dup1421	FALSE
1.02219	-1.72151	3.19323	-0.53911	0.589811	0.806914	R_dup19	FALSE
1.35016	0.921632	2.76555	0.333254	0.738942	0.899176	R_dup1425	FALSE
0.551858	-2.69551	4.33039	-0.622463	0.533637	NA	R_dup1435	FALSE
7.22427	-0.304745	1.15528	-0.263785	0.791946	0.926061	R_dup1437	FALSE
2.25568	1.39036	2.23456	0.62221	0.533804	0.775512	R_dup1438	FALSE
0.244204	1.26747	4.98767	0.254121	0.799402	NA	R_dup181	FALSE
1.35839	-0.0469433	2.73576	-0.0171591	0.98631	0.994452	R_dup1440	FALSE
0.32573	-1.87193	4.96843	-0.376764	0.706349	NA	TSS_dup12	FALSE
0.551858	-2.69551	4.33039	-0.622463	0.533637	NA	T_dup431	FALSE
0.244204	1.26747	4.98767	0.254121	0.799402	NA	R_dup1446	FALSE
0.217901	1.18445	4.99333	0.237205	0.812497	NA	WE_dup16	FALSE
0.226128	-1.60517	4.98441	-0.322037	0.747424	NA	R_dup1449	FALSE
2.86051	-1.64097	1.97133	-0.832416	0.405174	0.642153	R_dup1454	FALSE
9.88322	0.114026	1.05227	0.108362	0.913708	0.973574	E_dup19	FALSE
0.32573	-1.87193	4.96843	-0.376764	0.706349	NA	R_dup1466	FALSE
0.32573	-1.87193	4.96843	-0.376764	0.706349	NA	T_dup454	FALSE
6.24521	-1.52477	1.27985	-1.19137	0.23351	0.419255	R_dup1473	FALSE
0.32573	-1.87193	4.96843	-0.376764	0.706349	NA	R_dup1480	FALSE
0.98766	-0.313103	3.16826	-0.0988248	0.921277	0.973574	R_dup1481	FALSE
0.217901	1.18445	4.99333	0.237205	0.812497	NA	T_dup474	FALSE
5.08627	-0.782264	1.3878	-0.563673	0.572976	0.80195	R_dup182	FALSE
0.543631	-0.437532	4.45888	-0.0981259	0.921832	NA	R_dup1516	FALSE
0.32573	-1.87193	4.96843	-0.376764	0.706349	NA	R_dup1524	FALSE
1.32984	-3.97056	3.02699	-1.31172	0.189615	0.353102	R_dup1525	FALSE
0.435802	2.13369	4.89804	0.435622	0.663111	NA	R_dup1532	FALSE
1.30292	-3.91627	3.37225	-1.16132	0.245511	0.437936	R_dup1534	FALSE
2.32573	-3.2096	2.39432	-1.34051	0.18008	0.339148	T_dup518	FALSE
0.32573	-1.87193	4.96843	-0.376764	0.706349	NA	R_dup1547	FALSE
0.98766	-0.313103	3.16826	-0.0988248	0.921277	0.973574	T_dup539	FALSE
7.42721	-6.45259	1.82788	-3.5301	0.000415399	0.000974928	R_dup1573	FALSE
31.7171	-8.54758	1.54076	-5.54765	2.89539e-08	8.22729e-08	R_dup1576	TRUE
0.226128	-1.60517	4.98441	-0.322037	0.747424	NA	R_dup1584	FALSE
10.2264	6.68029	1.7339	3.85275	0.000116799	0.000279106	R_dup1591	FALSE
0.244204	1.26747	4.98767	0.254121	0.799402	NA	R_dup1609	FALSE
0.217901	1.18445	4.99333	0.237205	0.812497	NA	R_dup1616	FALSE
1.04027	-0.183147	3.10927	-0.0589037	0.953029	0.979092	R_dup1617	FALSE
2.30703	-4.75257	2.50414	-1.89788	0.0577117	0.118915	R_dup1619	FALSE
1.38632	3.79497	2.96613	1.27943	0.200744	0.369788	WE_dup40	FALSE
3.07206	3.27848	2.1708	1.51026	0.130976	0.254728	T_dup591	FALSE
0.569934	-0.358157	4.38043	-0.081763	0.934835	NA	T_dup19	FALSE
1.7821	-4.40018	2.72544	-1.61448	0.106423	0.210741	T_dup600	FALSE
0.896286	-1.61329	3.61078	-0.446799	0.65502	NA	T_dup601	FALSE
97.1781	-8.71948	1.45649	-5.98665	2.1421e-09	6.53799e-09	T_dup602	TRUE
0.32573	-1.87193	4.96843	-0.376764	0.706349	NA	T_dup608	FALSE
3.03042	-3.58447	2.22135	-1.61365	0.106604	0.211034	E_dup42	FALSE
0.769759	-1.27098	3.57135	-0.355883	0.721928	NA	T_dup631	FALSE
0.769759	-1.27098	3.57135	-0.355883	0.721928	NA	R_dup1657	FALSE
0.769759	-1.27098	3.57135	-0.355883	0.721928	NA	T_dup632	FALSE
0.244204	1.26747	4.98767	0.254121	0.799402	NA	T_dup635	FALSE
55.3566	-6.88802	1.09822	-6.27196	3.56538e-10	1.13987e-09	T_dup636	TRUE
21.1403	7.72906	1.6101	4.80037	1.58374e-06	4.08626e-06	T_dup20	TRUE
11.7634	-3.60203	1.17526	-3.06488	0.00217757	0.00495625	T_dup658	FALSE
0.244204	1.26747	4.98767	0.254121	0.799402	NA	T_dup659	FALSE
28.3978	-8.3827	1.55337	-5.39645	6.79729e-08	1.87901e-07	R_dup1686	TRUE
0.32573	-1.87193	4.96843	-0.376764	0.706349	NA	R_dup1704	FALSE
9.38471	-0.90024	1.04214	-0.863835	0.387679	0.621432	R_dup1706	FALSE
0.226128	-1.60517	4.98441	-0.322037	0.747424	NA	R_dup1711	FALSE
0.226128	-1.60517	4.98441	-0.322037	0.747424	NA	R_dup1726	FALSE
0.226128	-1.60517	4.98441	-0.322037	0.747424	NA	E_dup56	FALSE
2.59786	-0.274028	1.90786	-0.143631	0.885792	0.968767	R_dup1731	FALSE
0.226128	-1.60517	4.98441	-0.322037	0.747424	NA	E_dup58	FALSE
0.551858	-2.69551	4.33039	-0.622463	0.533637	NA	E_dup61	FALSE
0.787835	0.620366	3.52859	0.175812	0.860442	NA	R_dup1734	FALSE
1.8731	0.742631	2.41276	0.307793	0.75824	0.910785	E_dup66	FALSE
0.32573	-1.87193	4.96843	-0.376764	0.706349	NA	E_dup74	FALSE
1.09549	-1.92703	3.12612	-0.616429	0.537611	0.775512	R_dup1747	FALSE
0.814139	0.677523	3.75606	0.180381	0.856853	NA	R_dup1759	FALSE
0.435802	2.13369	4.89804	0.435622	0.663111	NA	R_dup1765	FALSE
5.00425	5.64909	1.99047	2.83807	0.00453869	0.0101143	CTCF_dup103	FALSE
0.732613	2.8686	4.20623	0.681988	0.495247	NA	R_dup1770	FALSE
0.932438	1.43784	3.28084	0.438253	0.661203	0.857024	E_dup89	FALSE
7.37336	-6.43149	1.84333	-3.48905	0.000484738	0.00113177	T_dup714	FALSE
0.226128	-1.60517	4.98441	-0.322037	0.747424	NA	T_dup716	FALSE
1.16842	3.54667	3.17166	1.11824	0.263466	0.457853	T_dup717	FALSE
1.14211	3.51704	3.19606	1.10043	0.271146	0.468052	T_dup722	FALSE
4.38607	1.32331	1.55539	0.850791	0.394886	0.628847	T_dup5	FALSE
0.488409	2.28314	4.88701	0.467186	0.640367	NA	R_dup1780	FALSE
0.217901	1.18445	4.99333	0.237205	0.812497	NA	R_dup1783	FALSE
5.70544	-0.124166	1.30559	-0.0951033	0.924233	0.974274	R_dup1784	FALSE
1.33969	-0.900677	2.62741	-0.3428	0.731749	0.895495	R_dup1788	FALSE
3.50462	0.0819893	1.68402	0.0486866	0.961169	0.98537	R_dup1790	FALSE
0.226128	-1.60517	4.98441	-0.322037	0.747424	NA	E_dup94	FALSE
0.877588	-3.35567	3.58748	-0.935383	0.349591	NA	R_dup186	FALSE
31.6628	-5.03886	0.907985	-5.5495	2.86493e-08	8.14808e-08	R_dup1791	TRUE
1.24832	-2.10032	2.97013	-0.707145	0.479476	0.721109	R_dup1793	FALSE
1.55597	-4.20134	2.85734	-1.47037	0.141463	0.272935	R_dup1794	FALSE
0.66193	0.762987	4.05767	0.188036	0.850849	NA	R_dup1795	FALSE
0.217901	1.18445	4.99333	0.237205	0.812497	NA	E_dup103	FALSE
0.244204	1.26747	4.98767	0.254121	0.799402	NA	R_dup1798	FALSE
0.32573	-1.87193	4.96843	-0.376764	0.706349	NA	R_dup1799	FALSE
0.226128	-1.60517	4.98441	-0.322037	0.747424	NA	R_dup1818	FALSE
0.435802	2.13369	4.89804	0.435622	0.663111	NA	R_dup1823	FALSE
0.217901	1.18445	4.99333	0.237205	0.812497	NA	R_dup1827	FALSE
0.217901	1.18445	4.99333	0.237205	0.812497	NA	R_dup1832	FALSE
0.995887	-1.78051	3.22202	-0.552606	0.580533	0.803629	R_dup1835	FALSE
0.217901	1.18445	4.99333	0.237205	0.812497	NA	R_dup1837	FALSE
0.226128	-1.60517	4.98441	-0.322037	0.747424	NA	R_dup1838	FALSE
0.995887	-1.78051	3.22202	-0.552606	0.580533	0.803629	R_dup1842	FALSE
0.217901	1.18445	4.99333	0.237205	0.812497	NA	R_dup1843	FALSE
1.23024	-3.87129	3.14333	-1.23159	0.218103	0.395871	E_dup107	FALSE
0.680007	2.77007	3.94782	0.70167	0.482885	NA	R_dup1856	FALSE
0.32573	-1.87193	4.96843	-0.376764	0.706349	NA	R_dup188	FALSE
0.244204	1.26747	4.98767	0.254121	0.799402	NA	R_dup1857	FALSE
2.33558	-1.26782	2.03605	-0.622684	0.533492	0.775512	R_dup1858	FALSE
0.680007	2.77007	3.94782	0.70167	0.482885	NA	R_dup1859	FALSE
0.462105	2.20996	4.64603	0.475667	0.634312	NA	R_dup1867	FALSE
1.02219	-1.72151	3.19323	-0.53911	0.589811	0.806914	R_dup1874	FALSE
0.226128	-1.60517	4.98441	-0.322037	0.747424	NA	R_dup1875	FALSE
13.381	-4.80347	1.306	-3.67799	0.000235081	0.00055607	R_dup1876	FALSE
0.877588	-3.35567	3.58748	-0.935383	0.349591	NA	R_dup189	FALSE
1.44752	-2.32555	2.84476	-0.817484	0.413652	0.652065	R_dup1887	FALSE
1.8281	0.137914	2.28387	0.0603862	0.951848	0.979092	R_dup1890	FALSE
0.877588	-3.35567	3.58748	-0.935383	0.349591	NA	R_dup1891	FALSE
4.0197	-0.962278	1.55665	-0.618173	0.536461	0.775512	R_dup1894	FALSE
0.226128	-1.60517	4.98441	-0.322037	0.747424	NA	R_dup1899	FALSE
0.244204	1.26747	4.98767	0.254121	0.799402	NA	R_dup1903	FALSE
8.8614	-0.317805	1.06004	-0.299806	0.764325	0.912454	R_dup190	FALSE
3.37647	-0.984824	1.70567	-0.577381	0.563682	0.79519	R_dup1904	FALSE
0.226128	-1.60517	4.98441	-0.322037	0.747424	NA	R_dup1906	FALSE
0.217901	1.18445	4.99333	0.237205	0.812497	NA	R_dup1907	FALSE
0.462105	2.20996	4.64603	0.475667	0.634312	NA	T_dup786	FALSE
2.0809	-4.59943	2.6105	-1.76189	0.0780873	0.158104	R_dup1908	FALSE
0.217901	1.18445	4.99333	0.237205	0.812497	NA	R_dup1910	FALSE
0.462105	2.20996	4.64603	0.475667	0.634312	NA	T_dup789	FALSE
197.3	-6.72613	0.555345	-12.1116	9.16517e-34	7.51187e-33	R_dup1913	TRUE
4.85154	0.759109	1.44923	0.523803	0.600416	0.8177	R_dup1918	FALSE
0.32573	-1.87193	4.96843	-0.376764	0.706349	NA	R_dup1925	FALSE
1.84879	-0.106305	2.63792	-0.0402989	0.967855	0.987093	R_dup192	FALSE
0.462105	2.20996	4.64603	0.475667	0.634312	NA	R_dup1926	FALSE
4.10908	-0.281309	1.54717	-0.181821	0.855723	0.959231	R_dup1927	FALSE
1.14049	-0.60348	2.97581	-0.202795	0.839295	0.949246	R_dup1929	FALSE
0.32573	-1.87193	4.96843	-0.376764	0.706349	NA	CTCF_dup131	FALSE
0.32573	-1.87193	4.96843	-0.376764	0.706349	NA	R_dup1930	FALSE
4.24521	-1.02768	1.52933	-0.671985	0.501593	0.744136	R_dup1935	FALSE
4.44728	-0.260337	1.49392	-0.174264	0.861658	0.961202	R_dup1938	FALSE
0.226128	-1.60517	4.98441	-0.322037	0.747424	NA	R_dup1940	FALSE
0.470333	-0.106397	4.70989	-0.0225902	0.981977	NA	R_dup1941	FALSE
4.55286	-1.55961	1.50774	-1.0344	0.300949	0.504192	R_dup1943	FALSE
0.244204	1.26747	4.98767	0.254121	0.799402	NA	R_dup1945	FALSE
0.787835	0.620366	3.52859	0.175812	0.860442	NA	R_dup1946	FALSE
0.226128	-1.60517	4.98441	-0.322037	0.747424	NA	R_dup1947	FALSE
0.435802	2.13369	4.89804	0.435622	0.663111	NA	R_dup1950	FALSE
0.688234	0.832882	3.69858	0.22519	0.821832	NA	R_dup1956	FALSE
0.462105	2.20996	4.64603	0.475667	0.634312	NA	R_dup1957	FALSE
0.32573	-1.87193	4.96843	-0.376764	0.706349	NA	T_dup827	FALSE
0.444029	-0.186554	4.81623	-0.0387344	0.969102	NA	R_dup1959	FALSE
0.877588	-3.35567	3.58748	-0.935383	0.349591	NA	R_dup1962	FALSE
2.89529	-0.0588417	1.88682	-0.0311857	0.975121	0.99041	R_dup1967	FALSE
1.00574	1.19775	3.19547	0.374829	0.707788	0.884757	R_dup1968	FALSE
269.777	-10.1918	1.43491	-7.10277	1.22281e-12	4.5529e-12	T_dup837	TRUE
0.32573	-1.87193	4.96843	-0.376764	0.706349	NA	T_dup21	FALSE
1.32984	-3.97056	3.02699	-1.31172	0.189615	0.353102	T_dup846	FALSE
0.226128	-1.60517	4.98441	-0.322037	0.747424	NA	T_dup849	FALSE
7.30068	-6.42462	1.8343	-3.5025	0.000460918	0.00107855	R_dup1979	FALSE
0.217901	1.18445	4.99333	0.237205	0.812497	NA	T_dup852	FALSE
0.217901	1.18445	4.99333	0.237205	0.812497	NA	T_dup855	FALSE
10.7387	0.07315	0.95448	0.0766386	0.938911	0.976028	T_dup864	FALSE
0.906135	1.39125	3.31134	0.420147	0.674378	NA	T_dup867	FALSE
0.653703	2.7175	4.40087	0.617492	0.53691	NA	R_dup1995	FALSE
0.226128	-1.60517	4.98441	-0.322037	0.747424	NA	R_dup1997	FALSE
56.2161	-7.92009	1.479	-5.35504	8.55381e-08	2.34709e-07	R_dup2018	TRUE
57.3116	-6.94477	1.09645	-6.33384	2.39128e-10	7.74711e-10	T_dup890	TRUE
0.670158	-1.03403	4.0528	-0.255139	0.798615	NA	R_dup2035	FALSE
0.995887	-1.78051	3.22202	-0.552606	0.580533	0.803629	T_dup908	FALSE
0.32573	-1.87193	4.96843	-0.376764	0.706349	NA	T_dup22	FALSE
0.462105	2.20996	4.64603	0.475667	0.634312	NA	T_dup931	FALSE
0.769759	-1.27098	3.57135	-0.355883	0.721928	NA	T_dup934	FALSE
1.25817	0.362804	2.68015	0.135367	0.892322	0.968767	T_dup947	FALSE
0.32573	-1.87193	4.96843	-0.376764	0.706349	NA	R_dup2089	FALSE
4.64736	5.53934	2.02358	2.73739	0.0061928	0.0137277	R_dup2093	FALSE
1.00411	-3.57498	3.39052	-1.05441	0.291697	0.492219	R_dup2137	FALSE
0.444029	-0.186554	4.81623	-0.0387344	0.969102	NA	R_dup2142	FALSE
12.647	-7.22164	1.67866	-4.30202	1.69248e-05	4.19037e-05	R_dup2152	FALSE
84.9582	-6.93167	0.896209	-7.73444	1.03862e-14	4.34664e-14	T_dup1022	TRUE
3.30516	-1.45523	1.8658	-0.779946	0.435423	0.678189	R_dup2153	FALSE
0.226128	-1.60517	4.98441	-0.322037	0.747424	NA	R_dup2155	FALSE
7.60261	-0.395637	1.14439	-0.345719	0.729554	0.895495	R_dup2159	FALSE
123.731	-6.72811	0.701564	-9.59015	8.79567e-22	4.84799e-21	R_dup2162	TRUE
1.25817	0.362804	2.68015	0.135367	0.892322	0.968767	R_dup2165	FALSE
0.551858	-2.69551	4.33039	-0.622463	0.533637	NA	R_dup2166	FALSE
3.38407	-1.367	1.73371	-0.78848	0.430416	0.674201	R_dup2174	FALSE
250.23	-6.90538	0.520343	-13.2708	3.41794e-40	3.47353e-39	R_dup2176	TRUE
1.21379	-0.823428	2.88819	-0.285102	0.775566	0.914484	R_dup195	FALSE
0.670158	-1.03403	4.0528	-0.255139	0.798615	NA	R_dup2179	FALSE
1.6026	0.38356	2.52955	0.151632	0.879477	0.968411	R_dup2180	FALSE
0.226128	-1.60517	4.98441	-0.322037	0.747424	NA	R_dup2183	FALSE
1.01396	-0.245764	2.9393	-0.0836132	0.933364	0.974274	R_dup2184	FALSE
0.244204	1.26747	4.98767	0.254121	0.799402	NA	R_dup2186	FALSE
0.226128	-1.60517	4.98441	-0.322037	0.747424	NA	R_dup2187	FALSE
2.99876	3.39724	2.1882	1.55253	0.120535	0.236609	R_dup2189	FALSE
1.69235	-1.43584	2.39575	-0.599329	0.548954	0.781542	R_dup196	FALSE
0.796062	-1.20566	3.52989	-0.341558	0.732684	NA	R_dup2192	FALSE
0.32573	-1.87193	4.96843	-0.376764	0.706349	NA	T_dup1053	FALSE
40.2749	-8.89288	1.52098	-5.84682	5.01067e-09	1.50082e-08	R_dup2193	TRUE
11.7669	-0.497614	0.918795	-0.541594	0.588098	0.806914	R_dup2195	FALSE
0.32573	-1.87193	4.96843	-0.376764	0.706349	NA	R_dup2196	FALSE
0.569934	-0.358157	4.38043	-0.081763	0.934835	NA	R_dup2197	FALSE
8.21355	0.184537	1.09219	0.168961	0.865827	0.963976	R_dup2198	FALSE
2.68824	-1.56995	1.93758	-0.810263	0.417789	0.656984	R_dup2199	FALSE
0.217901	1.18445	4.99333	0.237205	0.812497	NA	R_dup2201	FALSE
0.244204	1.26747	4.98767	0.254121	0.799402	NA	R_dup2202	FALSE
0.551858	-2.69551	4.33039	-0.622463	0.533637	NA	R_dup2204	FALSE
2.53316	-4.89114	2.41991	-2.02121	0.0432585	0.0901599	R_dup2207	FALSE
71.6597	-6.68398	0.907147	-7.36813	1.73032e-13	6.77424e-13	R_dup21	TRUE
0.244204	1.26747	4.98767	0.254121	0.799402	NA	R_dup2209	FALSE
1.91187	1.32196	2.26474	0.583713	0.559413	0.79105	R_dup2211	FALSE
12.5107	-1.02555	0.899342	-1.14033	0.254149	0.448974	R_dup2213	FALSE
1.24832	-2.10032	2.97013	-0.707145	0.479476	0.721109	R_dup2214	FALSE
2.05423	-0.214782	2.14229	-0.100258	0.920139	0.973574	R_dup198	FALSE
5.6486	-0.543455	1.31027	-0.414767	0.678312	0.866565	R_dup2216	FALSE
4.36413	-0.826801	1.51029	-0.547446	0.584073	0.806914	R_dup2217	FALSE
2.31913	-0.0625341	2.06973	-0.0302136	0.975897	0.990547	R_dup2218	FALSE
2.42758	-0.824325	2.12803	-0.387365	0.698486	0.881805	R_dup2219	FALSE
3.09836	3.29118	2.16447	1.52055	0.128373	0.250127	R_dup199	FALSE
0.217901	1.18445	4.99333	0.237205	0.812497	NA	R_dup2222	FALSE
6.30641	-3.65565	1.54983	-2.35874	0.0183371	0.0394027	R_dup2227	FALSE
3.68188	-3.8823	2.09794	-1.85053	0.0642367	0.131537	R_dup2231	FALSE
0.226128	-1.60517	4.98441	-0.322037	0.747424	NA	R_dup2232	FALSE
0.906135	1.39125	3.31134	0.420147	0.674378	NA	R_dup2234	FALSE
1.21379	-0.823428	2.88819	-0.285102	0.775566	0.914484	R_dup200	FALSE
0.444029	-0.186554	4.81623	-0.0387344	0.969102	NA	R_dup2236	FALSE
0.226128	-1.60517	4.98441	-0.322037	0.747424	NA	R_dup2237	FALSE
3.8281	-1.1939	1.60248	-0.745035	0.45625	0.700242	R_dup2238	FALSE
33.8699	-7.18886	1.5146	-4.74636	2.07107e-06	5.32189e-06	R_dup201	TRUE
195.699	-6.24879	0.487781	-12.8106	1.42938e-37	1.32464e-36	R_dup202	TRUE
0.226128	-1.60517	4.98441	-0.322037	0.747424	NA	R_dup2246	FALSE
7.5106	-2.15516	1.21895	-1.76805	0.0770519	0.156208	R_dup2248	FALSE
3.38632	-0.165947	1.67097	-0.0993119	0.920891	0.973574	R_dup203	FALSE
1.86325	-0.679852	2.61244	-0.260237	0.794681	0.926077	R_dup2250	FALSE
5.97694	-0.991007	1.35903	-0.729202	0.465878	0.709669	R_dup2251	FALSE
0.217901	1.18445	4.99333	0.237205	0.812497	NA	R_dup2253	FALSE
5.83958	-0.378394	1.2855	-0.294357	0.768485	0.914387	R_dup2254	FALSE
0.226128	-1.60517	4.98441	-0.322037	0.747424	NA	R_dup2256	FALSE
0.488409	2.28314	4.88701	0.467186	0.640367	NA	R_dup2257	FALSE
1.8751	-0.0609171	2.42535	-0.0251169	0.979962	0.992827	R_dup2258	FALSE
1.72027	1.09472	2.35533	0.464783	0.642087	0.848097	R_dup2260	FALSE
0.32573	-1.87193	4.96843	-0.376764	0.706349	NA	R_dup2261	FALSE
0.732613	2.8686	4.20623	0.681988	0.495247	NA	R_dup2267	FALSE
0.244204	1.26747	4.98767	0.254121	0.799402	NA	R_dup2	FALSE
0.226128	-1.60517	4.98441	-0.322037	0.747424	NA	R_dup2273	FALSE
7.18151	0.0525953	1.16519	0.0451388	0.963997	0.986488	R_dup2274	FALSE
0.932438	1.43784	3.28084	0.438253	0.661203	0.857024	R_dup2275	FALSE
1.11356	-0.443143	3.03576	-0.145974	0.883942	0.968411	R_dup2276	FALSE
3.63875	-0.323698	1.62537	-0.199153	0.842143	0.952086	R_dup2281	FALSE
0.787835	0.620366	3.52859	0.175812	0.860442	NA	CTCF_dup165	FALSE
5.6683	0.4146	1.30462	0.317794	0.750641	0.906756	R_dup2283	FALSE
1.5106	-0.111386	2.63827	-0.0422193	0.966324	0.986488	R_dup205	FALSE
4.02793	-1.33802	1.56864	-0.852982	0.393669	0.627069	R_dup2287	FALSE
0.551858	-2.69551	4.33039	-0.622463	0.533637	NA	R_dup2290	FALSE
0.217901	1.18445	4.99333	0.237205	0.812497	NA	R_dup2293	FALSE
0.777986	-3.2014	3.74856	-0.854035	0.393085	NA	R_dup2297	FALSE
0.551858	-2.69551	4.33039	-0.622463	0.533637	NA	R_dup2299	FALSE
0.226128	-1.60517	4.98441	-0.322037	0.747424	NA	R_dup2300	FALSE
1.11581	3.48667	3.25865	1.06997	0.284631	0.488259	R_dup206	FALSE
0.217901	1.18445	4.99333	0.237205	0.812497	NA	R_dup2304	FALSE
0.226128	-1.60517	4.98441	-0.322037	0.747424	NA	R_dup2305	FALSE
163.818	-8.4688	1.04839	-8.07793	6.58766e-16	2.88914e-15	R_dup2306	TRUE
0.32573	-1.87193	4.96843	-0.376764	0.706349	NA	R_dup2307	FALSE
0.244204	1.26747	4.98767	0.254121	0.799402	NA	R_dup2309	FALSE
0.217901	1.18445	4.99333	0.237205	0.812497	NA	R_dup2311	FALSE
0.226128	-1.60517	4.98441	-0.322037	0.747424	NA	R_dup2314	FALSE
0.462105	2.20996	4.64603	0.475667	0.634312	NA	R_dup2315	FALSE
75.8735	-3.66732	0.451782	-8.11745	4.76093e-16	2.10703e-15	T_dup1145	FALSE
4.25954	1.5375	1.57667	0.975154	0.329484	0.545338	R_dup2316	FALSE
0.444029	-0.186554	4.81623	-0.0387344	0.969102	NA	R_dup2317	FALSE
0.444029	-0.186554	4.81623	-0.0387344	0.969102	NA	R_dup2318	FALSE
0.226128	-1.60517	4.98441	-0.322037	0.747424	NA	R_dup2321	FALSE
0.462105	2.20996	4.64603	0.475667	0.634312	NA	R_dup2322	FALSE
0.688234	0.832882	3.69858	0.22519	0.821832	NA	R_dup2323	FALSE
4.70469	-3.21487	1.69407	-1.89772	0.0577333	0.118915	R_dup2324	FALSE
1.31339	-0.966044	2.81297	-0.343425	0.731279	0.895495	R_dup2325	FALSE
0.217901	1.18445	4.99333	0.237205	0.812497	NA	R_dup2328	FALSE
0.244204	1.26747	4.98767	0.254121	0.799402	NA	R_dup2330	FALSE
0.452256	-2.44147	4.91275	-0.496966	0.619213	NA	R_dup2336	FALSE
0.32573	-1.87193	4.96843	-0.376764	0.706349	NA	T_dup1167	FALSE
0.86936	-1.48067	3.68075	-0.402273	0.687483	NA	T_dup1168	FALSE
1.00574	1.19775	3.19547	0.374829	0.707788	0.884757	E_dup121	FALSE
1.10596	0.486776	3.24232	0.150132	0.880661	0.968411	T_dup1192	FALSE
0.244204	1.26747	4.98767	0.254121	0.799402	NA	R_dup2362	FALSE
0.226128	-1.60517	4.98441	-0.322037	0.747424	NA	T_dup1195	FALSE
0.217901	1.18445	4.99333	0.237205	0.812497	NA	T_dup1202	FALSE
1.10372	-3.69563	3.25521	-1.1353	0.256251	0.448974	R_dup208	FALSE
3.7634	-5.4696	2.14249	-2.55291	0.0106826	0.023336	R_dup2377	FALSE
11.5364	0.340946	0.921488	0.369995	0.711386	0.886214	R_dup2378	FALSE
0.32573	-1.87193	4.96843	-0.376764	0.706349	NA	CTCF_dup184	FALSE
1.68574	2.23086	2.63581	0.846365	0.397349	0.631496	R_dup2379	FALSE
1.10372	-3.69563	3.25521	-1.1353	0.256251	0.448974	R_dup2382	FALSE
0.651459	-2.91487	4.42966	-0.658035	0.510515	NA	R_dup2383	FALSE
208.153	7.39348	1.59722	4.62897	3.67492e-06	9.34049e-06	R_dup2384	TRUE
1.68412	-0.575713	2.33983	-0.246049	0.805644	0.931335	R_dup209	FALSE
194.443	8.49724	1.04202	8.15461	3.50316e-16	1.56354e-15	R_dup2386	TRUE
233.619	-7.17184	0.584081	-12.2788	1.17662e-34	9.94066e-34	R_dup2387	TRUE
425.35	-7.84303	0.533738	-14.6945	6.98684e-49	8.96219e-48	R_dup2388	TRUE
0.888059	-0.0883922	3.55304	-0.0248779	0.980152	NA	R_dup2389	FALSE
2.80753	0.459978	1.87242	0.24566	0.805946	0.93139	R_dup2390	FALSE
0.569934	-0.358157	4.38043	-0.081763	0.934835	NA	R_dup210	FALSE
29.5708	-2.83066	0.668734	-4.23286	2.30741e-05	5.68165e-05	R_dup2391	FALSE
1.90202	-0.17382	2.21735	-0.0783909	0.937517	0.97474	R_dup2392	FALSE
2.56395	0.0984127	1.96881	0.0499858	0.960134	0.985216	R_dup2395	FALSE
156.461	-8.40764	1.05068	-8.00208	1.22331e-15	5.30243e-15	R_dup2398	TRUE
156.687	-8.40977	1.05067	-8.0042	1.20242e-15	5.21546e-15	T_dup1216	TRUE
0.70631	2.8194	3.89171	0.724462	0.468782	NA	T_dup1219	FALSE
0.32573	-1.87193	4.96843	-0.376764	0.706349	NA	E_dup124	FALSE
0.914362	-0.0274513	3.2595	-0.00842193	0.99328	NA	T_dup1221	FALSE
1.01396	-0.245764	2.9393	-0.0836132	0.933364	0.974274	TSS	FALSE
0.462105	2.20996	4.64603	0.475667	0.634312	NA	T_dup1225	FALSE
1.20332	-3.80727	3.18852	-1.19405	0.232456	0.417482	T_dup1226	FALSE
10.7204	-0.549404	0.970618	-0.566035	0.57137	0.801671	T_dup1229	FALSE
3.33807	-5.30417	2.22197	-2.38715	0.0169798	0.0365108	R_dup2402	FALSE
0.787835	0.620366	3.52859	0.175812	0.860442	NA	T_dup1230	FALSE
0.488409	2.28314	4.88701	0.467186	0.640367	NA	R_dup2405	FALSE
0.888059	-0.0883922	3.55304	-0.0248779	0.980152	NA	R_dup2410	FALSE
13.1489	0.556268	0.867409	0.641299	0.521328	0.764429	R_dup211	FALSE
2.64323	-2.30086	2.11693	-1.08689	0.277087	0.477394	R_dup2415	FALSE
1.54775	-2.54562	2.7371	-0.930043	0.352349	0.575633	R_dup2416	FALSE
0.217901	1.18445	4.99333	0.237205	0.812497	NA	R_dup2420	FALSE
3.21541	-0.482736	1.75527	-0.27502	0.783301	0.920389	R_dup2421	FALSE
1.67365	-2.58747	2.67644	-0.966758	0.333665	0.550813	R_dup2422	FALSE
1.32162	-2.26966	2.89755	-0.783305	0.433448	0.676097	R_dup2424	FALSE
0.688234	0.832882	3.69858	0.22519	0.821832	NA	R_dup2425	FALSE
0.244204	1.26747	4.98767	0.254121	0.799402	NA	R_dup2426	FALSE
0.244204	1.26747	4.98767	0.254121	0.799402	NA	R_dup2427	FALSE
4.36575	0.100379	1.48918	0.0674051	0.946259	0.979092	R_dup2428	FALSE
0.32573	-1.87193	4.96843	-0.376764	0.706349	NA	R_dup2429	FALSE
0.217901	1.18445	4.99333	0.237205	0.812497	NA	TSS_dup37	FALSE
11.5474	-2.02921	0.998601	-2.03205	0.0421487	0.0880213	T_dup24	FALSE
0.678385	-3.02339	4.33175	-0.69796	0.485202	NA	R_dup2433	FALSE
361.406	1.22589	0.195147	6.28187	3.34518e-10	1.07219e-09	R_dup2434	FALSE
187.052	-9.66542	1.4422	-6.70188	2.05751e-11	7.12675e-11	R_dup2435	TRUE
1.09549	-1.92703	3.12612	-0.616429	0.537611	0.775512	T_dup1241	FALSE
3.39392	-0.478275	1.6918	-0.282701	0.777406	0.914484	T_dup1242	FALSE
0.226128	-1.60517	4.98441	-0.322037	0.747424	NA	T_dup1249	FALSE
0.452256	-2.44147	4.91275	-0.496966	0.619213	NA	E_dup147	FALSE
0.32573	-1.87193	4.96843	-0.376764	0.706349	NA	TSS_dup44	FALSE
0.244204	1.26747	4.98767	0.254121	0.799402	NA	T_dup1253	FALSE
0.651459	-2.91487	4.42966	-0.658035	0.510515	NA	T_dup1254	FALSE
63.8522	-6.09368	0.814138	-7.48482	7.16462e-14	2.86177e-13	T_dup1255	TRUE
0.896286	-1.61329	3.61078	-0.446799	0.65502	NA	T_dup1256	FALSE
131.694	-7.15142	0.76972	-9.29094	1.52936e-20	8.11075e-20	T_dup1257	TRUE
1.32984	-3.97056	3.02699	-1.31172	0.189615	0.353102	TSS_dup45	FALSE
0.226128	-1.60517	4.98441	-0.322037	0.747424	NA	E_dup150	FALSE
0.714537	0.904073	3.94195	0.229347	0.818599	NA	TSS_dup46	FALSE
0.435802	2.13369	4.89804	0.435622	0.663111	NA	R_dup2458	FALSE
0.226128	-1.60517	4.98441	-0.322037	0.747424	NA	R_dup2459	FALSE
2.78123	0.439442	1.89477	0.231924	0.816597	0.938337	E_dup154	FALSE
3.06059	0.107213	1.77965	0.060244	0.951961	0.979092	R_dup2464	FALSE
0.244204	1.26747	4.98767	0.254121	0.799402	NA	T_dup1266	FALSE
0.488409	2.28314	4.88701	0.467186	0.640367	NA	TSS_dup48	FALSE
0.32573	-1.87193	4.96843	-0.376764	0.706349	NA	E_dup160	FALSE
28.2713	-8.37545	1.55492	-5.38643	7.187e-08	1.98326e-07	WE_dup141	TRUE
1.76565	-1.5842	2.46848	-0.641772	0.521021	0.764157	T_dup1283	FALSE
143.071	-9.27792	1.4459	-6.4167	1.39257e-10	4.57734e-10	T_dup1289	TRUE
2.75929	-5.01762	2.35045	-2.13475	0.0327815	0.0690073	CTCF_dup211	FALSE
20.2288	-5.39933	1.22842	-4.39535	1.10596e-05	2.75986e-05	T_dup1290	FALSE
0.32573	-1.87193	4.96843	-0.376764	0.706349	NA	E_dup164	FALSE
0.217901	1.18445	4.99333	0.237205	0.812497	NA	TSS_dup52	FALSE
4.56296	0.322142	1.46182	0.220371	0.825582	0.943544	T_dup1296	FALSE
0.244204	1.26747	4.98767	0.254121	0.799402	NA	T_dup1297	FALSE
1.01396	-0.245764	2.9393	-0.0836132	0.933364	0.974274	R_dup2489	FALSE
4.14586	0.313377	1.69095	0.185326	0.852973	0.957168	T_dup1299	FALSE
0.244204	1.26747	4.98767	0.254121	0.799402	NA	T_dup1300	FALSE
0.226128	-1.60517	4.98441	-0.322037	0.747424	NA	T_dup1301	FALSE
19.5054	0.529	0.714232	0.740656	0.458902	0.702992	T_dup26	FALSE
0.777986	-3.2014	3.74856	-0.854035	0.393085	NA	WE_dup143	FALSE
1.56582	-1.24856	2.44893	-0.509837	0.610166	0.822811	E_dup169	FALSE
2.20706	-0.370922	2.25575	-0.164434	0.86939	0.964985	T_dup1307	FALSE
1.09549	-1.92703	3.12612	-0.616429	0.537611	0.775512	T_dup1312	FALSE
0.244204	1.26747	4.98767	0.254121	0.799402	NA	T_dup1314	FALSE
0.470333	-0.106397	4.70989	-0.0225902	0.981977	NA	R_dup2504	FALSE
0.217901	1.18445	4.99333	0.237205	0.812497	NA	R_dup2510	FALSE
0.551858	-2.69551	4.33039	-0.622463	0.533637	NA	T_dup1320	FALSE
0.462105	2.20996	4.64603	0.475667	0.634312	NA	R_dup2521	FALSE
0.226128	-1.60517	4.98441	-0.322037	0.747424	NA	R_dup2523	FALSE
0.32573	-1.87193	4.96843	-0.376764	0.706349	NA	E_dup174	FALSE
120.473	-7.02244	0.775573	-9.05453	1.37163e-19	7.06064e-19	E_dup178	TRUE
0.226128	-1.60517	4.98441	-0.322037	0.747424	NA	R_dup2533	FALSE
0.244204	1.26747	4.98767	0.254121	0.799402	NA	T_dup1335	FALSE
0.217901	1.18445	4.99333	0.237205	0.812497	NA	R_dup2540	FALSE
104.658	-7.8252	1.06618	-7.33947	2.14441e-13	8.36426e-13	T_dup1341	TRUE
7.52681	-6.46959	1.82322	-3.54844	0.000387521	0.000910515	T_dup1346	FALSE
0.66193	0.762987	4.05767	0.188036	0.850849	NA	R_dup2548	FALSE
4.41836	0.126892	1.46606	0.0865533	0.931027	0.974274	T_dup1351	FALSE
0.796062	-1.20566	3.52989	-0.341558	0.732684	NA	T_dup1355	FALSE
0.651459	-2.91487	4.42966	-0.658035	0.510515	NA	T_dup1356	FALSE
11.246	4.39465	1.37493	3.19627	0.00139216	0.0031914	T_dup1357	FALSE
80.9941	-6.11604	0.73068	-8.37035	5.74492e-17	2.64837e-16	T_dup1359	TRUE
0.796062	-1.20566	3.52989	-0.341558	0.732684	NA	T_dup1360	FALSE
0.569934	-0.358157	4.38043	-0.081763	0.934835	NA	T_dup28	FALSE
0.940665	0.0462059	3.47568	0.0132941	0.989393	0.994911	R_dup2563	FALSE
6.84842	-6.33024	1.85938	-3.40448	0.000662897	0.0015409	R_dup2565	FALSE
0.244204	1.26747	4.98767	0.254121	0.799402	NA	R_dup2568	FALSE
0.452256	-2.44147	4.91275	-0.496966	0.619213	NA	R_dup2570	FALSE
0.462105	2.20996	4.64603	0.475667	0.634312	NA	R_dup2571	FALSE
423.991	-7.67047	0.505251	-15.1815	4.68763e-52	6.48764e-51	R_dup2574	TRUE
0.226128	-1.60517	4.98441	-0.322037	0.747424	NA	R_dup22	FALSE
0.950514	3.24661	3.46513	0.936938	0.348791	0.572048	R_dup2580	FALSE
11.7768	-0.265225	0.915805	-0.289608	0.772116	0.914484	R_dup2581	FALSE
0.551858	-2.69551	4.33039	-0.622463	0.533637	NA	T_dup1368	FALSE
0.551858	-2.69551	4.33039	-0.622463	0.533637	NA	R_dup2582	FALSE
194.318	-9.71949	1.44031	-6.74821	1.49677e-11	5.2275e-11	R_dup2584	TRUE
2.2179	-2.01223	2.26548	-0.888212	0.374427	0.605589	R_dup2585	FALSE
1.24009	-0.761727	2.69141	-0.283021	0.77716	0.914484	R_dup2586	FALSE
3.15196	0.455909	1.73331	0.263027	0.792529	0.926061	R_dup213	FALSE
0.244204	1.26747	4.98767	0.254121	0.799402	NA	R_dup2589	FALSE
0.217901	1.18445	4.99333	0.237205	0.812497	NA	R_dup2590	FALSE
0.226128	-1.60517	4.98441	-0.322037	0.747424	NA	R_dup2592	FALSE
331.039	-8.20785	1.26007	-6.51381	7.32703e-11	2.44661e-10	R_dup2599	TRUE
5.22962	-3.37125	1.62529	-2.07425	0.0380564	0.0797654	R_dup2600	FALSE
4.35653	2.04136	1.60982	1.26807	0.204773	0.375916	R_dup2602	FALSE
1.96709	0.353863	2.3854	0.148345	0.88207	0.968411	R_dup2603	FALSE
1.32162	-2.26966	2.89755	-0.783305	0.433448	0.676097	R_dup2609	FALSE
1.31339	-0.966044	2.81297	-0.343425	0.731279	0.895495	R_dup2612	FALSE
2.05485	-0.3402	2.28477	-0.148899	0.881633	0.968411	R_dup2627	FALSE
186.667	-8.65754	1.04437	-8.28971	1.13526e-16	5.16183e-16	R_dup2633	TRUE
0.217901	1.18445	4.99333	0.237205	0.812497	NA	R_dup2637	FALSE
0.569934	-0.358157	4.38043	-0.081763	0.934835	NA	R_dup2639	FALSE
0.226128	-1.60517	4.98441	-0.322037	0.747424	NA	R_dup2640	FALSE
0.651459	-2.91487	4.42966	-0.658035	0.510515	NA	R_dup2644	FALSE
1.11581	3.48667	3.25865	1.06997	0.284631	0.488259	R_dup2645	FALSE
105.838	-8.83834	1.45399	-6.0787	1.21164e-09	3.76312e-09	R_dup2650	TRUE
0.226128	-1.60517	4.98441	-0.322037	0.747424	NA	R_dup2655	FALSE
0.32573	-1.87193	4.96843	-0.376764	0.706349	NA	T_dup1402	FALSE
0.452256	-2.44147	4.91275	-0.496966	0.619213	NA	R_dup2658	FALSE
0.32573	-1.87193	4.96843	-0.376764	0.706349	NA	R_dup2665	FALSE
15.5247	-7.50653	1.64842	-4.55376	5.26946e-06	1.33022e-05	R_dup2666	FALSE
1.23024	-3.87129	3.14333	-1.23159	0.218103	0.395871	R_dup2668	FALSE
0.32573	-1.87193	4.96843	-0.376764	0.706349	NA	R_dup2670	FALSE
0.226128	-1.60517	4.98441	-0.322037	0.747424	NA	R_dup2672	FALSE
2.55311	1.38085	2.08925	0.660931	0.508656	0.751362	R_dup2675	FALSE
45.6713	5.07688	0.790861	6.41943	1.36786e-10	4.50315e-10	R_dup2676	TRUE
1.91848	-1.68168	2.29583	-0.732491	0.463869	0.708489	R_dup2677	FALSE
0.769759	-1.27098	3.57135	-0.355883	0.721928	NA	R_dup2679	FALSE
0.470333	-0.106397	4.70989	-0.0225902	0.981977	NA	CTCF_dup257	FALSE
0.488409	2.28314	4.88701	0.467186	0.640367	NA	R_dup2682	FALSE
0.217901	1.18445	4.99333	0.237205	0.812497	NA	R_dup2686	FALSE
0.452256	-2.44147	4.91275	-0.496966	0.619213	NA	R_dup2687	FALSE
1.98355	-1.00464	2.3216	-0.432736	0.665207	0.85939	R_dup216	FALSE
2.45164	-3.22879	2.35721	-1.36975	0.170764	0.323049	R_dup2690	FALSE
0.226128	-1.60517	4.98441	-0.322037	0.747424	NA	R_dup2691	FALSE
1.86488	1.54946	2.42337	0.639383	0.522574	0.765366	R_dup2692	FALSE
0.226128	-1.60517	4.98441	-0.322037	0.747424	NA	R_dup2693	FALSE
0.551858	-2.69551	4.33039	-0.622463	0.533637	NA	R_dup2694	FALSE
21.0606	-5.46415	1.21394	-4.50117	6.75813e-06	1.69652e-05	R_dup2695	FALSE
36.1229	-6.27847	1.13948	-5.50993	3.58968e-08	1.01362e-07	R_dup2697	TRUE
0.98766	-0.313103	3.16826	-0.0988248	0.921277	0.973574	R_dup2698	FALSE
35.1008	-7.24798	1.51409	-4.78701	1.69286e-06	4.366e-06	R_dup2699	TRUE
0.226128	-1.60517	4.98441	-0.322037	0.747424	NA	R_dup2700	FALSE
0.796062	-1.20566	3.52989	-0.341558	0.732684	NA	R_dup2701	FALSE
0.32573	-1.87193	4.96843	-0.376764	0.706349	NA	R_dup2703	FALSE
361.056	6.8065	0.452653	15.0369	4.20822e-51	5.69915e-50	R_dup217	TRUE
0.769759	-1.27098	3.57135	-0.355883	0.721928	NA	R_dup2706	FALSE
1.03204	1.24543	3.16958	0.392931	0.69437	0.879289	R_dup2707	FALSE
1.82212	4.19136	2.68865	1.55891	0.119019	0.233996	R_dup2708	FALSE
0.217901	1.18445	4.99333	0.237205	0.812497	NA	R_dup2709	FALSE
0.226128	-1.60517	4.98441	-0.322037	0.747424	NA	R_dup2711	FALSE
0.217901	1.18445	4.99333	0.237205	0.812497	NA	TSS_dup61	FALSE
0.217901	1.18445	4.99333	0.237205	0.812497	NA	E_dup189	FALSE
0.70631	2.8194	3.89171	0.724462	0.468782	NA	T_dup1424	FALSE
353.264	-7.76873	0.57066	-13.6136	3.32497e-42	3.61168e-41	T_dup1427	TRUE
0.551858	-2.69551	4.33039	-0.622463	0.533637	NA	T_dup1428	FALSE
122.165	-4.67375	0.423417	-11.0382	2.5002e-28	1.69119e-27	T_dup30	TRUE
2.17415	2.68623	2.41292	1.11327	0.265593	0.461116	T_dup1433	FALSE
0.569934	-0.358157	4.38043	-0.081763	0.934835	NA	T_dup1444	FALSE
2.13638	-1.11801	2.14048	-0.522315	0.601451	0.818581	R_dup2731	FALSE
0.226128	-1.60517	4.98441	-0.322037	0.747424	NA	T_dup1455	FALSE
0.32573	-1.87193	4.96843	-0.376764	0.706349	NA	R_dup2746	FALSE
0.470333	-0.106397	4.70989	-0.0225902	0.981977	NA	R_dup2750	FALSE
0.32573	-1.87193	4.96843	-0.376764	0.706349	NA	T_dup1474	FALSE
0.551858	-2.69551	4.33039	-0.622463	0.533637	NA	R_dup2757	FALSE
0.32573	-1.87193	4.96843	-0.376764	0.706349	NA	T_dup1492	FALSE
0.32573	-1.87193	4.96843	-0.376764	0.706349	NA	R_dup2798	FALSE
0.226128	-1.60517	4.98441	-0.322037	0.747424	NA	T_dup1516	FALSE
0.462105	2.20996	4.64603	0.475667	0.634312	NA	T_dup1517	FALSE
0.462105	2.20996	4.64603	0.475667	0.634312	NA	R_dup2802	FALSE
0.226128	-1.60517	4.98441	-0.322037	0.747424	NA	R_dup2818	FALSE
1.45799	-0.198865	2.48549	-0.0800105	0.936229	0.974506	R_dup2828	FALSE
1.03204	1.24543	3.16958	0.392931	0.69437	0.879289	R_dup2831	FALSE
2.71616	0.0577297	1.84781	0.0312423	0.975076	0.99041	T_dup1547	FALSE
0.244204	1.26747	4.98767	0.254121	0.799402	NA	T_dup1556	FALSE
0.244204	1.26747	4.98767	0.254121	0.799402	NA	R_dup2848	FALSE
0.452256	-2.44147	4.91275	-0.496966	0.619213	NA	R_dup2867	FALSE
0.217901	1.18445	4.99333	0.237205	0.812497	NA	R_dup2874	FALSE
0.470333	-0.106397	4.70989	-0.0225902	0.981977	NA	R_dup2882	FALSE
0.226128	-1.60517	4.98441	-0.322037	0.747424	NA	T_dup1607	FALSE
2.18898	-1.03423	2.27015	-0.455575	0.648696	0.853468	R_dup2899	FALSE
0.32573	-1.87193	4.96843	-0.376764	0.706349	NA	T_dup1613	FALSE
0.32573	-1.87193	4.96843	-0.376764	0.706349	NA	R_dup2904	FALSE
0.226128	-1.60517	4.98441	-0.322037	0.747424	NA	T_dup1618	FALSE
0.32573	-1.87193	4.96843	-0.376764	0.706349	NA	T_dup1632	FALSE
2.09524	2.62312	2.50778	1.04599	0.295566	0.496915	R_dup2921	FALSE
1.65557	-4.28063	2.79309	-1.53258	0.12538	0.244522	T_dup1639	FALSE
0.244204	1.26747	4.98767	0.254121	0.799402	NA	R_dup2925	FALSE
1.52905	-4.15097	2.93408	-1.41474	0.157144	0.300799	R_dup2926	FALSE
4.22713	-1.41764	1.54627	-0.916811	0.359242	0.585077	R_dup2927	FALSE
0.814139	0.677523	3.75606	0.180381	0.856853	NA	R_dup2929	FALSE
3.03204	-1.19438	1.78513	-0.66907	0.503451	0.74584	R_dup2932	FALSE
4.48405	0.285967	1.49207	0.191657	0.848011	0.953125	R_dup219	FALSE
0.244204	1.26747	4.98767	0.254121	0.799402	NA	R_dup2935	FALSE
0.226128	-1.60517	4.98441	-0.322037	0.747424	NA	T_dup1647	FALSE
0.226128	-1.60517	4.98441	-0.322037	0.747424	NA	R_dup2943	FALSE
0.217901	1.18445	4.99333	0.237205	0.812497	NA	T_dup1653	FALSE
7.24272	-0.905735	1.17829	-0.768688	0.442078	0.684378	T_dup1654	FALSE
19.7605	6.15817	1.5331	4.01682	5.89894e-05	0.000143075	T_dup1655	FALSE
0.551858	-2.69551	4.33039	-0.622463	0.533637	NA	R_dup2951	FALSE
2.22613	-3.14983	2.43924	-1.29132	0.196594	0.364724	R_dup220	FALSE
3.43867	-1.93663	1.81576	-1.06656	0.286169	0.490497	R_dup2953	FALSE
64.5403	-8.12226	1.47369	-5.5115	3.55798e-08	1.00512e-07	R_dup2954	TRUE
1.11356	-0.443143	3.03576	-0.145974	0.883942	0.968411	R_dup2957	FALSE
1.47607	0.757738	2.49567	0.30362	0.761417	0.910785	R_dup2959	FALSE
15.8165	2.30363	0.864109	2.6659	0.00767833	0.0169611	T_dup1660	FALSE
1.49252	-1.07728	2.65945	-0.405075	0.685423	0.873054	R_dup2962	FALSE
1.34792	-2.21728	2.87814	-0.770387	0.44107	0.683594	R_dup2963	FALSE
2.40689	-0.653971	2.02744	-0.32256	0.747029	0.904547	R_dup2964	FALSE
0.551858	-2.69551	4.33039	-0.622463	0.533637	NA	R_dup222	FALSE
0.543631	-0.437532	4.45888	-0.0981259	0.921832	NA	R_dup2968	FALSE
86.0155	-6.9461	0.894583	-7.76462	8.18885e-15	3.44762e-14	R_dup2971	TRUE
1.61082	-0.411891	2.55739	-0.161059	0.872047	0.965282	R_dup2972	FALSE
6.67303	-0.133541	1.22677	-0.108856	0.913317	0.973574	R_dup2973	FALSE
7.4241	-0.396255	1.14204	-0.346972	0.728612	0.895495	R_dup2975	FALSE
1.00411	-3.57498	3.39052	-1.05441	0.291697	0.492219	R_dup223	FALSE
0.543631	-0.437532	4.45888	-0.0981259	0.921832	NA	R_dup2977	FALSE
3.91686	-5.54245	2.14959	-2.57838	0.00992658	0.0217523	R_dup2978	FALSE
68.8489	7.98636	1.42607	5.60026	2.14031e-08	6.1342e-08	R_dup2981	TRUE
1.55984	2.35931	2.74305	0.860104	0.389732	0.623314	R_dup2982	FALSE
2.32573	-3.2096	2.39432	-1.34051	0.18008	0.339148	R_dup2984	FALSE
125.825	-5.74595	0.531489	-10.811	3.05172e-27	1.99994e-26	R_dup224	TRUE
1.66604	-1.49148	2.5511	-0.584641	0.558789	0.7907	R_dup2988	FALSE
1.10372	-3.69563	3.25521	-1.1353	0.256251	0.448974	T_dup1669	FALSE
5.20395	-0.5353	1.3844	-0.386666	0.699003	0.882282	T_dup1670	FALSE
0.244204	1.26747	4.98767	0.254121	0.799402	NA	T_dup1676	FALSE
0.217901	1.18445	4.99333	0.237205	0.812497	NA	R_dup3001	FALSE
1.25817	0.362804	2.68015	0.135367	0.892322	0.968767	T_dup1681	FALSE
82.007	9.68018	1.48966	6.49823	8.12684e-11	2.70938e-10	T_dup1683	TRUE
0.70631	2.8194	3.89171	0.724462	0.468782	NA	T_dup1684	FALSE
0.226128	-1.60517	4.98441	-0.322037	0.747424	NA	T_dup1690	FALSE
0.217901	1.18445	4.99333	0.237205	0.812497	NA	T_dup1691	FALSE
179.402	-9.60433	1.44123	-6.66396	2.66541e-11	9.17197e-11	T_dup1693	TRUE
0.32573	-1.87193	4.96843	-0.376764	0.706349	NA	T_dup1695	FALSE
0.796062	-1.20566	3.52989	-0.341558	0.732684	NA	T_dup1698	FALSE
0.470333	-0.106397	4.70989	-0.0225902	0.981977	NA	R_dup3004	FALSE
0.543631	-0.437532	4.45888	-0.0981259	0.921832	NA	R_dup3008	FALSE
1.6825	-4.32653	2.8202	-1.53412	0.125	0.244522	R_dup3013	FALSE
0.444029	-0.186554	4.81623	-0.0387344	0.969102	NA	E_dup210	FALSE
0.226128	-1.60517	4.98441	-0.322037	0.747424	NA	R_dup3014	FALSE
0.226128	-1.60517	4.98441	-0.322037	0.747424	NA	R_dup3017	FALSE
0.796062	-1.20566	3.52989	-0.341558	0.732684	NA	R_dup3026	FALSE
0.688234	0.832882	3.69858	0.22519	0.821832	NA	R_dup3028	FALSE
185.375	-7.3266	0.685991	-10.6803	1.2585e-26	8.11274e-26	R_dup3030	TRUE
0.688234	0.832882	3.69858	0.22519	0.821832	NA	R_dup3032	FALSE
0.244204	1.26747	4.98767	0.254121	0.799402	NA	R_dup3036	FALSE
190.125	-7.09406	0.630016	-11.2601	2.06463e-29	1.46403e-28	R_dup3037	TRUE
9.46236	-6.80802	1.75866	-3.87115	0.000108323	0.000259639	R_dup3038	FALSE
0.452256	-2.44147	4.91275	-0.496966	0.619213	NA	R_dup3039	FALSE
1.14211	3.51704	3.19606	1.10043	0.271146	0.468052	R_dup3044	FALSE
1.09549	-1.92703	3.12612	-0.616429	0.537611	0.775512	R_dup3048	FALSE
2.26228	-1.15674	2.06364	-0.560534	0.575115	0.803629	T_dup31	FALSE
0.226128	-1.60517	4.98441	-0.322037	0.747424	NA	R_dup3049	FALSE
2.81315	0.630507	2.06478	0.305363	0.76009	0.910785	R_dup3057	FALSE
0.217901	1.18445	4.99333	0.237205	0.812497	NA	T_dup1723	FALSE
0.444029	-0.186554	4.81623	-0.0387344	0.969102	NA	T_dup1727	FALSE
0.217901	1.18445	4.99333	0.237205	0.812497	NA	T_dup1729	FALSE
0.435802	2.13369	4.89804	0.435622	0.663111	NA	E_dup238	FALSE
0.877588	-3.35567	3.58748	-0.935383	0.349591	NA	WE_dup219	FALSE
0.244204	1.26747	4.98767	0.254121	0.799402	NA	R_dup3087	FALSE
3.36388	2.57216	1.97044	1.30537	0.191767	0.356792	R_dup3094	FALSE
5.63377	0.649625	1.32004	0.492124	0.622631	0.833164	R_dup3101	FALSE
0.488409	2.28314	4.88701	0.467186	0.640367	NA	R_dup3103	FALSE
0.932438	1.43784	3.28084	0.438253	0.661203	0.857024	R_dup3104	FALSE
2.17091	-1.83447	2.32026	-0.79063	0.42916	0.6724	R_dup3105	FALSE
1.9277	0.00710899	2.405	0.00295592	0.997642	0.999091	R_dup3108	FALSE
0.226128	-1.60517	4.98441	-0.322037	0.747424	NA	R_dup3110	FALSE
0.226128	-1.60517	4.98441	-0.322037	0.747424	NA	R_dup3111	FALSE
0.470333	-0.106397	4.70989	-0.0225902	0.981977	NA	R_dup3113	FALSE
290.437	-7.97481	0.674683	-11.8201	3.07391e-32	2.41287e-31	R_dup3115	TRUE
0.226128	-1.60517	4.98441	-0.322037	0.747424	NA	WE_dup227	FALSE
0.670158	-1.03403	4.0528	-0.255139	0.798615	NA	R_dup3117	FALSE
4.59724	-1.16194	1.50145	-0.773876	0.439004	0.682739	R_dup3121	FALSE
0.217901	1.18445	4.99333	0.237205	0.812497	NA	CTCF_dup357	FALSE
0.217901	1.18445	4.99333	0.237205	0.812497	NA	R_dup3123	FALSE
0.244204	1.26747	4.98767	0.254121	0.799402	NA	R_dup3125	FALSE
0.895664	-1.41235	3.64101	-0.387901	0.698089	NA	T_dup33	FALSE
1.38469	-0.00305508	2.71811	-0.00112397	0.999103	0.99942	T_dup1770	FALSE
243.851	-7.23188	0.581404	-12.4386	1.61209e-35	1.41108e-34	T_dup1773	TRUE
2.07268	-2.99769	2.55521	-1.17317	0.240727	0.430743	T_dup1774	FALSE
0.217901	1.18445	4.99333	0.237205	0.812497	NA	T_dup1776	FALSE
0.32573	-1.87193	4.96843	-0.376764	0.706349	NA	R_dup3130	FALSE
0.226128	-1.60517	4.98441	-0.322037	0.747424	NA	E_dup259	FALSE
5.30479	-0.666946	1.36741	-0.487746	0.62573	0.83488	R_dup3134	FALSE
0.32573	-1.87193	4.96843	-0.376764	0.706349	NA	R_dup3136	FALSE
0.678385	-3.02339	4.33175	-0.69796	0.485202	NA	R_dup3146	FALSE
68.7642	-9.65938	1.49009	-6.4824	9.02725e-11	3.00322e-10	R_dup3149	TRUE
104.67	-8.8245	1.45345	-6.07142	1.26783e-09	3.93376e-09	R_dup3151	TRUE
0.217901	1.18445	4.99333	0.237205	0.812497	NA	R_dup3159	FALSE
0.470333	-0.106397	4.70989	-0.0225902	0.981977	NA	R_dup3165	FALSE
1.25817	0.362804	2.68015	0.135367	0.892322	0.968767	R_dup3166	FALSE
0.777986	-3.2014	3.74856	-0.854035	0.393085	NA	R_dup3170	FALSE
0.551858	-2.69551	4.33039	-0.622463	0.533637	NA	R_dup3171	FALSE
131.076	-9.15125	1.44781	-6.32074	2.60308e-10	8.39878e-10	R_dup3172	TRUE
0.226128	-1.60517	4.98441	-0.322037	0.747424	NA	R_dup24	FALSE
0.98766	-0.313103	3.16826	-0.0988248	0.921277	0.973574	R_dup3180	FALSE
0.452256	-2.44147	4.91275	-0.496966	0.619213	NA	E_dup271	FALSE
0.226128	-1.60517	4.98441	-0.322037	0.747424	NA	R_dup3189	FALSE
0.244204	1.26747	4.98767	0.254121	0.799402	NA	R_dup3190	FALSE
4.59126	0.0131831	1.46141	0.00902084	0.992803	0.99691	R_dup3191	FALSE
0.688234	0.832882	3.69858	0.22519	0.821832	NA	R_dup3194	FALSE
0.688234	0.832882	3.69858	0.22519	0.821832	NA	R_dup229	FALSE
1.6572	-0.468251	2.55881	-0.182996	0.854801	0.958368	R_dup3197	FALSE
0.226128	-1.60517	4.98441	-0.322037	0.747424	NA	R_dup3198	FALSE
0.226128	-1.60517	4.98441	-0.322037	0.747424	NA	R_dup3202	FALSE
274.206	7.41288	0.619356	11.9687	5.18366e-33	4.17804e-32	R_dup3204	TRUE
65.0507	-4.76749	0.594202	-8.02335	1.02898e-15	4.47236e-15	R_dup3205	TRUE
0.452256	-2.44147	4.91275	-0.496966	0.619213	NA	R_dup3206	FALSE
36.4987	-3.74433	0.656695	-5.70178	1.18566e-08	3.4642e-08	R_dup3212	FALSE
0.244204	1.26747	4.98767	0.254121	0.799402	NA	R_dup3214	FALSE
0.551858	-2.69551	4.33039	-0.622463	0.533637	NA	R_dup3217	FALSE
0.217901	1.18445	4.99333	0.237205	0.812497	NA	R_dup3222	FALSE
0.787835	0.620366	3.52859	0.175812	0.860442	NA	R_dup3227	FALSE
17.5929	0.470166	0.756992	0.621097	0.534536	0.775512	R_dup3233	FALSE
1.43169	-0.243214	2.68596	-0.0905499	0.92785	0.974274	R_dup231	FALSE
35.0831	7.02264	1.47118	4.77347	1.81082e-06	4.66261e-06	R_dup3235	TRUE
0.217901	1.18445	4.99333	0.237205	0.812497	NA	R_dup3236	FALSE
2.53666	3.13691	2.29964	1.36409	0.172539	0.326114	R_dup3237	FALSE
0.244204	1.26747	4.98767	0.254121	0.799402	NA	R_dup3239	FALSE
0.435802	2.13369	4.89804	0.435622	0.663111	NA	R_dup3244	FALSE
6.0647	-1.23168	1.30528	-0.943613	0.345368	0.568496	R_dup3247	FALSE
0.551858	-2.69551	4.33039	-0.622463	0.533637	NA	R_dup3250	FALSE
2.99913	0.628628	1.84436	0.340839	0.733225	0.896085	R_dup3254	FALSE
0.488409	2.28314	4.88701	0.467186	0.640367	NA	R_dup3255	FALSE
15.5515	-6.06469	1.61741	-3.74962	0.000177103	0.000420186	T_dup1823	FALSE
10.5661	-6.96595	1.72615	-4.03555	5.4475e-05	0.00013238	T_dup1826	FALSE
0.217901	1.18445	4.99333	0.237205	0.812497	NA	TSS_dup102	FALSE
0.244204	1.26747	4.98767	0.254121	0.799402	NA	T_dup1832	FALSE
1.01396	-0.245764	2.9393	-0.0836132	0.933364	0.974274	T_dup1834	FALSE
0.796062	-1.20566	3.52989	-0.341558	0.732684	NA	R_dup3283	FALSE
124.616	-8.0719	1.05571	-7.64592	2.07459e-14	8.52392e-14	T_dup1856	TRUE
124.616	-8.0719	1.05571	-7.64592	2.07459e-14	8.52392e-14	R_dup3292	TRUE
0.32573	-1.87193	4.96843	-0.376764	0.706349	NA	R_dup3295	FALSE
2.14623	0.165333	2.08005	0.0794852	0.936647	0.974506	R_dup3312	FALSE
2.53666	3.13691	2.29964	1.36409	0.172539	0.326114	R_dup3318	FALSE
242.531	-9.03707	1.0395	-8.69364	3.50996e-18	1.70264e-17	CTCF_dup403	TRUE
242.758	-9.03844	1.03948	-8.69516	3.46348e-18	1.68268e-17	R_dup3319	TRUE
0.895664	-1.41235	3.64101	-0.387901	0.698089	NA	T_dup1864	FALSE
0.444029	-0.186554	4.81623	-0.0387344	0.969102	NA	T_dup1867	FALSE
0.226128	-1.60517	4.98441	-0.322037	0.747424	NA	CTCF_dup408	FALSE
0.70631	2.8194	3.89171	0.724462	0.468782	NA	R_dup3328	FALSE
0.32573	-1.87193	4.96843	-0.376764	0.706349	NA	R_dup3329	FALSE
0.244204	1.26747	4.98767	0.254121	0.799402	NA	R_dup3330	FALSE
0.551858	-2.69551	4.33039	-0.622463	0.533637	NA	T_dup1873	FALSE
1.56582	-1.24856	2.44893	-0.509837	0.610166	0.822811	R_dup3337	FALSE
79.6453	-9.87625	1.48327	-6.65844	2.76757e-11	9.5028e-11	R_dup3338	TRUE
0.217901	1.18445	4.99333	0.237205	0.812497	NA	R_dup3344	FALSE
8.31976	-0.491373	1.08063	-0.454709	0.649318	0.853468	R_dup3345	FALSE
0.217901	1.18445	4.99333	0.237205	0.812497	NA	R_dup25	FALSE
0.217901	1.18445	4.99333	0.237205	0.812497	NA	R_dup3348	FALSE
2.47258	-0.319348	2.14637	-0.148785	0.881723	0.968411	T_dup1876	FALSE
0.551858	-2.69551	4.33039	-0.622463	0.533637	NA	T_dup1877	FALSE
0.688234	0.832882	3.69858	0.22519	0.821832	NA	R_dup3355	FALSE
5.69497	-0.557849	1.31772	-0.423343	0.672045	0.86211	R_dup3356	FALSE
1.42945	-4.06317	2.95797	-1.37363	0.169555	0.321243	R_dup3357	FALSE
2.31152	0.37342	2.22034	0.168181	0.866441	0.963976	R_dup3358	FALSE
5.94391	-6.12083	1.92499	-3.17966	0.00147446	0.00337272	R_dup3359	FALSE
13.2633	-5.8243	1.64609	-3.53827	0.000402757	0.000945963	R_dup3360	FALSE
0.714537	0.904073	3.94195	0.229347	0.818599	NA	R_dup234	FALSE
2.56296	3.15136	2.29859	1.37099	0.170377	0.322607	R_dup3364	FALSE
0.470333	-0.106397	4.70989	-0.0225902	0.981977	NA	R_dup3366	FALSE
4.24583	-1.0834	1.52245	-0.71162	0.4767	0.719898	R_dup3367	FALSE
0.435802	2.13369	4.89804	0.435622	0.663111	NA	R_dup3369	FALSE
4.15508	1.08049	1.56053	0.69239	0.488692	0.731011	R_dup235	FALSE
0.217901	1.18445	4.99333	0.237205	0.812497	NA	R_dup3376	FALSE
0.470333	-0.106397	4.70989	-0.0225902	0.981977	NA	R_dup3378	FALSE
0.244204	1.26747	4.98767	0.254121	0.799402	NA	R_dup3379	FALSE
0.226128	-1.60517	4.98441	-0.322037	0.747424	NA	TSS_dup111	FALSE
1.22202	-2.15462	2.99181	-0.720172	0.471419	0.713973	T_dup1897	FALSE
0.462105	2.20996	4.64603	0.475667	0.634312	NA	T_dup1901	FALSE
0.796062	-1.20566	3.52989	-0.341558	0.732684	NA	T_dup1909	FALSE
5.08627	-0.782264	1.3878	-0.563673	0.572976	0.80195	T_dup35	FALSE
0.66193	0.762987	4.05767	0.188036	0.850849	NA	T_dup1912	FALSE
0.877588	-3.35567	3.58748	-0.935383	0.349591	NA	T_dup1913	FALSE
1.55759	-0.333658	2.43392	-0.137087	0.890962	0.968767	T_dup1914	FALSE
83.5094	-7.48851	1.07242	-6.98279	2.89377e-12	1.05686e-11	R_dup3403	TRUE
3.31365	5.04892	2.24022	2.25377	0.0242108	0.0515501	R_dup3404	FALSE
1.98355	-1.00464	2.3216	-0.432736	0.665207	0.85939	R_dup3407	FALSE
0.543631	-0.437532	4.45888	-0.0981259	0.921832	NA	R_dup3408	FALSE
6.22577	0.19632	1.30288	0.150682	0.880226	0.968411	R_dup3409	FALSE
0.244204	1.26747	4.98767	0.254121	0.799402	NA	R_dup3411	FALSE
0.226128	-1.60517	4.98441	-0.322037	0.747424	NA	CTCF_dup442	FALSE
2.02793	-0.246209	2.12444	-0.115894	0.907737	0.971159	T_dup1920	FALSE
1.32162	-2.26966	2.89755	-0.783305	0.433448	0.676097	T_dup1921	FALSE
0.217901	1.18445	4.99333	0.237205	0.812497	NA	T_dup1922	FALSE
0.551858	-2.69551	4.33039	-0.622463	0.533637	NA	T_dup1923	FALSE
6.96423	-0.0787311	1.19609	-0.0658239	0.947518	0.979092	E_dup322	FALSE
0.470333	-0.106397	4.70989	-0.0225902	0.981977	NA	E_dup323	FALSE
0.244204	1.26747	4.98767	0.254121	0.799402	NA	T_dup1929	FALSE
0.551858	-2.69551	4.33039	-0.622463	0.533637	NA	T_dup1941	FALSE
22.5804	-8.05455	1.57841	-5.10296	3.34383e-07	8.91547e-07	E_dup330	TRUE
0.226128	-1.60517	4.98441	-0.322037	0.747424	NA	T_dup1942	FALSE
6.22676	-0.748548	1.25933	-0.594403	0.552243	0.784073	WE_dup300	FALSE
0.680007	2.77007	3.94782	0.70167	0.482885	NA	R_dup3439	FALSE
0.226128	-1.60517	4.98441	-0.322037	0.747424	NA	R_dup3450	FALSE
108.389	-6.86963	0.779397	-8.81403	1.20721e-18	5.98482e-18	R_dup3451	TRUE
1.9464	0.570787	2.18637	0.261066	0.794042	0.926077	R_dup3458	FALSE
0.714537	0.904073	3.94195	0.229347	0.818599	NA	CTCF_dup452	FALSE
0.551858	-2.69551	4.33039	-0.622463	0.533637	NA	T_dup1969	FALSE
1.35677	-4.02225	3.29614	-1.22029	0.222355	0.402317	T_dup36	FALSE
5.80118	-1.66489	1.33724	-1.24502	0.213123	0.388735	T_dup1970	FALSE
0.777986	-3.2014	3.74856	-0.854035	0.393085	NA	R_dup3472	FALSE
140.802	-6.92109	0.694703	-9.96267	2.22029e-23	1.27966e-22	R_dup3484	TRUE
0.462105	2.20996	4.64603	0.475667	0.634312	NA	R_dup3485	FALSE
0.217901	1.18445	4.99333	0.237205	0.812497	NA	R_dup3486	FALSE
4.12878	1.06901	1.55152	0.689007	0.490819	0.732761	R_dup3487	FALSE
0.32573	-1.87193	4.96843	-0.376764	0.706349	NA	T_dup1977	FALSE
0.244204	1.26747	4.98767	0.254121	0.799402	NA	T_dup1978	FALSE
2.25243	-3.1095	2.42923	-1.28003	0.200534	0.369788	T_dup1982	FALSE
0.244204	1.26747	4.98767	0.254121	0.799402	NA	R_dup3498	FALSE
2.25243	-3.1095	2.42923	-1.28003	0.200534	0.369788	R_dup3500	FALSE
0.226128	-1.60517	4.98441	-0.322037	0.747424	NA	R_dup3503	FALSE
0.32573	-1.87193	4.96843	-0.376764	0.706349	NA	R_dup3508	FALSE
1.83035	2.61715	2.55359	1.02489	0.305414	0.510587	R_dup3510	FALSE
2.88744	-1.68254	1.87568	-0.897031	0.369703	0.598408	R_dup3512	FALSE
1.77387	-2.77667	2.61506	-1.0618	0.288326	0.492219	T_dup1998	FALSE
0.814139	0.677523	3.75606	0.180381	0.856853	NA	T_dup7	FALSE
378.567	-5.79801	0.313232	-18.5102	1.70719e-76	3.59136e-75	T_dup2000	TRUE
0.244204	1.26747	4.98767	0.254121	0.799402	NA	T_dup2001	FALSE
56.6394	-7.94304	1.48547	-5.34714	8.93563e-08	2.45079e-07	T_dup2002	TRUE
0.462105	2.20996	4.64603	0.475667	0.634312	NA	T_dup2008	FALSE
0.244204	1.26747	4.98767	0.254121	0.799402	NA	T_dup2011	FALSE
0.226128	-1.60517	4.98441	-0.322037	0.747424	NA	T_dup2017	FALSE
0.226128	-1.60517	4.98441	-0.322037	0.747424	NA	R_dup3547	FALSE
1.47607	0.757738	2.49567	0.30362	0.761417	0.910785	T_dup2037	FALSE
24.9054	-5.73366	1.18667	-4.83172	1.35357e-06	3.50385e-06	T_dup2040	TRUE
0.796062	-1.20566	3.52989	-0.341558	0.732684	NA	R_dup3556	FALSE
1.58614	2.38321	2.68889	0.88632	0.375445	0.606148	T_dup2042	FALSE
0.452256	-2.44147	4.91275	-0.496966	0.619213	NA	T_dup2049	FALSE
0.244204	1.26747	4.98767	0.254121	0.799402	NA	T_dup2051	FALSE
0.32573	-1.87193	4.96843	-0.376764	0.706349	NA	R_dup3568	FALSE
417.157	-7.11003	0.42973	-16.5453	1.7302e-61	2.95115e-60	R_dup3572	TRUE
0.244204	1.26747	4.98767	0.254121	0.799402	NA	R_dup3574	FALSE
1.52868	0.824252	2.68349	0.307157	0.758724	0.910785	R_dup3575	FALSE
0.435802	2.13369	4.89804	0.435622	0.663111	NA	CTCF_dup471	FALSE
0.732613	2.8686	4.20623	0.681988	0.495247	NA	R_dup3577	FALSE
0.244204	1.26747	4.98767	0.254121	0.799402	NA	R_dup238	FALSE
0.932438	1.43784	3.28084	0.438253	0.661203	0.857024	R_dup3578	FALSE
1.14211	3.51704	3.19606	1.10043	0.271146	0.468052	R_dup3584	FALSE
0.769759	-1.27098	3.57135	-0.355883	0.721928	NA	R_dup3586	FALSE
0.226128	-1.60517	4.98441	-0.322037	0.747424	NA	R_dup3588	FALSE
383.131	-9.11278	0.848578	-10.7389	6.68463e-27	4.34019e-26	CTCF_dup478	TRUE
3.15034	-0.828656	1.74937	-0.473688	0.635722	0.842251	R_dup3591	FALSE
0.244204	1.26747	4.98767	0.254121	0.799402	NA	R_dup3592	FALSE
0.551858	-2.69551	4.33039	-0.622463	0.533637	NA	R_dup239	FALSE
0.462105	2.20996	4.64603	0.475667	0.634312	NA	R_dup3593	FALSE
1.69235	-1.43584	2.39575	-0.599329	0.548954	0.781542	R_dup3594	FALSE
0.796062	-1.20566	3.52989	-0.341558	0.732684	NA	R_dup3595	FALSE
2.61432	-1.38299	2.07552	-0.666337	0.505196	0.747898	R_dup3596	FALSE
0.444029	-0.186554	4.81623	-0.0387344	0.969102	NA	R_dup3597	FALSE
1.24994	1.65102	2.92994	0.563501	0.573094	0.80195	R_dup3599	FALSE
1.78372	-0.682781	2.27428	-0.300218	0.764011	0.912454	R_dup3601	FALSE
3.55099	0.0697553	1.67835	0.0415619	0.966848	0.986625	R_dup240	FALSE
0.226128	-1.60517	4.98441	-0.322037	0.747424	NA	R_dup3603	FALSE
4.96037	-0.760986	1.39643	-0.54495	0.585788	0.806914	T_dup2069	FALSE
0.678385	-3.02339	4.33175	-0.69796	0.485202	NA	TSS_dup126	FALSE
9.61532	-0.146533	1.02404	-0.143094	0.886216	0.968767	T_dup2071	FALSE
0.32573	-1.87193	4.96843	-0.376764	0.706349	NA	T_dup2073	FALSE
8.37623	0.459173	1.08085	0.424827	0.670962	0.86211	T_dup2075	FALSE
7.37872	0.191981	1.14634	0.167473	0.866998	0.963976	T_dup2080	FALSE
158.081	-5.58272	0.468295	-11.9214	9.15742e-33	7.34339e-32	T_dup38	TRUE
0.787835	0.620366	3.52859	0.175812	0.860442	NA	T_dup2090	FALSE
0.651459	-2.91487	4.42966	-0.658035	0.510515	NA	CTCF_dup490	FALSE
2.046	0.443994	2.15191	0.206326	0.836536	0.949246	R_dup3622	FALSE
0.678385	-3.02339	4.33175	-0.69796	0.485202	NA	R_dup3625	FALSE
3.9201	-0.91791	1.57981	-0.581025	0.561224	0.792722	R_dup241	FALSE
0.244204	1.26747	4.98767	0.254121	0.799402	NA	R_dup3632	FALSE
1.24009	-0.761727	2.69141	-0.283021	0.77716	0.914484	R_dup3639	FALSE
1.67589	0.203492	2.3459	0.0867435	0.930875	0.974274	R_dup3642	FALSE
0.777986	-3.2014	3.74856	-0.854035	0.393085	NA	R_dup3643	FALSE
3.5576	-1.5551	1.69597	-0.916936	0.359176	0.585077	R_dup3644	FALSE
1.19733	1.5582	3.23693	0.481383	0.630245	0.839306	R_dup3645	FALSE
0.452256	-2.44147	4.91275	-0.496966	0.619213	NA	R_dup3647	FALSE
1.44977	0.723281	2.53433	0.285393	0.775343	0.914484	R_dup3648	FALSE
0.226128	-1.60517	4.98441	-0.322037	0.747424	NA	R_dup3649	FALSE
1.15857	0.570846	2.94261	0.193993	0.846181	0.952086	R_dup3650	FALSE
3.46124	0.962154	1.73216	0.555465	0.578577	0.803629	T_dup2103	FALSE
51.9199	-5.44819	0.774301	-7.03627	1.97449e-12	7.27014e-12	R_dup3651	TRUE
1.04027	-0.183147	3.10927	-0.0589037	0.953029	0.979092	R_dup3654	FALSE
0.226128	-1.60517	4.98441	-0.322037	0.747424	NA	R_dup3655	FALSE
5.9772	1.80124	1.34418	1.34003	0.180235	0.339339	R_dup3657	FALSE
0.777986	-3.2014	3.74856	-0.854035	0.393085	NA	R_dup3659	FALSE
0.769759	-1.27098	3.57135	-0.355883	0.721928	NA	R_dup3663	FALSE
1.27624	1.68536	2.93705	0.573829	0.566084	0.795878	R_dup3665	FALSE
0.244204	1.26747	4.98767	0.254121	0.799402	NA	R_dup3666	FALSE
0.244204	1.26747	4.98767	0.254121	0.799402	NA	CTCF_dup506	FALSE
360.033	-0.506943	0.177209	-2.86071	0.00422693	0.00944624	R_dup242	FALSE
2.046	0.443994	2.15191	0.206326	0.836536	0.949246	R_dup3668	FALSE
2.87921	-1.11596	1.85553	-0.601426	0.547556	0.781542	R_dup3669	FALSE
5.21977	-5.94646	1.97239	-3.01484	0.00257112	0.00583053	R_dup3670	FALSE
0.444029	-0.186554	4.81623	-0.0387344	0.969102	NA	R_dup3672	FALSE
0.66193	0.762987	4.05767	0.188036	0.850849	NA	R_dup3673	FALSE
0.226128	-1.60517	4.98441	-0.322037	0.747424	NA	R_dup3675	FALSE
1.98355	-1.00464	2.3216	-0.432736	0.665207	0.85939	R_dup3676	FALSE
0.32573	-1.87193	4.96843	-0.376764	0.706349	NA	R_dup3677	FALSE
9.61657	0.850457	1.0723	0.793114	0.427711	0.67063	R_dup243	FALSE
0.226128	-1.60517	4.98441	-0.322037	0.747424	NA	R_dup3680	FALSE
449.856	-8.60718	0.663694	-12.9686	1.84382e-38	1.75511e-37	R_dup3681	TRUE
0.244204	1.26747	4.98767	0.254121	0.799402	NA	R_dup3685	FALSE
0.932438	1.43784	3.28084	0.438253	0.661203	0.857024	T_dup2121	FALSE
0.551858	-2.69551	4.33039	-0.622463	0.533637	NA	R_dup3687	FALSE
399.877	-4.9574	0.252638	-19.6225	9.92768e-86	2.39136e-84	R_dup244	TRUE
0.244204	1.26747	4.98767	0.254121	0.799402	NA	T_dup2131	FALSE
1.10372	-3.69563	3.25521	-1.1353	0.256251	0.448974	R_dup3699	FALSE
0.877588	-3.35567	3.58748	-0.935383	0.349591	NA	R_dup3708	FALSE
0.244204	1.26747	4.98767	0.254121	0.799402	NA	T_dup2148	FALSE
0.897908	3.17245	3.53566	0.89727	0.369575	NA	T_dup2159	FALSE
4.48181	-0.542857	1.46214	-0.371276	0.710432	0.885984	R_dup3743	FALSE
0.462105	2.20996	4.64603	0.475667	0.634312	NA	R_dup3745	FALSE
0.244204	1.26747	4.98767	0.254121	0.799402	NA	R_dup245	FALSE
0.244204	1.26747	4.98767	0.254121	0.799402	NA	R_dup3760	FALSE
0.569934	-0.358157	4.38043	-0.081763	0.934835	NA	R_dup3770	FALSE
0.244204	1.26747	4.98767	0.254121	0.799402	NA	R_dup3779	FALSE
0.462105	2.20996	4.64603	0.475667	0.634312	NA	R_dup3795	FALSE
8.33172	-6.6215	1.79194	-3.69517	0.000219741	0.00052037	R_dup3799	FALSE
0.462105	2.20996	4.64603	0.475667	0.634312	NA	R_dup3800	FALSE
1.32162	-2.26966	2.89755	-0.783305	0.433448	0.676097	T_dup2228	FALSE
6.26939	0.66652	1.26809	0.525608	0.59916	0.816717	R_dup3810	FALSE
0.543631	-0.437532	4.45888	-0.0981259	0.921832	NA	T_dup2241	FALSE
95.3153	-10.1324	1.4764	-6.86288	6.74847e-12	2.41028e-11	R_dup3822	TRUE
96.0851	-8.69997	1.45627	-5.97416	2.31281e-09	7.04787e-09	T_dup2245	TRUE
1.00574	1.19775	3.19547	0.374829	0.707788	0.884757	R_dup3830	FALSE
2.11893	4.40448	2.5636	1.71808	0.0857816	0.172906	T_dup2255	FALSE
0.462105	2.20996	4.64603	0.475667	0.634312	NA	T_dup2257	FALSE
7.30517	-0.490584	1.17374	-0.417966	0.675972	0.86445	T_dup2268	FALSE
1.11356	-0.443143	3.03576	-0.145974	0.883942	0.968411	R_dup3851	FALSE
0.244204	1.26747	4.98767	0.254121	0.799402	NA	R_dup3857	FALSE
0.98766	-0.313103	3.16826	-0.0988248	0.921277	0.973574	R_dup3864	FALSE
0.226128	-1.60517	4.98441	-0.322037	0.747424	NA	R_dup3881	FALSE
0.32573	-1.87193	4.96843	-0.376764	0.706349	NA	R_dup3885	FALSE
0.470333	-0.106397	4.70989	-0.0225902	0.981977	NA	R_dup3890	FALSE
0.217901	1.18445	4.99333	0.237205	0.812497	NA	T_dup2310	FALSE
9.43371	6.56215	1.74862	3.75276	0.000174901	0.00041512	R_dup3906	FALSE
1.13226	0.526079	2.9655	0.1774	0.859194	0.960052	T_dup2321	FALSE
0.32573	-1.87193	4.96843	-0.376764	0.706349	NA	T_dup2331	FALSE
0.680007	2.77007	3.94782	0.70167	0.482885	NA	R_dup3921	FALSE
1.14049	-0.60348	2.97581	-0.202795	0.839295	0.949246	R_dup3927	FALSE
0.932438	1.43784	3.28084	0.438253	0.661203	0.857024	R_dup3928	FALSE
1.80242	-0.0559956	2.43053	-0.0230384	0.98162	0.992827	R_dup3934	FALSE
0.70631	2.8194	3.89171	0.724462	0.468782	NA	R_dup3939	FALSE
0.761532	0.534553	3.85034	0.138833	0.889582	NA	T_dup2352	FALSE
0.904513	-3.438	3.85139	-0.892664	0.372037	NA	R_dup3940	FALSE
0.435802	2.13369	4.89804	0.435622	0.663111	NA	R_dup3944	FALSE
0.226128	-1.60517	4.98441	-0.322037	0.747424	NA	T_dup2362	FALSE
0.787835	0.620366	3.52859	0.175812	0.860442	NA	R_dup3952	FALSE
0.226128	-1.60517	4.98441	-0.322037	0.747424	NA	T_dup2365	FALSE
0.444029	-0.186554	4.81623	-0.0387344	0.969102	NA	R_dup3984	FALSE
0.217901	1.18445	4.99333	0.237205	0.812497	NA	R_dup3993	FALSE
1.20332	-3.80727	3.18852	-1.19405	0.232456	0.417482	R_dup3994	FALSE
0.714537	0.904073	3.94195	0.229347	0.818599	NA	R_dup3995	FALSE
0.488409	2.28314	4.88701	0.467186	0.640367	NA	R_dup4001	FALSE
0.226128	-1.60517	4.98441	-0.322037	0.747424	NA	WE_dup342	FALSE
10.7073	6.74322	1.71917	3.92237	8.76806e-05	0.000211042	T_dup2414	FALSE
0.551858	-2.69551	4.33039	-0.622463	0.533637	NA	R_dup4015	FALSE
0.470333	-0.106397	4.70989	-0.0225902	0.981977	NA	R_dup4020	FALSE
0.32573	-1.87193	4.96843	-0.376764	0.706349	NA	R_dup4031	FALSE
0.444029	-0.186554	4.81623	-0.0387344	0.969102	NA	R_dup4042	FALSE
0.32573	-1.87193	4.96843	-0.376764	0.706349	NA	R_dup4045	FALSE
0.932438	1.43784	3.28084	0.438253	0.661203	0.857024	R_dup4047	FALSE
0.226128	-1.60517	4.98441	-0.322037	0.747424	NA	R_dup4050	FALSE
0.470333	-0.106397	4.70989	-0.0225902	0.981977	NA	T_dup2456	FALSE
92.9733	-10.0945	1.47845	-6.82779	8.62334e-12	3.06085e-11	TSS_dup131	TRUE
3.06221	1.53974	1.82633	0.843078	0.399185	0.634253	R_dup4068	FALSE
1.46622	-1.13848	2.52247	-0.451336	0.651747	0.853468	R_dup26	FALSE
0.932438	1.43784	3.28084	0.438253	0.661203	0.857024	CTCF_dup532	FALSE
1.7285	0.269241	2.32477	0.115814	0.9078	0.971159	R_dup4082	FALSE
4.44466	0.14007	1.46971	0.0953048	0.924073	0.974274	R_dup4083	FALSE
209.327	-9.82835	1.43969	-6.82673	8.68706e-12	3.08173e-11	R_dup4084	TRUE
0.226128	-1.60517	4.98441	-0.322037	0.747424	NA	R_dup4088	FALSE
2.66954	-2.25055	2.01271	-1.11817	0.263496	0.457853	T_dup2490	FALSE
3.92172	0.123584	1.56089	0.079175	0.936893	0.974506	R_dup4103	FALSE
1.81227	1.5032	2.44351	0.615181	0.538435	0.776168	R_dup4109	FALSE
0.217901	1.18445	4.99333	0.237205	0.812497	NA	T_dup2498	FALSE
0.877588	-3.35567	3.58748	-0.935383	0.349591	NA	R_dup4113	FALSE
0.435802	2.13369	4.89804	0.435622	0.663111	NA	R_dup4123	FALSE
0.226128	-1.60517	4.98441	-0.322037	0.747424	NA	R_dup4127	FALSE
6.17154	-0.473491	1.29264	-0.366298	0.714143	0.888426	R_dup4129	FALSE
0.32573	-1.87193	4.96843	-0.376764	0.706349	NA	R_dup4130	FALSE
0.470333	-0.106397	4.70989	-0.0225902	0.981977	NA	R_dup4131	FALSE
0.226128	-1.60517	4.98441	-0.322037	0.747424	NA	R_dup4137	FALSE
0.551858	-2.69551	4.33039	-0.622463	0.533637	NA	R_dup4143	FALSE
8.28175	3.94456	1.47772	2.66935	0.00759984	0.0167936	T_dup2529	FALSE
0.226128	-1.60517	4.98441	-0.322037	0.747424	NA	R_dup4146	FALSE
0.32573	-1.87193	4.96843	-0.376764	0.706349	NA	R_dup4153	FALSE
84.1428	-8.50548	1.46049	-5.82373	5.75475e-09	1.71151e-08	R_dup4156	TRUE
1.7821	-4.40018	2.72544	-1.61448	0.106423	0.210741	R_dup4161	FALSE
1.62067	1.28338	2.55198	0.502895	0.615038	0.827084	R_dup4164	FALSE
0.217901	1.18445	4.99333	0.237205	0.812497	NA	R_dup4165	FALSE
0.226128	-1.60517	4.98441	-0.322037	0.747424	NA	R_dup4167	FALSE
0.226128	-1.60517	4.98441	-0.322037	0.747424	NA	R_dup4169	FALSE
0.777986	-3.2014	3.74856	-0.854035	0.393085	NA	R_dup4172	FALSE
7.11955	-4.88971	1.80921	-2.70268	0.00687831	0.0152281	R_dup4174	FALSE
0.226128	-1.60517	4.98441	-0.322037	0.747424	NA	R_dup4179	FALSE
0.651459	-2.91487	4.42966	-0.658035	0.510515	NA	T_dup2560	FALSE
0.32573	-1.87193	4.96843	-0.376764	0.706349	NA	T_dup2568	FALSE
114.441	-7.3644	0.880772	-8.3613	6.20319e-17	2.8513e-16	R_dup4189	TRUE
3.6223	0.398889	1.61939	0.246321	0.805434	0.931335	R_dup4190	FALSE
28.3521	-8.38377	1.55154	-5.40352	6.53455e-08	1.80954e-07	R_dup4191	TRUE
183.313	7.09088	0.685717	10.3408	4.60575e-25	2.81383e-24	R_dup4192	TRUE
1.61905	-1.266	2.78747	-0.454175	0.649703	0.853468	R_dup4194	FALSE
3.73997	0.720008	1.61721	0.445216	0.656164	0.857024	R_dup4195	FALSE
0.217901	1.18445	4.99333	0.237205	0.812497	NA	R_dup4196	FALSE
0.670158	-1.03403	4.0528	-0.255139	0.798615	NA	R_dup4198	FALSE
7.08727	-0.601106	1.19665	-0.502323	0.615441	0.827449	R_dup4201	FALSE
2.85416	3.15466	2.21693	1.42299	0.15474	0.296558	R_dup4202	FALSE
0.696461	-0.962551	3.99444	-0.240973	0.809576	NA	T_dup2582	FALSE
0.244204	1.26747	4.98767	0.254121	0.799402	NA	R_dup4204	FALSE
4.25568	-0.409784	1.49734	-0.273675	0.784334	0.921432	R_dup4205	FALSE
10.3822	-0.566822	0.97496	-0.58138	0.560985	0.792722	R_dup4207	FALSE
1.86488	1.54946	2.42337	0.639383	0.522574	0.765366	R_dup4212	FALSE
1.82872	-0.0235197	2.39187	-0.00983318	0.992154	0.996417	R_dup4213	FALSE
3.7482	0.347755	1.59597	0.217896	0.82751	0.945063	R_dup4214	FALSE
1.45799	-0.198865	2.48549	-0.0800105	0.936229	0.974506	R_dup254	FALSE
2.53316	-4.89114	2.41991	-2.02121	0.0432585	0.0901599	R_dup4218	FALSE
0.226128	-1.60517	4.98441	-0.322037	0.747424	NA	R_dup4220	FALSE
1.24994	1.65102	2.92994	0.563501	0.573094	0.80195	T_dup2599	FALSE
0.543631	-0.437532	4.45888	-0.0981259	0.921832	NA	R_dup255	FALSE
1.33209	-0.0866306	2.98387	-0.029033	0.976838	0.990811	R_dup4226	FALSE
3.91748	-0.441834	1.64909	-0.267925	0.788757	0.923191	R_dup4228	FALSE
4.36351	-0.771273	1.48719	-0.51861	0.604032	0.820148	R_dup4229	FALSE
6.09164	0.443068	1.28801	0.343995	0.73085	0.895495	R_dup4231	FALSE
132.85	-9.16945	1.44711	-6.33641	2.35186e-10	7.62331e-10	R_dup27	TRUE
2.85889	-5.06331	2.33587	-2.16763	0.0301868	0.0638007	CTCF_dup551	FALSE
0.226128	-1.60517	4.98441	-0.322037	0.747424	NA	T_dup2609	FALSE
0.226128	-1.60517	4.98441	-0.322037	0.747424	NA	R_dup4236	FALSE
8.80979	0.156134	1.05873	0.147472	0.882759	0.968411	R_dup4238	FALSE
2.56994	-2.19448	2.03688	-1.07737	0.281314	0.483885	R_dup4240	FALSE
4.19883	-1.00254	1.5441	-0.649271	0.516163	0.75968	R_dup4242	FALSE
3.34132	-0.520145	1.69734	-0.306446	0.759265	0.910785	T_dup2615	FALSE
0.32573	-1.87193	4.96843	-0.376764	0.706349	NA	R_dup4243	FALSE
1.54937	0.536494	2.62638	0.204272	0.838141	0.949246	R_dup4244	FALSE
2.02793	-0.246209	2.12444	-0.115894	0.907737	0.971159	T_dup2617	FALSE
4.96199	0.0601841	1.38556	0.0434365	0.965354	0.986488	R_dup256	FALSE
0.217901	1.18445	4.99333	0.237205	0.812497	NA	T_dup2618	FALSE
2.10945	-1.04669	2.13151	-0.491055	0.623388	0.833164	R_dup4247	FALSE
0.462105	2.20996	4.64603	0.475667	0.634312	NA	R_dup4248	FALSE
0.226128	-1.60517	4.98441	-0.322037	0.747424	NA	R_dup4249	FALSE
2.45289	1.79729	2.09487	0.857948	0.390921	0.625058	R_dup4252	FALSE
0.678385	-3.02339	4.33175	-0.69796	0.485202	NA	R_dup4253	FALSE
0.217901	1.18445	4.99333	0.237205	0.812497	NA	R_dup4255	FALSE
140.18	-7.66067	0.873696	-8.76812	1.81676e-18	8.95051e-18	R_dup257	TRUE
2.85914	-1.04675	1.90842	-0.548489	0.583356	0.806652	T_dup2625	FALSE
0.226128	-1.60517	4.98441	-0.322037	0.747424	NA	R_dup4256	FALSE
0.226128	-1.60517	4.98441	-0.322037	0.747424	NA	R_dup4257	FALSE
267.689	-7.36892	0.578922	-12.7287	4.09558e-37	3.75686e-36	R_dup4258	TRUE
1.30516	0.0693462	3.04234	0.0227937	0.981815	0.992827	R_dup4274	FALSE
2.04825	2.80027	2.46335	1.13677	0.255634	0.448974	R_dup4275	FALSE
0.777986	-3.2014	3.74856	-0.854035	0.393085	NA	R_dup4284	FALSE
31.7767	2.69813	0.638138	4.22813	2.35639e-05	5.8e-05	R_dup4285	FALSE
3.11357	-1.8278	1.82055	-1.00398	0.315387	0.52545	R_dup4286	FALSE
0.32573	-1.87193	4.96843	-0.376764	0.706349	NA	R_dup4287	FALSE
0.32573	-1.87193	4.96843	-0.376764	0.706349	NA	R_dup4288	FALSE
0.244204	1.26747	4.98767	0.254121	0.799402	NA	R_dup4290	FALSE
0.217901	1.18445	4.99333	0.237205	0.812497	NA	R_dup4292	FALSE
0.462105	2.20996	4.64603	0.475667	0.634312	NA	R_dup260	FALSE
1.16842	3.54667	3.17166	1.11824	0.263466	0.457853	R_dup4303	FALSE
3.40339	-1.02031	1.88644	-0.540866	0.5886	0.806914	T_dup2663	FALSE
0.444029	-0.186554	4.81623	-0.0387344	0.969102	NA	R_dup4304	FALSE
0.551858	-2.69551	4.33039	-0.622463	0.533637	NA	R_dup261	FALSE
1.34032	-1.07202	2.99655	-0.35775	0.72053	0.893724	R_dup4306	FALSE
0.470333	-0.106397	4.70989	-0.0225902	0.981977	NA	R_dup4308	FALSE
0.670158	-1.03403	4.0528	-0.255139	0.798615	NA	R_dup4309	FALSE
0.32573	-1.87193	4.96843	-0.376764	0.706349	NA	R_dup4312	FALSE
0.551858	-2.69551	4.33039	-0.622463	0.533637	NA	R_dup4316	FALSE
0.896286	-1.61329	3.61078	-0.446799	0.65502	NA	R_dup4317	FALSE
10.3762	-0.0736342	0.967738	-0.076089	0.939348	0.976161	R_dup262	FALSE
0.217901	1.18445	4.99333	0.237205	0.812497	NA	T_dup2676	FALSE
0.32573	-1.87193	4.96843	-0.376764	0.706349	NA	R_dup4321	FALSE
0.651459	-2.91487	4.42966	-0.658035	0.510515	NA	R_dup4322	FALSE
0.796062	-1.20566	3.52989	-0.341558	0.732684	NA	R_dup4323	FALSE
2.38058	-0.685491	2.00834	-0.341323	0.732861	0.895995	R_dup4324	FALSE
5.46498	-2.25453	1.45885	-1.54542	0.122245	0.23989	R_dup4326	FALSE
0.895664	-1.41235	3.64101	-0.387901	0.698089	NA	R_dup4327	FALSE
0.551858	-2.69551	4.33039	-0.622463	0.533637	NA	R_dup4329	FALSE
2.04002	4.355	2.5897	1.68166	0.0926342	0.18571	R_dup28	FALSE
0.226128	-1.60517	4.98441	-0.322037	0.747424	NA	R_dup4337	FALSE
94.4982	-7.67331	1.07071	-7.16655	7.69118e-13	2.88923e-12	R_dup4339	TRUE
0.452256	-2.44147	4.91275	-0.496966	0.619213	NA	R_dup4342	FALSE
3.41686	0.509606	1.76109	0.28937	0.772298	0.914484	R_dup4345	FALSE
0.244204	1.26747	4.98767	0.254121	0.799402	NA	E_dup380	FALSE
1.65557	-4.28063	2.79309	-1.53258	0.12538	0.244522	T_dup2700	FALSE
2.12591	-3.00118	2.46133	-1.21933	0.222717	0.402857	T_dup2706	FALSE
2.91374	-1.64701	1.87024	-0.880642	0.378512	0.610319	T_dup2707	FALSE
0.226128	-1.60517	4.98441	-0.322037	0.747424	NA	R_dup4362	FALSE
1.12179	-1.86949	3.10096	-0.602875	0.546592	0.780793	R_dup4365	FALSE
1.32162	-2.26966	2.89755	-0.783305	0.433448	0.676097	R_dup4367	FALSE
0.244204	1.26747	4.98767	0.254121	0.799402	NA	CTCF_dup573	FALSE
0.226128	-1.60517	4.98441	-0.322037	0.747424	NA	R_dup4370	FALSE
1.67365	-2.58747	2.67644	-0.966758	0.333665	0.550813	CTCF_dup574	FALSE
3.57405	-2.76009	1.82663	-1.51103	0.13078	0.254425	R_dup4388	FALSE
0.226128	-1.60517	4.98441	-0.322037	0.747424	NA	T_dup2726	FALSE
0.244204	1.26747	4.98767	0.254121	0.799402	NA	T_dup2730	FALSE
0.714537	0.904073	3.94195	0.229347	0.818599	NA	T_dup2733	FALSE
0.714537	0.904073	3.94195	0.229347	0.818599	NA	R_dup4398	FALSE
1.57629	0.350647	2.57032	0.136421	0.891488	0.968767	R_dup4400	FALSE
1.33209	-0.0866306	2.98387	-0.029033	0.976838	0.990811	T_dup2736	FALSE
8.98294	0.685182	1.0488	0.653301	0.513562	0.756468	R_dup4403	FALSE
1.7821	-4.40018	2.72544	-1.61448	0.106423	0.210741	R_dup4406	FALSE
0.32573	-1.87193	4.96843	-0.376764	0.706349	NA	R_dup4408	FALSE
1.37485	-2.28686	3.09013	-0.740053	0.459268	0.702992	R_dup4409	FALSE
0.651459	-2.91487	4.42966	-0.658035	0.510515	NA	T_dup2748	FALSE
1.35777	0.172458	2.77514	0.0621436	0.950448	0.979092	T_dup2749	FALSE
0.444029	-0.186554	4.81623	-0.0387344	0.969102	NA	T_dup39	FALSE
0.670158	-1.03403	4.0528	-0.255139	0.798615	NA	T_dup2755	FALSE
0.32573	-1.87193	4.96843	-0.376764	0.706349	NA	R_dup4421	FALSE
0.906135	1.39125	3.31134	0.420147	0.674378	NA	R_dup4424	FALSE
1.16842	3.54667	3.17166	1.11824	0.263466	0.457853	R_dup4427	FALSE
3.41163	1.73593	1.81504	0.956417	0.338862	0.558662	R_dup4428	FALSE
0.879831	1.34383	3.62456	0.370756	0.710819	NA	R_dup4429	FALSE
3.64673	-2.77064	1.83346	-1.51116	0.130748	0.254425	R_dup4430	FALSE
5.47508	-0.413825	1.35171	-0.306149	0.759492	0.910785	R_dup4440	FALSE
2.19858	-3.0235	2.68795	-1.12483	0.26066	0.455811	R_dup4442	FALSE
0.761532	0.534553	3.85034	0.138833	0.889582	NA	R_dup4443	FALSE
65.1273	-9.58122	1.49236	-6.42016	1.36129e-10	4.48386e-10	R_dup4446	TRUE
0.777986	-3.2014	3.74856	-0.854035	0.393085	NA	R_dup4450	FALSE
0.226128	-1.60517	4.98441	-0.322037	0.747424	NA	R_dup4457	FALSE
3.05897	-1.23921	1.84107	-0.67309	0.50089	0.743618	R_dup4458	FALSE
9.65036	2.29516	1.10683	2.07364	0.038113	0.0798576	R_dup4462	FALSE
1.01396	-0.245764	2.9393	-0.0836132	0.933364	0.974274	R_dup4467	FALSE
1.32984	-3.97056	3.02699	-1.31172	0.189615	0.353102	R_dup4468	FALSE
1.80018	-2.7314	2.60188	-1.04978	0.293819	0.494868	R_dup263	FALSE
0.226128	-1.60517	4.98441	-0.322037	0.747424	NA	R_dup4471	FALSE
2.35366	-0.610144	1.99875	-0.305262	0.760167	0.910785	R_dup4473	FALSE
0.435802	2.13369	4.89804	0.435622	0.663111	NA	R_dup4475	FALSE
0.906135	1.39125	3.31134	0.420147	0.674378	NA	R_dup4476	FALSE
0.462105	2.20996	4.64603	0.475667	0.634312	NA	R_dup4480	FALSE
0.462105	2.20996	4.64603	0.475667	0.634312	NA	R_dup4481	FALSE
0.217901	1.18445	4.99333	0.237205	0.812497	NA	R_dup4487	FALSE
1.53952	-1.30882	2.61237	-0.501009	0.616365	0.82781	R_dup4488	FALSE
4.78847	0.232193	1.42857	0.162535	0.870884	0.965254	R_dup4490	FALSE
177.105	-9.58276	1.44093	-6.6504	2.92306e-11	1.00234e-10	R_dup4491	TRUE
3.34954	-0.93828	1.69469	-0.553658	0.579813	0.803629	R_dup4492	FALSE
4.48181	-0.542857	1.46214	-0.371276	0.710432	0.885984	R_dup4493	FALSE
2.10347	1.5168	2.2358	0.678412	0.49751	0.739474	R_dup265	FALSE
0.924211	3.20999	3.47335	0.924177	0.355394	NA	R_dup4496	FALSE
0.777986	-3.2014	3.74856	-0.854035	0.393085	NA	R_dup4498	FALSE
0.244204	1.26747	4.98767	0.254121	0.799402	NA	R_dup4499	FALSE
0.680007	2.77007	3.94782	0.70167	0.482885	NA	R_dup4500	FALSE
7.52307	-0.388005	1.15445	-0.336096	0.736799	0.899176	R_dup4501	FALSE
1.03204	1.24543	3.16958	0.392931	0.69437	0.879289	R_dup4504	FALSE
0.732613	2.8686	4.20623	0.681988	0.495247	NA	R_dup266	FALSE
0.543631	-0.437532	4.45888	-0.0981259	0.921832	NA	R_dup4507	FALSE
0.897908	3.17245	3.53566	0.89727	0.369575	NA	R_dup4509	FALSE
0.444029	-0.186554	4.81623	-0.0387344	0.969102	NA	R_dup4510	FALSE
4.69148	-0.097935	1.43828	-0.0680916	0.945713	0.979092	R_dup4514	FALSE
1.17664	1.8621	3.0174	0.617121	0.537155	0.775512	R_dup4518	FALSE
0.678385	-3.02339	4.33175	-0.69796	0.485202	NA	R_dup4525	FALSE
54.2894	-9.31857	1.50179	-6.20499	5.47006e-10	1.7278e-09	R_dup4529	TRUE
1.59212	-1.19144	2.57891	-0.461994	0.644085	0.849315	R_dup4532	FALSE
0.977189	-3.50058	3.76003	-0.931	0.351854	0.575633	R_dup4533	FALSE
0.688234	0.832882	3.69858	0.22519	0.821832	NA	R_dup4535	FALSE
0.226128	-1.60517	4.98441	-0.322037	0.747424	NA	R_dup4538	FALSE
1.65557	-4.28063	2.79309	-1.53258	0.12538	0.244522	R_dup4540	FALSE
0.32573	-1.87193	4.96843	-0.376764	0.706349	NA	R_dup4542	FALSE
0.906135	1.39125	3.31134	0.420147	0.674378	NA	R_dup4545	FALSE
0.226128	-1.60517	4.98441	-0.322037	0.747424	NA	R_dup4549	FALSE
0.32573	-1.87193	4.96843	-0.376764	0.706349	NA	R_dup4555	FALSE
1.72027	1.09472	2.35533	0.464783	0.642087	0.848097	R_dup267	FALSE
0.651459	-2.91487	4.42966	-0.658035	0.510515	NA	R_dup4560	FALSE
0.217901	1.18445	4.99333	0.237205	0.812497	NA	R_dup4565	FALSE
0.488409	2.28314	4.88701	0.467186	0.640367	NA	R_dup4569	FALSE
0.680007	2.77007	3.94782	0.70167	0.482885	NA	R_dup4571	FALSE
5.96075	2.599	1.44879	1.79391	0.0728283	0.148216	R_dup268	FALSE
2.04438	-1.70549	2.33153	-0.731491	0.464479	0.708735	R_dup4575	FALSE
0.226128	-1.60517	4.98441	-0.322037	0.747424	NA	R_dup4578	FALSE
8.16531	-0.974077	1.10208	-0.883857	0.376773	0.608137	R_dup4580	FALSE
1.36662	-1.01345	2.77679	-0.364971	0.715133	0.888426	R_dup4582	FALSE
0.444029	-0.186554	4.81623	-0.0387344	0.969102	NA	R_dup4584	FALSE
0.897908	3.17245	3.53566	0.89727	0.369575	NA	R_dup269	FALSE
1.56582	-1.24856	2.44893	-0.509837	0.610166	0.822811	R_dup4587	FALSE
18.0848	-7.7288	1.61697	-4.77981	1.75461e-06	4.52343e-06	R_dup4589	TRUE
6.01746	-2.46348	1.3796	-1.78564	0.0741573	0.150775	R_dup4602	FALSE
1.11356	-0.443143	3.03576	-0.145974	0.883942	0.968411	R_dup270	FALSE
2.38881	-1.28881	2.06015	-0.62559	0.531584	0.775144	R_dup4603	FALSE
0.551858	-2.69551	4.33039	-0.622463	0.533637	NA	R_dup4604	FALSE
1.58614	2.38321	2.68889	0.88632	0.375445	0.606148	R_dup4608	FALSE
1.05834	1.27963	3.39448	0.376974	0.706193	0.884757	R_dup4609	FALSE
0.226128	-1.60517	4.98441	-0.322037	0.747424	NA	R_dup4617	FALSE
0.787835	0.620366	3.52859	0.175812	0.860442	NA	R_dup4618	FALSE
0.769759	-1.27098	3.57135	-0.355883	0.721928	NA	E_dup411	FALSE
2.10783	-4.63663	2.56391	-1.80842	0.0705415	0.143748	T_dup2885	FALSE
0.888059	-0.0883922	3.55304	-0.0248779	0.980152	NA	R_dup4639	FALSE
1.17664	1.8621	3.0174	0.617121	0.537155	0.775512	T_dup2916	FALSE
0.680007	2.77007	3.94782	0.70167	0.482885	NA	R_dup4668	FALSE
1.03204	1.24543	3.16958	0.392931	0.69437	0.879289	T_dup2939	FALSE
0.569934	-0.358157	4.38043	-0.081763	0.934835	NA	R_dup4689	FALSE
0.226128	-1.60517	4.98441	-0.322037	0.747424	NA	R_dup4699	FALSE
0.226128	-1.60517	4.98441	-0.322037	0.747424	NA	R_dup4729	FALSE
0.569934	-0.358157	4.38043	-0.081763	0.934835	NA	R_dup4743	FALSE
260.724	-8.55689	0.855171	-10.0061	1.43342e-23	8.32994e-23	R_dup4749	TRUE
0.914362	-0.0274513	3.2595	-0.00842193	0.99328	NA	R_dup272	FALSE
1.35677	-4.02225	3.29614	-1.22029	0.222355	0.402317	R_dup4756	FALSE
0.462105	2.20996	4.64603	0.475667	0.634312	NA	R_dup4757	FALSE
1.00411	-3.57498	3.39052	-1.05441	0.291697	0.492219	R_dup4759	FALSE
4.60011	-0.335488	1.45269	-0.230943	0.817359	0.938337	R_dup4761	FALSE
0.32573	-1.87193	4.96843	-0.376764	0.706349	NA	T_dup3019	FALSE
0.244204	1.26747	4.98767	0.254121	0.799402	NA	R_dup4762	FALSE
2.94167	-0.0795071	1.85814	-0.0427886	0.96587	0.986488	R_dup4763	FALSE
0.879831	1.34383	3.62456	0.370756	0.710819	NA	R_dup4765	FALSE
0.244204	1.26747	4.98767	0.254121	0.799402	NA	R_dup4766	FALSE
0.32573	-1.87193	4.96843	-0.376764	0.706349	NA	R_dup273	FALSE
0.670158	-1.03403	4.0528	-0.255139	0.798615	NA	R_dup4769	FALSE
6.55573	0.394686	1.23308	0.320081	0.748907	0.906299	R_dup4770	FALSE
0.452256	-2.44147	4.91275	-0.496966	0.619213	NA	R_dup4772	FALSE
0.244204	1.26747	4.98767	0.254121	0.799402	NA	R_dup4773	FALSE
0.696461	-0.962551	3.99444	-0.240973	0.809576	NA	R_dup4774	FALSE
6.78374	1.81514	1.28903	1.40815	0.159088	0.304151	R_dup29	FALSE
3.69235	-2.15192	1.72484	-1.24761	0.212175	0.387117	R_dup4775	FALSE
15.2862	0.615015	0.812289	0.757139	0.448967	0.692022	R_dup4780	FALSE
1.56807	1.22959	2.61595	0.470037	0.638328	0.844902	R_dup4781	FALSE
2.091	0.981027	2.27191	0.431808	0.665881	0.859909	R_dup274	FALSE
171.527	7.31528	0.760564	9.61823	6.69716e-22	3.70103e-21	R_dup4782	TRUE
0.551858	-2.69551	4.33039	-0.622463	0.533637	NA	R_dup4784	FALSE
0.452256	-2.44147	4.91275	-0.496966	0.619213	NA	R_dup4785	FALSE
0.32573	-1.87193	4.96843	-0.376764	0.706349	NA	R_dup4786	FALSE
0.226128	-1.60517	4.98441	-0.322037	0.747424	NA	R_dup4787	FALSE
0.488409	2.28314	4.88701	0.467186	0.640367	NA	T_dup3043	FALSE
2.10945	-1.04669	2.13151	-0.491055	0.623388	0.833164	R_dup275	FALSE
0.32573	-1.87193	4.96843	-0.376764	0.706349	NA	T_dup3045	FALSE
0.32573	-1.87193	4.96843	-0.376764	0.706349	NA	R_dup4789	FALSE
3.01234	-5.15976	2.29894	-2.24441	0.0248059	0.0527282	R_dup4794	FALSE
12.9457	-5.80346	1.66888	-3.47746	0.000506184	0.00118141	R_dup4797	FALSE
0.688234	0.832882	3.69858	0.22519	0.821832	NA	R_dup4798	FALSE
0.226128	-1.60517	4.98441	-0.322037	0.747424	NA	R_dup4799	FALSE
3.91474	5.29312	2.11253	2.50559	0.0122249	0.0265581	R_dup4800	FALSE
0.244204	1.26747	4.98767	0.254121	0.799402	NA	R_dup277	FALSE
3.42945	-3.81168	2.13948	-1.78159	0.0748158	0.151918	R_dup4808	FALSE
0.226128	-1.60517	4.98441	-0.322037	0.747424	NA	R_dup4809	FALSE
9.27351	-0.364385	1.0507	-0.346801	0.728741	0.895495	R_dup278	FALSE
1.88332	-0.784646	2.26393	-0.346586	0.728902	0.895495	R_dup4813	FALSE
0.244204	1.26747	4.98767	0.254121	0.799402	NA	R_dup4815	FALSE
1.38469	-0.00305508	2.71811	-0.00112397	0.999103	0.99942	R_dup4818	FALSE
7.6946	-0.283409	1.12272	-0.25243	0.800709	0.931135	R_dup4820	FALSE
0.462105	2.20996	4.64603	0.475667	0.634312	NA	T_dup3075	FALSE
0.895664	-1.41235	3.64101	-0.387901	0.698089	NA	R_dup4821	FALSE
0.796062	-1.20566	3.52989	-0.341558	0.732684	NA	R_dup279	FALSE
5.3771	0.36775	1.35048	0.272311	0.785383	0.921589	R_dup4822	FALSE
1.49415	1.99843	2.74884	0.72701	0.46722	0.710512	R_dup4826	FALSE
2.19061	0.842242	2.09202	0.402597	0.687245	0.874405	R_dup4827	FALSE
2.96859	-0.155814	1.78888	-0.0871013	0.930591	0.974274	R_dup4828	FALSE
1.89379	0.517037	2.24004	0.230816	0.817458	0.938337	R_dup4829	FALSE
0.452256	-2.44147	4.91275	-0.496966	0.619213	NA	R_dup4830	FALSE
0.217901	1.18445	4.99333	0.237205	0.812497	NA	R_dup4836	FALSE
0.244204	1.26747	4.98767	0.254121	0.799402	NA	R_dup4840	FALSE
0.435802	2.13369	4.89804	0.435622	0.663111	NA	R_dup30	FALSE
135.405	-5.36739	0.474735	-11.3061	1.22448e-29	8.77154e-29	R_dup4841	TRUE
0.888059	-0.0883922	3.55304	-0.0248779	0.980152	NA	R_dup4843	FALSE
0.688234	0.832882	3.69858	0.22519	0.821832	NA	R_dup4844	FALSE
1.23024	-3.87129	3.14333	-1.23159	0.218103	0.395871	R_dup4847	FALSE
0.452256	-2.44147	4.91275	-0.496966	0.619213	NA	R_dup4848	FALSE
0.32573	-1.87193	4.96843	-0.376764	0.706349	NA	R_dup4849	FALSE
0.696461	-0.962551	3.99444	-0.240973	0.809576	NA	R_dup281	FALSE
0.226128	-1.60517	4.98441	-0.322037	0.747424	NA	R_dup4854	FALSE
3.06819	-0.225332	1.76268	-0.127834	0.89828	0.971144	R_dup4855	FALSE
0.32573	-1.87193	4.96843	-0.376764	0.706349	NA	R_dup4860	FALSE
1.75518	-4.35599	2.75653	-1.58024	0.114051	0.224649	R_dup4861	FALSE
7.69497	-1.0423	1.1424	-0.912376	0.361571	0.587603	R_dup4867	FALSE
2.36313	4.56137	2.47927	1.83981	0.0657968	0.134645	R_dup4872	FALSE
2.24421	-1.96061	2.14382	-0.91454	0.360433	0.586261	R_dup282	FALSE
0.217901	1.18445	4.99333	0.237205	0.812497	NA	T_dup3123	FALSE
1.04027	-0.183147	3.10927	-0.0589037	0.953029	0.979092	T_dup3124	FALSE
0.226128	-1.60517	4.98441	-0.322037	0.747424	NA	R_dup4877	FALSE
2.14398	-1.78224	2.2886	-0.778744	0.43613	0.678771	R_dup4880	FALSE
2.40851	1.05101	2.00359	0.524561	0.599888	0.817158	R_dup4882	FALSE
0.217901	1.18445	4.99333	0.237205	0.812497	NA	R_dup4885	FALSE
0.470333	-0.106397	4.70989	-0.0225902	0.981977	NA	R_dup4886	FALSE
2.93568	1.9172	2.02323	0.947591	0.343338	0.56545	R_dup4887	FALSE
1.00411	-3.57498	3.39052	-1.05441	0.291697	0.492219	R_dup283	FALSE
0.226128	-1.60517	4.98441	-0.322037	0.747424	NA	R_dup4889	FALSE
1.25817	0.362804	2.68015	0.135367	0.892322	0.968767	R_dup4891	FALSE
0.244204	1.26747	4.98767	0.254121	0.799402	NA	R_dup4894	FALSE
0.217901	1.18445	4.99333	0.237205	0.812497	NA	R_dup4895	FALSE
0.670158	-1.03403	4.0528	-0.255139	0.798615	NA	R_dup4898	FALSE
629.686	1.13141	0.136752	8.27348	1.30106e-16	5.89444e-16	R_dup4899	FALSE
12.5205	-7.20528	1.68022	-4.2883	1.80044e-05	4.44893e-05	CTCF_dup615	FALSE
0.470333	-0.106397	4.70989	-0.0225902	0.981977	NA	R_dup4902	FALSE
0.452256	-2.44147	4.91275	-0.496966	0.619213	NA	R_dup284	FALSE
0.551858	-2.69551	4.33039	-0.622463	0.533637	NA	R_dup4903	FALSE
0.551858	-2.69551	4.33039	-0.622463	0.533637	NA	R_dup4904	FALSE
2.27051	-1.90681	2.24328	-0.850008	0.39532	0.629064	R_dup4905	FALSE
0.488409	2.28314	4.88701	0.467186	0.640367	NA	R_dup4906	FALSE
8.20533	0.347915	1.10089	0.316031	0.751979	0.906756	R_dup4910	FALSE
9.57194	0.149841	1.01007	0.148347	0.882069	0.968411	R_dup4911	FALSE
1.19509	-2.06869	3.27338	-0.631975	0.527403	0.770473	R_dup4914	FALSE
85.3481	-5.9354	0.680132	-8.72684	2.61877e-18	1.28117e-17	R_dup285	TRUE
0.244204	1.26747	4.98767	0.254121	0.799402	NA	WE_dup388	FALSE
0.777986	-3.2014	3.74856	-0.854035	0.393085	NA	R_dup4915	FALSE
0.769759	-1.27098	3.57135	-0.355883	0.721928	NA	R_dup4917	FALSE
1.5839	-0.29148	2.42117	-0.120388	0.904175	0.971144	R_dup4918	FALSE
374.774	-8.34265	0.665629	-12.5335	4.89679e-36	4.37729e-35	R_dup4919	TRUE
2	-2.97543	2.51824	-1.18155	0.237385	0.425365	R_dup4921	FALSE
0.444029	-0.186554	4.81623	-0.0387344	0.969102	NA	WE_dup389	FALSE
2.03017	1.71322	2.346	0.730273	0.465223	0.709356	R_dup4922	FALSE
3.75867	1.00228	1.63324	0.613678	0.539428	0.777244	R_dup4923	FALSE
0.226128	-1.60517	4.98441	-0.322037	0.747424	NA	T_dup3163	FALSE
2.4358	-1.43389	2.13895	-0.670368	0.502623	0.744789	T_dup3164	FALSE
0.678385	-3.02339	4.33175	-0.69796	0.485202	NA	R_dup4935	FALSE
0.217901	1.18445	4.99333	0.237205	0.812497	NA	T_dup3178	FALSE
0.217901	1.18445	4.99333	0.237205	0.812497	NA	R_dup4939	FALSE
0.435802	2.13369	4.89804	0.435622	0.663111	NA	T_dup3179	FALSE
7.14811	-0.776732	1.2487	-0.622034	0.53392	0.775512	T_dup3181	FALSE
2.18275	-1.17602	2.29444	-0.512553	0.608264	0.822811	R_dup4944	FALSE
0.670158	-1.03403	4.0528	-0.255139	0.798615	NA	T_dup3186	FALSE
0.244204	1.26747	4.98767	0.254121	0.799402	NA	R_dup4948	FALSE
0.32573	-1.87193	4.96843	-0.376764	0.706349	NA	R_dup4950	FALSE
1.10372	-3.69563	3.25521	-1.1353	0.256251	0.448974	T_dup3190	FALSE
0.32573	-1.87193	4.96843	-0.376764	0.706349	NA	T_dup3196	FALSE
0.470333	-0.106397	4.70989	-0.0225902	0.981977	NA	T_dup3198	FALSE
0.226128	-1.60517	4.98441	-0.322037	0.747424	NA	T_dup3200	FALSE
1.41262	3.81948	2.95944	1.29061	0.196839	0.364724	R_dup4955	FALSE
0.551858	-2.69551	4.33039	-0.622463	0.533637	NA	T_dup3205	FALSE
0.543631	-0.437532	4.45888	-0.0981259	0.921832	NA	R_dup4967	FALSE
0.217901	1.18445	4.99333	0.237205	0.812497	NA	T_dup3215	FALSE
0.226128	-1.60517	4.98441	-0.322037	0.747424	NA	R_dup4977	FALSE
1.85441	0.168039	2.44688	0.0686747	0.945249	0.979092	R_dup4979	FALSE
292.81	-7.98319	0.67058	-11.9049	1.11591e-32	8.93722e-32	T_dup3223	TRUE
0.217901	1.18445	4.99333	0.237205	0.812497	NA	T_dup3226	FALSE
2.40028	1.7627	2.07778	0.848358	0.396239	0.630207	T_dup3229	FALSE
4.18525	5.38816	2.07861	2.59219	0.00953673	0.0209489	R_dup4995	FALSE
0.217901	1.18445	4.99333	0.237205	0.812497	NA	T_dup3236	FALSE
0.796062	-1.20566	3.52989	-0.341558	0.732684	NA	R_dup5000	FALSE
2.59848	-0.378012	1.92262	-0.196613	0.844131	0.952086	R_dup5001	FALSE
0.244204	1.26747	4.98767	0.254121	0.799402	NA	R_dup5002	FALSE
2.138	0.797013	2.10537	0.378562	0.705013	0.884757	R_dup31	FALSE
3.05398	2.20517	1.91785	1.14981	0.250221	0.444423	T_dup3240	FALSE
0.244204	1.26747	4.98767	0.254121	0.799402	NA	R_dup5007	FALSE
0.226128	-1.60517	4.98441	-0.322037	0.747424	NA	R_dup5008	FALSE
0.244204	1.26747	4.98767	0.254121	0.799402	NA	R_dup5023	FALSE
0.226128	-1.60517	4.98441	-0.322037	0.747424	NA	R_dup5051	FALSE
1.17664	1.8621	3.0174	0.617121	0.537155	0.775512	R_dup286	FALSE
6.55636	0.341598	1.21534	0.281072	0.778655	0.915784	T_dup3283	FALSE
0.244204	1.26747	4.98767	0.254121	0.799402	NA	R_dup5057	FALSE
0.32573	-1.87193	4.96843	-0.376764	0.706349	NA	R_dup5058	FALSE
1.21379	-0.823428	2.88819	-0.285102	0.775566	0.914484	R_dup5060	FALSE
1.17664	1.8621	3.0174	0.617121	0.537155	0.775512	R_dup5103	FALSE
9.13204	5.00052	1.69363	2.95254	0.00315167	0.00711635	R_dup5110	FALSE
0.226128	-1.60517	4.98441	-0.322037	0.747424	NA	R_dup5144	FALSE
0.914362	-0.0274513	3.2595	-0.00842193	0.99328	NA	T_dup3366	FALSE
1.47445	-2.40003	2.80762	-0.854828	0.392646	0.626072	R_dup5148	FALSE
0.696461	-0.962551	3.99444	-0.240973	0.809576	NA	R_dup5151	FALSE
1.2664	-0.699336	2.843	-0.245985	0.805694	0.931335	R_dup5152	FALSE
1.47445	-2.40003	2.80762	-0.854828	0.392646	0.626072	R_dup5158	FALSE
0.452256	-2.44147	4.91275	-0.496966	0.619213	NA	R_dup5180	FALSE
1.411	0.0497737	2.92346	0.0170256	0.986416	0.994452	R_dup5188	FALSE
1.24009	-0.761727	2.69141	-0.283021	0.77716	0.914484	R_dup5235	FALSE
0.226128	-1.60517	4.98441	-0.322037	0.747424	NA	CTCF_dup646	FALSE
0.470333	-0.106397	4.70989	-0.0225902	0.981977	NA	R_dup5256	FALSE
0.226128	-1.60517	4.98441	-0.322037	0.747424	NA	R_dup5270	FALSE
1.10372	-3.69563	3.25521	-1.1353	0.256251	0.448974	R_dup5272	FALSE
10.2861	-6.91902	1.7288	-4.00222	6.27507e-05	0.00015214	E_dup442	FALSE
1.56582	-1.24856	2.44893	-0.509837	0.610166	0.822811	R_dup5280	FALSE
0.217901	1.18445	4.99333	0.237205	0.812497	NA	R_dup287	FALSE
1.00574	1.19775	3.19547	0.374829	0.707788	0.884757	R_dup5289	FALSE
0.217901	1.18445	4.99333	0.237205	0.812497	NA	R_dup5290	FALSE
0.32573	-1.87193	4.96843	-0.376764	0.706349	NA	R_dup5292	FALSE
0.932438	1.43784	3.28084	0.438253	0.661203	0.857024	R_dup5293	FALSE
161.112	-8.44526	1.04857	-8.05405	8.01013e-16	3.50077e-15	R_dup5297	TRUE
0.470333	-0.106397	4.70989	-0.0225902	0.981977	NA	R_dup5300	FALSE
2.97121	-0.768604	1.94997	-0.394161	0.693462	0.879289	R_dup5302	FALSE
0.32573	-1.87193	4.96843	-0.376764	0.706349	NA	R_dup5303	FALSE
0.226128	-1.60517	4.98441	-0.322037	0.747424	NA	R_dup5307	FALSE
0.226128	-1.60517	4.98441	-0.322037	0.747424	NA	R_dup5308	FALSE
0.488409	2.28314	4.88701	0.467186	0.640367	NA	R_dup5309	FALSE
4.62417	-1.19349	1.4732	-0.810134	0.417863	0.656984	R_dup5311	FALSE
0.932438	1.43784	3.28084	0.438253	0.661203	0.857024	R_dup5316	FALSE
0.688234	0.832882	3.69858	0.22519	0.821832	NA	R_dup5318	FALSE
1.15857	0.570846	2.94261	0.193993	0.846181	0.952086	R_dup5320	FALSE
0.32573	-1.87193	4.96843	-0.376764	0.706349	NA	R_dup5323	FALSE
0.462105	2.20996	4.64603	0.475667	0.634312	NA	R_dup5326	FALSE
0.678385	-3.02339	4.33175	-0.69796	0.485202	NA	R_dup5328	FALSE
2.78721	-1.54434	1.93677	-0.79738	0.42523	0.667403	R_dup5329	FALSE
0.914362	-0.0274513	3.2595	-0.00842193	0.99328	NA	R_dup5331	FALSE
3.21155	-5.24155	2.24165	-2.33826	0.0193739	0.0414892	R_dup290	FALSE
0.488409	2.28314	4.88701	0.467186	0.640367	NA	R_dup5332	FALSE
1.32984	-3.97056	3.02699	-1.31172	0.189615	0.353102	R_dup5333	FALSE
4.49166	0.0630639	1.45943	0.0432112	0.965533	0.986488	R_dup5334	FALSE
2.03615	-0.922762	2.1515	-0.428893	0.668001	0.859919	R_dup4	FALSE
2.20743	-4.69569	2.52641	-1.85864	0.0630786	0.129292	R_dup5336	FALSE
7.15322	0.249059	1.183	0.210532	0.833253	0.949246	R_dup5337	FALSE
2.62678	-0.969851	2.08083	-0.466089	0.641152	0.848097	R_dup5344	FALSE
0.651459	-2.91487	4.42966	-0.658035	0.510515	NA	R_dup5345	FALSE
0.551858	-2.69551	4.33039	-0.622463	0.533637	NA	R_dup5347	FALSE
0.551858	-2.69551	4.33039	-0.622463	0.533637	NA	T_dup3505	FALSE
6.9039	-3.18736	1.39308	-2.28799	0.0221378	0.0472159	R_dup5348	FALSE
67.1609	-6.58936	0.915915	-7.19429	6.27884e-13	2.37138e-12	R_dup5350	TRUE
0.551858	-2.69551	4.33039	-0.622463	0.533637	NA	R_dup5352	FALSE
0.462105	2.20996	4.64603	0.475667	0.634312	NA	R_dup5354	FALSE
0.217901	1.18445	4.99333	0.237205	0.812497	NA	T_dup3510	FALSE
0.217901	1.18445	4.99333	0.237205	0.812497	NA	R_dup5357	FALSE
18.7279	-5.32671	1.24203	-4.28872	1.79707e-05	4.44409e-05	R_dup5358	FALSE
56.1792	-9.37112	1.49878	-6.25248	4.03988e-10	1.28506e-09	R_dup5359	TRUE
88.3138	-6.97741	0.89505	-7.79555	6.41283e-15	2.71803e-14	R_dup5360	TRUE
0.244204	1.26747	4.98767	0.254121	0.799402	NA	R_dup5361	FALSE
0.551858	-2.69551	4.33039	-0.622463	0.533637	NA	CTCF_dup666	FALSE
0.217901	1.18445	4.99333	0.237205	0.812497	NA	R_dup5364	FALSE
1.43929	-1.03679	2.75385	-0.376487	0.706555	0.884757	T_dup3515	FALSE
566.737	8.72638	0.660216	13.2175	6.95604e-40	7.00152e-39	R_dup5375	TRUE
0.651459	-2.91487	4.42966	-0.658035	0.510515	NA	R_dup5376	FALSE
1.2664	-0.699336	2.843	-0.245985	0.805694	0.931335	R_dup5377	FALSE
28.3236	4.33908	0.853817	5.08197	3.73534e-07	9.92161e-07	R_dup5378	TRUE
0.777986	-3.2014	3.74856	-0.854035	0.393085	NA	R_dup5379	FALSE
174.907	-6.74214	0.593501	-11.36	6.6182e-30	4.78985e-29	T_dup42	TRUE
0.244204	1.26747	4.98767	0.254121	0.799402	NA	T_dup3526	FALSE
283.481	-8.26306	0.746987	-11.0619	1.92067e-28	1.30337e-27	T_dup3527	TRUE
2.81576	-0.0221398	1.83051	-0.0120949	0.99035	0.995397	R_dup5385	FALSE
1.11356	-0.443143	3.03576	-0.145974	0.883942	0.968411	R_dup5386	FALSE
0.32573	-1.87193	4.96843	-0.376764	0.706349	NA	R_dup5389	FALSE
1.66542	-1.35236	2.43098	-0.556305	0.578003	0.803629	R_dup5391	FALSE
0.226128	-1.60517	4.98441	-0.322037	0.747424	NA	CTCF_dup673	FALSE
7.52532	0.114185	1.14387	0.0998239	0.920484	0.973574	R_dup5392	FALSE
2.43356	-4.83966	2.44376	-1.98042	0.0476564	0.0989666	R_dup5394	FALSE
4.61407	-5.75273	2.05041	-2.80564	0.00502162	0.0111629	R_dup295	FALSE
0.32573	-1.87193	4.96843	-0.376764	0.706349	NA	R_dup5397	FALSE
2.79769	-0.522681	1.83114	-0.28544	0.775307	0.914484	R_dup5400	FALSE
2.81314	-5.07106	2.41794	-2.09726	0.0359704	0.0756193	R_dup5402	FALSE
7.59699	-0.4584	1.14085	-0.401805	0.687828	0.874825	R_dup5403	FALSE
0.670158	-1.03403	4.0528	-0.255139	0.798615	NA	R_dup5406	FALSE
0.32573	-1.87193	4.96843	-0.376764	0.706349	NA	R_dup5407	FALSE
4.89293	0.583938	1.44969	0.402803	0.687094	0.874405	R_dup296	FALSE
0.217901	1.18445	4.99333	0.237205	0.812497	NA	R_dup5410	FALSE
3.51883	-1.96627	1.85401	-1.06055	0.288896	0.492219	R_dup5413	FALSE
2.10085	2.83615	2.44828	1.15842	0.246692	0.439794	R_dup5414	FALSE
1.12179	-1.86949	3.10096	-0.602875	0.546592	0.780793	R_dup5415	FALSE
4.40577	3.86773	1.97762	1.95575	0.0504951	0.104758	R_dup5418	FALSE
0.551858	-2.69551	4.33039	-0.622463	0.533637	NA	R_dup5419	FALSE
0.777986	-3.2014	3.74856	-0.854035	0.393085	NA	R_dup5420	FALSE
2.51634	0.362531	1.94064	0.18681	0.851809	0.956202	R_dup32	FALSE
0.688234	0.832882	3.69858	0.22519	0.821832	NA	R_dup5423	FALSE
3.9201	-0.91791	1.57981	-0.581025	0.561224	0.792722	R_dup5424	FALSE
0.543631	-0.437532	4.45888	-0.0981259	0.921832	NA	R_dup5426	FALSE
4.19223	0.297889	1.50567	0.197845	0.843167	0.952086	R_dup297	FALSE
0.70631	2.8194	3.89171	0.724462	0.468782	NA	R_dup5428	FALSE
0.226128	-1.60517	4.98441	-0.322037	0.747424	NA	R_dup5429	FALSE
110.775	-10.3502	1.47173	-7.03269	2.02592e-12	7.4508e-12	R_dup5430	TRUE
3.18051	1.79152	1.91212	0.936931	0.348794	0.572048	R_dup5431	FALSE
5.26366	0.582501	1.37611	0.423296	0.672079	0.86211	T_dup3560	FALSE
0.244204	1.26747	4.98767	0.254121	0.799402	NA	R_dup5435	FALSE
10.4395	-6.94649	1.72632	-4.02386	5.72524e-05	0.000139076	R_dup298	FALSE
1.38632	3.79497	2.96613	1.27943	0.200744	0.369788	R_dup5437	FALSE
0.470333	-0.106397	4.70989	-0.0225902	0.981977	NA	R_dup5438	FALSE
6.03491	-2.0245	1.39083	-1.4556	0.145502	0.2803	R_dup5440	FALSE
0.244204	1.26747	4.98767	0.254121	0.799402	NA	T_dup3567	FALSE
86.0998	4.32365	0.501671	8.61849	6.78453e-18	3.25111e-17	R_dup5441	TRUE
80.2073	9.64896	1.48375	6.50309	7.86867e-11	2.62469e-10	T_dup3568	TRUE
0.226128	-1.60517	4.98441	-0.322037	0.747424	NA	R_dup299	FALSE
1.35677	-4.02225	3.29614	-1.22029	0.222355	0.402317	R_dup5442	FALSE
42.9077	-8.9832	1.51579	-5.9264	3.09641e-09	9.38139e-09	R_dup5444	TRUE
0.226128	-1.60517	4.98441	-0.322037	0.747424	NA	R_dup5445	FALSE
11.1506	6.80493	1.71044	3.97846	6.93643e-05	0.000167724	R_dup5446	FALSE
0.70631	2.8194	3.89171	0.724462	0.468782	NA	R_dup5448	FALSE
0.32573	-1.87193	4.96843	-0.376764	0.706349	NA	R_dup5451	FALSE
2.21728	-1.90602	2.17043	-0.878179	0.379846	0.612002	R_dup5452	FALSE
1.66767	1.03871	2.41168	0.4307	0.666687	0.859919	R_dup5456	FALSE
28.3321	-0.639228	0.599845	-1.06565	0.28658	0.490777	R_dup5458	FALSE
1.93655	-0.832665	2.21947	-0.375163	0.707539	0.884757	R_dup5460	FALSE
2.02793	-0.246209	2.12444	-0.115894	0.907737	0.971159	R_dup301	FALSE
282.727	7.22557	0.578959	12.4803	9.56598e-36	8.45531e-35	R_dup5465	TRUE
4.08216	-0.230676	1.5355	-0.150229	0.880584	0.968411	R_dup5466	FALSE
1.24009	-0.761727	2.69141	-0.283021	0.77716	0.914484	R_dup302	FALSE
0.678385	-3.02339	4.33175	-0.69796	0.485202	NA	R_dup5469	FALSE
0.226128	-1.60517	4.98441	-0.322037	0.747424	NA	R_dup5470	FALSE
0.551858	-2.69551	4.33039	-0.622463	0.533637	NA	R_dup5471	FALSE
1.37647	0.954928	2.72171	0.350856	0.725696	0.895495	R_dup5473	FALSE
18.674	-5.31804	1.24424	-4.27414	1.91877e-05	4.73576e-05	R_dup5474	FALSE
116.024	-1.76512	0.314085	-5.61987	1.91103e-08	5.49454e-08	R_dup5475	FALSE
1.55759	-0.333658	2.43392	-0.137087	0.890962	0.968767	R_dup5476	FALSE
1.32984	-3.97056	3.02699	-1.31172	0.189615	0.353102	R_dup5477	FALSE
0.444029	-0.186554	4.81623	-0.0387344	0.969102	NA	R_dup5478	FALSE
0.761532	0.534553	3.85034	0.138833	0.889582	NA	R_dup5482	FALSE
1.54775	-2.54562	2.7371	-0.930043	0.352349	0.575633	R_dup5483	FALSE
143.247	7.48533	0.874541	8.55915	1.13702e-17	5.36305e-17	R_dup5486	TRUE
2.32735	-0.641864	2.03037	-0.316132	0.751902	0.906756	R_dup5487	FALSE
1.65557	-4.28063	2.79309	-1.53258	0.12538	0.244522	R_dup5491	FALSE
0.670158	-1.03403	4.0528	-0.255139	0.798615	NA	R_dup5492	FALSE
4.18437	-0.727045	1.60018	-0.454352	0.649575	0.853468	R_dup5493	FALSE
0.470333	-0.106397	4.70989	-0.0225902	0.981977	NA	R_dup5495	FALSE
0.217901	1.18445	4.99333	0.237205	0.812497	NA	R_dup5497	FALSE
4.86176	0.171011	1.42393	0.120098	0.904406	0.971144	R_dup5499	FALSE
0.226128	-1.60517	4.98441	-0.322037	0.747424	NA	R_dup5500	FALSE
10.4934	-6.96076	1.74142	-3.99718	6.41017e-05	0.000155355	R_dup5503	FALSE
0.226128	-1.60517	4.98441	-0.322037	0.747424	NA	R_dup303	FALSE
0.244204	1.26747	4.98767	0.254121	0.799402	NA	R_dup5505	FALSE
0.670158	-1.03403	4.0528	-0.255139	0.798615	NA	R_dup5506	FALSE
0.543631	-0.437532	4.45888	-0.0981259	0.921832	NA	R_dup5509	FALSE
0.244204	1.26747	4.98767	0.254121	0.799402	NA	T_dup3632	FALSE
0.32573	-1.87193	4.96843	-0.376764	0.706349	NA	R_dup5522	FALSE
0.488409	2.28314	4.88701	0.467186	0.640367	NA	R_dup5530	FALSE
1.82212	4.19136	2.68865	1.55891	0.119019	0.233996	R_dup5536	FALSE
0.32573	-1.87193	4.96843	-0.376764	0.706349	NA	R_dup5538	FALSE
1.79357	0.88792	2.45084	0.362293	0.717133	0.88986	R_dup5548	FALSE
0.226128	-1.60517	4.98441	-0.322037	0.747424	NA	T_dup3663	FALSE
0.435802	2.13369	4.89804	0.435622	0.663111	NA	R_dup5552	FALSE
0.226128	-1.60517	4.98441	-0.322037	0.747424	NA	T_dup3667	FALSE
0.244204	1.26747	4.98767	0.254121	0.799402	NA	R_dup5558	FALSE
0.70631	2.8194	3.89171	0.724462	0.468782	NA	R_dup5559	FALSE
0.32573	-1.87193	4.96843	-0.376764	0.706349	NA	T_dup3674	FALSE
0.777986	-3.2014	3.74856	-0.854035	0.393085	NA	R_dup5564	FALSE
9.05973	2.60993	1.18124	2.20948	0.0271414	0.0575568	R_dup5571	FALSE
5.16019	-0.879874	1.3806	-0.637311	0.523922	0.767163	R_dup5572	FALSE
6.81539	-0.542977	1.21445	-0.447098	0.654805	0.856293	R_dup5574	FALSE
66.6749	-1.21938	0.421585	-2.89237	0.00382349	0.00858416	R_dup5575	FALSE
0.777986	-3.2014	3.74856	-0.854035	0.393085	NA	R_dup304	FALSE
0.226128	-1.60517	4.98441	-0.322037	0.747424	NA	CTCF_dup695	FALSE
0.226128	-1.60517	4.98441	-0.322037	0.747424	NA	R_dup5578	FALSE
0.244204	1.26747	4.98767	0.254121	0.799402	NA	R_dup5579	FALSE
3.4853	-0.146761	1.72603	-0.0850284	0.932239	0.974274	R_dup5580	FALSE
0.452256	-2.44147	4.91275	-0.496966	0.619213	NA	R_dup5582	FALSE
1.32984	-3.97056	3.02699	-1.31172	0.189615	0.353102	R_dup5583	FALSE
0.732613	2.8686	4.20623	0.681988	0.495247	NA	R_dup5584	FALSE
2.06632	4.37168	2.57045	1.70075	0.0889903	0.178745	R_dup5585	FALSE
0.226128	-1.60517	4.98441	-0.322037	0.747424	NA	R_dup5586	FALSE
117.158	-4.94083	0.456818	-10.8157	2.8995e-27	1.90216e-26	R_dup5589	TRUE
1.59275	-1.33206	2.62725	-0.507015	0.612144	0.824422	R_dup5590	FALSE
0.32573	-1.87193	4.96843	-0.376764	0.706349	NA	R_dup5592	FALSE
5.17004	-0.340023	1.36163	-0.249717	0.802806	0.931335	R_dup5594	FALSE
0.688234	0.832882	3.69858	0.22519	0.821832	NA	R_dup5595	FALSE
0.32573	-1.87193	4.96843	-0.376764	0.706349	NA	R_dup5596	FALSE
1.16842	3.54667	3.17166	1.11824	0.263466	0.457853	R_dup5603	FALSE
1.33969	-0.900677	2.62741	-0.3428	0.731749	0.895495	R_dup5605	FALSE
0.877588	-3.35567	3.58748	-0.935383	0.349591	NA	R_dup5606	FALSE
1.98293	-0.888977	2.39619	-0.370996	0.71064	0.885984	R_dup5611	FALSE
1.22139	-2.00748	3.24818	-0.618034	0.536553	0.775512	R_dup5613	FALSE
0.226128	-1.60517	4.98441	-0.322037	0.747424	NA	R_dup5614	FALSE
4.414	2.8354	1.70922	1.65888	0.0971393	0.193818	R_dup307	FALSE
7.35791	2.09613	1.25318	1.67265	0.0943966	0.188524	R_dup5619	FALSE
4.53341	-1.55716	1.55023	-1.00447	0.315154	0.5252	R_dup5620	FALSE
15.4888	-5.02273	1.27114	-3.95137	7.77066e-05	0.000187393	R_dup308	FALSE
14.8006	-7.44195	1.6482	-4.5152	6.32564e-06	1.58985e-05	T_dup3718	FALSE
0.244204	1.26747	4.98767	0.254121	0.799402	NA	R_dup5621	FALSE
0.543631	-0.437532	4.45888	-0.0981259	0.921832	NA	R_dup5622	FALSE
0.244204	1.26747	4.98767	0.254121	0.799402	NA	R_dup5625	FALSE
0.226128	-1.60517	4.98441	-0.322037	0.747424	NA	R_dup5626	FALSE
0.688234	0.832882	3.69858	0.22519	0.821832	NA	R_dup5628	FALSE
1.19472	3.57585	3.18544	1.12256	0.261623	0.456864	R_dup5630	FALSE
51.2394	-9.23968	1.50448	-6.14145	8.177e-10	2.55851e-09	R_dup5643	TRUE
0.244204	1.26747	4.98767	0.254121	0.799402	NA	T_dup3744	FALSE
0.244204	1.26747	4.98767	0.254121	0.799402	NA	T_dup3748	FALSE
0.244204	1.26747	4.98767	0.254121	0.799402	NA	R_dup5653	FALSE
0.678385	-3.02339	4.33175	-0.69796	0.485202	NA	T_dup3774	FALSE
0.226128	-1.60517	4.98441	-0.322037	0.747424	NA	T_dup3784	FALSE
0.761532	0.534553	3.85034	0.138833	0.889582	NA	T_dup3786	FALSE
3.19696	0.804793	1.87068	0.430214	0.66704	0.859919	R_dup5696	FALSE
0.551858	-2.69551	4.33039	-0.622463	0.533637	NA	R_dup309	FALSE
56.254	-4.39894	0.593852	-7.40746	1.28743e-13	5.07177e-13	R_dup5697	TRUE
121.19	-7.03241	0.774035	-9.08539	1.03332e-19	5.34093e-19	R_dup5698	TRUE
1.10372	-3.69563	3.25521	-1.1353	0.256251	0.448974	R_dup5699	FALSE
0.452256	-2.44147	4.91275	-0.496966	0.619213	NA	R_dup5700	FALSE
3.16019	0.035336	1.72226	0.0205172	0.983631	0.994185	R_dup5703	FALSE
7.13514	0.0590277	1.18867	0.0496587	0.960394	0.985216	R_dup310	FALSE
289.415	-4.72111	0.284272	-16.6077	6.12752e-62	1.0537e-60	R_dup5705	TRUE
7.02507	-0.246907	1.18428	-0.208488	0.834848	0.949246	R_dup5706	FALSE
0.32573	-1.87193	4.96843	-0.376764	0.706349	NA	R_dup5708	FALSE
0.226128	-1.60517	4.98441	-0.322037	0.747424	NA	R_dup5709	FALSE
55.4927	-9.34987	1.50088	-6.2296	4.67627e-10	1.48152e-09	R_dup311	TRUE
33.0011	-8.60761	1.53972	-5.59037	2.26591e-08	6.4736e-08	R_dup5710	TRUE
0.551858	-2.69551	4.33039	-0.622463	0.533637	NA	R_dup5711	FALSE
9.72377	-0.328542	1.04584	-0.314141	0.753414	0.907403	R_dup5712	FALSE
165.598	-9.48823	1.44252	-6.57753	4.78329e-11	1.61863e-10	R_dup5713	TRUE
0.217901	1.18445	4.99333	0.237205	0.812497	NA	R_dup5715	FALSE
3.9125	2.44694	1.82906	1.33781	0.180958	0.340598	R_dup5717	FALSE
2.50212	4.64908	2.41734	1.92322	0.0544521	0.112597	R_dup5719	FALSE
0.217901	1.18445	4.99333	0.237205	0.812497	NA	R_dup312	FALSE
0.488409	2.28314	4.88701	0.467186	0.640367	NA	R_dup5721	FALSE
0.452256	-2.44147	4.91275	-0.496966	0.619213	NA	R_dup5722	FALSE
0.551858	-2.69551	4.33039	-0.622463	0.533637	NA	R_dup5723	FALSE
3.33309	-0.118659	1.71912	-0.0690231	0.944971	0.979092	R_dup5726	FALSE
0.217901	1.18445	4.99333	0.237205	0.812497	NA	R_dup5730	FALSE
2.52456	-0.166884	1.95958	-0.0851632	0.932132	0.974274	R_dup313	FALSE
1.89155	-1.61382	2.28794	-0.705359	0.480587	0.721109	R_dup5732	FALSE
0.787835	0.620366	3.52859	0.175812	0.860442	NA	R_dup5733	FALSE
1.23024	-3.87129	3.14333	-1.23159	0.218103	0.395871	R_dup5735	FALSE
0.226128	-1.60517	4.98441	-0.322037	0.747424	NA	R_dup5737	FALSE
164.177	8.26565	1.05049	7.8684	3.59202e-15	1.53794e-14	R_dup314	TRUE
6.50313	0.377384	1.24246	0.303738	0.761327	0.910785	R_dup5738	FALSE
1.89155	-1.61382	2.28794	-0.705359	0.480587	0.721109	R_dup5739	FALSE
0.714537	0.904073	3.94195	0.229347	0.818599	NA	R_dup315	FALSE
1.08726	-0.518615	3.28971	-0.157648	0.874734	0.965282	R_dup5740	FALSE
2.00823	-4.57484	2.61964	-1.74636	0.0807482	0.163125	R_dup5741	FALSE
0.940665	0.0462059	3.47568	0.0132941	0.989393	0.994911	R_dup34	FALSE
0.488409	2.28314	4.88701	0.467186	0.640367	NA	R_dup5744	FALSE
48.55	7.4783	1.44368	5.18004	2.21844e-07	5.9501e-07	R_dup5745	TRUE
1.93593	-0.705781	2.40149	-0.293893	0.768839	0.914484	R_dup316	FALSE
0.551858	-2.69551	4.33039	-0.622463	0.533637	NA	R_dup5748	FALSE
0.896286	-1.61329	3.61078	-0.446799	0.65502	NA	R_dup5749	FALSE
0.32573	-1.87193	4.96843	-0.376764	0.706349	NA	R_dup5750	FALSE
4.0844	0.688778	1.53772	0.447921	0.65421	0.855871	R_dup5752	FALSE
0.769759	-1.27098	3.57135	-0.355883	0.721928	NA	R_dup317	FALSE
1.61082	-0.411891	2.55739	-0.161059	0.872047	0.965282	R_dup5755	FALSE
53.708	-9.31104	1.50598	-6.1827	6.30135e-10	1.98146e-09	R_dup5756	TRUE
6.56234	-0.429231	1.21786	-0.352447	0.724503	0.895495	R_dup5758	FALSE
1.30292	-3.91627	3.37225	-1.16132	0.245511	0.437936	R_dup5759	FALSE
1.08726	-0.518615	3.28971	-0.157648	0.874734	0.965282	R_dup318	FALSE
0.796062	-1.20566	3.52989	-0.341558	0.732684	NA	R_dup5762	FALSE
1.15857	0.570846	2.94261	0.193993	0.846181	0.952086	R_dup5763	FALSE
0.551858	-2.69551	4.33039	-0.622463	0.533637	NA	T_dup3863	FALSE
0.470333	-0.106397	4.70989	-0.0225902	0.981977	NA	R_dup5764	FALSE
50.1124	-4.52844	0.641178	-7.06268	1.63317e-12	6.02391e-12	R_dup5765	TRUE
1.81065	-0.772075	2.44478	-0.315806	0.75215	0.906756	R_dup5767	FALSE
0.543631	-0.437532	4.45888	-0.0981259	0.921832	NA	R_dup320	FALSE
2.99527	-2.4452	1.94079	-1.2599	0.207705	0.380501	R_dup5768	FALSE
0.226128	-1.60517	4.98441	-0.322037	0.747424	NA	R_dup5770	FALSE
0.462105	2.20996	4.64603	0.475667	0.634312	NA	R_dup5771	FALSE
0.761532	0.534553	3.85034	0.138833	0.889582	NA	R_dup5772	FALSE
1.75518	-4.35599	2.75653	-1.58024	0.114051	0.224649	T_dup3871	FALSE
0.670158	-1.03403	4.0528	-0.255139	0.798615	NA	R_dup5773	FALSE
1.8018	0.105948	2.26785	0.0467174	0.962738	0.986018	R_dup5774	FALSE
0.32573	-1.87193	4.96843	-0.376764	0.706349	NA	R_dup321	FALSE
0.777986	-3.2014	3.74856	-0.854035	0.393085	NA	R_dup5779	FALSE
0.32573	-1.87193	4.96843	-0.376764	0.706349	NA	CTCF_dup718	FALSE
2.24583	0.0635682	2.02683	0.0313633	0.97498	0.99041	R_dup5781	FALSE
1.24009	-0.761727	2.69141	-0.283021	0.77716	0.914484	R_dup5783	FALSE
1.44814	-2.45057	2.82486	-0.867501	0.385667	0.618852	R_dup5784	FALSE
0.217901	1.18445	4.99333	0.237205	0.812497	NA	R_dup322	FALSE
0.226128	-1.60517	4.98441	-0.322037	0.747424	NA	R_dup5785	FALSE
0.244204	1.26747	4.98767	0.254121	0.799402	NA	R_dup5786	FALSE
1.00411	-3.57498	3.39052	-1.05441	0.291697	0.492219	R_dup5787	FALSE
1.14211	3.51704	3.19606	1.10043	0.271146	0.468052	R_dup5788	FALSE
1.42945	-4.06317	2.95797	-1.37363	0.169555	0.321243	R_dup5789	FALSE
3.35777	-1.39499	1.71349	-0.814119	0.415577	0.654367	R_dup5791	FALSE
2.43481	1.07068	2.01618	0.531046	0.595387	0.812669	R_dup35	FALSE
3.83097	-0.218348	1.78078	-0.122614	0.902413	0.971144	R_dup5794	FALSE
2.01372	4.33803	2.62332	1.65364	0.0982011	0.195627	R_dup5795	FALSE
0.680007	2.77007	3.94782	0.70167	0.482885	NA	R_dup5796	FALSE
3.52207	0.574267	1.66122	0.345689	0.729576	0.895495	R_dup5797	FALSE
0.244204	1.26747	4.98767	0.254121	0.799402	NA	R_dup5798	FALSE
3.89542	0.108329	1.58973	0.0681431	0.945672	0.979092	R_dup323	FALSE
0.488409	2.28314	4.88701	0.467186	0.640367	NA	R_dup5799	FALSE
3.15196	0.455909	1.73331	0.263027	0.792529	0.926061	R_dup5800	FALSE
3.03167	0.681889	1.95047	0.349603	0.726637	0.895495	R_dup5801	FALSE
118.124	-7.41278	0.880945	-8.41458	3.94292e-17	1.82835e-16	R_dup5802	TRUE
3.27787	0.395608	1.71025	0.231316	0.81707	0.938337	R_dup324	FALSE
14.7548	-7.44403	1.64686	-4.52014	6.17985e-06	1.55383e-05	R_dup5805	FALSE
5.29245	-5.95577	1.97008	-3.02311	0.00250191	0.00567766	R_dup5806	FALSE
0.462105	2.20996	4.64603	0.475667	0.634312	NA	R_dup5809	FALSE
1.10372	-3.69563	3.25521	-1.1353	0.256251	0.448974	R_dup5810	FALSE
0.897908	3.17245	3.53566	0.89727	0.369575	NA	R_dup5811	FALSE
0.226128	-1.60517	4.98441	-0.322037	0.747424	NA	R_dup5812	FALSE
5.05137	0.571414	1.40664	0.406225	0.684577	0.872978	R_dup5813	FALSE
0.714537	0.904073	3.94195	0.229347	0.818599	NA	R_dup325	FALSE
0.678385	-3.02339	4.33175	-0.69796	0.485202	NA	R_dup5815	FALSE
2.83284	-1.07744	1.88864	-0.570485	0.568349	0.798235	R_dup5816	FALSE
0.217901	1.18445	4.99333	0.237205	0.812497	NA	R_dup5817	FALSE
91.6742	-5.01526	0.525869	-9.5371	1.46885e-21	8.03288e-21	R_dup326	TRUE
2.49826	-0.192578	1.92795	-0.0998873	0.920434	0.973574	R_dup5819	FALSE
0.714537	0.904073	3.94195	0.229347	0.818599	NA	R_dup5825	FALSE
0.488409	2.28314	4.88701	0.467186	0.640367	NA	R_dup327	FALSE
172.563	-8.54351	1.04618	-8.16635	3.1786e-16	1.42069e-15	R_dup5857	TRUE
1.35777	0.172458	2.77514	0.0621436	0.950448	0.979092	R_dup5860	FALSE
2.72003	4.77003	2.35786	2.02303	0.04307	0.0899155	R_dup5878	FALSE
5.25979	-0.914073	1.36323	-0.670521	0.502526	0.744789	R_dup5879	FALSE
0.244204	1.26747	4.98767	0.254121	0.799402	NA	T_dup3952	FALSE
9.28198	-6.76945	1.75846	-3.84964	0.000118293	0.000282568	R_dup5882	FALSE
0.651459	-2.91487	4.42966	-0.658035	0.510515	NA	R_dup5883	FALSE
0.32573	-1.87193	4.96843	-0.376764	0.706349	NA	R_dup5884	FALSE
1.02219	-1.72151	3.19323	-0.53911	0.589811	0.806914	R_dup5885	FALSE
0.680007	2.77007	3.94782	0.70167	0.482885	NA	R_dup5886	FALSE
7.19423	0.914722	1.22424	0.747175	0.454958	0.698598	R_dup5887	FALSE
4.92259	-2.6448	1.56736	-1.68742	0.0915218	0.183596	R_dup5892	FALSE
1.24009	-0.761727	2.69141	-0.283021	0.77716	0.914484	R_dup5893	FALSE
1.19509	-2.06869	3.27338	-0.631975	0.527403	0.770473	R_dup5896	FALSE
0.226128	-1.60517	4.98441	-0.322037	0.747424	NA	R_dup5902	FALSE
6.48281	-0.420994	1.24313	-0.338657	0.734868	0.897372	R_dup5903	FALSE
10.0061	-0.129185	0.992885	-0.130111	0.896479	0.971144	R_dup36	FALSE
0.32573	-1.87193	4.96843	-0.376764	0.706349	NA	R_dup5904	FALSE
3.97308	-2.97655	1.83206	-1.6247	0.104226	0.206977	R_dup5905	FALSE
0.244204	1.26747	4.98767	0.254121	0.799402	NA	R_dup5906	FALSE
99.9931	-7.75442	1.06473	-7.28303	3.26415e-13	1.25304e-12	R_dup5908	TRUE
12.737	-4.71841	1.33534	-3.53349	0.000410115	0.000962885	R_dup5909	FALSE
0.32573	-1.87193	4.96843	-0.376764	0.706349	NA	R_dup5917	FALSE
0.226128	-1.60517	4.98441	-0.322037	0.747424	NA	R_dup5920	FALSE
2.02793	-0.246209	2.12444	-0.115894	0.907737	0.971159	R_dup5921	FALSE
3.37585	-0.914439	1.69177	-0.540523	0.588837	0.806914	T_dup3967	FALSE
156.923	-7.82244	0.868582	-9.00599	2.13738e-19	1.09223e-18	T_dup3971	TRUE
1.69173	-1.29787	2.55716	-0.507543	0.611774	0.824099	T_dup3981	FALSE
0.32573	-1.87193	4.96843	-0.376764	0.706349	NA	T_dup3987	FALSE
3.6102	-1.49985	1.6898	-0.887591	0.374761	0.605974	T_dup3989	FALSE
0.217901	1.18445	4.99333	0.237205	0.812497	NA	R_dup5956	FALSE
55.4001	9.11568	1.49908	6.08083	1.19559e-09	3.71876e-09	T_dup4010	TRUE
0.543631	-0.437532	4.45888	-0.0981259	0.921832	NA	R_dup5966	FALSE
8.25594	0.540117	1.10884	0.487103	0.626186	0.835135	R_dup330	FALSE
0.217901	1.18445	4.99333	0.237205	0.812497	NA	R_dup5969	FALSE
6.22178	0.794149	1.27731	0.621736	0.534115	0.775512	R_dup5972	FALSE
1.24832	-2.10032	2.97013	-0.707145	0.479476	0.721109	R_dup5973	FALSE
30.2509	4.43808	0.843839	5.25939	1.44531e-07	3.91306e-07	R_dup5974	TRUE
3.39429	-2.70785	1.96905	-1.37521	0.169068	0.321243	R_dup5978	FALSE
2.09923	0.336233	2.29541	0.146481	0.883542	0.968411	R_dup331	FALSE
3.4919	-1.93506	1.85217	-1.04475	0.296137	0.497582	R_dup5980	FALSE
43.1945	7.32186	1.45698	5.02538	5.02433e-07	1.32505e-06	R_dup5981	TRUE
1.16679	-0.532769	3.17018	-0.168056	0.866539	0.963976	R_dup5983	FALSE
0.814139	0.677523	3.75606	0.180381	0.856853	NA	R_dup5985	FALSE
1.15034	1.82679	3.01274	0.606356	0.544278	0.780549	R_dup5986	FALSE
12.9103	-0.23436	0.90489	-0.258993	0.795641	0.926608	R_dup5987	FALSE
1.01396	-0.245764	2.9393	-0.0836132	0.933364	0.974274	R_dup5988	FALSE
3.27599	-3.71995	2.22945	-1.66855	0.0952058	0.19008	R_dup332	FALSE
3.7634	-5.4696	2.14249	-2.55291	0.0106826	0.023336	R_dup5989	FALSE
0.551858	-2.69551	4.33039	-0.622463	0.533637	NA	R_dup5991	FALSE
0.32573	-1.87193	4.96843	-0.376764	0.706349	NA	CTCF_dup762	FALSE
0.769759	-1.27098	3.57135	-0.355883	0.721928	NA	R_dup5996	FALSE
8.09015	3.90928	1.48768	2.62776	0.00859487	0.0189592	R_dup5997	FALSE
0.444029	-0.186554	4.81623	-0.0387344	0.969102	NA	R_dup5998	FALSE
2.54363	-2.24432	2.14474	-1.04643	0.295361	0.496915	R_dup5999	FALSE
1.47607	0.757738	2.49567	0.30362	0.761417	0.910785	R_dup6004	FALSE
0.462105	2.20996	4.64603	0.475667	0.634312	NA	R_dup6005	FALSE
0.696461	-0.962551	3.99444	-0.240973	0.809576	NA	R_dup6006	FALSE
2.75069	-0.401711	1.88777	-0.212796	0.831486	0.948916	R_dup6009	FALSE
0.226128	-1.60517	4.98441	-0.322037	0.747424	NA	R_dup6012	FALSE
159.264	-7.83974	0.867684	-9.03525	1.63633e-19	8.4095e-19	R_dup6020	TRUE
0.226128	-1.60517	4.98441	-0.322037	0.747424	NA	R_dup6021	FALSE
0.435802	2.13369	4.89804	0.435622	0.663111	NA	R_dup6032	FALSE
0.226128	-1.60517	4.98441	-0.322037	0.747424	NA	R_dup6054	FALSE
0.226128	-1.60517	4.98441	-0.322037	0.747424	NA	R_dup6057	FALSE
0.217901	1.18445	4.99333	0.237205	0.812497	NA	CTCF_dup770	FALSE
1.88332	-0.784646	2.26393	-0.346586	0.728902	0.895495	R_dup334	FALSE
0.452256	-2.44147	4.91275	-0.496966	0.619213	NA	R_dup6058	FALSE
0.66193	0.762987	4.05767	0.188036	0.850849	NA	R_dup6059	FALSE
5.74222	0.302045	1.30729	0.231046	0.817279	0.938337	R_dup6061	FALSE
2.29906	-0.00852756	2.17176	-0.00392656	0.996867	0.998766	R_dup6062	FALSE
0.217901	1.18445	4.99333	0.237205	0.812497	NA	R_dup6063	FALSE
3.00349	-3.5541	2.22054	-1.60056	0.109475	0.216447	R_dup335	FALSE
2.70631	-0.961962	1.87764	-0.512326	0.608423	0.822811	R_dup6065	FALSE
0.714537	0.904073	3.94195	0.229347	0.818599	NA	R_dup6066	FALSE
1.69235	-1.43584	2.39575	-0.599329	0.548954	0.781542	R_dup6069	FALSE
0.569934	-0.358157	4.38043	-0.081763	0.934835	NA	R_dup6070	FALSE
0.877588	-3.35567	3.58748	-0.935383	0.349591	NA	R_dup6071	FALSE
10.4007	-0.9983	0.98629	-1.01218	0.311453	0.519995	R_dup6073	FALSE
0.226128	-1.60517	4.98441	-0.322037	0.747424	NA	R_dup6074	FALSE
0.543631	-0.437532	4.45888	-0.0981259	0.921832	NA	R_dup6075	FALSE
0.244204	1.26747	4.98767	0.254121	0.799402	NA	T_dup4078	FALSE
0.226128	-1.60517	4.98441	-0.322037	0.747424	NA	T_dup4079	FALSE
7.83758	-0.676898	1.14118	-0.593155	0.553077	0.784946	E_dup469	FALSE
81.6723	-9.91107	1.48173	-6.68884	2.24947e-11	7.78311e-11	TSS_dup169	TRUE
0.569934	-0.358157	4.38043	-0.081763	0.934835	NA	R_dup6092	FALSE
0.653703	2.7175	4.40087	0.617492	0.53691	NA	R_dup6095	FALSE
1.42945	-4.06317	2.95797	-1.37363	0.169555	0.321243	T_dup4089	FALSE
0.787835	0.620366	3.52859	0.175812	0.860442	NA	R_dup6099	FALSE
2.63464	0.670499	1.90673	0.351649	0.725101	0.895495	T_dup4095	FALSE
6.80592	-1.99932	1.26639	-1.57875	0.114393	0.225252	T_dup4097	FALSE
97.5274	8.49982	1.413	6.01545	1.7939e-09	5.50915e-09	T_dup4105	TRUE
1.8817	-4.46959	2.66587	-1.6766	0.0936214	0.187035	R_dup6118	FALSE
0.444029	-0.186554	4.81623	-0.0387344	0.969102	NA	R_dup336	FALSE
141.681	-5.53099	0.477118	-11.5925	4.49736e-31	3.41551e-30	R_dup6121	TRUE
0.714537	0.904073	3.94195	0.229347	0.818599	NA	R_dup6127	FALSE
0.462105	2.20996	4.64603	0.475667	0.634312	NA	TSS_dup172	FALSE
0.226128	-1.60517	4.98441	-0.322037	0.747424	NA	T_dup4116	FALSE
322.482	-10.451	1.43348	-7.29069	3.08373e-13	1.18595e-12	E_dup471	TRUE
0.244204	1.26747	4.98767	0.254121	0.799402	NA	E_dup474	FALSE
2.92421	-0.65304	1.80008	-0.362784	0.716766	0.88986	T_dup44	FALSE
14.7193	-3.53282	1.01924	-3.46613	0.000528001	0.00123051	T_dup4124	FALSE
11.1536	-0.246928	0.940441	-0.262567	0.792885	0.926077	T_dup4127	FALSE
5.59762	0.147555	1.3229	0.111539	0.911189	0.973343	R_dup6134	FALSE
73.75	-4.95155	0.57678	-8.58481	9.0987e-18	4.31095e-17	R_dup6136	TRUE
1.23024	-3.87129	3.14333	-1.23159	0.218103	0.395871	R_dup6138	FALSE
2.07455	2.81818	2.44964	1.15045	0.24996	0.444365	R_dup6140	FALSE
241.476	-4.89928	0.316734	-15.4681	5.69291e-54	8.24035e-53	R_dup337	TRUE
3.15034	-0.828656	1.74937	-0.473688	0.635722	0.842251	R_dup6144	FALSE
0.244204	1.26747	4.98767	0.254121	0.799402	NA	R_dup6145	FALSE
1.70058	-2.64808	2.68282	-0.987052	0.323617	0.537177	R_dup6146	FALSE
1.71042	-0.534654	2.32838	-0.229624	0.818384	0.938669	R_dup6147	FALSE
0.32573	-1.87193	4.96843	-0.376764	0.706349	NA	R_dup6149	FALSE
6.63601	-1.40459	1.27542	-1.10128	0.270776	0.468052	R_dup6153	FALSE
1.16679	-0.532769	3.17018	-0.168056	0.866539	0.963976	R_dup6157	FALSE
0.244204	1.26747	4.98767	0.254121	0.799402	NA	R_dup6164	FALSE
2.67939	-0.901975	1.90455	-0.473591	0.635792	0.842251	R_dup6175	FALSE
0.995887	-1.78051	3.22202	-0.552606	0.580533	0.803629	T_dup4141	FALSE
0.670158	-1.03403	4.0528	-0.255139	0.798615	NA	T_dup4147	FALSE
0.244204	1.26747	4.98767	0.254121	0.799402	NA	R_dup6183	FALSE
0.32573	-1.87193	4.96843	-0.376764	0.706349	NA	T_dup4151	FALSE
2.46934	0.512621	2.18023	0.235122	0.814114	0.937226	T_dup4158	FALSE
0.796062	-1.20566	3.52989	-0.341558	0.732684	NA	T_dup4159	FALSE
0.444029	-0.186554	4.81623	-0.0387344	0.969102	NA	T_dup4162	FALSE
1.36662	-1.01345	2.77679	-0.364971	0.715133	0.888426	T_dup4165	FALSE
1.35839	-0.0469433	2.73576	-0.0171591	0.98631	0.994452	T_dup4166	FALSE
0.226128	-1.60517	4.98441	-0.322037	0.747424	NA	R_dup6200	FALSE
1.10372	-3.69563	3.25521	-1.1353	0.256251	0.448974	T_dup4174	FALSE
13.6966	2.88754	0.986118	2.92819	0.00340938	0.00767355	R_dup6201	FALSE
0.217901	1.18445	4.99333	0.237205	0.812497	NA	TSS_dup175	FALSE
90.0145	-7.60814	1.07122	-7.10231	1.22688e-12	4.56537e-12	T_dup45	TRUE
0.226128	-1.60517	4.98441	-0.322037	0.747424	NA	T_dup4179	FALSE
0.32573	-1.87193	4.96843	-0.376764	0.706349	NA	T_dup4181	FALSE
0.696461	-0.962551	3.99444	-0.240973	0.809576	NA	T_dup4182	FALSE
0.470333	-0.106397	4.70989	-0.0225902	0.981977	NA	T_dup4183	FALSE
70.1416	-5.20991	0.624306	-8.34512	7.11434e-17	3.26061e-16	R_dup6206	TRUE
0.932438	1.43784	3.28084	0.438253	0.661203	0.857024	R_dup6207	FALSE
0.995887	-1.78051	3.22202	-0.552606	0.580533	0.803629	R_dup6208	FALSE
52.8608	-5.81593	0.831597	-6.99369	2.67744e-12	9.79556e-12	R_dup339	TRUE
40.7648	-8.90398	1.52168	-5.85142	4.87387e-09	1.46123e-08	R_dup6213	TRUE
2.06632	4.37168	2.57045	1.70075	0.0889903	0.178745	R_dup6215	FALSE
0.678385	-3.02339	4.33175	-0.69796	0.485202	NA	R_dup6217	FALSE
0.653703	2.7175	4.40087	0.617492	0.53691	NA	R_dup6219	FALSE
1.02219	-1.72151	3.19323	-0.53911	0.589811	0.806914	T_dup4189	FALSE
1.55759	-0.333658	2.43392	-0.137087	0.890962	0.968767	R_dup6223	FALSE
0.244204	1.26747	4.98767	0.254121	0.799402	NA	R_dup6225	FALSE
1.14872	-1.96362	3.29295	-0.596309	0.550969	0.783321	R_dup6227	FALSE
0.226128	-1.60517	4.98441	-0.322037	0.747424	NA	R_dup6232	FALSE
0.226128	-1.60517	4.98441	-0.322037	0.747424	NA	T_dup4201	FALSE
0.226128	-1.60517	4.98441	-0.322037	0.747424	NA	T_dup46	FALSE
0.551858	-2.69551	4.33039	-0.622463	0.533637	NA	T_dup4205	FALSE
0.226128	-1.60517	4.98441	-0.322037	0.747424	NA	T_dup4206	FALSE
0.32573	-1.87193	4.96843	-0.376764	0.706349	NA	T_dup4209	FALSE
0.470333	-0.106397	4.70989	-0.0225902	0.981977	NA	R_dup6242	FALSE
4.76752	-5.81325	2.01409	-2.88629	0.00389813	0.0087455	R_dup6244	FALSE
0.462105	2.20996	4.64603	0.475667	0.634312	NA	R_dup6248	FALSE
3.81763	-2.09462	1.79437	-1.16733	0.243079	0.434212	R_dup6249	FALSE
0.796062	-1.20566	3.52989	-0.341558	0.732684	NA	R_dup6251	FALSE
1.54775	-2.54562	2.7371	-0.930043	0.352349	0.575633	R_dup6253	FALSE
0.66193	0.762987	4.05767	0.188036	0.850849	NA	R_dup6254	FALSE
0.226128	-1.60517	4.98441	-0.322037	0.747424	NA	R_dup6256	FALSE
0.32573	-1.87193	4.96843	-0.376764	0.706349	NA	R_dup6261	FALSE
0.226128	-1.60517	4.98441	-0.322037	0.747424	NA	R_dup6262	FALSE
261.158	-6.81152	0.495397	-13.7496	5.12007e-43	5.70897e-42	T	TRUE
163.31	3.0983	0.303634	10.2041	1.90163e-24	1.12581e-23	T_dup4224	FALSE
15.8503	-6.08907	1.61139	-3.77876	0.000157611	0.000374786	T_dup47	FALSE
1.81825	-1.47137	2.44004	-0.60301	0.546502	0.780793	T_dup4236	FALSE
0.244204	1.26747	4.98767	0.254121	0.799402	NA	T_dup4238	FALSE
547.556	8.99852	0.734264	12.2552	1.57655e-34	1.32715e-33	R_dup6275	TRUE
0.244204	1.26747	4.98767	0.254121	0.799402	NA	T_dup4243	FALSE
0.32573	-1.87193	4.96843	-0.376764	0.706349	NA	TSS_dup182	FALSE
0.761532	0.534553	3.85034	0.138833	0.889582	NA	E_dup502	FALSE
0.226128	-1.60517	4.98441	-0.322037	0.747424	NA	CTCF_dup824	FALSE
1.8281	0.137914	2.28387	0.0603862	0.951848	0.979092	R_dup6283	FALSE
0.32573	-1.87193	4.96843	-0.376764	0.706349	NA	R_dup6290	FALSE
0.488409	2.28314	4.88701	0.467186	0.640367	NA	R_dup6291	FALSE
0.217901	1.18445	4.99333	0.237205	0.812497	NA	R_dup6292	FALSE
0.977189	-3.50058	3.76003	-0.931	0.351854	0.575633	R_dup6296	FALSE
0.217901	1.18445	4.99333	0.237205	0.812497	NA	TSS_dup185	FALSE
0.244204	1.26747	4.98767	0.254121	0.799402	NA	T_dup4254	FALSE
100.545	-0.555455	0.345866	-1.60598	0.108278	0.214146	T_dup4257	FALSE
0.551858	-2.69551	4.33039	-0.622463	0.533637	NA	E_dup512	FALSE
1.65782	-0.617615	2.52292	-0.244802	0.80661	0.931817	R_dup6312	FALSE
106.166	-6.84038	0.784063	-8.72428	2.67888e-18	1.30854e-17	CTCF_dup831	TRUE
0.958742	1.48757	3.51666	0.423007	0.67229	0.86211	R_dup6315	FALSE
1.02219	-1.72151	3.19323	-0.53911	0.589811	0.806914	R_dup6318	FALSE
2.03615	-0.922762	2.1515	-0.428893	0.668001	0.859919	E_dup519	FALSE
0.226128	-1.60517	4.98441	-0.322037	0.747424	NA	T_dup4278	FALSE
0.217901	1.18445	4.99333	0.237205	0.812497	NA	R_dup6335	FALSE
1.22364	1.61252	2.97443	0.542128	0.58773	0.806914	R_dup6344	FALSE
0.680007	2.77007	3.94782	0.70167	0.482885	NA	R_dup6345	FALSE
0.217901	1.18445	4.99333	0.237205	0.812497	NA	T_dup4312	FALSE
0.470333	-0.106397	4.70989	-0.0225902	0.981977	NA	R_dup6378	FALSE
1.10372	-3.69563	3.25521	-1.1353	0.256251	0.448974	R_dup6379	FALSE
0.551858	-2.69551	4.33039	-0.622463	0.533637	NA	R_dup341	FALSE
0.452256	-2.44147	4.91275	-0.496966	0.619213	NA	R_dup6386	FALSE
0.244204	1.26747	4.98767	0.254121	0.799402	NA	R_dup6392	FALSE
0.688234	0.832882	3.69858	0.22519	0.821832	NA	R_dup6397	FALSE
0.217901	1.18445	4.99333	0.237205	0.812497	NA	R_dup6398	FALSE
0.217901	1.18445	4.99333	0.237205	0.812497	NA	R_dup6410	FALSE
0.777986	-3.2014	3.74856	-0.854035	0.393085	NA	R_dup6413	FALSE
4.75231	-0.350197	1.41796	-0.246973	0.804929	0.931335	R_dup6419	FALSE
0.217901	1.18445	4.99333	0.237205	0.812497	NA	R_dup6420	FALSE
0.452256	-2.44147	4.91275	-0.496966	0.619213	NA	R_dup342	FALSE
0.551858	-2.69551	4.33039	-0.622463	0.533637	NA	R_dup6427	FALSE
0.678385	-3.02339	4.33175	-0.69796	0.485202	NA	R_dup6428	FALSE
0.226128	-1.60517	4.98441	-0.322037	0.747424	NA	CTCF_dup844	FALSE
2.78721	-1.54434	1.93677	-0.79738	0.42523	0.667403	R_dup6432	FALSE
0.761532	0.534553	3.85034	0.138833	0.889582	NA	R_dup6434	FALSE
275.868	-8.22124	0.745355	-11.03	2.73978e-28	1.85126e-27	R_dup6436	TRUE
1.02219	-1.72151	3.19323	-0.53911	0.589811	0.806914	R_dup6437	FALSE
0.732613	2.8686	4.20623	0.681988	0.495247	NA	R_dup6438	FALSE
0.226128	-1.60517	4.98441	-0.322037	0.747424	NA	R_dup6450	FALSE
1.17664	1.8621	3.0174	0.617121	0.537155	0.775512	R_dup6451	FALSE
1.55597	-4.20134	2.85734	-1.47037	0.141463	0.272935	R_dup6452	FALSE
0.569934	-0.358157	4.38043	-0.081763	0.934835	NA	R_dup6454	FALSE
0.32573	-1.87193	4.96843	-0.376764	0.706349	NA	R_dup6461	FALSE
17.9062	-2.02009	0.82683	-2.44317	0.0145588	0.0314876	T_dup4389	FALSE
1.32984	-3.97056	3.02699	-1.31172	0.189615	0.353102	R_dup6462	FALSE
0.226128	-1.60517	4.98441	-0.322037	0.747424	NA	R_dup344	FALSE
5.23125	-1.83083	1.41663	-1.29238	0.196225	0.364443	R_dup6464	FALSE
2.43356	-4.83966	2.44376	-1.98042	0.0476564	0.0989666	R_dup6465	FALSE
1.76565	-1.5842	2.46848	-0.641772	0.521021	0.764157	R_dup6467	FALSE
52.5445	-6.24057	0.936538	-6.66344	2.67485e-11	9.19943e-11	R_dup6471	TRUE
1.85665	2.63759	2.54424	1.03669	0.299881	0.502935	R_dup38	FALSE
0.66193	0.762987	4.05767	0.188036	0.850849	NA	R_dup6475	FALSE
4.13476	-0.198732	1.60464	-0.123848	0.901435	0.971144	R_dup6477	FALSE
11.4487	0.474716	0.952821	0.498221	0.618328	0.830094	R_dup6481	FALSE
0.32573	-1.87193	4.96843	-0.376764	0.706349	NA	R_dup345	FALSE
1.79133	-1.40156	2.71422	-0.516377	0.605591	0.821517	R_dup6484	FALSE
0.897908	3.17245	3.53566	0.89727	0.369575	NA	R_dup6485	FALSE
0.551858	-2.69551	4.33039	-0.622463	0.533637	NA	R_dup6487	FALSE
2.08278	1.75218	2.3114	0.758061	0.448414	0.69158	R_dup6488	FALSE
2.25406	-0.527258	2.02261	-0.260681	0.794338	0.926077	R_dup6490	FALSE
0.444029	-0.186554	4.81623	-0.0387344	0.969102	NA	R_dup6491	FALSE
2.81638	-0.125535	1.8562	-0.06763	0.94608	0.979092	R_dup6493	FALSE
2	-2.97543	2.51824	-1.18155	0.237385	0.425365	R_dup6494	FALSE
0.217901	1.18445	4.99333	0.237205	0.812497	NA	R_dup6495	FALSE
1.01396	-0.245764	2.9393	-0.0836132	0.933364	0.974274	R_dup347	FALSE
123.173	-6.46356	0.650556	-9.93544	2.91878e-23	1.67611e-22	R_dup6500	TRUE
1.34792	-2.21728	2.87814	-0.770387	0.44107	0.683594	R_dup6502	FALSE
2.80816	0.334196	1.86099	0.17958	0.857482	0.960052	R_dup6503	FALSE
0.217901	1.18445	4.99333	0.237205	0.812497	NA	T_dup4429	FALSE
46.7976	-9.1087	1.51004	-6.03211	1.61837e-09	4.98951e-09	R_dup6505	TRUE
35.7819	-4.6338	0.773011	-5.99448	2.04143e-09	6.24198e-09	R_dup348	TRUE
0.226128	-1.60517	4.98441	-0.322037	0.747424	NA	T_dup4432	FALSE
1.32984	-3.97056	3.02699	-1.31172	0.189615	0.353102	R_dup6506	FALSE
2.56994	-2.19448	2.03688	-1.07737	0.281314	0.483885	R_dup6507	FALSE
6.69772	-0.724976	1.24869	-0.580589	0.561517	0.792959	R_dup6508	FALSE
1.56644	-1.38924	2.82376	-0.491981	0.622733	0.833164	R_dup6509	FALSE
0.244204	1.26747	4.98767	0.254121	0.799402	NA	R_dup6511	FALSE
0.470333	-0.106397	4.70989	-0.0225902	0.981977	NA	R_dup6512	FALSE
12.3205	1.10506	0.919965	1.20119	0.229676	0.414731	R_dup6513	FALSE
0.958742	1.48757	3.51666	0.423007	0.67229	0.86211	R_dup350	FALSE
3.19472	-0.357186	1.7344	-0.205942	0.836836	0.949246	R_dup6514	FALSE
0.932438	1.43784	3.28084	0.438253	0.661203	0.857024	R_dup6515	FALSE
2.63301	-0.863832	1.9632	-0.440013	0.659928	0.857024	R_dup351	FALSE
388.969	-8.71796	0.739006	-11.7969	4.05086e-32	3.16398e-31	R_dup6518	TRUE
0.543631	-0.437532	4.45888	-0.0981259	0.921832	NA	R_dup6519	FALSE
2.02793	-0.246209	2.12444	-0.115894	0.907737	0.971159	R_dup6520	FALSE
4.05972	1.91426	1.65486	1.15675	0.247373	0.44076	R_dup6524	FALSE
12.9787	-0.406737	0.900488	-0.451685	0.651496	0.853468	R_dup39	FALSE
4.93406	-0.776259	1.40462	-0.552647	0.580505	0.803629	R_dup352	FALSE
[truncated: 8,647 more rows]

## Sheet: BBQ T1 vs WT differential inter
baseMean	log2FoldChange	lfcSE	stat	pvalue	padj	segment	significant
2.91641	-3.25103	2.30209	-1.41221	0.157889	0.297752	R_dup1138	FALSE
6.18711	0.867523	1.3479	0.643613	0.519827	0.764051	R_dup1140	FALSE
287.942	-7.25947	0.57797	-12.5603	3.48993e-36	2.70114e-35	R_dup1146	TRUE
1.87289	1.33574	2.52854	0.528268	0.597313	0.818684	R_dup1148	FALSE
0.275813	-1.41195	4.96769	-0.284227	0.776236	NA	R_dup1150	FALSE
2.00729	0.818318	2.2967	0.356302	0.721614	0.907045	R_dup1151	FALSE
0.189482	-1.13751	4.98404	-0.22823	0.819467	NA	R_dup1153	FALSE
1.29977	2.04452	3.04491	0.671456	0.50193	0.746519	R_dup154	FALSE
0.729003	1.30485	3.79893	0.343479	0.731238	NA	R_dup1155	FALSE
2.22337	-2.93322	2.57162	-1.14061	0.254032	0.444778	R_dup1156	FALSE
1.43886	-0.554023	2.82312	-0.196245	0.844419	0.957321	R_dup155	FALSE
1.69788	2.79096	2.78151	1.0034	0.31567	0.530746	R_dup1158	FALSE
19.1132	-6.13094	1.58755	-3.86189	0.000112514	0.000268967	R_dup1160	FALSE
0.760251	0.930222	4.05122	0.229615	0.818391	NA	R_dup1162	FALSE
1.74126	-2.5213	2.72627	-0.924816	0.355062	0.585703	R_dup1163	FALSE
0.594604	2.8091	4.85523	0.578572	0.562878	NA	R_dup1164	FALSE
0.518032	-0.00565959	4.77554	-0.00118512	0.999054	NA	R_dup1165	FALSE
0.431702	0.263353	4.9766	0.0529183	0.957797	NA	R_dup1166	FALSE
0.275813	-1.41195	4.96769	-0.284227	0.776236	NA	R_dup1167	FALSE
0.189482	-1.13751	4.98404	-0.22823	0.819467	NA	R_dup1170	FALSE
1.64514	1.6724	2.69282	0.621059	0.534561	0.77501	R_dup1171	FALSE
1.24704	0.767921	2.80768	0.273508	0.784463	0.932175	R_dup1174	FALSE
0.189482	-1.13751	4.98404	-0.22823	0.819467	NA	R_dup157	FALSE
1.33104	-1.89352	3.0201	-0.626972	0.530677	0.773517	CTCF_dup28	FALSE
0.189482	-1.13751	4.98404	-0.22823	0.819467	NA	R_dup1177	FALSE
0.275813	-1.41195	4.96769	-0.284227	0.776236	NA	R_dup1178	FALSE
149.209	-3.97435	0.367991	-10.8001	3.43789e-27	2.05415e-26	R_dup1179	FALSE
6.32617	1.04119	1.42023	0.733114	0.463489	0.711967	R_dup1180	FALSE
313.238	-4.5116	0.278347	-16.2085	4.38835e-59	5.2498e-58	R_dup158	TRUE
0.836823	3.30839	3.83809	0.861987	0.388695	NA	R_dup1181	FALSE
1.63301	0.264937	2.69497	0.0983078	0.921688	0.974378	R_dup1182	FALSE
9.21406	-0.906052	1.11571	-0.812087	0.416742	0.660248	R_dup1184	FALSE
145.391	-7.4948	0.87547	-8.56089	1.12003e-17	4.98683e-17	R_dup159	TRUE
234.14	-7.18476	0.626207	-11.4735	1.79352e-30	1.1694e-29	R_dup1185	TRUE
1.12007	-3.5044	3.3807	-1.03659	0.299927	NA	R_dup1189	FALSE
2.61634	-0.383938	2.03612	-0.188564	0.850435	0.959005	R_dup1190	FALSE
0.815334	1.07898	3.65163	0.29548	0.767627	NA	R_dup1191	FALSE
0.275813	-1.41195	4.96769	-0.284227	0.776236	NA	R_dup1192	FALSE
1.97367	-1.22116	2.74972	-0.444103	0.656968	0.865092	R_dup16	FALSE
14.7769	4.90113	1.35126	3.62708	0.00028665	0.000673541	R_dup1193	FALSE
3.18755	-5.01997	2.33562	-2.14931	0.0316101	0.0661475	R_dup1195	FALSE
0.465295	-2.23213	4.89179	-0.456301	0.648173	NA	R_dup1199	FALSE
0.568447	-2.5454	4.87152	-0.522505	0.601318	NA	R_dup1202	FALSE
0.189482	-1.13751	4.98404	-0.22823	0.819467	NA	R_dup1206	FALSE
1.02631	1.92809	3.32289	0.580245	0.56175	NA	R_dup1208	FALSE
0.673921	1.17399	4.24092	0.276824	0.781915	NA	R_dup1210	FALSE
0.189482	-1.13751	4.98404	-0.22823	0.819467	NA	R_dup1212	FALSE
0.518032	-0.00565959	4.77554	-0.00118512	0.999054	NA	R_dup161	FALSE
0.518032	-0.00565959	4.77554	-0.00118512	0.999054	NA	R_dup1213	FALSE
5.54446	-0.0203383	1.39107	-0.0146206	0.988335	0.995541	R_dup1214	FALSE
0.189482	-1.13751	4.98404	-0.22823	0.819467	NA	R_dup1218	FALSE
3.04999	5.17522	2.37771	2.17656	0.0295134	0.0619185	R_dup162	FALSE
0.189482	-1.13751	4.98404	-0.22823	0.819467	NA	R_dup1219	FALSE
9.52902	-6.59455	1.78318	-3.69819	0.000217143	0.00051219	R_dup1220	FALSE
1.626	-0.120448	2.47644	-0.0486377	0.961208	0.986401	R_dup1223	FALSE
0.242219	1.63207	4.99006	0.327064	0.743619	NA	R_dup1224	FALSE
102.317	-5.21826	0.553794	-9.42275	4.39417e-21	2.1923e-20	R_dup163	TRUE
0.275813	-1.41195	4.96769	-0.284227	0.776236	NA	R_dup1228	FALSE
5.40304	-0.00638812	1.39341	-0.00458453	0.996342	0.998424	R_dup1229	FALSE
2.89452	0.819335	1.91052	0.428855	0.668028	0.870812	R_dup164	FALSE
4.35293	-1.61206	1.61533	-0.997971	0.318293	0.534503	R_dup1230	FALSE
0.539521	2.67986	4.60535	0.581902	0.560633	NA	R_dup1231	FALSE
0.539521	2.67986	4.60535	0.581902	0.560633	NA	R_dup1232	FALSE
250.802	-7.0645	0.583743	-12.1021	1.02985e-33	7.47661e-33	R_dup1234	TRUE
0.741107	-2.89651	4.02543	-0.719553	0.4718	NA	R_dup1235	FALSE
3.30474	0.264189	1.78144	0.148301	0.882105	0.96645	T_dup253	FALSE
0.189482	-1.13751	4.98404	-0.22823	0.819467	NA	R_dup1236	FALSE
2.34053	-0.0891799	2.1239	-0.0419888	0.966508	0.98677	R_dup165	FALSE
11.5261	-0.819609	0.987154	-0.830274	0.406384	0.649152	R_dup166	FALSE
0.551625	-2.46095	4.87669	-0.504635	0.613815	NA	R_dup1239	FALSE
2.88282	-2.13477	2.03816	-1.0474	0.294915	0.501984	R_dup1241	FALSE
3.60204	0.47739	1.70319	0.280292	0.779254	0.932175	R_dup1244	FALSE
9.06526	-0.207647	1.08985	-0.190528	0.848895	0.95825	R_dup17	FALSE
1.40058	2.48437	3.20394	0.775411	0.438097	0.6849	R_dup1246	FALSE
0.189482	-1.13751	4.98404	-0.22823	0.819467	NA	R_dup1248	FALSE
135.248	-6.97201	0.771869	-9.03264	1.67576e-19	7.94975e-19	R_dup1250	TRUE
36.9498	-4.0203	0.725139	-5.54418	2.95343e-08	8.44736e-08	R_dup1251	TRUE
5.56449	-5.83092	2.06571	-2.82272	0.00476179	0.0105237	R_dup1252	FALSE
1.5205	0.884709	3.00711	0.294205	0.768601	0.925517	R_dup1254	FALSE
0.431702	0.263353	4.9766	0.0529183	0.957797	NA	R_dup1255	FALSE
0.465295	-2.23213	4.89179	-0.456301	0.648173	NA	R_dup1258	FALSE
0.760251	0.930222	4.05122	0.229615	0.818391	NA	R_dup1259	FALSE
3.20902	-1.17095	1.97045	-0.594256	0.552341	0.791545	R_dup1260	FALSE
6.09848	1.31255	1.51965	0.863717	0.387743	0.626511	R_dup1261	FALSE
0.676266	-0.438984	4.245	-0.103412	0.917636	NA	R_dup168	FALSE
6.60673	0.661174	1.28833	0.5132	0.607811	0.826815	R_dup1262	FALSE
1.67874	0.646624	2.4511	0.263809	0.791927	0.933562	R_dup1263	FALSE
0.275813	-1.41195	4.96769	-0.284227	0.776236	NA	R_dup1265	FALSE
29.6589	-6.78082	1.52773	-4.43851	9.05848e-06	2.28037e-05	R_dup1266	FALSE
1.37634	4.02816	3.13764	1.28382	0.199205	0.365044	T_dup283	FALSE
11.4198	0.385981	0.970982	0.397516	0.690987	0.887605	R_dup1267	FALSE
0.189482	-1.13751	4.98404	-0.22823	0.819467	NA	R_dup1269	FALSE
2.43195	-1.94161	2.29031	-0.847747	0.396579	0.637269	R_dup169	FALSE
0.189482	-1.13751	4.98404	-0.22823	0.819467	NA	R_dup1270	FALSE
2.58744	4.94772	2.50309	1.97665	0.0480814	0.0985444	R_dup1271	FALSE
2.58744	4.94772	2.50309	1.97665	0.0480814	0.0985444	T_dup288	FALSE
0.815334	1.07898	3.65163	0.29548	0.767627	NA	R_dup1272	FALSE
5.5062	-0.0717227	1.38743	-0.0516946	0.958772	0.986401	R_dup170	FALSE
0.431702	0.263353	4.9766	0.0529183	0.957797	NA	R_dup1274	FALSE
1.05523	-1.4444	3.55491	-0.406311	0.684514	NA	R_dup1275	FALSE
5.09791	5.92089	2.04184	2.89979	0.00373418	0.00830271	R_dup1276	FALSE
0.189482	-1.13751	4.98404	-0.22823	0.819467	NA	R_dup1277	FALSE
6.22776	0.900452	1.32147	0.681401	0.495618	0.740536	R_dup1280	FALSE
0.275813	-1.41195	4.96769	-0.284227	0.776236	NA	R_dup1281	FALSE
0.275813	-1.41195	4.96769	-0.284227	0.776236	NA	T_dup299	FALSE
2.4339	3.15239	2.42627	1.29927	0.19385	0.357342	R_dup1282	FALSE
0.275813	-1.41195	4.96769	-0.284227	0.776236	NA	R_dup171	FALSE
0.815334	1.07898	3.65163	0.29548	0.767627	NA	R_dup1285	FALSE
0.431702	0.263353	4.9766	0.0529183	0.957797	NA	R_dup1286	FALSE
2.17997	-1.45985	2.36731	-0.61667	0.537453	0.778521	R_dup1287	FALSE
0.465295	-2.23213	4.89179	-0.456301	0.648173	NA	R_dup1288	FALSE
1.71233	-0.233831	2.41159	-0.0969611	0.922757	0.974378	R_dup1289	FALSE
7.46154	-6.23912	1.86727	-3.3413	0.00083386	0.00191038	R_dup1291	FALSE
14.4914	-7.20054	1.67471	-4.29957	1.71131e-05	4.24778e-05	R_dup1292	FALSE
2.2206	0.675426	2.15429	0.313526	0.753881	0.922528	R_dup1293	FALSE
0.189482	-1.13751	4.98404	-0.22823	0.819467	NA	R_dup1297	FALSE
2.07682	-1.34552	2.43873	-0.551732	0.581132	0.810068	R_dup1298	FALSE
1.51074	2.59213	2.85786	0.907018	0.364397	0.599306	R_dup1299	FALSE
0.189482	-1.13751	4.98404	-0.22823	0.819467	NA	R_dup1300	FALSE
0.465295	-2.23213	4.89179	-0.456301	0.648173	NA	R_dup1301	FALSE
2.84645	1.04906	1.9227	0.545618	0.585328	0.812897	R_dup1302	FALSE
0.242219	1.63207	4.99006	0.327064	0.743619	NA	R_dup1303	FALSE
1.1607	0.986335	3.08273	0.319954	0.749003	NA	R_dup1304	FALSE
0.189482	-1.13751	4.98404	-0.22823	0.819467	NA	R_dup1305	FALSE
0.431702	0.263353	4.9766	0.0529183	0.957797	NA	R_dup1307	FALSE
161.797	-2.85031	0.299102	-9.52956	1.57952e-21	8.01115e-21	R_dup1309	FALSE
1.05523	-1.4444	3.55491	-0.406311	0.684514	NA	R_dup1310	FALSE
1.59707	2.4209	2.80505	0.863048	0.388111	0.626511	R_dup1312	FALSE
0.539521	2.67986	4.60535	0.581902	0.560633	NA	R_dup1315	FALSE
0.707514	-0.825108	3.84934	-0.21435	0.830274	NA	R_dup18	FALSE
2.53977	-1.13678	2.08393	-0.545497	0.585412	0.812897	R_dup1316	FALSE
6.40082	-0.92662	1.32089	-0.70151	0.482985	0.727783	T_dup326	FALSE
0.242219	1.63207	4.99006	0.327064	0.743619	NA	CTCF_dup48	FALSE
1.00247	1.52881	3.62729	0.421476	0.673408	NA	T_dup327	FALSE
0.551625	-2.46095	4.87669	-0.504635	0.613815	NA	R_dup1326	FALSE
2.59954	1.99089	2.2391	0.889147	0.373924	0.609847	R_dup1327	FALSE
0.654777	-2.73329	4.22214	-0.647372	0.517391	NA	R_dup1328	FALSE
0.793845	-1.04607	3.99314	-0.261967	0.793347	NA	R_dup174	FALSE
0.729003	1.30485	3.79893	0.343479	0.731238	NA	R_dup1329	FALSE
3.44106	1.43704	1.79569	0.800269	0.423555	0.669008	R_dup1331	FALSE
0.242219	1.63207	4.99006	0.327064	0.743619	NA	R_dup1332	FALSE
2.69099	-1.39689	2.13783	-0.653414	0.513489	0.758862	R_dup1333	FALSE
5.04322	0.787321	1.45239	0.542087	0.587759	0.813494	R_dup1339	FALSE
0.673921	1.17399	4.24092	0.276824	0.781915	NA	R_dup1340	FALSE
252.469	6.6624	0.481846	13.8268	1.75613e-43	1.5512e-42	R_dup176	TRUE
0.189482	-1.13751	4.98404	-0.22823	0.819467	NA	R_dup1344	FALSE
7.70998	0.162359	1.17703	0.137939	0.890288	0.968848	R_dup1346	FALSE
0.844259	-3.10435	3.80534	-0.815787	0.414622	NA	R_dup1352	FALSE
0.465295	-2.23213	4.89179	-0.456301	0.648173	NA	R_dup1358	FALSE
10.015	-0.589289	1.05143	-0.560465	0.575162	0.807083	R_dup1359	FALSE
0.793845	-1.04607	3.99314	-0.261967	0.793347	NA	R_dup1360	FALSE
1.45566	2.53949	2.92589	0.867937	0.385429	0.624597	R_dup1361	FALSE
1.82015	0.569861	2.36366	0.241092	0.809484	0.94297	R_dup1364	FALSE
12.4895	-0.200753	0.967179	-0.207565	0.835568	0.953772	R_dup1365	FALSE
1.5205	0.884709	3.00711	0.294205	0.768601	0.925517	R_dup1367	FALSE
1.03841	-1.37177	3.32027	-0.41315	0.679497	NA	R_dup178	FALSE
0.952079	-1.21429	3.41716	-0.35535	0.722327	NA	R_dup1368	FALSE
0.539521	2.67986	4.60535	0.581902	0.560633	NA	R_dup1371	FALSE
2.17253	0.966674	2.24547	0.4305	0.666832	0.870812	R_dup1372	FALSE
0.189482	-1.13751	4.98404	-0.22823	0.819467	NA	R_dup1375	FALSE
6.96453	-0.946058	1.33963	-0.70621	0.480058	0.7246	R_dup1376	FALSE
0.275813	-1.41195	4.96769	-0.284227	0.776236	NA	R_dup1377	FALSE
6.49849	4.82499	1.86115	2.59248	0.00952869	0.0207177	R_dup179	FALSE
0.297302	1.78154	4.98033	0.357716	0.720556	NA	R_dup1379	FALSE
0.793845	-1.04607	3.99314	-0.261967	0.793347	NA	R_dup1385	FALSE
1.41271	-3.85258	3.13279	-1.22976	0.218787	0.392756	T_dup390	FALSE
6.14143	0.945127	1.35248	0.69881	0.484671	0.729924	R_dup1386	FALSE
0.189482	-1.13751	4.98404	-0.22823	0.819467	NA	R_dup1388	FALSE
1.10562	0.90572	3.40995	0.265611	0.790539	NA	R_dup1390	FALSE
3.43405	1.18225	1.77888	0.664606	0.506303	0.750667	R_dup1397	FALSE
1.48221	-3.89681	3.05484	-1.27562	0.20209	0.368734	R_dup1401	FALSE
0.297302	1.78154	4.98033	0.357716	0.720556	NA	R_dup1402	FALSE
0.275813	-1.41195	4.96769	-0.284227	0.776236	NA	R_dup1403	FALSE
0.297302	1.78154	4.98033	0.357716	0.720556	NA	R_dup1408	FALSE
0.815334	1.07898	3.65163	0.29548	0.767627	NA	R_dup1412	FALSE
0.654777	-2.73329	4.22214	-0.647372	0.517391	NA	R_dup1414	FALSE
0.621184	-0.574064	4.38683	-0.130861	0.895885	NA	R_dup1417	FALSE
1.40527	0.494608	2.83705	0.174339	0.861599	0.961439	R_dup1418	FALSE
0.654777	-2.73329	4.22214	-0.647372	0.517391	NA	R_dup19	FALSE
1.21579	1.06771	3.03442	0.351867	0.724938	0.907067	R_dup1425	FALSE
0.465295	-2.23213	4.89179	-0.456301	0.648173	NA	R_dup1435	FALSE
3.89974	-2.64664	1.83465	-1.44259	0.149137	0.284078	R_dup1437	FALSE
1.57558	0.965715	2.73461	0.353146	0.723979	0.907067	R_dup1438	FALSE
0.568447	-2.5454	4.87152	-0.522505	0.601318	NA	R_dup1440	FALSE
0.275813	-1.41195	4.96769	-0.284227	0.776236	NA	TSS_dup12	FALSE
0.762597	-0.699821	3.74733	-0.186752	0.851855	NA	T_dup431	FALSE
0.189482	-1.13751	4.98404	-0.22823	0.819467	NA	R_dup1449	FALSE
2.97848	-0.691051	1.99762	-0.345936	0.729391	0.909221	R_dup1454	FALSE
6.99547	-0.401138	1.28109	-0.313122	0.754188	0.922698	E_dup19	FALSE
0.275813	-1.41195	4.96769	-0.284227	0.776236	NA	R_dup1466	FALSE
0.275813	-1.41195	4.96769	-0.284227	0.776236	NA	T_dup454	FALSE
4.45136	-2.86201	1.76165	-1.62463	0.104242	0.203493	R_dup1473	FALSE
0.518032	-0.00565959	4.77554	-0.00118512	0.999054	NA	R_dup1480	FALSE
0.465295	-2.23213	4.89179	-0.456301	0.648173	NA	R_dup1481	FALSE
5.34796	-0.0298512	1.40031	-0.0213176	0.982992	0.994271	R_dup182	FALSE
0.275813	-1.41195	4.96769	-0.284227	0.776236	NA	R_dup1516	FALSE
0.275813	-1.41195	4.96769	-0.284227	0.776236	NA	R_dup1524	FALSE
1.12007	-3.5044	3.3807	-1.03659	0.299927	NA	R_dup1525	FALSE
0.242219	1.63207	4.99006	0.327064	0.743619	NA	R_dup1532	FALSE
1.10325	-3.46321	3.77523	-0.917352	0.358958	NA	R_dup1534	FALSE
2.31437	-1.726	2.19306	-0.787028	0.431265	0.677491	T_dup518	FALSE
0.275813	-1.41195	4.96769	-0.284227	0.776236	NA	R_dup1547	FALSE
1.24704	0.767921	2.80768	0.273508	0.784463	0.932175	T_dup539	FALSE
6.25514	-5.98622	1.9397	-3.08616	0.00202758	0.00458224	R_dup1573	FALSE
27.3037	-5.62152	1.18589	-4.74033	2.13368e-06	5.48417e-06	R_dup1576	TRUE
0.189482	-1.13751	4.98404	-0.22823	0.819467	NA	R_dup1584	FALSE
0.465295	-2.23213	4.89179	-0.456301	0.648173	NA	R_dup1617	FALSE
1.94751	-4.29241	2.75804	-1.55633	0.11963	0.23156	R_dup1619	FALSE
3.23713	5.26492	2.32109	2.2683	0.0233109	0.0492059	WE_dup40	FALSE
0.275813	-1.41195	4.96769	-0.284227	0.776236	NA	T_dup591	FALSE
0.815334	1.07898	3.65163	0.29548	0.767627	NA	T_dup19	FALSE
1.49904	-3.93063	3.02602	-1.29894	0.193964	0.357342	T_dup600	FALSE
0.568447	-2.5454	4.87152	-0.522505	0.601318	NA	T_dup601	FALSE
81.9404	-8.25211	1.45009	-5.69076	1.26476e-08	3.69817e-08	T_dup602	TRUE
0.275813	-1.41195	4.96769	-0.284227	0.776236	NA	T_dup608	FALSE
2.3433	-4.57576	2.57892	-1.7743	0.076014	0.152056	E_dup42	FALSE
0.242219	1.63207	4.99006	0.327064	0.743619	NA	WE_dup47	FALSE
0.465295	-2.23213	4.89179	-0.456301	0.648173	NA	T_dup631	FALSE
0.465295	-2.23213	4.89179	-0.456301	0.648173	NA	R_dup1657	FALSE
0.465295	-2.23213	4.89179	-0.456301	0.648173	NA	T_dup632	FALSE
46.5319	-7.42669	1.48194	-5.01147	5.40149e-07	1.43043e-06	T_dup636	TRUE
0.242219	1.63207	4.99006	0.327064	0.743619	NA	T_dup647	FALSE
9.94862	-3.53477	1.29412	-2.73142	0.00630626	0.0138813	T_dup658	FALSE
23.9363	-7.91855	1.58736	-4.98851	6.08457e-07	1.60746e-06	R_dup1686	TRUE
0.275813	-1.41195	4.96769	-0.284227	0.776236	NA	R_dup1704	FALSE
9.15393	-0.356285	1.08193	-0.329305	0.741925	0.91712	R_dup1706	FALSE
0.189482	-1.13751	4.98404	-0.22823	0.819467	NA	R_dup1711	FALSE
0.189482	-1.13751	4.98404	-0.22823	0.819467	NA	R_dup1726	FALSE
0.189482	-1.13751	4.98404	-0.22823	0.819467	NA	E_dup56	FALSE
1.98814	-0.600073	2.27296	-0.264006	0.791776	0.933562	R_dup1731	FALSE
0.189482	-1.13751	4.98404	-0.22823	0.819467	NA	E_dup58	FALSE
0.465295	-2.23213	4.89179	-0.456301	0.648173	NA	E_dup61	FALSE
0.275813	-1.41195	4.96769	-0.284227	0.776236	NA	R_dup1734	FALSE
2.42923	1.635	2.23187	0.732572	0.46382	0.711967	E_dup66	FALSE
0.518032	-0.00565959	4.77554	-0.00118512	0.999054	NA	E_dup74	FALSE
0.741107	-2.89651	4.02543	-0.719553	0.4718	NA	R_dup1747	FALSE
0.518032	-0.00565959	4.77554	-0.00118512	0.999054	NA	R_dup1759	FALSE
0.484439	2.54059	4.90304	0.518167	0.604342	NA	R_dup1765	FALSE
0.539521	2.67986	4.60535	0.581902	0.560633	NA	R_dup1768	FALSE
0.539521	2.67986	4.60535	0.581902	0.560633	NA	R_dup1770	FALSE
0.673921	1.17399	4.24092	0.276824	0.781915	NA	E_dup89	FALSE
6.22149	-5.97013	1.95546	-3.05306	0.00226519	0.00510038	T_dup714	FALSE
0.189482	-1.13751	4.98404	-0.22823	0.819467	NA	T_dup716	FALSE
1.33104	-1.89352	3.0201	-0.626972	0.530677	0.773517	T_dup5	FALSE
0.297302	1.78154	4.98033	0.357716	0.720556	NA	R_dup1780	FALSE
5.15848	0.0787929	1.42577	0.0552634	0.955929	0.986401	R_dup1784	FALSE
0.741107	-2.89651	4.02543	-0.719553	0.4718	NA	R_dup1788	FALSE
602.172	8.5813	0.562644	15.2517	1.6028e-52	1.68969e-51	R_dup1790	TRUE
0.431702	0.263353	4.9766	0.0529183	0.957797	NA	E_dup94	FALSE
0.741107	-2.89651	4.02543	-0.719553	0.4718	NA	R_dup186	FALSE
26.3875	-5.59505	1.19061	-4.69931	2.61047e-06	6.68158e-06	R_dup1791	TRUE
3.59695	1.66922	1.77253	0.941716	0.346338	0.574758	R_dup1793	FALSE
1.60686	-2.23202	2.80054	-0.796994	0.425454	0.67066	R_dup1794	FALSE
0.189482	-1.13751	4.98404	-0.22823	0.819467	NA	R_dup1795	FALSE
0.297302	1.78154	4.98033	0.357716	0.720556	NA	R_dup1798	FALSE
14.2702	5.92627	1.61402	3.67174	0.000240901	0.000567257	R_dup1799	FALSE
0.431702	0.263353	4.9766	0.0529183	0.957797	NA	R_dup1818	FALSE
0.484439	2.54059	4.90304	0.518167	0.604342	NA	R_dup1823	FALSE
0.594604	2.8091	4.85523	0.578572	0.562878	NA	R_dup1832	FALSE
0.654777	-2.73329	4.22214	-0.647372	0.517391	NA	R_dup1835	FALSE
0.189482	-1.13751	4.98404	-0.22823	0.819467	NA	R_dup1838	FALSE
1.1943	-0.290967	2.84819	-0.102159	0.918631	0.974378	R_dup1842	FALSE
1.03374	-3.3991	3.515	-0.967026	0.333531	NA	E_dup107	FALSE
0.297302	1.78154	4.98033	0.357716	0.720556	NA	R_dup1851	FALSE
0.275813	-1.41195	4.96769	-0.284227	0.776236	NA	R_dup188	FALSE
0.297302	1.78154	4.98033	0.357716	0.720556	NA	R_dup1857	FALSE
1.69319	-2.31521	2.74915	-0.842158	0.3997	0.64052	R_dup1858	FALSE
0.952079	-1.21429	3.41716	-0.35535	0.722327	NA	R_dup1874	FALSE
0.673921	1.17399	4.24092	0.276824	0.781915	NA	R_dup1875	FALSE
11.1335	-5.3527	1.7019	-3.14514	0.00166008	0.00376564	R_dup1876	FALSE
0.741107	-2.89651	4.02543	-0.719553	0.4718	NA	R_dup189	FALSE
1.01692	-3.34996	3.556	-0.942059	0.346162	NA	R_dup1887	FALSE
1.28063	-0.438135	2.78526	-0.157305	0.875004	0.964057	R_dup1890	FALSE
0.741107	-2.89651	4.02543	-0.719553	0.4718	NA	R_dup1891	FALSE
3.80362	-0.510844	1.66144	-0.307471	0.758485	0.924906	R_dup1894	FALSE
0.431702	0.263353	4.9766	0.0529183	0.957797	NA	R_dup1899	FALSE
10.4822	0.61823	1.01987	0.606188	0.54439	0.785263	R_dup190	FALSE
707.292	8.44995	0.497449	16.9866	1.03249e-64	1.38243e-63	R_dup1904	TRUE
0.189482	-1.13751	4.98404	-0.22823	0.819467	NA	R_dup1906	FALSE
0.242219	1.63207	4.99006	0.327064	0.743619	NA	T_dup786	FALSE
1.75803	-4.14132	2.87979	-1.43806	0.150416	0.285921	R_dup1908	FALSE
0.297302	1.78154	4.98033	0.357716	0.720556	NA	R_dup1912	FALSE
0.297302	1.78154	4.98033	0.357716	0.720556	NA	R_dup191	FALSE
166.144	-6.68945	0.641559	-10.4269	1.86945e-25	1.08063e-24	R_dup1913	TRUE
4.14156	0.803628	1.60047	0.50212	0.615583	0.832465	R_dup1918	FALSE
0.275813	-1.41195	4.96769	-0.284227	0.776236	NA	R_dup1925	FALSE
1.31188	-0.708407	3.2036	-0.221128	0.824992	0.949685	R_dup192	FALSE
0.242219	1.63207	4.99006	0.327064	0.743619	NA	R_dup1926	FALSE
4.22322	0.305413	1.59447	0.191545	0.848098	0.957565	R_dup1927	FALSE
1.16305	-0.000125812	3.33828	-3.76878e-05	0.99997	NA	R_dup1929	FALSE
0.275813	-1.41195	4.96769	-0.284227	0.776236	NA	CTCF_dup131	FALSE
0.275813	-1.41195	4.96769	-0.284227	0.776236	NA	R_dup1930	FALSE
18.1359	2.74932	0.870169	3.15952	0.00158029	0.00358908	R_dup1935	FALSE
3.37192	-0.627057	1.75863	-0.356559	0.721422	0.907045	R_dup1938	FALSE
0.189482	-1.13751	4.98404	-0.22823	0.819467	NA	R_dup1940	FALSE
0.189482	-1.13751	4.98404	-0.22823	0.819467	NA	R_dup1941	FALSE
0.242219	1.63207	4.99006	0.327064	0.743619	NA	R_dup1942	FALSE
3.60476	-1.92487	1.91503	-1.00514	0.31483	0.530143	R_dup1943	FALSE
0.573114	0.142973	4.59321	0.0311271	0.975168	NA	R_dup1946	FALSE
0.486784	0.411465	4.89112	0.084125	0.932957	NA	R_dup1947	FALSE
0.539521	2.67986	4.60535	0.581902	0.560633	NA	R_dup1950	FALSE
0.431702	0.263353	4.9766	0.0529183	0.957797	NA	R_dup1956	FALSE
0.275813	-1.41195	4.96769	-0.284227	0.776236	NA	T_dup827	FALSE
0.431702	0.263353	4.9766	0.0529183	0.957797	NA	R_dup1959	FALSE
0.741107	-2.89651	4.02543	-0.719553	0.4718	NA	R_dup1962	FALSE
1.81783	-1.09939	2.58214	-0.425769	0.670276	0.870812	R_dup1967	FALSE
0.275813	-1.41195	4.96769	-0.284227	0.776236	NA	R_dup1968	FALSE
228.036	-7.73477	0.752911	-10.2732	9.31102e-25	5.21777e-24	T_dup837	TRUE
0.275813	-1.41195	4.96769	-0.284227	0.776236	NA	T_dup21	FALSE
245.652	7.76855	0.686174	11.3215	1.02649e-29	6.58365e-29	T_dup846	TRUE
0.189482	-1.13751	4.98404	-0.22823	0.819467	NA	T_dup849	FALSE
6.15198	-5.95974	1.94754	-3.06014	0.00221233	0.00498545	R_dup1979	FALSE
0.78174	3.22	3.93755	0.81777	0.413489	NA	T_dup852	FALSE
8.52299	-0.104496	1.13292	-0.0922357	0.926511	0.975806	T_dup864	FALSE
0.729003	1.30485	3.79893	0.343479	0.731238	NA	T_dup867	FALSE
0.189482	-1.13751	4.98404	-0.22823	0.819467	NA	R_dup1997	FALSE
47.1652	-8.89832	1.51715	-5.86516	4.48692e-09	1.35296e-08	R_dup2018	TRUE
47.9063	-8.92066	1.51618	-5.88366	4.01303e-09	1.21807e-08	T_dup890	TRUE
0.378964	-1.96907	4.91343	-0.400753	0.688602	NA	R_dup2035	FALSE
0.952079	-1.21429	3.41716	-0.35535	0.722327	NA	T_dup908	FALSE
0.242219	1.63207	4.99006	0.327064	0.743619	NA	R_dup2048	FALSE
0.275813	-1.41195	4.96769	-0.284227	0.776236	NA	T_dup22	FALSE
0.242219	1.63207	4.99006	0.327064	0.743619	NA	T_dup931	FALSE
0.465295	-2.23213	4.89179	-0.456301	0.648173	NA	T_dup934	FALSE
0.949734	0.0963333	3.37052	0.0285811	0.977199	NA	T_dup947	FALSE
1.59707	2.4209	2.80505	0.863048	0.388111	0.626511	R_dup2089	FALSE
0.844259	-3.10435	3.80534	-0.815787	0.414622	NA	R_dup2137	FALSE
0.189482	-1.13751	4.98404	-0.22823	0.819467	NA	R_dup2142	FALSE
0.242219	1.63207	4.99006	0.327064	0.743619	NA	R_dup2149	FALSE
10.6491	-6.75474	1.74995	-3.85996	0.000113405	0.000270981	R_dup2152	FALSE
72.3725	-5.72651	0.744961	-7.68699	1.50637e-14	6.05079e-14	T_dup1022	TRUE
2.05066	-4.37477	2.69153	-1.62538	0.104081	0.203249	R_dup2153	FALSE
0.189482	-1.13751	4.98404	-0.22823	0.819467	NA	R_dup2155	FALSE
7.28062	-0.00750358	1.23947	-0.00605387	0.99517	0.998375	R_dup2159	FALSE
103.536	-8.58854	1.44084	-5.96078	2.51043e-09	7.7092e-09	R_dup2162	TRUE
0.707514	-0.825108	3.84934	-0.21435	0.830274	NA	R_dup2165	FALSE
0.465295	-2.23213	4.89179	-0.456301	0.648173	NA	R_dup2166	FALSE
3.1297	-0.927507	1.83588	-0.505213	0.61341	0.830381	R_dup2174	FALSE
211.441	-6.44086	0.529589	-12.162	4.95443e-34	3.62556e-33	R_dup2176	TRUE
2.64761	1.60764	2.08523	0.770967	0.440726	0.688424	R_dup195	FALSE
0.378964	-1.96907	4.91343	-0.400753	0.688602	NA	R_dup2179	FALSE
2.18701	1.43583	2.33104	0.61596	0.537921	0.778789	R_dup2180	FALSE
0.486784	0.411465	4.89112	0.084125	0.932957	NA	R_dup2183	FALSE
0.949734	0.0963333	3.37052	0.0285811	0.977199	NA	R_dup2184	FALSE
0.729003	1.30485	3.79893	0.343479	0.731238	NA	R_dup2187	FALSE
0.673921	1.17399	4.24092	0.276824	0.781915	NA	R_dup2189	FALSE
4.27087	1.60649	1.63068	0.985168	0.324542	0.543124	R_dup196	FALSE
0.949734	0.0963333	3.37052	0.0285811	0.977199	NA	R_dup2192	FALSE
0.275813	-1.41195	4.96769	-0.284227	0.776236	NA	T_dup1053	FALSE
33.9116	-8.42592	1.54507	-5.45343	4.94062e-08	1.38715e-07	R_dup2193	TRUE
9.08205	-0.82656	1.10542	-0.747732	0.454622	0.700584	R_dup2195	FALSE
0.573114	0.142973	4.59321	0.0311271	0.975168	NA	R_dup2196	FALSE
0.275813	-1.41195	4.96769	-0.284227	0.776236	NA	R_dup2197	FALSE
5.00768	-0.86424	1.52017	-0.568516	0.569684	0.802399	R_dup2198	FALSE
1.98582	-2.61083	2.61191	-0.999587	0.31751	0.533351	R_dup2199	FALSE
0.297302	1.78154	4.98033	0.357716	0.720556	NA	R_dup2201	FALSE
0.465295	-2.23213	4.89179	-0.456301	0.648173	NA	R_dup2204	FALSE
2.13699	-4.42925	2.66033	-1.66493	0.0959277	0.188869	R_dup2207	FALSE
60.6323	-6.21514	0.926699	-6.70676	1.98998e-11	6.99289e-11	R_dup21	TRUE
0.707514	-0.825108	3.84934	-0.21435	0.830274	NA	R_dup2211	FALSE
13.6119	-0.11881	0.896781	-0.132485	0.894601	0.970465	R_dup2213	FALSE
1.08648	-1.70076	3.24523	-0.52408	0.600223	NA	R_dup2214	FALSE
1.76741	-0.15824	2.38688	-0.0662955	0.947143	0.983049	R_dup198	FALSE
4.24002	-1.00694	1.64827	-0.610906	0.541262	0.781563	R_dup2216	FALSE
4.25916	-0.311941	1.58107	-0.197298	0.843595	0.957321	R_dup2217	FALSE
2.5804	0.665575	2.03885	0.326446	0.744087	0.918508	R_dup2218	FALSE
1.60686	-2.23202	2.80054	-0.796994	0.425454	0.67066	R_dup2219	FALSE
0.275813	-1.41195	4.96769	-0.284227	0.776236	NA	R_dup199	FALSE
0.242219	1.63207	4.99006	0.327064	0.743619	NA	R_dup2222	FALSE
5.52336	-3.12449	1.70317	-1.83452	0.0665774	0.134253	R_dup2227	FALSE
2.89492	-4.8751	2.39648	-2.03427	0.0419242	0.08657	R_dup2231	FALSE
0.486784	0.411465	4.89112	0.084125	0.932957	NA	R_dup2232	FALSE
0.729003	1.30485	3.79893	0.343479	0.731238	NA	R_dup2234	FALSE
0.654777	-2.73329	4.22214	-0.647372	0.517391	NA	R_dup200	FALSE
1.21344	2.23381	3.11672	0.71672	0.473547	0.721664	R_dup2236	FALSE
0.189482	-1.13751	4.98404	-0.22823	0.819467	NA	R_dup2237	FALSE
2.72458	-2.15265	2.17736	-0.988648	0.322835	0.54081	R_dup2238	FALSE
28.5535	-6.73156	1.52936	-4.40154	1.07483e-05	2.69098e-05	R_dup201	FALSE
164.307	-6.6646	0.639747	-10.4176	2.0619e-25	1.18938e-24	R_dup202	TRUE
0.297302	1.78154	4.98033	0.357716	0.720556	NA	R_dup2244	FALSE
0.189482	-1.13751	4.98404	-0.22823	0.819467	NA	R_dup2246	FALSE
6.58331	-1.89039	1.39534	-1.35479	0.175486	0.326912	R_dup2248	FALSE
2.71013	-0.28955	2.12714	-0.136122	0.891725	0.968978	R_dup203	FALSE
2.21359	0.384095	2.34531	0.163771	0.869911	0.963591	R_dup2250	FALSE
7.26892	0.22417	1.21471	0.184546	0.853585	0.96	R_dup2251	FALSE
0.78174	3.22	3.93755	0.81777	0.413489	NA	R_dup2253	FALSE
5.78668	0.105127	1.35623	0.077514	0.938215	0.981771	R_dup2254	FALSE
0.189482	-1.13751	4.98404	-0.22823	0.819467	NA	R_dup2256	FALSE
2.79839	1.30983	2.15302	0.608367	0.542944	0.783588	R_dup2258	FALSE
0.762597	-0.699821	3.74733	-0.186752	0.851855	NA	R_dup2260	FALSE
0.275813	-1.41195	4.96769	-0.284227	0.776236	NA	R_dup2261	FALSE
0.539521	2.67986	4.60535	0.581902	0.560633	NA	R_dup2267	FALSE
0.189482	-1.13751	4.98404	-0.22823	0.819467	NA	R_dup2273	FALSE
5.27139	-0.359898	1.44343	-0.249335	0.803102	0.940278	R_dup2274	FALSE
1.02631	1.92809	3.32289	0.580245	0.56175	NA	R_dup2275	FALSE
0.551625	-2.46095	4.87669	-0.504635	0.613815	NA	R_dup2276	FALSE
6.00469	1.32603	1.36505	0.971415	0.331342	0.553376	R_dup2281	FALSE
0.275813	-1.41195	4.96769	-0.284227	0.776236	NA	CTCF_dup165	FALSE
3.1297	-0.927507	1.83588	-0.505213	0.61341	0.830381	R_dup2283	FALSE
2.03112	1.05286	2.25473	0.466954	0.640533	0.849751	R_dup205	FALSE
4.88501	0.0040925	1.46777	0.00278825	0.997775	0.998884	R_dup2287	FALSE
0.762597	-0.699821	3.74733	-0.186752	0.851855	NA	R_dup2290	FALSE
0.242219	1.63207	4.99006	0.327064	0.743619	NA	R_dup2291	FALSE
0.594604	2.8091	4.85523	0.578572	0.562878	NA	R_dup2293	FALSE
0.896996	-1.32957	3.49001	-0.380964	0.70323	NA	R_dup2297	FALSE
0.465295	-2.23213	4.89179	-0.456301	0.648173	NA	R_dup2299	FALSE
0.189482	-1.13751	4.98404	-0.22823	0.819467	NA	R_dup2300	FALSE
1.67365	4.30854	2.92392	1.47355	0.140603	0.269219	R_dup2301	FALSE
1.32126	3.97508	3.18081	1.24971	0.211405	0.383822	R_dup206	FALSE
0.729003	1.30485	3.79893	0.343479	0.731238	NA	R_dup2305	FALSE
138.713	-7.00789	0.771316	-9.08562	1.03108e-19	4.92111e-19	R_dup2306	TRUE
0.275813	-1.41195	4.96769	-0.284227	0.776236	NA	R_dup2307	FALSE
0.189482	-1.13751	4.98404	-0.22823	0.819467	NA	R_dup2314	FALSE
0.836823	3.30839	3.83809	0.861987	0.388695	NA	R_dup2315	FALSE
64.0776	-3.66662	0.553898	-6.61967	3.6e-11	1.24596e-10	T_dup1145	FALSE
2.54915	0.808204	2.00838	0.402415	0.687379	0.884622	R_dup2316	FALSE
0.189482	-1.13751	4.98404	-0.22823	0.819467	NA	R_dup2317	FALSE
0.189482	-1.13751	4.98404	-0.22823	0.819467	NA	R_dup2318	FALSE
0.971223	1.84393	3.38412	0.544878	0.585837	NA	R_dup2321	FALSE
0.431702	0.263353	4.9766	0.0529183	0.957797	NA	R_dup2323	FALSE
3.80874	-3.76628	2.14958	-1.7521	0.0797559	0.158905	R_dup2324	FALSE
1.03841	-1.37177	3.32027	-0.41315	0.679497	NA	R_dup2325	FALSE
1.13412	3.74489	3.41156	1.0977	0.272334	NA	R_dup2328	FALSE
0.378964	-1.96907	4.91343	-0.400753	0.688602	NA	R_dup2336	FALSE
0.760251	0.930222	4.05122	0.229615	0.818391	NA	T_dup1167	FALSE
0.793845	-1.04607	3.99314	-0.261967	0.793347	NA	T_dup1168	FALSE
0.518032	-0.00565959	4.77554	-0.00118512	0.999054	NA	E_dup121	FALSE
0.863403	0.332399	3.7817	0.0878967	0.929959	NA	T_dup1192	FALSE
0.431702	0.263353	4.9766	0.0529183	0.957797	NA	T_dup1195	FALSE
0.242219	1.63207	4.99006	0.327064	0.743619	NA	R_dup2375	FALSE
2.00963	0.220869	2.23029	0.0990316	0.921113	0.974378	R_dup208	FALSE
3.17073	-5.00426	2.32869	-2.14896	0.0316373	0.0661475	R_dup2377	FALSE
10.9522	0.636747	0.991938	0.641922	0.520924	0.764846	R_dup2378	FALSE
0.275813	-1.41195	4.96769	-0.284227	0.776236	NA	CTCF_dup184	FALSE
1.65216	2.47402	2.77766	0.890685	0.373098	0.609066	R_dup2379	FALSE
0.297302	1.78154	4.98033	0.357716	0.720556	NA	R_dup2381	FALSE
1.22789	-1.71831	3.09202	-0.555722	0.578401	0.807853	R_dup2382	FALSE
1.33337	0.565846	2.92654	0.19335	0.846685	0.957565	R_dup2383	FALSE
2.53468	0.407768	2.27119	0.179539	0.857515	0.960298	R_dup2384	FALSE
1.14156	-1.59318	3.18972	-0.499473	0.617446	NA	R_dup209	FALSE
1.09115	0.0137328	3.204	0.00428613	0.99658	NA	R_dup2386	FALSE
197.567	-6.51233	0.560634	-11.616	3.41712e-31	2.28764e-30	R_dup2387	TRUE
357.611	-8.79892	0.851354	-10.3352	4.88398e-25	2.76793e-24	R_dup2388	TRUE
0.918486	0.45236	3.41407	0.132499	0.89459	NA	R_dup2389	FALSE
2.04088	0.0550723	2.27301	0.0242288	0.98067	0.994271	R_dup2390	FALSE
1.11264	1.72557	3.23208	0.533888	0.593419	NA	R_dup210	FALSE
25.8879	-2.43755	0.727845	-3.34899	0.000811058	0.00185969	R_dup2391	FALSE
0.844259	-3.10435	3.80534	-0.815787	0.414622	NA	R_dup2392	FALSE
2.89452	0.819335	1.91052	0.428855	0.668028	0.870812	R_dup2395	FALSE
131.931	-7.94369	1.05788	-7.50904	5.95626e-14	2.33957e-13	R_dup2398	TRUE
132.121	-7.9458	1.05786	-7.51122	5.85801e-14	2.30261e-13	T_dup1216	TRUE
0.275813	-1.41195	4.96769	-0.284227	0.776236	NA	E_dup124	FALSE
0.378964	-1.96907	4.91343	-0.400753	0.688602	NA	T_dup1221	FALSE
0.762597	-0.699821	3.74733	-0.186752	0.851855	NA	TSS	FALSE
1.55644	-0.892114	2.59269	-0.344088	0.73078	0.909221	T_dup1226	FALSE
8.52102	-0.768632	1.14467	-0.671488	0.501909	0.746519	T_dup1229	FALSE
3.53525	-1.9062	1.9215	-0.992038	0.321179	0.538692	R_dup2402	FALSE
0.275813	-1.41195	4.96769	-0.284227	0.776236	NA	T_dup1230	FALSE
0.676266	-0.438984	4.245	-0.103412	0.917636	NA	R_dup2410	FALSE
12.386	0.813371	0.944573	0.861099	0.389183	0.627874	R_dup211	FALSE
2.1034	-2.81834	2.55349	-1.10372	0.269714	0.467181	R_dup2415	FALSE
1.12007	-3.5044	3.3807	-1.03659	0.299927	NA	R_dup2416	FALSE
0.297302	1.78154	4.98033	0.357716	0.720556	NA	R_dup2420	FALSE
3.74345	0.444609	1.66314	0.267331	0.789215	0.933562	R_dup2421	FALSE
1.2064	-3.60239	3.29461	-1.09342	0.27421	0.470674	R_dup2422	FALSE
0.93059	-3.23224	3.64527	-0.886694	0.375243	NA	R_dup2424	FALSE
0.784086	1.43	4.00203	0.35732	0.720853	NA	R_dup2425	FALSE
0.242219	1.63207	4.99006	0.327064	0.743619	NA	R_dup2427	FALSE
3.33833	-0.178311	1.76051	-0.101284	0.919325	0.974378	R_dup2428	FALSE
0.275813	-1.41195	4.96769	-0.284227	0.776236	NA	R_dup2429	FALSE
0.78174	3.22	3.93755	0.81777	0.413489	NA	TSS_dup37	FALSE
10.4854	-1.5462	1.07403	-1.43962	0.149974	0.285475	T_dup24	FALSE
0.78174	3.22	3.93755	0.81777	0.413489	NA	R_dup2430	FALSE
1.05289	-0.241193	3.47134	-0.069481	0.944607	NA	R_dup2433	FALSE
94.5933	-4.93992	0.553091	-8.93147	4.20373e-19	1.9621e-18	R_dup2434	TRUE
157.846	-8.19978	1.05316	-7.78586	6.92407e-15	2.81204e-14	R_dup2435	TRUE
1.76507	0.50778	2.41198	0.210525	0.833258	0.952518	T_dup1241	FALSE
3.7747	0.353416	1.66825	0.211849	0.832225	0.952518	T_dup1242	FALSE
0.189482	-1.13751	4.98404	-0.22823	0.819467	NA	T_dup1249	FALSE
0.297302	1.78154	4.98033	0.357716	0.720556	NA	T_dup1250	FALSE
0.621184	-0.574064	4.38683	-0.130861	0.895885	NA	E_dup147	FALSE
1.65216	2.47402	2.77766	0.890685	0.373098	0.609066	TSS_dup44	FALSE
0.242219	1.63207	4.99006	0.327064	0.743619	NA	T_dup1253	FALSE
1.38845	0.649039	2.88653	0.224851	0.822096	0.949685	T_dup1254	FALSE
53.0055	-9.06857	1.50838	-6.01211	1.83123e-09	5.67413e-09	T_dup1255	TRUE
1.10797	-0.123153	3.15347	-0.0390533	0.968848	NA	T_dup1256	FALSE
110.964	-7.10576	0.887173	-8.00944	1.15228e-15	4.80379e-15	T_dup1257	TRUE
1.36229	-2.09558	2.96841	-0.705959	0.480214	0.7246	TSS_dup45	FALSE
0.189482	-1.13751	4.98404	-0.22823	0.819467	NA	E_dup150	FALSE
0.189482	-1.13751	4.98404	-0.22823	0.819467	NA	TSS_dup46	FALSE
0.189482	-1.13751	4.98404	-0.22823	0.819467	NA	R_dup2459	FALSE
404.795	8.80801	0.739373	11.9128	1.01513e-32	7.17107e-32	E_dup154	TRUE
3.49147	0.844173	1.80345	0.468089	0.639721	0.849751	R_dup2464	FALSE
0.275813	-1.41195	4.96769	-0.284227	0.776236	NA	E_dup160	FALSE
0.297302	1.78154	4.98033	0.357716	0.720556	NA	R_dup2476	FALSE
24.3727	-5.47392	1.20756	-4.53306	5.81357e-06	1.47293e-05	WE_dup141	FALSE
2.15808	4.67995	2.65261	1.76428	0.0776849	0.154835	R_dup2479	FALSE
1.18921	3.80974	3.66127	1.04055	0.298083	0.50488	T_dup1281	FALSE
1.18921	3.80974	3.66127	1.04055	0.298083	0.50488	CTCF_dup209	FALSE
1.41737	-1.99775	2.92809	-0.682272	0.495067	0.740536	T_dup1283	FALSE
0.242219	1.63207	4.99006	0.327064	0.743619	NA	T_dup1287	FALSE
122.507	-5.81012	0.586727	-9.90259	4.05615e-23	2.1713e-22	T_dup1289	TRUE
3.40552	-1.1056	1.77751	-0.621994	0.533946	0.77501	CTCF_dup211	FALSE
18.3211	-3.34357	0.951874	-3.51262	0.00044371	0.00103114	T_dup1290	FALSE
0.275813	-1.41195	4.96769	-0.284227	0.776236	NA	E_dup164	FALSE
0.297302	1.78154	4.98033	0.357716	0.720556	NA	TSS_dup52	FALSE
228.22	6.98502	0.555342	12.5779	2.7946e-36	2.16601e-35	T_dup1296	TRUE
0.707514	-0.825108	3.84934	-0.21435	0.830274	NA	R_dup2489	FALSE
4.21346	0.778677	1.75863	0.442774	0.657929	0.86534	T_dup1299	FALSE
0.189482	-1.13751	4.98404	-0.22823	0.819467	NA	T_dup1301	FALSE
310.38	5.49506	0.322037	17.0635	2.77614e-65	3.74439e-64	T_dup26	TRUE
1.4916	0.331968	2.58059	0.128641	0.897642	0.97124	WE_dup143	FALSE
1.17281	-1.82278	3.14175	-0.580182	0.561792	0.794741	E_dup169	FALSE
2.29992	0.282837	2.1432	0.131969	0.895009	0.970465	T_dup1307	FALSE
1.28063	-0.438135	2.78526	-0.157305	0.875004	0.964057	T_dup1312	FALSE
0.189482	-1.13751	4.98404	-0.22823	0.819467	NA	R_dup2504	FALSE
2.38116	2.05556	2.18544	0.940573	0.346924	0.575037	T_dup1320	FALSE
0.539521	2.67986	4.60535	0.581902	0.560633	NA	R_dup2521	FALSE
0.431702	0.263353	4.9766	0.0529183	0.957797	NA	R_dup2523	FALSE
0.815334	1.07898	3.65163	0.29548	0.767627	NA	E_dup174	FALSE
101.188	-7.5601	1.07012	-7.06471	1.60948e-12	5.9403e-12	E_dup178	TRUE
0.189482	-1.13751	4.98404	-0.22823	0.819467	NA	R_dup2533	FALSE
87.7065	-9.79808	1.48526	-6.59686	4.19946e-11	1.44706e-10	T_dup1341	TRUE
0.242219	1.63207	4.99006	0.327064	0.743619	NA	T_dup1342	FALSE
0.297302	1.78154	4.98033	0.357716	0.720556	NA	R_dup2541	FALSE
6.34147	-6.00426	1.93375	-3.10498	0.00190291	0.00430757	T_dup1346	FALSE
0.242219	1.63207	4.99006	0.327064	0.743619	NA	T_dup1347	FALSE
0.189482	-1.13751	4.98404	-0.22823	0.819467	NA	R_dup2548	FALSE
3.09611	-0.425292	1.8244	-0.233113	0.815674	0.946773	T_dup1351	FALSE
1.0599	0.336145	3.23749	0.103829	0.917305	NA	T_dup1355	FALSE
0.551625	-2.46095	4.87669	-0.504635	0.613815	NA	T_dup1356	FALSE
5.82926	3.69473	1.69776	2.17624	0.0295374	0.0619452	T_dup1357	FALSE
68.5784	-5.6498	0.75301	-7.50295	6.23983e-14	2.44746e-13	T_dup1359	TRUE
1.00482	0.221222	3.08069	0.0718093	0.942754	NA	T_dup1360	FALSE
0.275813	-1.41195	4.96769	-0.284227	0.776236	NA	T_dup28	FALSE
0.378964	-1.96907	4.91343	-0.400753	0.688602	NA	R_dup2563	FALSE
6.01524	-4.44253	1.90826	-2.32805	0.0199094	0.0423671	R_dup2565	FALSE
0.378964	-1.96907	4.91343	-0.400753	0.688602	NA	R_dup2570	FALSE
0.297302	1.78154	4.98033	0.357716	0.720556	NA	R_dup2571	FALSE
358.609	-6.79441	0.450157	-15.0934	1.78849e-51	1.85001e-50	R_dup2574	TRUE
0.189482	-1.13751	4.98404	-0.22823	0.819467	NA	R_dup22	FALSE
0.297302	1.78154	4.98033	0.357716	0.720556	NA	R_dup2580	FALSE
10.9163	0.0171495	1.00499	0.0170645	0.986385	0.994336	R_dup2581	FALSE
0.465295	-2.23213	4.89179	-0.456301	0.648173	NA	T_dup1368	FALSE
0.465295	-2.23213	4.89179	-0.456301	0.648173	NA	R_dup2582	FALSE
163.891	-8.26334	1.05324	-7.84561	4.30843e-15	1.76277e-14	R_dup2584	TRUE
2.523	-0.54611	2.03669	-0.268135	0.788595	0.933562	R_dup2585	FALSE
0.654777	-2.73329	4.22214	-0.647372	0.517391	NA	R_dup2586	FALSE
2.92577	0.697031	1.88659	0.369467	0.71178	0.90065	R_dup213	FALSE
0.539521	2.67986	4.60535	0.581902	0.560633	NA	R_dup2589	FALSE
0.189482	-1.13751	4.98404	-0.22823	0.819467	NA	R_dup2592	FALSE
278.532	-8.44152	0.858834	-9.82904	8.44158e-23	4.44536e-22	R_dup2599	TRUE
5.44642	-1.52083	1.48867	-1.0216	0.30697	0.518177	R_dup2600	FALSE
3.38363	1.88255	1.84529	1.02019	0.307637	0.519143	R_dup2602	FALSE
0.983327	-1.4848	3.38409	-0.43876	0.660835	NA	R_dup2603	FALSE
1.41503	-0.896521	2.82311	-0.317565	0.750815	0.921439	R_dup2609	FALSE
0.741107	-2.89651	4.02543	-0.719553	0.4718	NA	R_dup2612	FALSE
1.97137	0.0795187	2.45926	0.0323344	0.974205	0.991638	R_dup2627	FALSE
158.297	-6.75783	1.65738	-4.07741	4.55393e-05	0.000110446	R_dup2633	FALSE
0.518032	-0.00565959	4.77554	-0.00118512	0.999054	NA	R_dup2639	FALSE
0.189482	-1.13751	4.98404	-0.22823	0.819467	NA	R_dup2640	FALSE
0.297302	1.78154	4.98033	0.357716	0.720556	NA	R_dup2641	FALSE
0.551625	-2.46095	4.87669	-0.504635	0.613815	NA	R_dup2644	FALSE
89.0059	-9.81432	1.48322	-6.61691	3.66777e-11	1.26782e-10	R_dup2650	TRUE
0.189482	-1.13751	4.98404	-0.22823	0.819467	NA	R_dup2655	FALSE
0.275813	-1.41195	4.96769	-0.284227	0.776236	NA	T_dup1402	FALSE
0.378964	-1.96907	4.91343	-0.400753	0.688602	NA	R_dup2658	FALSE
0.242219	1.63207	4.99006	0.327064	0.743619	NA	R_dup2663	FALSE
0.275813	-1.41195	4.96769	-0.284227	0.776236	NA	R_dup2665	FALSE
13.0978	-7.04476	1.70816	-4.12418	3.72053e-05	9.07137e-05	R_dup2666	FALSE
1.03374	-3.3991	3.515	-0.967026	0.333531	NA	R_dup2668	FALSE
0.275813	-1.41195	4.96769	-0.284227	0.776236	NA	R_dup2670	FALSE
0.189482	-1.13751	4.98404	-0.22823	0.819467	NA	R_dup2672	FALSE
1.35019	0.414289	2.87669	0.144016	0.885488	0.96645	R_dup2675	FALSE
1.81548	-0.415856	2.37107	-0.175387	0.860775	0.961439	R_dup2676	FALSE
1.22322	-3.64363	3.29956	-1.10428	0.269473	0.467181	R_dup2677	FALSE
0.465295	-2.23213	4.89179	-0.456301	0.648173	NA	R_dup2679	FALSE
0.431702	0.263353	4.9766	0.0529183	0.957797	NA	CTCF_dup257	FALSE
0.539521	2.67986	4.60535	0.581902	0.560633	NA	R_dup2682	FALSE
0.297302	1.78154	4.98033	0.357716	0.720556	NA	R_dup2686	FALSE
0.621184	-0.574064	4.38683	-0.130861	0.895885	NA	R_dup2687	FALSE
1.65959	-1.05908	2.48544	-0.426115	0.670024	0.870812	R_dup216	FALSE
2.1034	-2.81834	2.55349	-1.10372	0.269714	0.467181	R_dup2690	FALSE
0.189482	-1.13751	4.98404	-0.22823	0.819467	NA	R_dup2691	FALSE
0.918486	0.45236	3.41407	0.132499	0.89459	NA	R_dup2692	FALSE
0.189482	-1.13751	4.98404	-0.22823	0.819467	NA	R_dup2693	FALSE
0.465295	-2.23213	4.89179	-0.456301	0.648173	NA	R_dup2694	FALSE
17.5781	-6.02225	1.59975	-3.7645	0.00016688	0.000395665	R_dup2695	FALSE
30.0166	-8.25136	1.55975	-5.29017	1.22202e-07	3.34567e-07	R_dup2697	TRUE
1.54434	1.22564	2.56874	0.477138	0.633264	0.844403	R_dup2698	FALSE
29.9013	-5.78253	1.17561	-4.91875	8.70985e-07	2.28022e-06	R_dup2699	TRUE
0.971223	1.84393	3.38412	0.544878	0.585837	NA	R_dup2700	FALSE
0.762597	-0.699821	3.74733	-0.186752	0.851855	NA	R_dup2701	FALSE
0.275813	-1.41195	4.96769	-0.284227	0.776236	NA	R_dup2703	FALSE
194.247	6.1575	0.478777	12.8609	7.47151e-38	5.9588e-37	R_dup217	TRUE
0.465295	-2.23213	4.89179	-0.456301	0.648173	NA	R_dup2706	FALSE
1.11264	1.72557	3.23208	0.533888	0.593419	NA	R_dup2707	FALSE
0.78174	3.22	3.93755	0.81777	0.413489	NA	R_dup2708	FALSE
0.189482	-1.13751	4.98404	-0.22823	0.819467	NA	R_dup2711	FALSE
0.539521	2.67986	4.60535	0.581902	0.560633	NA	TSS_dup61	FALSE
0.242219	1.63207	4.99006	0.327064	0.743619	NA	E_dup189	FALSE
296.739	-9.11751	1.03819	-8.7821	1.6045e-18	7.39492e-18	T_dup1427	TRUE
2.271	1.98204	2.2296	0.888968	0.37402	0.609847	T_dup1428	FALSE
100.482	-6.20159	0.719572	-8.61845	6.78649e-18	3.05364e-17	T_dup30	TRUE
0.275813	-1.41195	4.96769	-0.284227	0.776236	NA	T_dup1433	FALSE
0.275813	-1.41195	4.96769	-0.284227	0.776236	NA	T_dup1444	FALSE
1.22322	-3.64363	3.29956	-1.10428	0.269473	0.467181	R_dup2731	FALSE
0.189482	-1.13751	4.98404	-0.22823	0.819467	NA	T_dup1455	FALSE
0.573114	0.142973	4.59321	0.0311271	0.975168	NA	R_dup2746	FALSE
0.486784	0.411465	4.89112	0.084125	0.932957	NA	R_dup2750	FALSE
0.275813	-1.41195	4.96769	-0.284227	0.776236	NA	T_dup1474	FALSE
0.707514	-0.825108	3.84934	-0.21435	0.830274	NA	R_dup2757	FALSE
0.275813	-1.41195	4.96769	-0.284227	0.776236	NA	T_dup1492	FALSE
0.275813	-1.41195	4.96769	-0.284227	0.776236	NA	R_dup2798	FALSE
0.189482	-1.13751	4.98404	-0.22823	0.819467	NA	T_dup1516	FALSE
1.86313	2.92092	2.6698	1.09406	0.273928	0.470674	R_dup2818	FALSE
0.242219	1.63207	4.99006	0.327064	0.743619	NA	R_dup2821	FALSE
0.654777	-2.73329	4.22214	-0.647372	0.517391	NA	R_dup2828	FALSE
0.815334	1.07898	3.65163	0.29548	0.767627	NA	R_dup2831	FALSE
1.12007	-3.5044	3.3807	-1.03659	0.299927	NA	T_dup1547	FALSE
0.297302	1.78154	4.98033	0.357716	0.720556	NA	T_dup1556	FALSE
0.297302	1.78154	4.98033	0.357716	0.720556	NA	R_dup2848	FALSE
0.378964	-1.96907	4.91343	-0.400753	0.688602	NA	R_dup2867	FALSE
0.242219	1.63207	4.99006	0.327064	0.743619	NA	T_dup1584	FALSE
0.189482	-1.13751	4.98404	-0.22823	0.819467	NA	R_dup2882	FALSE
0.594604	2.8091	4.85523	0.578572	0.562878	NA	T_dup1596	FALSE
0.189482	-1.13751	4.98404	-0.22823	0.819467	NA	T_dup1607	FALSE
1.22322	-3.64363	3.29956	-1.10428	0.269473	0.467181	R_dup2899	FALSE
0.275813	-1.41195	4.96769	-0.284227	0.776236	NA	T_dup1613	FALSE
0.275813	-1.41195	4.96769	-0.284227	0.776236	NA	R_dup2904	FALSE
0.189482	-1.13751	4.98404	-0.22823	0.819467	NA	T_dup1618	FALSE
0.275813	-1.41195	4.96769	-0.284227	0.776236	NA	T_dup1632	FALSE
1.65216	2.47402	2.77766	0.890685	0.373098	0.609066	R_dup2921	FALSE
1.39588	-3.81726	3.10432	-1.22966	0.218824	0.392756	T_dup1639	FALSE
0.484439	2.54059	4.90304	0.518167	0.604342	NA	R_dup2925	FALSE
1.83225	-1.23816	2.45274	-0.504807	0.613694	0.830381	R_dup2926	FALSE
4.51815	-0.43815	1.5391	-0.28468	0.775889	0.930627	R_dup2927	FALSE
0.815334	1.07898	3.65163	0.29548	0.767627	NA	R_dup2929	FALSE
2.66675	-1.03353	2.1532	-0.479999	0.631228	0.844403	R_dup2932	FALSE
3.36216	-0.0426136	1.78021	-0.0239374	0.980903	0.994271	R_dup219	FALSE
0.539521	2.67986	4.60535	0.581902	0.560633	NA	R_dup2935	FALSE
0.189482	-1.13751	4.98404	-0.22823	0.819467	NA	T_dup1647	FALSE
0.189482	-1.13751	4.98404	-0.22823	0.819467	NA	R_dup2943	FALSE
6.82783	-0.476002	1.27592	-0.373067	0.709099	0.898702	T_dup1654	FALSE
1.35485	2.11364	2.98064	0.709123	0.478248	0.7246	T_dup1655	FALSE
1.00482	0.221222	3.08069	0.0718093	0.942754	NA	R_dup2951	FALSE
1.93074	-2.6943	2.63708	-1.0217	0.306924	0.518177	R_dup220	FALSE
2.84917	-2.08228	2.09445	-0.994186	0.320132	0.537264	R_dup2953	FALSE
54.2141	-9.09828	1.50897	-6.02945	1.64519e-09	5.13817e-09	R_dup2954	TRUE
0.297302	1.78154	4.98033	0.357716	0.720556	NA	R_dup2956	FALSE
1.38845	0.649039	2.88653	0.224851	0.822096	0.949685	R_dup2957	FALSE
0.707514	-0.825108	3.84934	-0.21435	0.830274	NA	R_dup2959	FALSE
4.7725	0.19097	1.51469	0.126078	0.89967	0.973051	T_dup1660	FALSE
1.68108	-0.0442838	2.44969	-0.0180773	0.985577	0.994271	R_dup2962	FALSE
1.22789	-1.71831	3.09202	-0.555722	0.578401	0.807853	R_dup2963	FALSE
2.89687	0.410984	1.92964	0.212985	0.831338	0.9525	R_dup2964	FALSE
1.78656	1.52415	2.42687	0.628033	0.529982	0.773517	R_dup222	FALSE
0.573114	0.142973	4.59321	0.0311271	0.975168	NA	R_dup2968	FALSE
72.3417	-7.0805	1.09031	-6.49405	8.35612e-11	2.83326e-10	R_dup2971	TRUE
1.29745	-0.532999	2.96482	-0.179775	0.85733	0.960298	R_dup2972	FALSE
4.95966	-0.511144	1.50384	-0.339893	0.733937	0.911701	R_dup2973	FALSE
4.08922	-2.72756	1.8077	-1.50885	0.131337	0.252621	R_dup2975	FALSE
1.86822	0.271654	2.33325	0.116428	0.907314	0.974378	R_dup223	FALSE
0.518032	-0.00565959	4.77554	-0.00118512	0.999054	NA	R_dup2977	FALSE
3.58801	-3.59351	2.19402	-1.63786	0.10145	0.198889	R_dup2978	FALSE
0.297302	1.78154	4.98033	0.357716	0.720556	NA	R_dup2980	FALSE
0.815334	1.07898	3.65163	0.29548	0.767627	NA	R_dup2981	FALSE
0.673921	1.17399	4.24092	0.276824	0.781915	NA	R_dup2982	FALSE
2.61167	-1.10613	2.02712	-0.545665	0.585296	0.812897	R_dup2984	FALSE
106.483	-5.43627	0.571592	-9.51075	1.89299e-21	9.58337e-21	R_dup224	TRUE
1.33104	-1.89352	3.0201	-0.626972	0.530677	0.773517	R_dup2988	FALSE
0.93059	-3.23224	3.64527	-0.886694	0.375243	NA	T_dup1669	FALSE
6.08163	0.433733	1.32653	0.326967	0.743693	0.918228	T_dup1670	FALSE
0.242219	1.63207	4.99006	0.327064	0.743619	NA	T_dup1676	FALSE
0.465295	-2.23213	4.89179	-0.456301	0.648173	NA	T_dup1681	FALSE
0.242219	1.63207	4.99006	0.327064	0.743619	NA	T_dup1684	FALSE
0.486784	0.411465	4.89112	0.084125	0.932957	NA	T_dup1690	FALSE
150.898	-10.5789	1.46646	-7.2139	5.43725e-13	2.0438e-12	T_dup1693	TRUE
0.870416	1.19173	3.84915	0.309609	0.756858	NA	T_dup1695	FALSE
1.54434	1.22564	2.56874	0.477138	0.633264	0.844403	T_dup1698	FALSE
3.01914	3.68462	2.28379	1.61338	0.106661	0.207846	R_dup3004	FALSE
0.275813	-1.41195	4.96769	-0.284227	0.776236	NA	R_dup3008	FALSE
1.41271	-3.85258	3.13279	-1.22976	0.218787	0.392756	R_dup3013	FALSE
0.189482	-1.13751	4.98404	-0.22823	0.819467	NA	E_dup210	FALSE
0.484439	2.54059	4.90304	0.518167	0.604342	NA	E_dup211	FALSE
0.189482	-1.13751	4.98404	-0.22823	0.819467	NA	R_dup3014	FALSE
0.189482	-1.13751	4.98404	-0.22823	0.819467	NA	R_dup3017	FALSE
0.465295	-2.23213	4.89179	-0.456301	0.648173	NA	R_dup3026	FALSE
0.784086	1.43	4.00203	0.35732	0.720853	NA	R_dup3028	FALSE
155.935	-7.60099	0.873102	-8.70573	3.15549e-18	1.43986e-17	R_dup3030	TRUE
0.189482	-1.13751	4.98404	-0.22823	0.819467	NA	R_dup3032	FALSE
159.933	-7.22581	0.767308	-9.41709	4.63753e-21	2.30953e-20	R_dup3037	TRUE
7.96048	-6.33882	1.85047	-3.42552	0.000613624	0.00141703	R_dup3038	FALSE
0.378964	-1.96907	4.91343	-0.400753	0.688602	NA	R_dup3039	FALSE
0.242219	1.63207	4.99006	0.327064	0.743619	NA	R_dup3044	FALSE
1.52285	0.111505	2.56369	0.0434938	0.965308	0.98677	R_dup3048	FALSE
2.09129	-0.74155	2.21498	-0.334789	0.737784	0.914833	T_dup31	FALSE
0.189482	-1.13751	4.98404	-0.22823	0.819467	NA	R_dup3049	FALSE
1.76741	-0.15824	2.38688	-0.0662955	0.947143	0.983049	R_dup3057	FALSE
0.242219	1.63207	4.99006	0.327064	0.743619	NA	T_dup1723	FALSE
0.242219	1.63207	4.99006	0.327064	0.743619	NA	T_dup1726	FALSE
0.189482	-1.13751	4.98404	-0.22823	0.819467	NA	T_dup1727	FALSE
25.7205	8.25902	1.58057	5.22534	1.73832e-07	4.71464e-07	T_dup1729	TRUE
0.741107	-2.89651	4.02543	-0.719553	0.4718	NA	WE_dup219	FALSE
0.242219	1.63207	4.99006	0.327064	0.743619	NA	R_dup3087	FALSE
1.86547	1.88312	2.80794	0.670639	0.502451	0.746999	R_dup3094	FALSE
3.9091	0.159786	1.64998	0.0968416	0.922852	0.974378	R_dup3101	FALSE
0.297302	1.78154	4.98033	0.357716	0.720556	NA	R_dup3102	FALSE
1.43143	4.07967	3.1352	1.30125	0.193173	0.357322	R_dup3103	FALSE
0.189482	-1.13751	4.98404	-0.22823	0.819467	NA	R_dup3104	FALSE
1.89714	-1.51851	2.54733	-0.59612	0.551095	0.790171	R_dup3105	FALSE
1.12474	-1.51356	3.4974	-0.432767	0.665184	NA	R_dup3108	FALSE
0.189482	-1.13751	4.98404	-0.22823	0.819467	NA	R_dup3110	FALSE
0.189482	-1.13751	4.98404	-0.22823	0.819467	NA	R_dup3111	FALSE
0.189482	-1.13751	4.98404	-0.22823	0.819467	NA	R_dup3113	FALSE
0.242219	1.63207	4.99006	0.327064	0.743619	NA	R_dup3114	FALSE
244.833	-7.51448	0.681323	-11.0292	2.76159e-28	1.69044e-27	R_dup3115	TRUE
0.189482	-1.13751	4.98404	-0.22823	0.819467	NA	WE_dup227	FALSE
0.863403	0.332399	3.7817	0.0878967	0.929959	NA	R_dup3117	FALSE
6.9497	0.691045	1.26568	0.545988	0.585074	0.812897	R_dup3121	FALSE
3.72157	5.46823	2.22516	2.45745	0.0139926	0.030114	CTCF_dup358	FALSE
1.09115	0.0137328	3.204	0.00428613	0.99658	NA	T_dup33	FALSE
1.10797	-0.123153	3.15347	-0.0390533	0.968848	NA	T_dup1770	FALSE
204.51	-8.57848	1.04512	-8.20811	2.24695e-16	9.57781e-16	T_dup1773	TRUE
2.05298	-1.62564	2.5048	-0.649009	0.516332	0.760905	T_dup1774	FALSE
0.275813	-1.41195	4.96769	-0.284227	0.776236	NA	R_dup3130	FALSE
0.189482	-1.13751	4.98404	-0.22823	0.819467	NA	E_dup259	FALSE
5.19954	-0.131244	1.52498	-0.0860628	0.931416	0.978725	R_dup3134	FALSE
0.275813	-1.41195	4.96769	-0.284227	0.776236	NA	R_dup3136	FALSE
2.42923	1.635	2.23187	0.732572	0.46382	0.711967	R_dup3146	FALSE
58.4378	-6.76974	1.10839	-6.1077	1.01076e-09	3.19117e-09	R_dup3149	TRUE
88.284	-8.35841	1.4464	-5.77878	7.52434e-09	2.22496e-08	R_dup3151	TRUE
0.189482	-1.13751	4.98404	-0.22823	0.819467	NA	R_dup3165	FALSE
1.30212	0.84825	2.76908	0.306329	0.759354	0.924906	R_dup3166	FALSE
0.896996	-1.32957	3.49001	-0.380964	0.70323	NA	R_dup3170	FALSE
0.465295	-2.23213	4.89179	-0.456301	0.648173	NA	R_dup3171	FALSE
110.196	-10.1256	1.47506	-6.86454	6.67075e-12	2.40716e-11	R_dup3172	TRUE
0.189482	-1.13751	4.98404	-0.22823	0.819467	NA	R_dup24	FALSE
1.24704	0.767921	2.80768	0.273508	0.784463	0.932175	R_dup3180	FALSE
0.621184	-0.574064	4.38683	-0.130861	0.895885	NA	E_dup271	FALSE
0.242219	1.63207	4.99006	0.327064	0.743619	NA	CTCF_dup376	FALSE
0.486784	0.411465	4.89112	0.084125	0.932957	NA	R_dup3189	FALSE
0.726658	3.12317	4.44862	0.702055	0.482645	NA	R_dup3190	FALSE
3.99543	0.105633	1.65037	0.0640054	0.948966	0.98457	R_dup3191	FALSE
0.673921	1.17399	4.24092	0.276824	0.781915	NA	R_dup3194	FALSE
0.189482	-1.13751	4.98404	-0.22823	0.819467	NA	R_dup229	FALSE
300.083	8.78757	0.852764	10.3048	6.70273e-25	3.78698e-24	R_dup3197	TRUE
0.189482	-1.13751	4.98404	-0.22823	0.819467	NA	R_dup3198	FALSE
0.189482	-1.13751	4.98404	-0.22823	0.819467	NA	R_dup3202	FALSE
2.14638	-0.669405	2.19637	-0.304778	0.760536	0.925396	R_dup3204	FALSE
981.71	4.15484	0.149282	27.8321	1.77301e-170	6.02277e-169	R_dup3205	TRUE
0.378964	-1.96907	4.91343	-0.400753	0.688602	NA	R_dup3206	FALSE
31.3205	-3.41462	0.720758	-4.73753	2.16335e-06	5.55785e-06	R_dup3212	FALSE
0.465295	-2.23213	4.89179	-0.456301	0.648173	NA	R_dup3217	FALSE
0.297302	1.78154	4.98033	0.357716	0.720556	NA	R_dup3222	FALSE
0.573114	0.142973	4.59321	0.0311271	0.975168	NA	R_dup3227	FALSE
6.77784	-3.53642	1.56127	-2.26509	0.0235072	0.0496013	R_dup3233	FALSE
0.654777	-2.73329	4.22214	-0.647372	0.517391	NA	R_dup231	FALSE
0.189482	-1.13751	4.98404	-0.22823	0.819467	NA	R_dup3235	FALSE
0.729003	1.30485	3.79893	0.343479	0.731238	NA	R_dup3237	FALSE
0.484439	2.54059	4.90304	0.518167	0.604342	NA	R_dup3239	FALSE
7.04587	-0.054259	1.24697	-0.0435127	0.965293	0.98677	R_dup3247	FALSE
0.465295	-2.23213	4.89179	-0.456301	0.648173	NA	R_dup3250	FALSE
0.297302	1.78154	4.98033	0.357716	0.720556	NA	R_dup3251	FALSE
2.39326	0.465104	2.10869	0.220566	0.825431	0.949685	R_dup3254	FALSE
12.9061	-7.03386	1.70193	-4.13287	3.58254e-05	8.74267e-05	T_dup1823	FALSE
8.89107	-6.49733	1.80971	-3.59025	0.000330356	0.000772281	T_dup1826	FALSE
0.465295	-2.23213	4.89179	-0.456301	0.648173	NA	T_dup1834	FALSE
0.484439	2.54059	4.90304	0.518167	0.604342	NA	CTCF_dup398	FALSE
0.465295	-2.23213	4.89179	-0.456301	0.648173	NA	R_dup3283	FALSE
104.788	-8.61134	1.44099	-5.97598	2.28709e-09	7.03514e-09	T_dup1856	TRUE
104.788	-8.61134	1.44099	-5.97598	2.28709e-09	7.03514e-09	R_dup3292	TRUE
0.297302	1.78154	4.98033	0.357716	0.720556	NA	R_dup3294	FALSE
0.275813	-1.41195	4.96769	-0.284227	0.776236	NA	R_dup3295	FALSE
2.46282	0.912963	2.05431	0.444413	0.656744	0.865059	R_dup3312	FALSE
5.45264	4.55857	1.94914	2.33876	0.0193481	0.0412205	R_dup3318	FALSE
205.004	-7.57605	0.755459	-10.0284	1.14345e-23	6.19941e-23	CTCF_dup403	TRUE
205.193	-7.57741	0.755417	-10.0308	1.11648e-23	6.06512e-23	R_dup3319	TRUE
1.87289	1.33574	2.52854	0.528268	0.597313	0.818684	T_dup1864	FALSE
0.189482	-1.13751	4.98404	-0.22823	0.819467	NA	T_dup1867	FALSE
0.189482	-1.13751	4.98404	-0.22823	0.819467	NA	CTCF_dup408	FALSE
0.242219	1.63207	4.99006	0.327064	0.743619	NA	R_dup3328	FALSE
0.275813	-1.41195	4.96769	-0.284227	0.776236	NA	R_dup3329	FALSE
0.465295	-2.23213	4.89179	-0.456301	0.648173	NA	T_dup1873	FALSE
1.17281	-1.82278	3.14175	-0.580182	0.561792	0.794741	R_dup3337	FALSE
67.6599	-6.96359	1.0899	-6.38918	1.6678e-10	5.54892e-10	R_dup3338	TRUE
6.44654	-0.794067	1.30026	-0.610699	0.541399	0.781563	R_dup3345	FALSE
0.297302	1.78154	4.98033	0.357716	0.720556	NA	R_dup3347	FALSE
0.297302	1.78154	4.98033	0.357716	0.720556	NA	R_dup25	FALSE
2.56832	0.27294	2.22801	0.122504	0.9025	0.973955	T_dup1876	FALSE
0.465295	-2.23213	4.89179	-0.456301	0.648173	NA	T_dup1877	FALSE
0.431702	0.263353	4.9766	0.0529183	0.957797	NA	R_dup3355	FALSE
17.203	2.34897	0.868734	2.7039	0.00685307	0.0150309	R_dup3356	FALSE
1.2064	-3.60239	3.29461	-1.09342	0.27421	0.470674	R_dup3357	FALSE
1.97838	0.389902	2.293	0.17004	0.864978	0.962916	R_dup3358	FALSE
5.01509	-5.65934	2.0577	-2.75033	0.00595361	0.0131156	R_dup3359	FALSE
10.9944	-6.79672	1.74171	-3.90232	9.52758e-05	0.000228654	R_dup3360	FALSE
0.189482	-1.13751	4.98404	-0.22823	0.819467	NA	R_dup234	FALSE
0.242219	1.63207	4.99006	0.327064	0.743619	NA	R_dup3362	FALSE
1.56583	2.64323	2.82793	0.934689	0.349949	0.578482	R_dup3364	FALSE
0.431702	0.263353	4.9766	0.0529183	0.957797	NA	R_dup3366	FALSE
3.50867	-1.17914	1.75388	-0.672306	0.501389	0.746519	R_dup3367	FALSE
0.242219	1.63207	4.99006	0.327064	0.743619	NA	R_dup3369	FALSE
2.19911	-0.0579881	2.13538	-0.0271559	0.978335	0.993134	R_dup235	FALSE
0.242219	1.63207	4.99006	0.327064	0.743619	NA	R_dup3374	FALSE
0.891905	3.39441	4.10116	0.827672	0.407856	NA	R_dup3376	FALSE
0.297302	1.78154	4.98033	0.357716	0.720556	NA	R_dup3377	FALSE
0.189482	-1.13751	4.98404	-0.22823	0.819467	NA	R_dup3378	FALSE
0.891905	3.39441	4.10116	0.827672	0.407856	NA	R_dup3379	FALSE
0.189482	-1.13751	4.98404	-0.22823	0.819467	NA	TSS_dup111	FALSE
0.844259	-3.10435	3.80534	-0.815787	0.414622	NA	T_dup1897	FALSE
0.762597	-0.699821	3.74733	-0.186752	0.851855	NA	T_dup1909	FALSE
3.18988	-2.41889	2.05533	-1.17689	0.23924	0.422917	T_dup35	FALSE
0.189482	-1.13751	4.98404	-0.22823	0.819467	NA	T_dup1912	FALSE
2.24951	1.07387	2.20453	0.487119	0.626174	0.840652	T_dup1913	FALSE
1.03841	-1.37177	3.32027	-0.41315	0.679497	NA	T_dup1914	FALSE
0.484439	2.54059	4.90304	0.518167	0.604342	NA	R_dup3397	FALSE
70.1878	-8.03073	1.45779	-5.50884	3.61201e-08	1.0267e-07	R_dup3403	TRUE
54.7889	9.34595	1.50844	6.19576	5.8004e-10	1.86012e-09	R_dup3404	TRUE
0.242219	1.63207	4.99006	0.327064	0.743619	NA	R_dup3406	FALSE
1.36229	-2.09558	2.96841	-0.705959	0.480214	0.7246	R_dup3407	FALSE
0.573114	0.142973	4.59321	0.0311271	0.975168	NA	R_dup3408	FALSE
7.0431	0.915166	1.24052	0.737726	0.460681	0.708136	R_dup3409	FALSE
0.189482	-1.13751	4.98404	-0.22823	0.819467	NA	CTCF_dup442	FALSE
1.17281	-1.82278	3.14175	-0.580182	0.561792	0.794741	T_dup1920	FALSE
0.93059	-3.23224	3.64527	-0.886694	0.375243	NA	T_dup1921	FALSE
0.707514	-0.825108	3.84934	-0.21435	0.830274	NA	T_dup1923	FALSE
6.29028	0.114175	1.3129	0.0869637	0.9307	0.978533	E_dup322	FALSE
0.189482	-1.13751	4.98404	-0.22823	0.819467	NA	E_dup323	FALSE
0.465295	-2.23213	4.89179	-0.456301	0.648173	NA	T_dup1941	FALSE
19.0244	-7.58921	1.62039	-4.68356	2.81933e-06	7.20946e-06	E_dup330	TRUE
0.189482	-1.13751	4.98404	-0.22823	0.819467	NA	T_dup1942	FALSE
7.34783	0.302304	1.2082	0.25021	0.802425	0.940278	WE_dup300	FALSE
1.5084	4.17327	3.066	1.36114	0.173468	0.324251	R_dup3439	FALSE
0.189482	-1.13751	4.98404	-0.22823	0.819467	NA	R_dup3450	FALSE
90.5363	-9.84122	1.48156	-6.64248	3.08443e-11	1.07292e-10	R_dup3451	TRUE
0.654777	-2.73329	4.22214	-0.647372	0.517391	NA	R_dup3458	FALSE
0.486784	0.411465	4.89112	0.084125	0.932957	NA	CTCF_dup452	FALSE
0.594604	2.8091	4.85523	0.578572	0.562878	NA	R_dup3461	FALSE
0.465295	-2.23213	4.89179	-0.456301	0.648173	NA	T_dup1969	FALSE
1.4342	-2.03589	3.18125	-0.639965	0.522195	0.7661	T_dup36	FALSE
4.69124	-1.8874	1.69446	-1.11387	0.265337	0.462218	T_dup1970	FALSE
0.896996	-1.32957	3.49001	-0.380964	0.70323	NA	R_dup3472	FALSE
118.874	-6.46824	0.710703	-9.10118	8.93527e-20	4.2683e-19	R_dup3484	TRUE
0.242219	1.63207	4.99006	0.327064	0.743619	NA	R_dup3486	FALSE
543.082	8.91493	0.660791	13.4913	1.75982e-41	1.4968e-40	R_dup3487	TRUE
0.275813	-1.41195	4.96769	-0.284227	0.776236	NA	T_dup1977	FALSE
0.726658	3.12317	4.44862	0.702055	0.482645	NA	T_dup1978	FALSE
2.71248	-0.719967	1.98179	-0.363292	0.716387	0.90357	T_dup1982	FALSE
2.22804	-1.66383	2.23587	-0.744156	0.456782	0.703125	R_dup3500	FALSE
0.189482	-1.13751	4.98404	-0.22823	0.819467	NA	R_dup3503	FALSE
0.275813	-1.41195	4.96769	-0.284227	0.776236	NA	R_dup3508	FALSE
1.62091	2.69362	2.83555	0.949949	0.342138	0.568817	R_dup3510	FALSE
2.1034	-2.81834	2.55349	-1.10372	0.269714	0.467181	R_dup3512	FALSE
1.60686	-2.23202	2.80054	-0.796994	0.425454	0.67066	T_dup1998	FALSE
0.275813	-1.41195	4.96769	-0.284227	0.776236	NA	T_dup7	FALSE
318.506	-5.94317	0.377724	-15.7342	8.82297e-56	9.96977e-55	T_dup2000	TRUE
1.37634	4.02816	3.13764	1.28382	0.199205	0.365044	T_dup2001	FALSE
47.7124	-7.47859	1.48791	-5.02625	5.00158e-07	1.329e-06	T_dup2002	TRUE
0.297302	1.78154	4.98033	0.357716	0.720556	NA	T_dup2008	FALSE
0.189482	-1.13751	4.98404	-0.22823	0.819467	NA	T_dup2017	FALSE
0.189482	-1.13751	4.98404	-0.22823	0.819467	NA	R_dup3547	FALSE
0.707514	-0.825108	3.84934	-0.21435	0.830274	NA	T_dup2037	FALSE
21.1134	-5.26897	1.23186	-4.27724	1.89225e-05	4.68845e-05	T_dup2040	FALSE
1.89672	1.62245	2.42198	0.669884	0.502932	0.746999	R_dup3556	FALSE
3.66883	3.97262	2.14428	1.85266	0.0639313	0.128964	T_dup2042	FALSE
0.378964	-1.96907	4.91343	-0.400753	0.688602	NA	T_dup2049	FALSE
0.275813	-1.41195	4.96769	-0.284227	0.776236	NA	R_dup3568	FALSE
350.506	-7.54879	0.573306	-13.1671	1.35688e-39	1.11446e-38	R_dup3572	TRUE
1.59942	1.28602	2.56736	0.500909	0.616435	0.832465	R_dup3575	FALSE
0.242219	1.63207	4.99006	0.327064	0.743619	NA	CTCF_dup471	FALSE
0.189482	-1.13751	4.98404	-0.22823	0.819467	NA	R_dup3578	FALSE
0.484439	2.54059	4.90304	0.518167	0.604342	NA	R_dup3584	FALSE
0.242219	1.63207	4.99006	0.327064	0.743619	NA	R_dup3585	FALSE
0.707514	-0.825108	3.84934	-0.21435	0.830274	NA	R_dup3586	FALSE
0.189482	-1.13751	4.98404	-0.22823	0.819467	NA	R_dup3588	FALSE
324.183	-7.2385	0.541197	-13.375	8.46787e-41	7.1143e-40	CTCF_dup478	TRUE
2.47026	-1.1139	2.08167	-0.535102	0.592579	0.816057	R_dup3591	FALSE
0.297302	1.78154	4.98033	0.357716	0.720556	NA	R_dup3592	FALSE
0.762597	-0.699821	3.74733	-0.186752	0.851855	NA	R_dup239	FALSE
0.297302	1.78154	4.98033	0.357716	0.720556	NA	R_dup3593	FALSE
2.29992	0.282837	2.1432	0.131969	0.895009	0.970465	R_dup3594	FALSE
0.465295	-2.23213	4.89179	-0.456301	0.648173	NA	R_dup3595	FALSE
2.12489	-1.55878	2.2623	-0.689026	0.490807	0.736746	R_dup3596	FALSE
0.189482	-1.13751	4.98404	-0.22823	0.819467	NA	R_dup3597	FALSE
0.870416	1.19173	3.84915	0.309609	0.756858	NA	R_dup3599	FALSE
1.65725	-0.318091	2.62403	-0.121222	0.903515	0.973955	R_dup3601	FALSE
320.612	7.88153	0.615649	12.802	1.59826e-37	1.2655e-36	R_dup240	TRUE
0.189482	-1.13751	4.98404	-0.22823	0.819467	NA	R_dup3603	FALSE
5.07449	-0.107405	1.44414	-0.074373	0.940714	0.981771	T_dup2069	FALSE
0.568447	-2.5454	4.87152	-0.522505	0.601318	NA	TSS_dup126	FALSE
7.64556	-0.312686	1.20094	-0.260369	0.794579	0.93591	T_dup2071	FALSE
0.275813	-1.41195	4.96769	-0.284227	0.776236	NA	T_dup2073	FALSE
7.78186	0.694301	1.17401	0.591392	0.554258	0.792229	T_dup2075	FALSE
4.64554	-0.70405	1.5642	-0.450103	0.652636	0.860847	T_dup2080	FALSE
133.031	-5.75543	0.565894	-10.1705	2.68486e-24	1.48341e-23	T_dup38	TRUE
0.518032	-0.00565959	4.77554	-0.00118512	0.999054	NA	T_dup2090	FALSE
0.551625	-2.46095	4.87669	-0.504635	0.613815	NA	CTCF_dup490	FALSE
1.03841	-1.37177	3.32027	-0.41315	0.679497	NA	R_dup3622	FALSE
0.568447	-2.5454	4.87152	-0.522505	0.601318	NA	R_dup3625	FALSE
80.395	5.13505	0.581371	8.83264	1.02233e-18	4.7316e-18	R_dup241	TRUE
0.896996	-1.32957	3.49001	-0.380964	0.70323	NA	R_dup3639	FALSE
0.952079	-1.21429	3.41716	-0.35535	0.722327	NA	R_dup3642	FALSE
0.654777	-2.73329	4.22214	-0.647372	0.517391	NA	R_dup3643	FALSE
4.15601	-0.234382	1.58771	-0.147623	0.88264	0.96645	R_dup3644	FALSE
1.35485	2.11364	2.98064	0.709123	0.478248	0.7246	R_dup3645	FALSE
0.621184	-0.574064	4.38683	-0.130861	0.895885	NA	R_dup3647	FALSE
0.762597	-0.699821	3.74733	-0.186752	0.851855	NA	R_dup3648	FALSE
0.189482	-1.13751	4.98404	-0.22823	0.819467	NA	R_dup3649	FALSE
148.725	8.37341	1.05682	7.92321	2.31461e-15	9.56971e-15	R_dup3650	TRUE
3.06484	1.0628	1.91213	0.555818	0.578335	0.807853	T_dup2103	FALSE
43.7784	-5.33077	0.872629	-6.10886	1.00344e-09	3.16988e-09	R_dup3651	TRUE
1.00482	0.221222	3.08069	0.0718093	0.942754	NA	R_dup3654	FALSE
0.189482	-1.13751	4.98404	-0.22823	0.819467	NA	R_dup3655	FALSE
1.36229	-2.09558	2.96841	-0.705959	0.480214	0.7246	R_dup3657	FALSE
0.654777	-2.73329	4.22214	-0.647372	0.517391	NA	R_dup3659	FALSE
0.465295	-2.23213	4.89179	-0.456301	0.648173	NA	R_dup3663	FALSE
1.54199	2.36308	2.8701	0.823346	0.410312	0.653151	R_dup3665	FALSE
0.242219	1.63207	4.99006	0.327064	0.743619	NA	CTCF_dup506	FALSE
180.115	-6.5711	0.595761	-11.0298	2.74602e-28	1.68278e-27	R_dup242	TRUE
2.35967	1.16121	2.1217	0.547302	0.584171	0.812897	R_dup3668	FALSE
364.999	7.84798	0.570987	13.7446	5.48896e-43	4.81751e-42	R_dup3669	TRUE
4.39396	-5.47882	2.11979	-2.58461	0.00974904	0.02118	R_dup3670	FALSE
0.431702	0.263353	4.9766	0.0529183	0.957797	NA	R_dup3672	FALSE
0.189482	-1.13751	4.98404	-0.22823	0.819467	NA	R_dup3673	FALSE
0.189482	-1.13751	4.98404	-0.22823	0.819467	NA	R_dup3675	FALSE
1.36229	-2.09558	2.96841	-0.705959	0.480214	0.7246	R_dup3676	FALSE
0.275813	-1.41195	4.96769	-0.284227	0.776236	NA	R_dup3677	FALSE
6.30476	0.269978	1.34799	0.200283	0.84126	0.956609	R_dup243	FALSE
0.189482	-1.13751	4.98404	-0.22823	0.819467	NA	R_dup3680	FALSE
378.414	-9.46611	1.03375	-9.1571	5.3313e-20	2.56228e-19	R_dup3681	TRUE
0.242219	1.63207	4.99006	0.327064	0.743619	NA	R_dup3685	FALSE
0.189482	-1.13751	4.98404	-0.22823	0.819467	NA	T_dup2121	FALSE
0.465295	-2.23213	4.89179	-0.456301	0.648173	NA	R_dup3687	FALSE
335.146	-5.20859	0.306289	-17.0055	7.48124e-65	1.00658e-63	R_dup244	TRUE
0.93059	-3.23224	3.64527	-0.886694	0.375243	NA	R_dup3699	FALSE
1.33571	-0.329029	2.92808	-0.11237	0.91053	0.974378	R_dup3708	FALSE
0.78174	3.22	3.93755	0.81777	0.413489	NA	T_dup2159	FALSE
4.88267	0.240434	1.46297	0.164347	0.869458	0.963591	R_dup3743	FALSE
0.518032	-0.00565959	4.77554	-0.00118512	0.999054	NA	R_dup3770	FALSE
0.297302	1.78154	4.98033	0.357716	0.720556	NA	R_dup3795	FALSE
7.01307	-6.15368	1.8938	-3.24938	0.00115655	0.0026365	R_dup3799	FALSE
0.297302	1.78154	4.98033	0.357716	0.720556	NA	R_dup3800	FALSE
0.93059	-3.23224	3.64527	-0.886694	0.375243	NA	T_dup2228	FALSE
4.88032	0.478745	1.48266	0.322896	0.746774	0.920705	R_dup3810	FALSE
2.58744	4.94772	2.50309	1.97665	0.0480814	0.0985444	R_dup3818	FALSE
1.11264	1.72557	3.23208	0.533888	0.593419	NA	T_dup2241	FALSE
80.5994	-8.22568	1.45032	-5.67163	1.41449e-08	4.12503e-08	R_dup3822	TRUE
81.0647	-8.23401	1.45009	-5.67829	1.36044e-08	3.97163e-08	T_dup2245	TRUE
0.275813	-1.41195	4.96769	-0.284227	0.776236	NA	R_dup3830	FALSE
7.71505	0.207952	1.21984	0.170475	0.864637	0.962916	T_dup2268	FALSE
0.551625	-2.46095	4.87669	-0.504635	0.613815	NA	R_dup3851	FALSE
0.297302	1.78154	4.98033	0.357716	0.720556	NA	R_dup3861	FALSE
0.465295	-2.23213	4.89179	-0.456301	0.648173	NA	R_dup3864	FALSE
1.32126	3.97508	3.18081	1.24971	0.211405	0.383822	T_dup2288	FALSE
0.189482	-1.13751	4.98404	-0.22823	0.819467	NA	R_dup3881	FALSE
0.275813	-1.41195	4.96769	-0.284227	0.776236	NA	R_dup3885	FALSE
0.189482	-1.13751	4.98404	-0.22823	0.819467	NA	R_dup3890	FALSE
0.297302	1.78154	4.98033	0.357716	0.720556	NA	R_dup3892	FALSE
0.378964	-1.96907	4.91343	-0.400753	0.688602	NA	T_dup2321	FALSE
0.275813	-1.41195	4.96769	-0.284227	0.776236	NA	T_dup2331	FALSE
1.26618	3.9198	3.26441	1.20077	0.229841	0.409061	R_dup3921	FALSE
0.865748	-1.02607	3.83692	-0.267421	0.789145	NA	R_dup3927	FALSE
0.189482	-1.13751	4.98404	-0.22823	0.819467	NA	R_dup3928	FALSE
1.83697	0.456252	2.50665	0.182017	0.85557	0.960298	R_dup3934	FALSE
0.836823	3.30839	3.83809	0.861987	0.388695	NA	R_dup3939	FALSE
0.275813	-1.41195	4.96769	-0.284227	0.776236	NA	T_dup2352	FALSE
0.757929	-2.95963	4.36364	-0.678249	0.497614	NA	R_dup3940	FALSE
0.189482	-1.13751	4.98404	-0.22823	0.819467	NA	T_dup2362	FALSE
1.11264	1.72557	3.23208	0.533888	0.593419	NA	R_dup3952	FALSE
0.189482	-1.13751	4.98404	-0.22823	0.819467	NA	T_dup2365	FALSE
0.297302	1.78154	4.98033	0.357716	0.720556	NA	T_dup2392	FALSE
0.189482	-1.13751	4.98404	-0.22823	0.819467	NA	R_dup3984	FALSE
1.01692	-3.34996	3.556	-0.942059	0.346162	NA	R_dup3994	FALSE
0.836823	3.30839	3.83809	0.861987	0.388695	NA	T_dup2402	FALSE
0.189482	-1.13751	4.98404	-0.22823	0.819467	NA	R_dup3995	FALSE
0.594604	2.8091	4.85523	0.578572	0.562878	NA	R_dup4001	FALSE
0.189482	-1.13751	4.98404	-0.22823	0.819467	NA	WE_dup342	FALSE
0.465295	-2.23213	4.89179	-0.456301	0.648173	NA	R_dup4015	FALSE
0.189482	-1.13751	4.98404	-0.22823	0.819467	NA	R_dup4020	FALSE
0.518032	-0.00565959	4.77554	-0.00118512	0.999054	NA	R_dup4031	FALSE
0.189482	-1.13751	4.98404	-0.22823	0.819467	NA	R_dup4042	FALSE
0.275813	-1.41195	4.96769	-0.284227	0.776236	NA	R_dup4045	FALSE
2.2374	3.22411	2.51222	1.28337	0.199363	0.365089	R_dup4047	FALSE
0.189482	-1.13751	4.98404	-0.22823	0.819467	NA	R_dup4050	FALSE
0.189482	-1.13751	4.98404	-0.22823	0.819467	NA	T_dup2456	FALSE
31.204	8.53552	1.55384	5.49319	3.94741e-08	1.11915e-07	T_dup2464	TRUE
78.3568	-9.63001	1.48905	-6.46723	9.98137e-11	3.36772e-10	TSS_dup131	TRUE
5.32333	2.80915	1.57963	1.77836	0.0753447	0.150936	R_dup4068	FALSE
1.626	-0.120448	2.47644	-0.0486377	0.961208	0.986401	R_dup26	FALSE
1.56583	2.64323	2.82793	0.934689	0.349949	0.578482	CTCF_dup532	FALSE
0.654777	-2.73329	4.22214	-0.647372	0.517391	NA	R_dup4082	FALSE
3.58055	0.0319146	1.7083	0.0186821	0.985095	0.994271	R_dup4083	FALSE
177.54	-6.92438	1.6694	-4.14783	3.35637e-05	8.20165e-05	R_dup4084	FALSE
0.189482	-1.13751	4.98404	-0.22823	0.819467	NA	R_dup4088	FALSE
5.04322	0.787321	1.45239	0.542087	0.587759	0.813494	T_dup2490	FALSE
2.90663	-0.257358	1.87547	-0.137223	0.890854	0.968848	R_dup4103	FALSE
0.621184	-0.574064	4.38683	-0.130861	0.895885	NA	R_dup4109	FALSE
0.741107	-2.89651	4.02543	-0.719553	0.4718	NA	R_dup4113	FALSE
0.189482	-1.13751	4.98404	-0.22823	0.819467	NA	R_dup4127	FALSE
7.33613	0.530005	1.24499	0.425711	0.670318	0.870812	R_dup4129	FALSE
0.518032	-0.00565959	4.77554	-0.00118512	0.999054	NA	R_dup4130	FALSE
0.189482	-1.13751	4.98404	-0.22823	0.819467	NA	R_dup4131	FALSE
0.189482	-1.13751	4.98404	-0.22823	0.819467	NA	R_dup4137	FALSE
0.242219	1.63207	4.99006	0.327064	0.743619	NA	R_dup4141	FALSE
0.465295	-2.23213	4.89179	-0.456301	0.648173	NA	R_dup4143	FALSE
0.378964	-1.96907	4.91343	-0.400753	0.688602	NA	T_dup2529	FALSE
0.189482	-1.13751	4.98404	-0.22823	0.819467	NA	R_dup4146	FALSE
0.573114	0.142973	4.59321	0.0311271	0.975168	NA	R_dup4153	FALSE
70.984	-8.04118	1.45622	-5.52195	3.35251e-08	9.559e-08	R_dup4156	TRUE
0.242219	1.63207	4.99006	0.327064	0.743619	NA	R_dup4160	FALSE
1.49904	-3.93063	3.02602	-1.29894	0.193964	0.357342	R_dup4161	FALSE
0.242219	1.63207	4.99006	0.327064	0.743619	NA	R_dup4162	FALSE
0.378964	-1.96907	4.91343	-0.400753	0.688602	NA	R_dup4164	FALSE
0.189482	-1.13751	4.98404	-0.22823	0.819467	NA	R_dup4167	FALSE
0.431702	0.263353	4.9766	0.0529183	0.957797	NA	R_dup4169	FALSE
1.4916	0.331968	2.58059	0.128641	0.897642	0.97124	R_dup4172	FALSE
5.78984	-5.87511	1.97492	-2.97486	0.00293122	0.00655179	R_dup4174	FALSE
0.189482	-1.13751	4.98404	-0.22823	0.819467	NA	R_dup4179	FALSE
0.551625	-2.46095	4.87669	-0.504635	0.613815	NA	T_dup2560	FALSE
0.275813	-1.41195	4.96769	-0.284227	0.776236	NA	T_dup2568	FALSE
96.0695	-8.48521	1.44402	-5.8761	4.20045e-09	1.27146e-08	R_dup4189	TRUE
3.22542	0.53289	1.79439	0.296976	0.766485	0.925398	R_dup4190	FALSE
23.8837	-7.91804	1.58536	-4.99446	5.90005e-07	1.56021e-06	R_dup4191	TRUE
1.60451	-1.16816	2.67702	-0.436366	0.662571	0.868058	R_dup4192	FALSE
1.48693	-0.851612	2.81847	-0.302154	0.762535	0.925398	R_dup4194	FALSE
2.76988	0.402315	1.93656	0.207748	0.835426	0.953772	R_dup4195	FALSE
0.242219	1.63207	4.99006	0.327064	0.743619	NA	T_dup2576	FALSE
1.1607	0.986335	3.08273	0.319954	0.749003	NA	R_dup4198	FALSE
6.55903	-0.283518	1.29157	-0.219515	0.826249	0.950428	R_dup4201	FALSE
2.19168	2.97114	2.51606	1.18087	0.237655	0.420519	R_dup4202	FALSE
17.6323	5.31284	1.29708	4.09599	4.2036e-05	0.000102265	T_dup2582	FALSE
4.3408	0.176981	1.57566	0.112322	0.910568	0.974378	R_dup4205	FALSE
9.7247	-0.208381	1.04997	-0.198464	0.842682	0.957127	R_dup4207	FALSE
1.51309	1.49505	2.78929	0.535996	0.591961	0.815819	R_dup4212	FALSE
1.29745	-0.532999	2.96482	-0.179775	0.85733	0.960298	R_dup4213	FALSE
15.8747	3.40461	0.982844	3.46404	0.000532136	0.00123247	R_dup4214	FALSE
1.97604	1.00416	2.27277	0.441822	0.658618	0.865832	R_dup254	FALSE
2.37921	-3.01367	2.45851	-1.22581	0.220269	0.395091	R_dup4218	FALSE
0.189482	-1.13751	4.98404	-0.22823	0.819467	NA	R_dup4220	FALSE
0.484439	2.54059	4.90304	0.518167	0.604342	NA	R_dup4223	FALSE
4.48182	4.15315	2.02886	2.04703	0.040655	0.0841703	T_dup2599	FALSE
0.275813	-1.41195	4.96769	-0.284227	0.776236	NA	R_dup255	FALSE
1.05289	-0.241193	3.47134	-0.069481	0.944607	NA	R_dup4226	FALSE
6.00703	1.10228	1.37358	0.802484	0.422273	0.667558	R_dup4228	FALSE
4.6717	0.0282303	1.50389	0.0187715	0.985023	0.994271	R_dup4229	FALSE
4.55412	0.144595	1.51753	0.0952833	0.92409	0.974572	R_dup4231	FALSE
111.715	-10.1443	1.47429	-6.88084	5.95013e-12	2.14994e-11	R_dup27	TRUE
2.4128	-4.60254	2.55795	-1.79931	0.0719697	0.144385	CTCF_dup551	FALSE
0.297302	1.78154	4.98033	0.357716	0.720556	NA	R_dup4234	FALSE
0.189482	-1.13751	4.98404	-0.22823	0.819467	NA	T_dup2609	FALSE
0.189482	-1.13751	4.98404	-0.22823	0.819467	NA	R_dup4236	FALSE
1385.7	8.67866	0.385109	22.5356	1.85907e-112	4.17569e-111	R_dup4238	TRUE
2.61167	-1.10613	2.02712	-0.545665	0.585296	0.812897	R_dup4240	FALSE
691.419	8.12579	0.453701	17.91	9.85176e-72	1.44958e-70	R_dup4242	TRUE
6.39533	1.51574	1.35302	1.12027	0.262598	0.458028	T_dup2615	FALSE
2.4339	3.15239	2.42627	1.29927	0.19385	0.357342	R_dup4243	FALSE
0.551625	-2.46095	4.87669	-0.504635	0.613815	NA	R_dup4244	FALSE
2.54915	0.808204	2.00838	0.402415	0.687379	0.884622	T_dup2617	FALSE
4.56113	0.283962	1.53402	0.18511	0.853143	0.96	R_dup256	FALSE
0.242219	1.63207	4.99006	0.327064	0.743619	NA	T_dup2618	FALSE
3.0121	0.613571	1.87312	0.327567	0.743239	0.917874	R_dup4247	FALSE
0.242219	1.63207	4.99006	0.327064	0.743619	NA	R_dup4248	FALSE
0.971223	1.84393	3.38412	0.544878	0.585837	NA	R_dup4249	FALSE
0.297302	1.78154	4.98033	0.357716	0.720556	NA	R_dup4251	FALSE
0.465295	-2.23213	4.89179	-0.456301	0.648173	NA	R_dup4252	FALSE
0.568447	-2.5454	4.87152	-0.522505	0.601318	NA	R_dup4253	FALSE
119.588	-5.78979	0.590081	-9.81186	1.00102e-22	5.24628e-22	R_dup257	TRUE
1.84441	-2.6277	2.71717	-0.967073	0.333508	0.556318	T_dup2625	FALSE
0.189482	-1.13751	4.98404	-0.22823	0.819467	NA	R_dup4256	FALSE
0.189482	-1.13751	4.98404	-0.22823	0.819467	NA	R_dup4257	FALSE
226.034	-6.90153	0.586507	-11.7672	5.76222e-32	3.97861e-31	R_dup4258	TRUE
0.242219	1.63207	4.99006	0.327064	0.743619	NA	R_dup4260	FALSE
0.297302	1.78154	4.98033	0.357716	0.720556	NA	R_dup4266	FALSE
1.09115	0.0137328	3.204	0.00428613	0.99658	NA	R_dup4274	FALSE
0.189482	-1.13751	4.98404	-0.22823	0.819467	NA	R_dup4275	FALSE
0.297302	1.78154	4.98033	0.357716	0.720556	NA	R_dup4281	FALSE
0.654777	-2.73329	4.22214	-0.647372	0.517391	NA	R_dup4284	FALSE
9.96887	0.849902	1.0429	0.814941	0.415106	0.658877	R_dup4285	FALSE
4.37399	0.16237	1.64014	0.0989978	0.92114	0.974378	R_dup4286	FALSE
0.870416	1.19173	3.84915	0.309609	0.756858	NA	R_dup4287	FALSE
0.275813	-1.41195	4.96769	-0.284227	0.776236	NA	R_dup4288	FALSE
0.726658	3.12317	4.44862	0.702055	0.482645	NA	R_dup260	FALSE
1.02396	3.61198	3.5366	1.02131	0.307105	NA	R_dup4303	FALSE
1.89482	-4.28013	3.0751	-1.39187	0.163963	0.30753	T_dup2663	FALSE
0.486784	0.411465	4.89112	0.084125	0.932957	NA	R_dup4304	FALSE
0.465295	-2.23213	4.89179	-0.456301	0.648173	NA	R_dup261	FALSE
0.757929	-2.95963	4.36364	-0.678249	0.497614	NA	R_dup4306	FALSE
0.486784	0.411465	4.89112	0.084125	0.932957	NA	R_dup4308	FALSE
1.27087	1.15778	3.24153	0.357173	0.720963	0.907045	R_dup4309	FALSE
0.275813	-1.41195	4.96769	-0.284227	0.776236	NA	R_dup4312	FALSE
0.465295	-2.23213	4.89179	-0.456301	0.648173	NA	R_dup4316	FALSE
1.10797	-0.123153	3.15347	-0.0390533	0.968848	NA	R_dup4317	FALSE
10.492	0.428944	1.01793	0.42139	0.673471	0.873053	R_dup262	FALSE
0.815334	1.07898	3.65163	0.29548	0.767627	NA	R_dup4321	FALSE
0.551625	-2.46095	4.87669	-0.504635	0.613815	NA	R_dup4322	FALSE
0.465295	-2.23213	4.89179	-0.456301	0.648173	NA	R_dup4323	FALSE
1.52053	-2.14243	2.88713	-0.742061	0.458051	0.704486	R_dup4324	FALSE
4.83265	-1.86248	1.58187	-1.17739	0.23904	0.422698	R_dup4326	FALSE
1.33337	0.565846	2.92654	0.19335	0.846685	0.957565	R_dup4327	FALSE
0.465295	-2.23213	4.89179	-0.456301	0.648173	NA	R_dup4329	FALSE
0.189482	-1.13751	4.98404	-0.22823	0.819467	NA	R_dup4337	FALSE
79.4222	-8.20847	1.45396	-5.64559	1.64612e-08	4.78785e-08	R_dup4339	TRUE
0.378964	-1.96907	4.91343	-0.400753	0.688602	NA	R_dup4342	FALSE
1.69084	-1.26066	2.63342	-0.478715	0.632141	0.844403	R_dup4345	FALSE
0.594604	2.8091	4.85523	0.578572	0.562878	NA	E_dup380	FALSE
2.71715	-0.0665461	1.93669	-0.0343608	0.972589	0.991141	T_dup2700	FALSE
2.42219	-0.93791	2.08834	-0.449118	0.653347	0.861166	T_dup2706	FALSE
2.88514	-0.837699	1.92227	-0.435786	0.662992	0.868058	T_dup2707	FALSE
0.189482	-1.13751	4.98404	-0.22823	0.819467	NA	R_dup4362	FALSE
0.983327	-1.4848	3.38409	-0.43876	0.660835	NA	R_dup4365	FALSE
1.17281	-1.82278	3.14175	-0.580182	0.561792	0.794741	R_dup4367	FALSE
0.189482	-1.13751	4.98404	-0.22823	0.819467	NA	R_dup4370	FALSE
1.44862	-2.19007	2.91461	-0.75141	0.452406	0.699126	CTCF_dup574	FALSE
2.91641	-3.25103	2.30209	-1.41221	0.157889	0.297752	R_dup4388	FALSE
0.189482	-1.13751	4.98404	-0.22823	0.819467	NA	T_dup2726	FALSE
0.189482	-1.13751	4.98404	-0.22823	0.819467	NA	T_dup2733	FALSE
0.189482	-1.13751	4.98404	-0.22823	0.819467	NA	R_dup4398	FALSE
0.539521	2.67986	4.60535	0.581902	0.560633	NA	R_dup4399	FALSE
0.539521	2.67986	4.60535	0.581902	0.560633	NA	T_dup2735	FALSE
1.53732	0.740821	2.9591	0.250354	0.802314	0.940278	R_dup4400	FALSE
1.2951	0.33346	3.1727	0.105103	0.916294	0.974378	T_dup2736	FALSE
5.48236	-0.154383	1.39601	-0.110589	0.911942	0.974378	R_dup4403	FALSE
1.49904	-3.93063	3.02602	-1.29894	0.193964	0.357342	R_dup4406	FALSE
0.275813	-1.41195	4.96769	-0.284227	0.776236	NA	R_dup4408	FALSE
1.24471	-1.7697	3.34491	-0.529073	0.596755	0.818684	R_dup4409	FALSE
0.551625	-2.46095	4.87669	-0.504635	0.613815	NA	T_dup2748	FALSE
0.551625	-2.46095	4.87669	-0.504635	0.613815	NA	T_dup2749	FALSE
0.189482	-1.13751	4.98404	-0.22823	0.819467	NA	T_dup39	FALSE
0.918486	0.45236	3.41407	0.132499	0.89459	NA	T_dup2755	FALSE
0.275813	-1.41195	4.96769	-0.284227	0.776236	NA	R_dup4421	FALSE
1.21344	2.23381	3.11672	0.71672	0.473547	0.721664	R_dup4424	FALSE
1.43652	0.254047	2.61239	0.0972472	0.92253	0.974378	R_dup4428	FALSE
0.431702	0.263353	4.9766	0.0529183	0.957797	NA	R_dup4429	FALSE
2.68862	-4.75727	2.47471	-1.92235	0.0545615	0.111163	R_dup4430	FALSE
7.25599	6.42992	1.8819	3.41672	0.000633799	0.00146116	T_dup2762	FALSE
4.88736	-0.232607	1.50994	-0.154051	0.87757	0.96566	R_dup4440	FALSE
1.95218	-2.53688	2.89915	-0.875041	0.381552	0.620472	R_dup4442	FALSE
1.29977	2.04452	3.04491	0.671456	0.50193	0.746519	R_dup4443	FALSE
54.8857	-9.11658	1.50748	-6.04757	1.47044e-09	4.60024e-09	R_dup4446	TRUE
0.654777	-2.73329	4.22214	-0.647372	0.517391	NA	R_dup4450	FALSE
0.189482	-1.13751	4.98404	-0.22823	0.819467	NA	R_dup4457	FALSE
2.57341	-1.21087	2.09792	-0.577179	0.563819	0.796194	R_dup4458	FALSE
1.39588	-3.81726	3.10432	-1.22966	0.218824	0.392756	R_dup4462	FALSE
0.465295	-2.23213	4.89179	-0.456301	0.648173	NA	R_dup4467	FALSE
1.12007	-3.5044	3.3807	-1.03659	0.299927	NA	R_dup4468	FALSE
1.84908	-1.29042	2.38617	-0.540791	0.588652	0.813494	R_dup263	FALSE
1.21344	2.23381	3.11672	0.71672	0.473547	0.721664	R_dup4471	FALSE
1.2064	-3.60239	3.29461	-1.09342	0.27421	0.470674	R_dup4473	FALSE
0.242219	1.63207	4.99006	0.327064	0.743619	NA	R_dup4474	FALSE
0.189482	-1.13751	4.98404	-0.22823	0.819467	NA	R_dup4476	FALSE
0.484439	2.54059	4.90304	0.518167	0.604342	NA	R_dup4480	FALSE
1.17281	-1.82278	3.14175	-0.580182	0.561792	0.794741	R_dup4488	FALSE
4.69084	0.625018	1.51646	0.412157	0.680224	0.879115	R_dup4490	FALSE
150.123	-7.11871	0.76658	-9.28632	1.59722e-20	7.81984e-20	R_dup4491	TRUE
3.72196	0.0104999	1.66808	0.0062946	0.994978	0.998375	R_dup4492	FALSE
15.618	2.57603	0.907831	2.83756	0.00454591	0.0100547	R_dup4493	FALSE
2.51321	2.16593	2.1569	1.00419	0.315289	0.530746	R_dup265	FALSE
2.86794	1.73543	1.97256	0.879785	0.378976	0.617196	R_dup4498	FALSE
0.242219	1.63207	4.99006	0.327064	0.743619	NA	R_dup4499	FALSE
0.242219	1.63207	4.99006	0.327064	0.743619	NA	R_dup4500	FALSE
5.18269	-1.18681	1.47964	-0.802096	0.422498	0.667721	R_dup4501	FALSE
0.275813	-1.41195	4.96769	-0.284227	0.776236	NA	R_dup4504	FALSE
0.275813	-1.41195	4.96769	-0.284227	0.776236	NA	R_dup4507	FALSE
1.02396	3.61198	3.5366	1.02131	0.307105	NA	R_dup4509	FALSE
0.431702	0.263353	4.9766	0.0529183	0.957797	NA	R_dup4510	FALSE
4.20875	0.0744602	1.57092	0.0473991	0.962195	0.986401	R_dup4514	FALSE
0.189482	-1.13751	4.98404	-0.22823	0.819467	NA	R_dup4518	FALSE
0.568447	-2.5454	4.87152	-0.522505	0.601318	NA	R_dup4525	FALSE
45.7525	-8.85395	1.51989	-5.82539	5.69777e-09	1.69669e-08	R_dup4529	TRUE
1.17281	-1.82278	3.14175	-0.580182	0.561792	0.794741	R_dup4532	FALSE
1.12474	-1.51356	3.4974	-0.432767	0.665184	NA	R_dup4533	FALSE
0.729003	1.30485	3.79893	0.343479	0.731238	NA	R_dup4535	FALSE
0.189482	-1.13751	4.98404	-0.22823	0.819467	NA	R_dup4538	FALSE
1.69319	-2.31521	2.74915	-0.842158	0.3997	0.64052	R_dup4540	FALSE
0.518032	-0.00565959	4.77554	-0.00118512	0.999054	NA	R_dup4542	FALSE
260.601	10.1665	1.39164	7.30547	2.76304e-13	1.05298e-12	R_dup4545	TRUE
0.189482	-1.13751	4.98404	-0.22823	0.819467	NA	R_dup4549	FALSE
0.275813	-1.41195	4.96769	-0.284227	0.776236	NA	R_dup4555	FALSE
142.106	8.29778	1.05603	7.85754	3.91761e-15	1.60885e-14	R_dup267	TRUE
0.242219	1.63207	4.99006	0.327064	0.743619	NA	R_dup4558	FALSE
0.551625	-2.46095	4.87669	-0.504635	0.613815	NA	R_dup4560	FALSE
0.297302	1.78154	4.98033	0.357716	0.720556	NA	R_dup4565	FALSE
0.297302	1.78154	4.98033	0.357716	0.720556	NA	R_dup4569	FALSE
0.741107	-2.89651	4.02543	-0.719553	0.4718	NA	R_dup268	FALSE
2.09129	-0.74155	2.21498	-0.334789	0.737784	0.914833	R_dup4575	FALSE
0.242219	1.63207	4.99006	0.327064	0.743619	NA	R_dup4576	FALSE
1.26852	2.29853	3.04796	0.754122	0.450776	0.698825	R_dup4578	FALSE
7.69358	-0.53422	1.18886	-0.449354	0.653176	0.861147	R_dup4580	FALSE
2.26633	0.948702	2.32919	0.40731	0.68378	0.881021	R_dup4582	FALSE
0.189482	-1.13751	4.98404	-0.22823	0.819467	NA	R_dup4584	FALSE
1.67365	4.30854	2.92392	1.47355	0.140603	0.269219	R_dup269	FALSE
160.132	7.46746	0.767031	9.73554	2.12692e-22	1.10837e-21	R_dup4587	TRUE
0.242219	1.63207	4.99006	0.327064	0.743619	NA	R_dup4588	FALSE
15.8462	-4.79172	1.30302	-3.6774	0.000235619	0.000555057	R_dup4589	FALSE
0.242219	1.63207	4.99006	0.327064	0.743619	NA	R_dup4601	FALSE
5.25968	-2.09328	1.61657	-1.29489	0.195357	0.359549	R_dup4602	FALSE
1.03606	-0.120898	3.52297	-0.034317	0.972624	NA	R_dup270	FALSE
1.65493	-2.44628	2.81052	-0.870401	0.384081	0.623664	R_dup4603	FALSE
9.95635	4.38747	1.4225	3.08434	0.00204002	0.00460848	R_dup4604	FALSE
1.15836	2.16541	3.43076	0.631176	0.527925	NA	R_dup4608	FALSE
0.518032	-0.00565959	4.77554	-0.00118512	0.999054	NA	R_dup4609	FALSE
0.189482	-1.13751	4.98404	-0.22823	0.819467	NA	R_dup4617	FALSE
0.815334	1.07898	3.65163	0.29548	0.767627	NA	R_dup4618	FALSE
0.949734	0.0963333	3.37052	0.0285811	0.977199	NA	E_dup411	FALSE
1.77485	-4.16974	2.83523	-1.47069	0.141375	0.270135	T_dup2885	FALSE
1.88736	1.91986	2.56329	0.748984	0.453867	0.700054	R_dup4639	FALSE
0.729003	1.30485	3.79893	0.343479	0.731238	NA	T_dup2916	FALSE
0.594604	2.8091	4.85523	0.578572	0.562878	NA	R_dup4668	FALSE
0.242219	1.63207	4.99006	0.327064	0.743619	NA	R_dup4669	FALSE
0.815334	1.07898	3.65163	0.29548	0.767627	NA	T_dup2939	FALSE
0.870416	1.19173	3.84915	0.309609	0.756858	NA	R_dup4689	FALSE
0.242219	1.63207	4.99006	0.327064	0.743619	NA	R_dup4696	FALSE
0.242219	1.63207	4.99006	0.327064	0.743619	NA	T_dup2954	FALSE
0.189482	-1.13751	4.98404	-0.22823	0.819467	NA	R_dup4699	FALSE
0.189482	-1.13751	4.98404	-0.22823	0.819467	NA	R_dup4729	FALSE
0.242219	1.63207	4.99006	0.327064	0.743619	NA	T_dup2997	FALSE
0.275813	-1.41195	4.96769	-0.284227	0.776236	NA	R_dup4743	FALSE
0.484439	2.54059	4.90304	0.518167	0.604342	NA	R_dup4744	FALSE
220.059	-7.68292	0.753912	-10.1907	2.18099e-24	1.20866e-23	R_dup4749	TRUE
0.378964	-1.96907	4.91343	-0.400753	0.688602	NA	R_dup272	FALSE
1.13689	-3.54405	3.70728	-0.955971	0.339087	NA	R_dup4756	FALSE
0.242219	1.63207	4.99006	0.327064	0.743619	NA	R_dup4757	FALSE
0.844259	-3.10435	3.80534	-0.815787	0.414622	NA	R_dup4759	FALSE
4.66428	0.19711	1.5233	0.129397	0.897044	0.97124	R_dup4761	FALSE
0.275813	-1.41195	4.96769	-0.284227	0.776236	NA	T_dup3019	FALSE
30.9504	8.52613	1.55889	5.46935	4.51683e-08	1.27518e-07	R_dup4762	TRUE
447.086	8.6272	0.666137	12.9511	2.31663e-38	1.87201e-37	R_dup4763	TRUE
0.189482	-1.13751	4.98404	-0.22823	0.819467	NA	R_dup4765	FALSE
0.539521	2.67986	4.60535	0.581902	0.560633	NA	R_dup4766	FALSE
0.275813	-1.41195	4.96769	-0.284227	0.776236	NA	R_dup273	FALSE
0.621184	-0.574064	4.38683	-0.130861	0.895885	NA	R_dup4769	FALSE
4.94516	0.102698	1.50726	0.0681358	0.945677	0.983049	R_dup4770	FALSE
0.621184	-0.574064	4.38683	-0.130861	0.895885	NA	R_dup4772	FALSE
0.78174	3.22	3.93755	0.81777	0.413489	NA	T_dup3029	FALSE
0.78174	3.22	3.93755	0.81777	0.413489	NA	R_dup4773	FALSE
0.378964	-1.96907	4.91343	-0.400753	0.688602	NA	R_dup4774	FALSE
4.5924	1.42715	1.58443	0.900734	0.36773	0.602625	R_dup29	FALSE
4.09626	-0.701153	1.62475	-0.431544	0.666073	0.870434	R_dup4775	FALSE
11.8347	0.40055	0.959181	0.417596	0.676242	0.875615	R_dup4780	FALSE
1.10562	0.90572	3.40995	0.265611	0.790539	NA	R_dup4781	FALSE
1.10797	-0.123153	3.15347	-0.0390533	0.968848	NA	R_dup274	FALSE
2.30693	0.567817	2.10452	0.269808	0.787308	0.933562	R_dup4782	FALSE
0.465295	-2.23213	4.89179	-0.456301	0.648173	NA	R_dup4784	FALSE
0.378964	-1.96907	4.91343	-0.400753	0.688602	NA	R_dup4785	FALSE
0.275813	-1.41195	4.96769	-0.284227	0.776236	NA	R_dup4786	FALSE
0.189482	-1.13751	4.98404	-0.22823	0.819467	NA	R_dup4787	FALSE
2.04323	-0.526609	2.25297	-0.23374	0.815187	0.946773	R_dup275	FALSE
0.573114	0.142973	4.59321	0.0311271	0.975168	NA	T_dup3045	FALSE
0.275813	-1.41195	4.96769	-0.284227	0.776236	NA	R_dup4789	FALSE
2.53278	-4.68911	2.51638	-1.86343	0.0624013	0.126248	R_dup4794	FALSE
11.2391	-4.32982	1.40094	-3.09065	0.00199718	0.0045154	R_dup4797	FALSE
0.486784	0.411465	4.89112	0.084125	0.932957	NA	R_dup4798	FALSE
0.189482	-1.13751	4.98404	-0.22823	0.819467	NA	R_dup4799	FALSE
12.2656	7.19153	1.72046	4.18001	2.91499e-05	7.1453e-05	R_dup4800	FALSE
2.103	4.64638	2.67836	1.73479	0.0827787	0.164274	R_dup4806	FALSE
0.242219	1.63207	4.99006	0.327064	0.743619	NA	R_dup4807	FALSE
3.00274	-3.29389	2.27936	-1.4451	0.148431	0.282929	R_dup4808	FALSE
0.431702	0.263353	4.9766	0.0529183	0.957797	NA	R_dup4809	FALSE
7.76314	-0.378617	1.18631	-0.319155	0.749609	0.921439	R_dup278	FALSE
1.31422	-1.83301	3.05386	-0.600229	0.548354	0.787677	R_dup4813	FALSE
0.297302	1.78154	4.98033	0.357716	0.720556	NA	R_dup4815	FALSE
1.40527	0.494608	2.83705	0.174339	0.861599	0.961439	R_dup4818	FALSE
6.97396	-0.0511019	1.2341	-0.0414082	0.96697	0.98706	R_dup4820	FALSE
0.242219	1.63207	4.99006	0.327064	0.743619	NA	T_dup3075	FALSE
1.87289	1.33574	2.52854	0.528268	0.597313	0.818684	R_dup4821	FALSE
1.30212	0.84825	2.76908	0.306329	0.759354	0.924906	R_dup279	FALSE
4.52988	0.360375	1.57397	0.228958	0.818901	0.949118	R_dup4822	FALSE
1.29977	2.04452	3.04491	0.671456	0.50193	0.746519	R_dup4826	FALSE
1.24938	-0.177353	2.99539	-0.0592087	0.952786	0.985375	R_dup4827	FALSE
3.78683	0.927081	1.7535	0.528704	0.597011	0.818684	R_dup4828	FALSE
0.896996	-1.32957	3.49001	-0.380964	0.70323	NA	R_dup4829	FALSE
0.378964	-1.96907	4.91343	-0.400753	0.688602	NA	R_dup4830	FALSE
0.297302	1.78154	4.98033	0.357716	0.720556	NA	T_dup3089	FALSE
117.178	-4.20699	0.441425	-9.53047	1.56567e-21	7.94822e-21	R_dup4841	TRUE
1.81039	1.82245	2.6143	0.697109	0.485735	0.730527	R_dup4843	FALSE
0.189482	-1.13751	4.98404	-0.22823	0.819467	NA	R_dup4844	FALSE
1.03374	-3.3991	3.515	-0.967026	0.333531	NA	R_dup4847	FALSE
1.51309	1.49505	2.78929	0.535996	0.591961	0.815819	R_dup4848	FALSE
0.760251	0.930222	4.05122	0.229615	0.818391	NA	R_dup4849	FALSE
2.34991	2.27297	2.34373	0.969809	0.332142	0.554543	R_dup281	FALSE
0.431702	0.263353	4.9766	0.0529183	0.957797	NA	R_dup4854	FALSE
523.09	8.59382	0.608278	14.1281	2.54925e-45	2.36968e-44	R_dup4855	TRUE
0.870416	1.19173	3.84915	0.309609	0.756858	NA	R_dup4860	FALSE
2.02174	-1.44464	2.32911	-0.620256	0.535089	0.775302	R_dup4861	FALSE
8.20887	-0.1935	1.1499	-0.168276	0.866366	0.963302	R_dup4867	FALSE
1.74126	-2.5213	2.72627	-0.924816	0.355062	0.585703	R_dup282	FALSE
0.465295	-2.23213	4.89179	-0.456301	0.648173	NA	T_dup3124	FALSE
0.189482	-1.13751	4.98404	-0.22823	0.819467	NA	R_dup4877	FALSE
1.39588	-3.81726	3.10432	-1.22966	0.218824	0.392756	R_dup4880	FALSE
1.43652	0.254047	2.61239	0.0972472	0.92253	0.974378	R_dup4882	FALSE
0.594604	2.8091	4.85523	0.578572	0.562878	NA	R_dup4885	FALSE
1.21344	2.23381	3.11672	0.71672	0.473547	0.721664	R_dup4886	FALSE
2.17019	1.6325	2.38252	0.685199	0.493218	0.738754	R_dup4887	FALSE
0.844259	-3.10435	3.80534	-0.815787	0.414622	NA	R_dup283	FALSE
0.189482	-1.13751	4.98404	-0.22823	0.819467	NA	R_dup4889	FALSE
0.465295	-2.23213	4.89179	-0.456301	0.648173	NA	R_dup4891	FALSE
0.621184	-0.574064	4.38683	-0.130861	0.895885	NA	R_dup4898	FALSE
168.775	-5.96164	0.518625	-11.4951	1.39645e-30	9.15933e-30	R_dup4899	TRUE
10.5459	-6.73924	1.7521	-3.84637	0.000119879	0.000285706	CTCF_dup615	FALSE
0.189482	-1.13751	4.98404	-0.22823	0.819467	NA	R_dup4902	FALSE
0.378964	-1.96907	4.91343	-0.400753	0.688602	NA	R_dup284	FALSE
0.465295	-2.23213	4.89179	-0.456301	0.648173	NA	R_dup4903	FALSE
0.707514	-0.825108	3.84934	-0.21435	0.830274	NA	R_dup4904	FALSE
2.523	-0.54611	2.03669	-0.268135	0.788595	0.933562	R_dup4905	FALSE
0.539521	2.67986	4.60535	0.581902	0.560633	NA	R_dup4906	FALSE
6.13946	0.0266732	1.34231	0.0198712	0.984146	0.994271	R_dup4910	FALSE
8.14168	0.171597	1.14333	0.150085	0.880698	0.966397	R_dup4911	FALSE
1.12474	-1.51356	3.4974	-0.432767	0.665184	NA	R_dup4914	FALSE
72.4637	-5.44722	0.702478	-7.75429	8.88361e-15	3.59196e-14	R_dup285	TRUE
1.07904	3.67992	3.44516	1.06814	0.285457	NA	WE_dup388	FALSE
0.896996	-1.32957	3.49001	-0.380964	0.70323	NA	R_dup4915	FALSE
0.297302	1.78154	4.98033	0.357716	0.720556	NA	R_dup4916	FALSE
0.762597	-0.699821	3.74733	-0.186752	0.851855	NA	R_dup4917	FALSE
1.33571	-0.329029	2.92808	-0.11237	0.91053	0.974378	R_dup4918	FALSE
315.841	-8.2008	0.743426	-11.0311	2.70562e-28	1.65987e-27	R_dup4919	TRUE
1.79634	-2.43372	2.69743	-0.90224	0.366929	0.601493	R_dup4921	FALSE
0.189482	-1.13751	4.98404	-0.22823	0.819467	NA	WE_dup389	FALSE
1.21579	1.06771	3.03442	0.351867	0.724938	0.907067	R_dup4922	FALSE
1.57326	-0.961674	2.56118	-0.375481	0.707303	0.897461	R_dup4923	FALSE
0.431702	0.263353	4.9766	0.0529183	0.957797	NA	T_dup3163	FALSE
1.49904	-3.93063	3.02602	-1.29894	0.193964	0.357342	T_dup3164	FALSE
0.568447	-2.5454	4.87152	-0.522505	0.601318	NA	R_dup4935	FALSE
6.99073	-0.243291	1.2459	-0.195274	0.845179	0.957565	T_dup3181	FALSE
1.77717	-1.34999	2.63161	-0.512988	0.60796	0.826815	R_dup4944	FALSE
0.378964	-1.96907	4.91343	-0.400753	0.688602	NA	T_dup3186	FALSE
0.815334	1.07898	3.65163	0.29548	0.767627	NA	R_dup4950	FALSE
0.93059	-3.23224	3.64527	-0.886694	0.375243	NA	T_dup3190	FALSE
5.98981	6.15142	1.96731	3.12682	0.00176708	0.00400503	T_dup3194	FALSE
0.573114	0.142973	4.59321	0.0311271	0.975168	NA	T_dup3196	FALSE
0.431702	0.263353	4.9766	0.0529183	0.957797	NA	T_dup3198	FALSE
0.189482	-1.13751	4.98404	-0.22823	0.819467	NA	T_dup3200	FALSE
0.242219	1.63207	4.99006	0.327064	0.743619	NA	R_dup4955	FALSE
0.465295	-2.23213	4.89179	-0.456301	0.648173	NA	T_dup3205	FALSE
0.815334	1.07898	3.65163	0.29548	0.767627	NA	R_dup4967	FALSE
0.189482	-1.13751	4.98404	-0.22823	0.819467	NA	R_dup4977	FALSE
2.73394	1.48002	2.06427	0.716969	0.473393	0.721664	R_dup4979	FALSE
245.902	-9.84148	1.42106	-6.92545	4.34582e-12	1.57543e-11	T_dup3223	TRUE
1.0599	0.336145	3.23749	0.103829	0.917305	NA	T_dup3229	FALSE
3.77665	5.48732	2.21649	2.47568	0.0132981	0.0286642	R_dup4995	FALSE
0.465295	-2.23213	4.89179	-0.456301	0.648173	NA	R_dup5000	FALSE
1.46544	-2.23835	2.92369	-0.765588	0.443921	0.69204	R_dup5001	FALSE
1.67874	0.646624	2.4511	0.263809	0.791927	0.933562	R_dup31	FALSE
3.40512	2.68234	1.92567	1.39294	0.163638	0.307232	T_dup3240	FALSE
0.189482	-1.13751	4.98404	-0.22823	0.819467	NA	R_dup5008	FALSE
8.87456	6.72032	1.80889	3.71516	0.000203076	0.000480038	R_dup5040	FALSE
0.189482	-1.13751	4.98404	-0.22823	0.819467	NA	R_dup5051	FALSE
0.189482	-1.13751	4.98404	-0.22823	0.819467	NA	R_dup286	FALSE
5.85389	0.493353	1.3452	0.36675	0.713806	0.90259	T_dup3283	FALSE
0.275813	-1.41195	4.96769	-0.284227	0.776236	NA	R_dup5058	FALSE
2.03112	1.05286	2.25473	0.466954	0.640533	0.849751	R_dup5060	FALSE
0.971223	1.84393	3.38412	0.544878	0.585837	NA	R_dup5103	FALSE
2.97342	3.48638	2.27811	1.53038	0.125922	0.243055	R_dup5110	FALSE
0.189482	-1.13751	4.98404	-0.22823	0.819467	NA	R_dup5144	FALSE
0.676266	-0.438984	4.245	-0.103412	0.917636	NA	T_dup3366	FALSE
1.33104	-1.89352	3.0201	-0.626972	0.530677	0.773517	R_dup5148	FALSE
0.378964	-1.96907	4.91343	-0.400753	0.688602	NA	R_dup5151	FALSE
3	1.83131	1.93294	0.947421	0.343424	0.570611	R_dup5152	FALSE
1.27596	-1.99479	3.06438	-0.65096	0.515072	0.759701	R_dup5158	FALSE
0.378964	-1.96907	4.91343	-0.400753	0.688602	NA	R_dup5180	FALSE
0.568447	-2.5454	4.87152	-0.522505	0.601318	NA	R_dup5188	FALSE
0.726658	3.12317	4.44862	0.702055	0.482645	NA	R_dup5196	FALSE
1.13922	-0.408464	3.10069	-0.131734	0.895195	NA	R_dup5235	FALSE
0.189482	-1.13751	4.98404	-0.22823	0.819467	NA	CTCF_dup646	FALSE
0.486784	0.411465	4.89112	0.084125	0.932957	NA	R_dup5256	FALSE
0.189482	-1.13751	4.98404	-0.22823	0.819467	NA	R_dup5270	FALSE
0.93059	-3.23224	3.64527	-0.886694	0.375243	NA	R_dup5272	FALSE
8.66794	-6.45423	1.81401	-3.55799	0.0003737	0.000871387	E_dup442	FALSE
0.93059	-3.23224	3.64527	-0.886694	0.375243	NA	R_dup5280	FALSE
0.539521	2.67986	4.60535	0.581902	0.560633	NA	R_dup287	FALSE
0.242219	1.63207	4.99006	0.327064	0.743619	NA	T_dup3462	FALSE
1.00247	1.52881	3.62729	0.421476	0.673408	NA	R_dup5289	FALSE
0.275813	-1.41195	4.96769	-0.284227	0.776236	NA	R_dup5292	FALSE
0.729003	1.30485	3.79893	0.343479	0.731238	NA	R_dup5293	FALSE
135.826	-7.98952	1.05851	-7.54788	4.4239e-14	1.74765e-13	R_dup5297	TRUE
0.242219	1.63207	4.99006	0.327064	0.743619	NA	R_dup5298	FALSE
0.189482	-1.13751	4.98404	-0.22823	0.819467	NA	R_dup5300	FALSE
2.66441	-0.556945	1.96272	-0.283762	0.776593	0.93066	R_dup5302	FALSE
0.275813	-1.41195	4.96769	-0.284227	0.776236	NA	R_dup5303	FALSE
0.189482	-1.13751	4.98404	-0.22823	0.819467	NA	R_dup5307	FALSE
0.189482	-1.13751	4.98404	-0.22823	0.819467	NA	R_dup5308	FALSE
0.297302	1.78154	4.98033	0.357716	0.720556	NA	R_dup5309	FALSE
3.4321	-1.84596	1.93789	-0.952564	0.340811	0.567297	R_dup5311	FALSE
1.32361	2.36134	3.03399	0.778294	0.436396	0.683211	R_dup5316	FALSE
0.189482	-1.13751	4.98404	-0.22823	0.819467	NA	R_dup5318	FALSE
1.40292	1.37124	2.85887	0.479645	0.63148	0.844403	R_dup5320	FALSE
0.275813	-1.41195	4.96769	-0.284227	0.776236	NA	R_dup5323	FALSE
0.297302	1.78154	4.98033	0.357716	0.720556	NA	R_dup5326	FALSE
0.568447	-2.5454	4.87152	-0.522505	0.601318	NA	R_dup5328	FALSE
3.07929	-0.382899	1.86855	-0.204918	0.837636	0.954944	R_dup5329	FALSE
0.863403	0.332399	3.7817	0.0878967	0.929959	NA	R_dup5331	FALSE
2.70544	-4.77588	2.44905	-1.95009	0.0511649	0.10463	R_dup290	FALSE
1.12007	-3.5044	3.3807	-1.03659	0.299927	NA	R_dup5333	FALSE
3.96418	0.190684	1.62119	0.11762	0.906369	0.974378	R_dup5334	FALSE
0.242219	1.63207	4.99006	0.327064	0.743619	NA	R_dup5335	FALSE
1.90181	-0.510532	2.30196	-0.221782	0.824484	0.949685	R_dup4	FALSE
1.86118	-4.23232	2.78891	-1.51755	0.129127	0.248544	R_dup5336	FALSE
5.9043	0.207107	1.35553	0.152786	0.878567	0.966345	R_dup5337	FALSE
0.297302	1.78154	4.98033	0.357716	0.720556	NA	R_dup291	FALSE
2.69331	-0.244217	2.15208	-0.11348	0.90965	0.974378	R_dup5344	FALSE
0.551625	-2.46095	4.87669	-0.504635	0.613815	NA	R_dup5345	FALSE
1.24704	0.767921	2.80768	0.273508	0.784463	0.932175	R_dup5347	FALSE
1.00482	0.221222	3.08069	0.0718093	0.942754	NA	T_dup3505	FALSE
6.01996	-2.73176	1.50408	-1.81624	0.0693336	0.139402	R_dup5348	FALSE
56.4714	-6.71331	1.10865	-6.05538	1.40089e-09	4.39516e-09	R_dup5350	TRUE
1.24704	0.767921	2.80768	0.273508	0.784463	0.932175	R_dup5352	FALSE
0.539521	2.67986	4.60535	0.581902	0.560633	NA	R_dup5354	FALSE
0.594604	2.8091	4.85523	0.578572	0.562878	NA	R_dup5356	FALSE
1.18921	3.80974	3.66127	1.04055	0.298083	0.50488	T_dup3510	FALSE
1.18921	3.80974	3.66127	1.04055	0.298083	0.50488	R_dup5357	FALSE
15.4052	-7.28662	1.65977	-4.39012	1.13286e-05	2.83242e-05	R_dup5358	FALSE
47.6161	-7.46227	1.47953	-5.04367	4.5668e-07	1.21524e-06	R_dup5359	TRUE
74.1043	-8.10249	1.45507	-5.56845	2.57019e-08	7.37526e-08	R_dup5360	TRUE
0.465295	-2.23213	4.89179	-0.456301	0.648173	NA	CTCF_dup666	FALSE
0.242219	1.63207	4.99006	0.327064	0.743619	NA	R_dup5364	FALSE
2.20378	0.785229	2.35605	0.333282	0.738921	0.915821	T_dup3515	FALSE
2.87069	0.660087	1.94439	0.339483	0.734246	0.911701	R_dup5375	FALSE
0.551625	-2.46095	4.87669	-0.504635	0.613815	NA	R_dup5376	FALSE
1.13922	-0.408464	3.10069	-0.131734	0.895195	NA	R_dup5377	FALSE
17.9222	3.90461	0.982613	3.9737	7.07646e-05	0.000170722	R_dup5378	FALSE
0.896996	-1.32957	3.49001	-0.380964	0.70323	NA	R_dup5379	FALSE
147	-7.09318	0.768039	-9.23544	2.5722e-20	1.24274e-19	T_dup42	TRUE
239.086	-7.71185	1.30841	-5.89408	3.76783e-09	1.14491e-08	T_dup3527	TRUE
2.28544	-0.145671	2.11274	-0.0689486	0.945031	0.983049	R_dup5385	FALSE
0.848927	-0.914851	3.8935	-0.234969	0.814233	NA	R_dup5386	FALSE
0.275813	-1.41195	4.96769	-0.284227	0.776236	NA	R_dup5389	FALSE
1.25914	-1.9365	3.09889	-0.624902	0.532035	0.773517	R_dup5391	FALSE
0.431702	0.263353	4.9766	0.0529183	0.957797	NA	CTCF_dup673	FALSE
5.82027	-0.15348	1.36498	-0.112441	0.910473	0.974378	R_dup5392	FALSE
2.05066	-4.37477	2.69153	-1.62538	0.104081	0.203249	R_dup5394	FALSE
3.89502	-5.29255	2.21036	-2.39443	0.0166461	0.0356434	R_dup295	FALSE
0.275813	-1.41195	4.96769	-0.284227	0.776236	NA	R_dup5397	FALSE
1.88032	-1.47469	2.51374	-0.586652	0.557438	0.794741	R_dup5400	FALSE
2.36012	-4.59545	2.64756	-1.73573	0.0826115	0.164274	R_dup5402	FALSE
637.754	7.46019	0.38384	19.4357	3.85243e-84	6.60433e-83	R_dup5403	TRUE
0.378964	-1.96907	4.91343	-0.400753	0.688602	NA	R_dup5406	FALSE
0.518032	-0.00565959	4.77554	-0.00118512	0.999054	NA	R_dup5407	FALSE
3.1801	-0.114578	1.84841	-0.0619874	0.950573	0.985375	R_dup296	FALSE
0.484439	2.54059	4.90304	0.518167	0.604342	NA	R_dup5411	FALSE
3.71964	-0.791204	1.70218	-0.464817	0.642062	0.850176	R_dup5413	FALSE
0.189482	-1.13751	4.98404	-0.22823	0.819467	NA	R_dup5414	FALSE
1.03841	-1.37177	3.32027	-0.41315	0.679497	NA	R_dup5415	FALSE
2.19168	2.97114	2.51606	1.18087	0.237655	0.420519	R_dup5418	FALSE
0.465295	-2.23213	4.89179	-0.456301	0.648173	NA	R_dup5419	FALSE
0.654777	-2.73329	4.22214	-0.647372	0.517391	NA	R_dup5420	FALSE
4.65216	2.01884	1.58006	1.27771	0.201353	0.368367	R_dup32	FALSE
0.431702	0.263353	4.9766	0.0529183	0.957797	NA	R_dup5423	FALSE
5.57808	0.658432	1.38535	0.475282	0.634586	0.845756	R_dup5424	FALSE
0.518032	-0.00565959	4.77554	-0.00118512	0.999054	NA	R_dup5426	FALSE
2.12489	-1.55878	2.2623	-0.689026	0.490807	0.736746	R_dup297	FALSE
0.242219	1.63207	4.99006	0.327064	0.743619	NA	R_dup5428	FALSE
0.189482	-1.13751	4.98404	-0.22823	0.819467	NA	R_dup5429	FALSE
93.3113	-9.88434	1.4804	-6.67681	2.44203e-11	8.54321e-11	R_dup5430	TRUE
2.99064	2.03423	2.31886	0.877253	0.380349	0.6187	R_dup5431	FALSE
1.77485	-4.16974	2.83523	-1.47069	0.141375	0.270135	T_dup3560	FALSE
0.242219	1.63207	4.99006	0.327064	0.743619	NA	R_dup5435	FALSE
9.03013	-5.05192	1.76021	-2.87007	0.00410386	0.00909894	R_dup298	FALSE
0.242219	1.63207	4.99006	0.327064	0.743619	NA	R_dup5437	FALSE
0.673921	1.17399	4.24092	0.276824	0.781915	NA	R_dup5438	FALSE
0.242219	1.63207	4.99006	0.327064	0.743619	NA	R_dup5439	FALSE
7.26655	-0.342522	1.22995	-0.278485	0.78064	0.932175	R_dup5440	FALSE
92.4523	4.6915	0.502549	9.33541	1.00605e-20	4.94754e-20	R_dup5441	TRUE
0.189482	-1.13751	4.98404	-0.22823	0.819467	NA	R_dup299	FALSE
1.13689	-3.54405	3.70728	-0.955971	0.339087	NA	R_dup5442	FALSE
36.1349	-8.51672	1.53843	-5.536	3.09461e-08	8.83738e-08	R_dup5444	TRUE
0.189482	-1.13751	4.98404	-0.22823	0.819467	NA	R_dup5445	FALSE
0.815334	1.07898	3.65163	0.29548	0.767627	NA	R_dup5451	FALSE
2.50617	-0.497027	2.06148	-0.241102	0.809476	0.94297	R_dup5452	FALSE
1.67639	1.41312	2.70774	0.52188	0.601754	0.822312	R_dup5456	FALSE
20.3711	-1.30629	0.752622	-1.73566	0.0826247	0.164274	R_dup5458	FALSE
10.3377	3.10941	1.1808	2.63331	0.00845573	0.0184431	R_dup5460	FALSE
1.47011	-0.782469	2.61126	-0.299652	0.764442	0.925398	R_dup301	FALSE
2.50852	-1.00356	2.06957	-0.484914	0.627737	0.842341	R_dup5465	FALSE
3.96418	0.190684	1.62119	0.11762	0.906369	0.974378	R_dup5466	FALSE
0.896996	-1.32957	3.49001	-0.380964	0.70323	NA	R_dup302	FALSE
0.568447	-2.5454	4.87152	-0.522505	0.601318	NA	R_dup5469	FALSE
0.729003	1.30485	3.79893	0.343479	0.731238	NA	R_dup5470	FALSE
1.24704	0.767921	2.80768	0.273508	0.784463	0.932175	R_dup5471	FALSE
0.378964	-1.96907	4.91343	-0.400753	0.688602	NA	R_dup5473	FALSE
15.6689	-5.82988	1.61898	-3.60096	0.00031704	0.000742413	R_dup5474	FALSE
75.9801	-7.14261	1.08381	-6.59028	4.38997e-11	1.51082e-10	R_dup5475	TRUE
0.741107	-2.89651	4.02543	-0.719553	0.4718	NA	R_dup5476	FALSE
1.65959	-1.05908	2.48544	-0.426115	0.670024	0.870812	R_dup5477	FALSE
0.189482	-1.13751	4.98404	-0.22823	0.819467	NA	R_dup5478	FALSE
0.275813	-1.41195	4.96769	-0.284227	0.776236	NA	R_dup5482	FALSE
1.12007	-3.5044	3.3807	-1.03659	0.299927	NA	R_dup5483	FALSE
1.59241	0.801376	2.68572	0.298385	0.76541	0.925398	R_dup5486	FALSE
2.47258	0.104896	2.06401	0.0508214	0.959468	0.986401	R_dup5487	FALSE
1.39588	-3.81726	3.10432	-1.22966	0.218824	0.392756	R_dup5491	FALSE
0.676266	-0.438984	4.245	-0.103412	0.917636	NA	R_dup5492	FALSE
3.00506	-1.47864	1.94516	-0.760166	0.447155	0.695505	R_dup5493	FALSE
0.189482	-1.13751	4.98404	-0.22823	0.819467	NA	R_dup5495	FALSE
1.75062	4.38875	2.91326	1.50648	0.131945	0.253702	R_dup5496	FALSE
3.43402	-0.403387	1.95648	-0.206179	0.836651	0.954542	R_dup5499	FALSE
0.431702	0.263353	4.9766	0.0529183	0.957797	NA	R_dup5500	FALSE
8.82156	-6.48986	1.8261	-3.55395	0.000379489	0.00088451	R_dup5503	FALSE
0.431702	0.263353	4.9766	0.0529183	0.957797	NA	R_dup303	FALSE
0.621184	-0.574064	4.38683	-0.130861	0.895885	NA	R_dup5506	FALSE
0.275813	-1.41195	4.96769	-0.284227	0.776236	NA	R_dup5509	FALSE
0.297302	1.78154	4.98033	0.357716	0.720556	NA	T_dup3632	FALSE
0.242219	1.63207	4.99006	0.327064	0.743619	NA	R_dup5518	FALSE
0.275813	-1.41195	4.96769	-0.284227	0.776236	NA	R_dup5522	FALSE
0.297302	1.78154	4.98033	0.357716	0.720556	NA	R_dup5523	FALSE
0.242219	1.63207	4.99006	0.327064	0.743619	NA	R_dup5530	FALSE
0.573114	0.142973	4.59321	0.0311271	0.975168	NA	R_dup5538	FALSE
1.09115	0.0137328	3.204	0.00428613	0.99658	NA	R_dup5548	FALSE
0.189482	-1.13751	4.98404	-0.22823	0.819467	NA	T_dup3663	FALSE
0.729003	1.30485	3.79893	0.343479	0.731238	NA	T_dup3667	FALSE
0.242219	1.63207	4.99006	0.327064	0.743619	NA	R_dup5555	FALSE
0.275813	-1.41195	4.96769	-0.284227	0.776236	NA	T_dup3674	FALSE
0.654777	-2.73329	4.22214	-0.647372	0.517391	NA	R_dup5564	FALSE
1.03374	-3.3991	3.515	-0.967026	0.333531	NA	R_dup5571	FALSE
6.23285	0.278304	1.30828	0.212724	0.831542	0.952518	R_dup5572	FALSE
5.72226	-0.532098	1.38538	-0.384082	0.700918	0.895346	R_dup5574	FALSE
57.5464	-1.10189	0.472209	-2.33347	0.0196233	0.0417746	R_dup5575	FALSE
2.03112	1.05286	2.25473	0.466954	0.640533	0.849751	R_dup304	FALSE
0.189482	-1.13751	4.98404	-0.22823	0.819467	NA	CTCF_dup695	FALSE
0.431702	0.263353	4.9766	0.0529183	0.957797	NA	R_dup5578	FALSE
2.64759	-0.51079	2.049	-0.249288	0.803138	0.940278	R_dup5580	FALSE
0.297302	1.78154	4.98033	0.357716	0.720556	NA	R_dup5581	FALSE
0.378964	-1.96907	4.91343	-0.400753	0.688602	NA	R_dup5582	FALSE
1.12007	-3.5044	3.3807	-1.03659	0.299927	NA	R_dup5583	FALSE
1.97095	4.54325	2.7662	1.64241	0.100504	0.197245	R_dup5584	FALSE
0.78174	3.22	3.93755	0.81777	0.413489	NA	R_dup5585	FALSE
0.189482	-1.13751	4.98404	-0.22823	0.819467	NA	R_dup5586	FALSE
96.3883	-6.89414	0.893305	-7.71756	1.18574e-14	4.78031e-14	R_dup5589	TRUE
1.78423	-0.231914	2.57887	-0.0899287	0.928344	0.977363	R_dup5590	FALSE
0.297302	1.78154	4.98033	0.357716	0.720556	NA	R_dup5591	FALSE
0.275813	-1.41195	4.96769	-0.284227	0.776236	NA	R_dup5592	FALSE
2.67185	-3.20847	2.36463	-1.35686	0.174825	0.326565	R_dup5594	FALSE
0.431702	0.263353	4.9766	0.0529183	0.957797	NA	R_dup5595	FALSE
0.275813	-1.41195	4.96769	-0.284227	0.776236	NA	R_dup5596	FALSE
0.242219	1.63207	4.99006	0.327064	0.743619	NA	R_dup5598	FALSE
0.539521	2.67986	4.60535	0.581902	0.560633	NA	R_dup5601	FALSE
4.85569	5.84989	2.06848	2.8281	0.00468245	0.0103526	R_dup5604	FALSE
1.33571	-0.329029	2.92808	-0.11237	0.91053	0.974378	R_dup5605	FALSE
0.741107	-2.89651	4.02543	-0.719553	0.4718	NA	R_dup5606	FALSE
1.10325	-3.46321	3.77523	-0.917352	0.358958	NA	R_dup5611	FALSE
1.42204	-0.470346	3.10548	-0.151457	0.879615	0.966345	R_dup5613	FALSE
0.189482	-1.13751	4.98404	-0.22823	0.819467	NA	R_dup5614	FALSE
0.242219	1.63207	4.99006	0.327064	0.743619	NA	R_dup5615	FALSE
2.38116	2.05556	2.18544	0.940573	0.346924	0.575037	R_dup307	FALSE
1.80101	-1.04773	2.56964	-0.407735	0.683468	0.881021	R_dup5619	FALSE
3.36493	-2.41347	1.97241	-1.22362	0.221096	0.396446	R_dup5620	FALSE
12.9083	-5.57021	1.66421	-3.34707	0.000816709	0.00187186	R_dup308	FALSE
12.4766	-6.9781	1.71021	-4.08026	4.49858e-05	0.0001092	T_dup3718	FALSE
0.275813	-1.41195	4.96769	-0.284227	0.776236	NA	R_dup5622	FALSE
0.297302	1.78154	4.98033	0.357716	0.720556	NA	R_dup5625	FALSE
0.189482	-1.13751	4.98404	-0.22823	0.819467	NA	R_dup5626	FALSE
0.971223	1.84393	3.38412	0.544878	0.585837	NA	R_dup5628	FALSE
43.148	-8.77299	1.52346	-5.7586	8.48157e-09	2.50129e-08	R_dup5643	TRUE
1.26618	3.9198	3.26441	1.20077	0.229841	0.409061	R_dup5650	FALSE
0.568447	-2.5454	4.87152	-0.522505	0.601318	NA	T_dup3774	FALSE
0.189482	-1.13751	4.98404	-0.22823	0.819467	NA	T_dup3784	FALSE
0.275813	-1.41195	4.96769	-0.284227	0.776236	NA	T_dup3786	FALSE
2.99533	1.06211	2.04524	0.519306	0.603548	0.824325	R_dup5696	FALSE
0.465295	-2.23213	4.89179	-0.456301	0.648173	NA	R_dup309	FALSE
45.9804	-5.82425	0.957101	-6.08531	1.16267e-09	3.65611e-09	R_dup5697	TRUE
101.305	-10.0039	1.47766	-6.77011	1.28685e-11	4.58056e-11	R_dup5698	TRUE
0.93059	-3.23224	3.64527	-0.886694	0.375243	NA	R_dup5699	FALSE
0.378964	-1.96907	4.91343	-0.400753	0.688602	NA	R_dup5700	FALSE
5.3835	1.62046	1.44638	1.12035	0.262563	0.458028	R_dup5703	FALSE
6.33601	0.21595	1.31801	0.163845	0.869853	0.963591	R_dup310	FALSE
305.698	-1.73382	0.210669	-8.23006	1.87127e-16	7.99503e-16	R_dup5705	FALSE
5.775	-0.304382	1.37643	-0.221139	0.824984	0.949685	R_dup5706	FALSE
0.573114	0.142973	4.59321	0.0311271	0.975168	NA	R_dup5708	FALSE
0.189482	-1.13751	4.98404	-0.22823	0.819467	NA	R_dup5709	FALSE
46.7694	-8.88541	1.51862	-5.85097	4.88723e-09	1.46564e-08	R_dup311	TRUE
27.7764	-8.13968	1.56906	-5.1876	2.13019e-07	5.7463e-07	R_dup5710	TRUE
0.707514	-0.825108	3.84934	-0.21435	0.830274	NA	R_dup5711	FALSE
8.12533	-0.331973	1.20568	-0.27534	0.783055	0.932175	R_dup5712	FALSE
139.527	-9.02508	1.43257	-6.29993	2.97774e-10	9.74226e-10	R_dup5713	TRUE
0.297302	1.78154	4.98033	0.357716	0.720556	NA	R_dup5715	FALSE
0.848927	-0.914851	3.8935	-0.234969	0.814233	NA	R_dup5717	FALSE
1.32126	3.97508	3.18081	1.24971	0.211405	0.383822	R_dup5719	FALSE
0.594604	2.8091	4.85523	0.578572	0.562878	NA	R_dup5721	FALSE
0.378964	-1.96907	4.91343	-0.400753	0.688602	NA	R_dup5722	FALSE
0.465295	-2.23213	4.89179	-0.456301	0.648173	NA	R_dup5723	FALSE
4.77442	1.18026	1.53759	0.767603	0.442723	0.690367	R_dup5726	FALSE
4.48925	1.59396	1.58037	1.0086	0.313166	0.527665	R_dup313	FALSE
1.98814	-0.600073	2.27296	-0.264006	0.791776	0.933562	R_dup5732	FALSE
1.40994	2.17673	2.96987	0.732939	0.463595	0.711967	R_dup5733	FALSE
1.03374	-3.3991	3.515	-0.967026	0.333531	NA	R_dup5735	FALSE
0.486784	0.411465	4.89112	0.084125	0.932957	NA	R_dup5737	FALSE
1.45801	1.43311	2.79615	0.51253	0.60828	0.826815	R_dup314	FALSE
5.11041	0.177417	1.44948	0.1224	0.902582	0.973955	R_dup5738	FALSE
2.04323	-0.526609	2.25297	-0.23374	0.815187	0.946773	R_dup5739	FALSE
0.729003	1.30485	3.79893	0.343479	0.731238	NA	R_dup315	FALSE
1.5205	0.884709	3.00711	0.294205	0.768601	0.925517	R_dup5740	FALSE
1.93074	-2.6943	2.63708	-1.0217	0.306924	0.518177	R_dup5741	FALSE
0.621184	-0.574064	4.38683	-0.130861	0.895885	NA	R_dup34	FALSE
0.275813	-1.41195	4.96769	-0.284227	0.776236	NA	R_dup5745	FALSE
2.52532	0.62096	2.09416	0.296519	0.766834	0.925517	R_dup316	FALSE
0.465295	-2.23213	4.89179	-0.456301	0.648173	NA	R_dup5748	FALSE
1.40527	0.494608	2.83705	0.174339	0.861599	0.961439	R_dup5749	FALSE
0.518032	-0.00565959	4.77554	-0.00118512	0.999054	NA	R_dup5750	FALSE
5.21826	1.56991	1.46849	1.06906	0.285043	0.486883	R_dup5752	FALSE
0.465295	-2.23213	4.89179	-0.456301	0.648173	NA	R_dup317	FALSE
1.35253	-0.412891	3.13862	-0.131552	0.895339	0.970465	R_dup5755	FALSE
45.736	-6.40629	1.12896	-5.67451	1.39083e-08	4.05819e-08	R_dup5756	TRUE
6.72705	0.18144	1.28942	0.140714	0.888096	0.967537	R_dup5758	FALSE
1.10325	-3.46321	3.77523	-0.917352	0.358958	NA	R_dup5759	FALSE
0.793845	-1.04607	3.99314	-0.261967	0.793347	NA	R_dup318	FALSE
0.949734	0.0963333	3.37052	0.0285811	0.977199	NA	R_dup5762	FALSE
1.27087	1.15778	3.24153	0.357173	0.720963	0.907045	R_dup5763	FALSE
0.465295	-2.23213	4.89179	-0.456301	0.648173	NA	T_dup3863	FALSE
0.189482	-1.13751	4.98404	-0.22823	0.819467	NA	R_dup5764	FALSE
42.2673	-4.44817	0.734851	-6.05315	1.42037e-09	4.4512e-09	R_dup5765	TRUE
1.48693	-0.851612	2.81847	-0.302154	0.762535	0.925398	R_dup5767	FALSE
1.29977	2.04452	3.04491	0.671456	0.50193	0.746519	R_dup320	FALSE
2.37921	-3.01367	2.45851	-1.22581	0.220269	0.395091	R_dup5768	FALSE
0.189482	-1.13751	4.98404	-0.22823	0.819467	NA	R_dup5770	FALSE
0.275813	-1.41195	4.96769	-0.284227	0.776236	NA	R_dup5772	FALSE
1.72443	-2.48269	2.75153	-0.902295	0.3669	0.601493	T_dup3871	FALSE
0.621184	-0.574064	4.38683	-0.130861	0.895885	NA	R_dup5773	FALSE
0.741107	-2.89651	4.02543	-0.719553	0.4718	NA	R_dup5774	FALSE
0.275813	-1.41195	4.96769	-0.284227	0.776236	NA	R_dup321	FALSE
0.654777	-2.73329	4.22214	-0.647372	0.517391	NA	R_dup5779	FALSE
0.870416	1.19173	3.84915	0.309609	0.756858	NA	CTCF_dup718	FALSE
2.00963	0.220869	2.23029	0.0990316	0.921113	0.974378	R_dup5781	FALSE
0.896996	-1.32957	3.49001	-0.380964	0.70323	NA	R_dup5783	FALSE
1.57326	-0.961674	2.56118	-0.375481	0.707303	0.897461	R_dup5784	FALSE
0.242219	1.63207	4.99006	0.327064	0.743619	NA	R_dup322	FALSE
0.189482	-1.13751	4.98404	-0.22823	0.819467	NA	R_dup5785	FALSE
1.14156	-1.59318	3.18972	-0.499473	0.617446	NA	R_dup5787	FALSE
1.2064	-3.60239	3.29461	-1.09342	0.27421	0.470674	R_dup5789	FALSE
2.34796	-2.8848	2.46009	-1.17264	0.24094	0.423632	R_dup5791	FALSE
0.242219	1.63207	4.99006	0.327064	0.743619	NA	R_dup5792	FALSE
1.4916	0.331968	2.58059	0.128641	0.897642	0.97124	R_dup35	FALSE
2.48708	-1.14702	2.29182	-0.500487	0.616733	0.832649	R_dup5794	FALSE
1.18921	3.80974	3.66127	1.04055	0.298083	0.50488	R_dup5795	FALSE
700.475	9.28084	0.657569	14.1139	3.12024e-45	2.89069e-44	R_dup5797	TRUE
4.52519	0.893558	1.52863	0.584548	0.558852	0.794741	R_dup323	FALSE
2.2542	-0.000972961	2.14588	-0.000453408	0.999638	0.999638	R_dup5800	FALSE
1.18963	-1.883	3.40075	-0.5537	0.579784	0.809168	R_dup5801	FALSE
98.9643	-9.96857	1.47841	-6.74275	1.5542e-11	5.49665e-11	R_dup5802	TRUE
1.5037	-2.09407	2.87761	-0.727713	0.466789	0.715128	R_dup324	FALSE
0.297302	1.78154	4.98033	0.357716	0.720556	NA	T_dup3900	FALSE
12.7212	-5.52497	1.66261	-3.32306	0.000890351	0.00203726	R_dup5805	FALSE
4.46347	-5.49313	2.11517	-2.59702	0.00940358	0.0204618	R_dup5806	FALSE
0.93059	-3.23224	3.64527	-0.886694	0.375243	NA	R_dup5810	FALSE
0.189482	-1.13751	4.98404	-0.22823	0.819467	NA	R_dup5812	FALSE
3.00978	-0.366132	1.86022	-0.196822	0.843967	0.957321	R_dup5813	FALSE
0.189482	-1.13751	4.98404	-0.22823	0.819467	NA	R_dup325	FALSE
0.568447	-2.5454	4.87152	-0.522505	0.601318	NA	R_dup5815	FALSE
2.62615	-0.656979	2.04935	-0.320579	0.748529	0.921439	R_dup5816	FALSE
1.13412	3.74489	3.41156	1.0977	0.272334	NA	R_dup5817	FALSE
74.9058	-9.56885	1.48996	-6.42223	1.34294e-10	4.498e-10	R_dup326	TRUE
2.38625	0.191751	2.08395	0.0920132	0.926688	0.975806	R_dup5819	FALSE
362.955	10.6451	1.3875	7.67214	1.69148e-14	6.77946e-14	R_dup5825	TRUE
0.242219	1.63207	4.99006	0.327064	0.743619	NA	R_dup5827	FALSE
0.297302	1.78154	4.98033	0.357716	0.720556	NA	R_dup5828	FALSE
0.297302	1.78154	4.98033	0.357716	0.720556	NA	R_dup327	FALSE
144.938	-10.5199	1.46716	-7.17028	7.48422e-13	2.79604e-12	R_dup5857	TRUE
1.03606	-0.120898	3.52297	-0.034317	0.972624	NA	R_dup5860	FALSE
0.78174	3.22	3.93755	0.81777	0.413489	NA	E_dup454	FALSE
4.02905	-1.38058	1.68739	-0.81817	0.41326	0.656515	R_dup5879	FALSE
7.82368	-6.3053	1.85132	-3.40584	0.000659619	0.00151941	R_dup5882	FALSE
0.551625	-2.46095	4.87669	-0.504635	0.613815	NA	R_dup5883	FALSE
0.518032	-0.00565959	4.77554	-0.00118512	0.999054	NA	R_dup5884	FALSE
0.952079	-1.21429	3.41716	-0.35535	0.722327	NA	R_dup5885	FALSE
0.484439	2.54059	4.90304	0.518167	0.604342	NA	R_dup5886	FALSE
4.17049	0.00667364	1.60591	0.00415567	0.996684	0.998424	R_dup5887	FALSE
4.05096	-2.82158	1.9092	-1.47788	0.139439	0.267405	R_dup5892	FALSE
1.4916	0.331968	2.58059	0.128641	0.897642	0.97124	R_dup5893	FALSE
1.42204	-0.470346	3.10548	-0.151457	0.879615	0.966345	R_dup5896	FALSE
0.189482	-1.13751	4.98404	-0.22823	0.819467	NA	R_dup5902	FALSE
5.68627	-0.28323	1.42062	-0.199371	0.841972	0.95683	R_dup5903	FALSE
7.92839	-0.325394	1.16612	-0.279041	0.780213	0.932175	R_dup36	FALSE
0.275813	-1.41195	4.96769	-0.284227	0.776236	NA	R_dup5904	FALSE
5.97616	0.00619979	1.33251	0.0046527	0.996288	0.998424	R_dup5905	FALSE
0.242219	1.63207	4.99006	0.327064	0.743619	NA	R_dup5906	FALSE
84.5784	-6.71964	0.906684	-7.41122	1.2514e-13	4.84963e-13	R_dup5908	TRUE
10.546	-5.2835	1.72126	-3.06955	0.00214383	0.004839	R_dup5909	FALSE
0.242219	1.63207	4.99006	0.327064	0.743619	NA	E_dup461	FALSE
0.275813	-1.41195	4.96769	-0.284227	0.776236	NA	R_dup5917	FALSE
0.189482	-1.13751	4.98404	-0.22823	0.819467	NA	R_dup5920	FALSE
2.97851	1.16143	1.90121	0.610888	0.541274	0.781563	R_dup5921	FALSE
2.4007	-1.78555	2.16683	-0.824039	0.409917	0.653151	T_dup3967	FALSE
132.14	-7.94512	1.05741	-7.51378	5.74453e-14	2.25963e-13	T_dup3971	TRUE
0.297302	1.78154	4.98033	0.357716	0.720556	NA	R_dup5935	FALSE
1.25914	-1.9365	3.09889	-0.624902	0.532035	0.773517	T_dup3981	FALSE
0.275813	-1.41195	4.96769	-0.284227	0.776236	NA	T_dup3987	FALSE
3.56141	-0.758361	1.71798	-0.441427	0.658904	0.866002	T_dup3989	FALSE
0.539521	2.67986	4.60535	0.581902	0.560633	NA	T_dup3997	FALSE
0.836823	3.30839	3.83809	0.861987	0.388695	NA	T_dup4010	FALSE
0.275813	-1.41195	4.96769	-0.284227	0.776236	NA	R_dup5966	FALSE
7.14665	0.626237	1.25827	0.497695	0.618699	0.834486	R_dup330	FALSE
4.64512	0.49131	1.52268	0.322663	0.746951	0.920705	R_dup5972	FALSE
1.08648	-1.70076	3.24523	-0.52408	0.600223	NA	R_dup5973	FALSE
59.9935	5.71288	0.766304	7.45512	8.97889e-14	3.49935e-13	R_dup5974	TRUE
3.63326	-1.14432	1.79455	-0.637665	0.523692	0.767886	R_dup5978	FALSE
1.00015	-1.56395	3.62616	-0.431297	0.666252	NA	R_dup331	FALSE
3.88996	-0.556539	1.64934	-0.337431	0.735792	0.912774	R_dup5980	FALSE
0.431702	0.263353	4.9766	0.0529183	0.957797	NA	R_dup5981	FALSE
0.865748	-1.02607	3.83692	-0.267421	0.789145	NA	R_dup5983	FALSE
2.26865	3.04163	2.54295	1.1961	0.231657	0.411494	R_dup5985	FALSE
1.99518	3.04296	2.60295	1.16904	0.242386	0.425607	R_dup5986	FALSE
10.7343	-0.270267	1.04093	-0.25964	0.795141	0.936137	R_dup5987	FALSE
1.89672	1.62245	2.42198	0.669884	0.502932	0.746999	R_dup5988	FALSE
3.71959	-1.18819	1.81303	-0.655361	0.512235	0.758158	R_dup332	FALSE
3.17073	-5.00426	2.32869	-2.14896	0.0316373	0.0661475	R_dup5989	FALSE
0.949734	0.0963333	3.37052	0.0285811	0.977199	NA	R_dup5991	FALSE
0.573114	0.142973	4.59321	0.0311271	0.975168	NA	CTCF_dup762	FALSE
1.84164	1.57398	2.40599	0.654193	0.512987	0.758455	R_dup5996	FALSE
3.07657	2.71681	2.0964	1.29594	0.194996	0.359004	R_dup5997	FALSE
0.242219	1.63207	4.99006	0.327064	0.743619	NA	T_dup4024	FALSE
0.189482	-1.13751	4.98404	-0.22823	0.819467	NA	R_dup5998	FALSE
3.50358	-0.0628542	1.78391	-0.0352339	0.971893	0.990798	R_dup5999	FALSE
0.465295	-2.23213	4.89179	-0.456301	0.648173	NA	R_dup6004	FALSE
1.07904	3.67992	3.44516	1.06814	0.285457	NA	R_dup6005	FALSE
0.918486	0.45236	3.41407	0.132499	0.89459	NA	R_dup6006	FALSE
3.89699	0.979402	1.65893	0.590383	0.554934	0.792577	R_dup6009	FALSE
0.189482	-1.13751	4.98404	-0.22823	0.819467	NA	R_dup6012	FALSE
0.242219	1.63207	4.99006	0.327064	0.743619	NA	R_dup6015	FALSE
0.242219	1.63207	4.99006	0.327064	0.743619	NA	CTCF_dup765	FALSE
133.512	-10.4021	1.46937	-7.07931	1.44876e-12	5.35788e-12	R_dup6020	TRUE
0.189482	-1.13751	4.98404	-0.22823	0.819467	NA	R_dup6021	FALSE
0.242219	1.63207	4.99006	0.327064	0.743619	NA	T_dup4056	FALSE
0.189482	-1.13751	4.98404	-0.22823	0.819467	NA	R_dup6054	FALSE
0.486784	0.411465	4.89112	0.084125	0.932957	NA	R_dup6057	FALSE
1.79866	-0.341355	2.40242	-0.142088	0.887011	0.967536	R_dup334	FALSE
0.621184	-0.574064	4.38683	-0.130861	0.895885	NA	R_dup6058	FALSE
1.02631	1.92809	3.32289	0.580245	0.56175	NA	R_dup6059	FALSE
3.77238	-0.426163	1.66699	-0.255648	0.798223	0.938193	R_dup6061	FALSE
1.48693	-0.851612	2.81847	-0.302154	0.762535	0.925398	R_dup6062	FALSE
0.297302	1.78154	4.98033	0.357716	0.720556	NA	R_dup6063	FALSE
3.88996	-0.556539	1.64934	-0.337431	0.735792	0.912774	R_dup335	FALSE
2.63316	-0.434273	2.01165	-0.215879	0.829082	0.9513	R_dup6065	FALSE
0.189482	-1.13751	4.98404	-0.22823	0.819467	NA	R_dup6066	FALSE
1.33104	-1.89352	3.0201	-0.626972	0.530677	0.773517	R_dup6069	FALSE
0.275813	-1.41195	4.96769	-0.284227	0.776236	NA	R_dup6070	FALSE
0.741107	-2.89651	4.02543	-0.719553	0.4718	NA	R_dup6071	FALSE
7.533	-1.82302	1.27678	-1.42783	0.153341	0.291077	R_dup6073	FALSE
0.189482	-1.13751	4.98404	-0.22823	0.819467	NA	R_dup6074	FALSE
0.518032	-0.00565959	4.77554	-0.00118512	0.999054	NA	R_dup6075	FALSE
0.189482	-1.13751	4.98404	-0.22823	0.819467	NA	T_dup4079	FALSE
5.5953	-1.36679	1.43087	-0.955219	0.339467	0.565401	E_dup469	FALSE
69.0319	-8.00804	1.45841	-5.49094	3.99804e-08	1.13233e-07	TSS_dup169	TRUE
0.726658	3.12317	4.44862	0.702055	0.482645	NA	CTCF_dup785	FALSE
0.518032	-0.00565959	4.77554	-0.00118512	0.999054	NA	R_dup6092	FALSE
0.242219	1.63207	4.99006	0.327064	0.743619	NA	R_dup6095	FALSE
1.2064	-3.60239	3.29461	-1.09342	0.27421	0.470674	T_dup4089	FALSE
0.518032	-0.00565959	4.77554	-0.00118512	0.999054	NA	R_dup6099	FALSE
2.51791	0.953358	2.05356	0.464248	0.64247	0.850176	T_dup4095	FALSE
4.82566	-4.11974	2.00933	-2.0503	0.0403349	0.0835389	T_dup4097	FALSE
0.189482	-1.13751	4.98404	-0.22823	0.819467	NA	T_dup4105	FALSE
1.58537	-4.00425	2.95563	-1.35479	0.175485	0.326912	R_dup6118	FALSE
0.486784	0.411465	4.89112	0.084125	0.932957	NA	R_dup336	FALSE
0.297302	1.78154	4.98033	0.357716	0.720556	NA	R_dup6119	FALSE
120.356	-4.97705	0.487025	-10.2193	1.62545e-24	9.03518e-24	R_dup6121	TRUE
1.02631	1.92809	3.32289	0.580245	0.56175	NA	R_dup6127	FALSE
0.297302	1.78154	4.98033	0.357716	0.720556	NA	TSS_dup172	FALSE
0.189482	-1.13751	4.98404	-0.22823	0.819467	NA	T_dup4116	FALSE
272.163	-8.4066	0.856448	-9.81566	9.6404e-23	5.0573e-22	E_dup471	TRUE
3.7122	0.53749	1.69171	0.31772	0.750697	0.921439	T_dup44	FALSE
13.4381	-2.44969	1.00085	-2.44762	0.0143804	0.0309364	T_dup4124	FALSE
10.9428	0.198395	0.995744	0.199243	0.842073	0.95683	T_dup4127	FALSE
3.02188	-1.50735	1.91309	-0.787912	0.430748	0.676872	R_dup6134	FALSE
62.8362	-4.49083	0.605692	-7.41438	1.22192e-13	4.7387e-13	R_dup6136	TRUE
1.27596	-1.99479	3.06438	-0.65096	0.515072	0.759701	R_dup6138	FALSE
3.61375	3.95253	2.15531	1.83386	0.0666751	0.134357	R_dup6140	FALSE
200.043	-5.93917	0.473774	-12.5359	4.75092e-36	3.65655e-35	R_dup337	TRUE
3.49422	0.0895456	1.74098	0.0514339	0.95898	0.986401	R_dup6144	FALSE
1.22322	-3.64363	3.29956	-1.10428	0.269473	0.467181	R_dup6146	FALSE
1.08648	-1.70076	3.24523	-0.52408	0.600223	NA	R_dup6147	FALSE
0.275813	-1.41195	4.96769	-0.284227	0.776236	NA	R_dup6149	FALSE
5.10846	-1.96146	1.55476	-1.26158	0.207099	0.377123	R_dup6153	FALSE
1.88971	1.15381	2.47837	0.465554	0.641535	0.850076	R_dup6157	FALSE
0.242219	1.63207	4.99006	0.327064	0.743619	NA	R_dup6158	FALSE
0.297302	1.78154	4.98033	0.357716	0.720556	NA	R_dup6169	FALSE
2.91364	-0.0470494	1.95048	-0.024122	0.980755	0.994271	R_dup6175	FALSE
0.896996	-1.32957	3.49001	-0.380964	0.70323	NA	T_dup4141	FALSE
0.621184	-0.574064	4.38683	-0.130861	0.895885	NA	T_dup4147	FALSE
0.275813	-1.41195	4.96769	-0.284227	0.776236	NA	T_dup4151	FALSE
1.38378	-0.665612	2.68581	-0.247825	0.80427	0.940278	T_dup4158	FALSE
226.722	8.97501	1.04244	8.60965	7.32839e-18	3.29478e-17	T_dup4159	TRUE
0.673921	1.17399	4.24092	0.276824	0.781915	NA	T_dup4162	FALSE
1.00015	-1.56395	3.62616	-0.431297	0.666252	NA	T_dup4165	FALSE
0.810666	-1.15283	3.93406	-0.293037	0.769494	NA	T_dup4166	FALSE
0.189482	-1.13751	4.98404	-0.22823	0.819467	NA	R_dup6200	FALSE
0.93059	-3.23224	3.64527	-0.886694	0.375243	NA	T_dup4174	FALSE
1.88032	-1.47469	2.51374	-0.586652	0.557438	0.794741	R_dup6201	FALSE
0.242219	1.63207	4.99006	0.327064	0.743619	NA	TSS_dup175	FALSE
76.7068	-5.83129	0.744046	-7.83727	4.60456e-15	1.87974e-14	T_dup45	TRUE
0.189482	-1.13751	4.98404	-0.22823	0.819467	NA	T_dup4179	FALSE
0.275813	-1.41195	4.96769	-0.284227	0.776236	NA	T_dup4181	FALSE
0.378964	-1.96907	4.91343	-0.400753	0.688602	NA	T_dup4182	FALSE
0.189482	-1.13751	4.98404	-0.22823	0.819467	NA	T_dup4183	FALSE
83.6664	-1.13273	0.374971	-3.02086	0.00252059	0.00566386	R_dup6206	FALSE
1.45566	2.53949	2.92589	0.867937	0.385429	0.624597	R_dup6207	FALSE
0.952079	-1.21429	3.41716	-0.35535	0.722327	NA	R_dup6208	FALSE
44.5891	-5.7625	0.957676	-6.01717	1.77493e-09	5.5121e-09	R_dup339	TRUE
34.3623	-8.43995	1.54575	-5.46012	4.75825e-08	1.33732e-07	R_dup6213	TRUE
0.78174	3.22	3.93755	0.81777	0.413489	NA	R_dup6215	FALSE
0.568447	-2.5454	4.87152	-0.522505	0.601318	NA	R_dup6217	FALSE
0.297302	1.78154	4.98033	0.357716	0.720556	NA	R_dup6219	FALSE
0.654777	-2.73329	4.22214	-0.647372	0.517391	NA	T_dup4189	FALSE
1.33571	-0.329029	2.92808	-0.11237	0.91053	0.974378	R_dup6223	FALSE
0.757929	-2.95963	4.36364	-0.678249	0.497614	NA	R_dup6227	FALSE
0.242219	1.63207	4.99006	0.327064	0.743619	NA	E_dup496	FALSE
2.45539	4.86456	2.54098	1.91445	0.0555633	0.113037	R_dup6231	FALSE
0.431702	0.263353	4.9766	0.0529183	0.957797	NA	R_dup6232	FALSE
0.189482	-1.13751	4.98404	-0.22823	0.819467	NA	T_dup4201	FALSE
0.189482	-1.13751	4.98404	-0.22823	0.819467	NA	T_dup46	FALSE
0.465295	-2.23213	4.89179	-0.456301	0.648173	NA	T_dup4205	FALSE
0.189482	-1.13751	4.98404	-0.22823	0.819467	NA	T_dup4206	FALSE
1.07904	3.67992	3.44516	1.06814	0.285457	NA	T_dup4207	FALSE
0.573114	0.142973	4.59321	0.0311271	0.975168	NA	T_dup4209	FALSE
0.486784	0.411465	4.89112	0.084125	0.932957	NA	R_dup6242	FALSE
4.01499	-5.34677	2.17166	-2.46206	0.0138142	0.0297416	R_dup6244	FALSE
0.242219	1.63207	4.99006	0.327064	0.743619	NA	R_dup6248	FALSE
3.38403	-1.71273	1.84178	-0.929937	0.352404	0.582191	R_dup6249	FALSE
0.465295	-2.23213	4.89179	-0.456301	0.648173	NA	R_dup6251	FALSE
1.12007	-3.5044	3.3807	-1.03659	0.299927	NA	R_dup6253	FALSE
0.486784	0.411465	4.89112	0.084125	0.932957	NA	R_dup6254	FALSE
0.189482	-1.13751	4.98404	-0.22823	0.819467	NA	R_dup6256	FALSE
0.275813	-1.41195	4.96769	-0.284227	0.776236	NA	R_dup6261	FALSE
0.189482	-1.13751	4.98404	-0.22823	0.819467	NA	R_dup6262	FALSE
220.977	-6.21162	0.48561	-12.7914	1.83181e-37	1.44834e-36	T	TRUE
18.8747	-1.77124	0.802149	-2.20812	0.0272358	0.057293	T_dup4224	FALSE
13.165	-7.05998	1.69446	-4.16651	3.09292e-05	7.57469e-05	T_dup47	FALSE
536.401	8.89593	0.661501	13.4481	3.15868e-41	2.67831e-40	T_dup4236	TRUE
3.68328	1.57369	1.73782	0.905555	0.365172	0.600147	R_dup6275	FALSE
0.891905	3.39441	4.10116	0.827672	0.407856	NA	T_dup4243	FALSE
0.275813	-1.41195	4.96769	-0.284227	0.776236	NA	TSS_dup182	FALSE
0.870416	1.19173	3.84915	0.309609	0.756858	NA	E_dup502	FALSE
0.189482	-1.13751	4.98404	-0.22823	0.819467	NA	CTCF_dup824	FALSE
1.28063	-0.438135	2.78526	-0.157305	0.875004	0.964057	R_dup6283	FALSE
0.518032	-0.00565959	4.77554	-0.00118512	0.999054	NA	R_dup6290	FALSE
0.297302	1.78154	4.98033	0.357716	0.720556	NA	R_dup6291	FALSE
0.242219	1.63207	4.99006	0.327064	0.743619	NA	R_dup6292	FALSE
0.297302	1.78154	4.98033	0.357716	0.720556	NA	CTCF_dup826	FALSE
0.297302	1.78154	4.98033	0.357716	0.720556	NA	R_dup6294	FALSE
1.06966	-1.63342	3.56198	-0.458572	0.646541	NA	R_dup6296	FALSE
0.297302	1.78154	4.98033	0.357716	0.720556	NA	TSS_dup185	FALSE
54.1683	-3.67684	0.584402	-6.29163	3.14152e-10	1.02476e-09	T_dup4257	FALSE
0.242219	1.63207	4.99006	0.327064	0.743619	NA	T_dup4258	FALSE
0.465295	-2.23213	4.89179	-0.456301	0.648173	NA	E_dup512	FALSE
0.844259	-3.10435	3.80534	-0.815787	0.414622	NA	R_dup6312	FALSE
88.7301	-9.8099	1.48327	-6.6137	3.74825e-11	1.29483e-10	CTCF_dup831	TRUE
2.88709	3.60815	2.30134	1.56785	0.116916	0.226625	R_dup6315	FALSE
1.7889	0.766966	2.40409	0.319026	0.749707	0.921439	R_dup6318	FALSE
1.12007	-3.5044	3.3807	-1.03659	0.299927	NA	E_dup519	FALSE
0.784086	1.43	4.00203	0.35732	0.720853	NA	T_dup4278	FALSE
0.297302	1.78154	4.98033	0.357716	0.720556	NA	R_dup6337	FALSE
1.11264	1.72557	3.23208	0.533888	0.593419	NA	R_dup6344	FALSE
0.242219	1.63207	4.99006	0.327064	0.743619	NA	R_dup6345	FALSE
0.484439	2.54059	4.90304	0.518167	0.604342	NA	T_dup4311	FALSE
0.189482	-1.13751	4.98404	-0.22823	0.819467	NA	R_dup6378	FALSE
0.93059	-3.23224	3.64527	-0.886694	0.375243	NA	R_dup6379	FALSE
0.465295	-2.23213	4.89179	-0.456301	0.648173	NA	R_dup341	FALSE
0.918486	0.45236	3.41407	0.132499	0.89459	NA	R_dup6386	FALSE
0.486784	0.411465	4.89112	0.084125	0.932957	NA	R_dup6397	FALSE
0.594604	2.8091	4.85523	0.578572	0.562878	NA	R_dup6400	FALSE
2.14129	1.15269	2.43542	0.473304	0.635996	0.84702	R_dup6413	FALSE
288.339	6.99309	0.494822	14.1325	2.39357e-45	2.22873e-44	R_dup6419	TRUE
0.297302	1.78154	4.98033	0.357716	0.720556	NA	R_dup6420	FALSE
0.378964	-1.96907	4.91343	-0.400753	0.688602	NA	R_dup342	FALSE
0.707514	-0.825108	3.84934	-0.21435	0.830274	NA	R_dup6427	FALSE
0.810666	-1.15283	3.93406	-0.293037	0.769494	NA	R_dup6428	FALSE
0.189482	-1.13751	4.98404	-0.22823	0.819467	NA	CTCF_dup844	FALSE
2.48469	-1.21622	2.24383	-0.542029	0.587798	0.813494	R_dup6432	FALSE
0.275813	-1.41195	4.96769	-0.284227	0.776236	NA	R_dup6434	FALSE
233.03	-7.43373	0.678153	-10.9617	5.83788e-28	3.5459e-27	R_dup6436	TRUE
0.654777	-2.73329	4.22214	-0.647372	0.517391	NA	R_dup6437	FALSE
0.726658	3.12317	4.44862	0.702055	0.482645	NA	R_dup6438	FALSE
0.297302	1.78154	4.98033	0.357716	0.720556	NA	R_dup6443	FALSE
0.673921	1.17399	4.24092	0.276824	0.781915	NA	R_dup6450	FALSE
0.189482	-1.13751	4.98404	-0.22823	0.819467	NA	R_dup6451	FALSE
1.30955	-3.73323	3.18194	-1.17326	0.240693	0.423445	R_dup6452	FALSE
1.16772	1.79692	3.43824	0.522629	0.601233	NA	R_dup6454	FALSE
0.275813	-1.41195	4.96769	-0.284227	0.776236	NA	R_dup6461	FALSE
14.8504	-2.14759	0.933527	-2.30051	0.0214193	0.0453698	T_dup4389	FALSE
1.65959	-1.05908	2.48544	-0.426115	0.670024	0.870812	R_dup6462	FALSE
0.784086	1.43	4.00203	0.35732	0.720853	NA	R_dup344	FALSE
4.71273	-1.41588	1.56587	-0.904216	0.365881	0.600669	R_dup6464	FALSE
2.05066	-4.37477	2.69153	-1.62538	0.104081	0.203249	R_dup6465	FALSE
2.14403	-0.116439	2.17823	-0.0534554	0.957369	0.986401	R_dup6467	FALSE
44.4814	-5.77553	0.960757	-6.01144	1.83886e-09	5.69457e-09	R_dup6471	TRUE
0.486784	0.411465	4.89112	0.084125	0.932957	NA	R_dup38	FALSE
0.486784	0.411465	4.89112	0.084125	0.932957	NA	R_dup6475	FALSE
3.66688	-0.023797	1.69287	-0.0140572	0.988784	0.99566	R_dup6477	FALSE
12.2324	1.01529	0.97195	1.04459	0.296211	0.503548	R_dup6481	FALSE
0.275813	-1.41195	4.96769	-0.284227	0.776236	NA	R_dup345	FALSE
1.34547	-2.04933	3.28053	-0.624696	0.532171	0.773517	R_dup6484	FALSE
0.465295	-2.23213	4.89179	-0.456301	0.648173	NA	R_dup6487	FALSE
0.621184	-0.574064	4.38683	-0.130861	0.895885	NA	R_dup6488	FALSE
2.19911	-0.0579881	2.13538	-0.0271559	0.978335	0.993134	R_dup6490	FALSE
0.189482	-1.13751	4.98404	-0.22823	0.819467	NA	R_dup6491	FALSE
1.76274	-1.20666	2.46096	-0.490322	0.623906	0.838672	R_dup6493	FALSE
2.76522	-0.238457	1.95641	-0.121885	0.90299	0.973955	R_dup6494	FALSE
0.707514	-0.825108	3.84934	-0.21435	0.830274	NA	R_dup347	FALSE
0.594604	2.8091	4.85523	0.578572	0.562878	NA	R_dup6499	FALSE
104.291	-5.99334	0.66634	-8.99442	2.37482e-19	1.11793e-18	R_dup6500	TRUE
3.25392	1.31629	1.90997	0.689168	0.490717	0.736746	R_dup6502	FALSE
1.7604	-0.494845	2.5768	-0.192039	0.847712	0.957565	R_dup6503	FALSE
39.8933	-6.22087	1.14423	-5.43674	5.42651e-08	1.51738e-07	R_dup6505	TRUE
40.2049	-1.36662	0.53878	-2.53651	0.0111962	0.024257	R_dup348	FALSE
0.189482	-1.13751	4.98404	-0.22823	0.819467	NA	T_dup4432	FALSE
1.12007	-3.5044	3.3807	-1.03659	0.299927	NA	R_dup6506	FALSE
2.55659	-1.17471	2.04114	-0.575514	0.564944	0.797296	R_dup6507	FALSE
6.30985	-0.308791	1.35393	-0.22807	0.819592	0.949319	R_dup6508	FALSE
1.48693	-0.851612	2.81847	-0.302154	0.762535	0.925398	R_dup6509	FALSE
0.486784	0.411465	4.89112	0.084125	0.932957	NA	R_dup6512	FALSE
6.21371	-0.163077	1.30597	-0.124871	0.900626	0.973819	R_dup6513	FALSE
0.729003	1.30485	3.79893	0.343479	0.731238	NA	R_dup350	FALSE
3.30474	0.264189	1.78144	0.148301	0.882105	0.96645	R_dup6514	FALSE
0.729003	1.30485	3.79893	0.343479	0.731238	NA	R_dup6515	FALSE
2.54683	-0.362101	2.07705	-0.174334	0.861603	0.961439	R_dup351	FALSE
327.487	-9.25522	1.03502	-8.94206	3.81989e-19	1.78445e-18	R_dup6518	TRUE
0.275813	-1.41195	4.96769	-0.284227	0.776236	NA	R_dup6519	FALSE
1.17281	-1.82278	3.14175	-0.580182	0.561792	0.794741	R_dup6520	FALSE
0.297302	1.78154	4.98033	0.357716	0.720556	NA	R_dup6522	FALSE
1.28063	-0.438135	2.78526	-0.157305	0.875004	0.964057	R_dup6524	FALSE
12.4177	-0.0067943	0.948436	-0.00716368	0.994284	0.998375	R_dup39	FALSE
5.15147	-0.0403048	1.46506	-0.0275107	0.978052	0.993134	R_dup352	FALSE
1.57326	-0.961674	2.56118	-0.375481	0.707303	0.897461	R_dup6527	FALSE
0.676266	-0.438984	4.245	-0.103412	0.917636	NA	R_dup6529	FALSE
0.378964	-1.96907	4.91343	-0.400753	0.688602	NA	R_dup6530	FALSE
0.91614	1.75403	3.74939	0.467816	0.639916	NA	R_dup6531	FALSE
1.26852	2.29853	3.04796	0.754122	0.450776	0.698825	R_dup6532	FALSE
2.355	0.331115	2.09117	0.15834	0.874189	0.964057	R_dup6536	FALSE
4.57089	-0.146402	1.52897	-0.0957526	0.923717	0.974572	R_dup6537	FALSE
0.275813	-1.41195	4.96769	-0.284227	0.776236	NA	T_dup4469	FALSE
3.8802	-0.0514872	1.6411	-0.0313736	0.974972	0.991915	R_dup6538	FALSE
2.103	4.64638	2.67836	1.73479	0.0827787	0.164274	R_dup6540	FALSE
0.275813	-1.41195	4.96769	-0.284227	0.776236	NA	R_dup6542	FALSE
0.573114	0.142973	4.59321	0.0311271	0.975168	NA	CTCF_dup859	FALSE
1.27087	1.15778	3.24153	0.357173	0.720963	0.907045	R_dup6543	FALSE
0.189482	-1.13751	4.98404	-0.22823	0.819467	NA	R_dup6544	FALSE
0.275813	-1.41195	4.96769	-0.284227	0.776236	NA	R_dup6545	FALSE
0.762597	-0.699821	3.74733	-0.186752	0.851855	NA	R_dup6547	FALSE
2.09831	-0.453049	2.39667	-0.189033	0.850067	0.958983	R_dup6548	FALSE
0.760251	0.930222	4.05122	0.229615	0.818391	NA	R_dup6549	FALSE
3.77003	-0.118208	1.67062	-0.0707568	0.943591	0.982656	R_dup6551	FALSE
0.189482	-1.13751	4.98404	-0.22823	0.819467	NA	R_dup6554	FALSE
3.10821	-1.55446	1.89633	-0.819724	0.412374	0.655486	R_dup6555	FALSE
5.25696	-0.323091	1.44645	-0.223369	0.823248	0.949685	R_dup355	FALSE
8.93592	-0.0952027	1.15313	-0.0825606	0.934201	0.980553	R_dup6560	FALSE
0.189482	-1.13751	4.98404	-0.22823	0.819467	NA	R_dup6564	FALSE
0.918486	0.45236	3.41407	0.132499	0.89459	NA	T_dup4491	FALSE
13.3541	-2.23742	1.00723	-2.22136	0.0263263	0.0554221	R_dup356	FALSE
0.297302	1.78154	4.98033	0.357716	0.720556	NA	R_dup6567	FALSE
0.654777	-2.73329	4.22214	-0.647372	0.517391	NA	R_dup6568	FALSE
116.027	-7.17218	0.885519	-8.09941	5.52275e-16	2.32175e-15	R_dup6570	TRUE
0.793845	-1.04607	3.99314	-0.261967	0.793347	NA	R_dup6573	FALSE
4.45608	-1.66307	1.61376	-1.03056	0.302747	0.512149	R_dup6576	FALSE
522.679	-7.6032	0.477895	-15.9098	5.42286e-57	6.24309e-56	R_dup6578	TRUE
0.275813	-1.41195	4.96769	-0.284227	0.776236	NA	R_dup6579	FALSE
0.275813	-1.41195	4.96769	-0.284227	0.776236	NA	CTCF_dup865	FALSE
128.784	-5.29598	0.503089	-10.5269	6.49234e-26	3.78468e-25	R_dup6582	TRUE
0.676266	-0.438984	4.245	-0.103412	0.917636	NA	R_dup6583	FALSE
1.2064	-3.60239	3.29461	-1.09342	0.27421	0.470674	R_dup6585	FALSE
244.922	-0.53252	0.221554	-2.40356	0.0162361	0.0348197	R_dup358	FALSE
0.297302	1.78154	4.98033	0.357716	0.720556	NA	R_dup6587	FALSE
3.19692	-0.159829	1.84646	-0.0865598	0.931021	0.978558	R_dup6589	FALSE
3.31919	-1.0589	1.79218	-0.590841	0.554627	0.79255	R_dup6597	FALSE
0.189482	-1.13751	4.98404	-0.22823	0.819467	NA	R_dup6599	FALSE
0.297302	1.78154	4.98033	0.357716	0.720556	NA	R_dup6601	FALSE
3.76494	0.891092	1.67668	0.531463	0.595098	0.818218	R_dup6604	FALSE
38.3669	-2.57455	0.602903	-4.27026	1.95247e-05	4.8333e-05	R_dup6607	FALSE
0.275813	-1.41195	4.96769	-0.284227	0.776236	NA	R_dup6608	FALSE
36.4132	-7.075	1.50553	-4.69933	2.61012e-06	6.68158e-06	R_dup6610	TRUE
4.01966	-3.75777	2.1025	-1.78729	0.0738907	0.148131	R_dup6611	FALSE
0.189482	-1.13751	4.98404	-0.22823	0.819467	NA	R_dup6613	FALSE
0.465295	-2.23213	4.89179	-0.456301	0.648173	NA	T_dup4531	FALSE
0.518032	-0.00565959	4.77554	-0.00118512	0.999054	NA	R_dup6614	FALSE
0.654777	-2.73329	4.22214	-0.647372	0.517391	NA	R_dup6621	FALSE
1.83463	1.10414	2.54083	0.434558	0.663883	0.868398	R_dup6623	FALSE
0.729003	1.30485	3.79893	0.343479	0.731238	NA	T_dup4534	FALSE
0.189482	-1.13751	4.98404	-0.22823	0.819467	NA	R_dup6624	FALSE
2.16043	3.15346	2.54981	1.23674	0.216184	0.391207	R_dup6629	FALSE
0.896996	-1.32957	3.49001	-0.380964	0.70323	NA	R_dup6630	FALSE
1.39588	-3.81726	3.10432	-1.22966	0.218824	0.392756	R_dup359	FALSE
3.1176	0.0938284	1.81838	0.0516	0.958847	0.986401	R_dup6633	FALSE
0.189482	-1.13751	4.98404	-0.22823	0.819467	NA	R_dup6635	FALSE
3.45825	-0.677372	1.74899	-0.387292	0.69854	0.894155	R_dup6640	FALSE
0.242219	1.63207	4.99006	0.327064	0.743619	NA	R_dup6642	FALSE
43.925	-7.35403	1.48709	-4.94524	7.60511e-07	1.99575e-06	R_dup6643	TRUE
0.654777	-2.73329	4.22214	-0.647372	0.517391	NA	R_dup6648	FALSE
247.063	-7.02984	0.582159	-12.0755	1.42369e-33	1.03086e-32	WE_dup515	TRUE
0.539521	2.67986	4.60535	0.581902	0.560633	NA	E_dup527	FALSE
0.78174	3.22	3.93755	0.81777	0.413489	NA	T_dup4555	FALSE
0.189482	-1.13751	4.98404	-0.22823	0.819467	NA	R_dup6677	FALSE
1.38378	-0.665612	2.68581	-0.247825	0.80427	0.940278	E_dup538	FALSE
274.336	-0.895643	0.204724	-4.37488	1.21498e-05	3.03358e-05	T_dup4565	FALSE
2.36711	-1.0079	2.10394	-0.479055	0.631899	0.844403	T_dup4568	FALSE
72.1858	-8.07218	1.45616	-5.54346	2.96552e-08	8.47754e-08	T_dup4570	TRUE
49.3742	-6.51489	1.11594	-5.83803	5.28215e-09	1.57805e-08	T_dup49	TRUE
2.2542	-0.000972961	2.14588	-0.000453408	0.999638	0.999638	T_dup4572	FALSE
0.242219	1.63207	4.99006	0.327064	0.743619	NA	T_dup4574	FALSE
1.72873	4.35129	2.93809	1.48099	0.138609	0.265957	T_dup4575	FALSE
1.4342	-2.03589	3.18125	-0.639965	0.522195	0.7661	T_dup4580	FALSE
0.275813	-1.41195	4.96769	-0.284227	0.776236	NA	T_dup4591	FALSE
240.345	-8.22221	0.85804	-9.58255	9.46748e-22	4.8285e-21	R_dup6710	TRUE
3.60204	0.47739	1.70319	0.280292	0.779254	0.932175	R_dup6720	FALSE
3.57079	0.574185	1.7474	0.328595	0.742462	0.91712	T_dup4611	FALSE
0.431702	0.263353	4.9766	0.0529183	0.957797	NA	T_dup4615	FALSE
[truncated: 8,275 more rows]

## Sheet: BBQ T2 vs WT differential inter
baseMean	log2FoldChange	lfcSE	stat	pvalue	padj	segment	significant
5.79536	0.446163	1.37543	0.324381	0.74565	0.886942	R_dup1138	FALSE
566.38	8.21488	0.508076	16.1686	8.39872e-59	9.82772e-58	R_dup1140	TRUE
268.326	-8.31414	0.865191	-9.60961	7.28244e-22	3.97606e-21	R_dup1146	TRUE
1.6479	1.17566	2.88108	0.408062	0.683228	0.853548	R_dup1148	FALSE
0.260008	-1.25562	4.96661	-0.252813	0.800413	NA	R_dup1150	FALSE
1.52417	0.286318	2.51175	0.113991	0.909245	0.966586	R_dup1151	FALSE
0.175868	-0.96976	4.9835	-0.194594	0.845711	NA	R_dup1153	FALSE
0.260008	-1.25562	4.96661	-0.252813	0.800413	NA	R_dup154	FALSE
0.704553	1.3912	4.80266	0.289673	0.772067	NA	R_dup1155	FALSE
2.40676	-1.73167	2.2985	-0.753392	0.451214	0.653245	R_dup1156	FALSE
0.787611	-2.93323	4.48064	-0.654645	0.512696	NA	R_dup155	FALSE
0.175868	-0.96976	4.9835	-0.194594	0.845711	NA	R_dup1158	FALSE
17.5723	-7.41024	1.72463	-4.2967	1.73356e-05	4.21457e-05	R_dup1160	FALSE
0.563941	2.8411	4.89227	0.580733	0.561421	NA	R_dup1161	FALSE
0.260008	-1.25562	4.96661	-0.252813	0.800413	NA	R_dup1162	FALSE
1.6637	-2.34126	2.88641	-0.811134	0.417289	0.615026	R_dup1163	FALSE
0.528686	2.7571	4.89864	0.56283	0.57355	NA	R_dup1164	FALSE
0.559606	0.252316	4.95579	0.0509133	0.959395	NA	R_dup1165	FALSE
1.60335	2.79876	2.91986	0.958524	0.337799	0.522466	R_dup1166	FALSE
0.823948	1.23046	3.72042	0.330731	0.740848	NA	R_dup1167	FALSE
0.175868	-0.96976	4.9835	-0.194594	0.845711	NA	R_dup1170	FALSE
0.351736	-1.79425	4.91445	-0.365098	0.715038	NA	R_dup1171	FALSE
0.435876	-2.06894	4.89227	-0.422898	0.672369	NA	R_dup1174	FALSE
3.55951	4.03443	2.28327	1.76695	0.0772362	0.145111	R_dup157	FALSE
0.264343	1.81287	4.99293	0.363088	0.716539	NA	R_dup1175	FALSE
2.09136	0.201201	2.18682	0.0920065	0.926693	0.97759	CTCF_dup28	FALSE
0.175868	-0.96976	4.9835	-0.194594	0.845711	NA	R_dup1177	FALSE
0.260008	-1.25562	4.96661	-0.252813	0.800413	NA	R_dup1178	FALSE
135.831	-4.78115	0.465703	-10.2665	9.97509e-25	5.98878e-24	R_dup1179	TRUE
2.59512	-1.74221	2.65582	-0.655996	0.511827	0.713256	R_dup1180	FALSE
297.673	-4.01478	0.283474	-14.1627	1.55784e-45	1.53586e-44	R_dup158	TRUE
0.563941	2.8411	4.89227	0.580733	0.561421	NA	R_dup1181	FALSE
0.695884	-2.7401	4.7268	-0.579695	0.56212	NA	R_dup1182	FALSE
8.97193	-0.754452	1.2195	-0.618657	0.536143	0.737445	R_dup1184	FALSE
135.427	-8.9089	1.45802	-6.11029	9.945e-10	3.18359e-09	R_dup159	TRUE
218.856	-7.2788	0.693887	-10.4899	9.61333e-26	5.98011e-25	R_dup1185	TRUE
1.31196	-1.91793	3.09969	-0.618748	0.536083	NA	R_dup1189	FALSE
2.5549	-0.248152	2.10013	-0.118161	0.90594	0.964349	R_dup1190	FALSE
0.260008	-1.25562	4.96661	-0.252813	0.800413	NA	R_dup1191	FALSE
0.260008	-1.25562	4.96661	-0.252813	0.800413	NA	R_dup1192	FALSE
1.30004	-3.64124	4.82125	-0.755248	0.4501	NA	R_dup16	FALSE
0.520016	-2.30647	4.87615	-0.47301	0.636206	NA	R_dup1193	FALSE
3.23892	-3.42541	2.37937	-1.43963	0.149973	0.264164	R_dup1195	FALSE
0.299598	1.90409	4.98674	0.38183	0.702587	NA	R_dup1198	FALSE
2.62113	2.3523	2.1596	1.08923	0.276053	0.442529	R_dup1199	FALSE
0.898793	3.50869	4.85272	0.723036	0.469658	NA	R_dup1201	FALSE
0.527603	-2.37019	4.87224	-0.486469	0.626635	NA	R_dup1202	FALSE
0.175868	-0.96976	4.9835	-0.194594	0.845711	NA	R_dup1206	FALSE
0.475466	0.538194	4.97273	0.108229	0.913814	NA	R_dup1208	FALSE
1.00415	2.02512	3.42575	0.591148	0.554421	NA	R_dup1210	FALSE
0.175868	-0.96976	4.9835	-0.194594	0.845711	NA	R_dup1212	FALSE
0.260008	-1.25562	4.96661	-0.252813	0.800413	NA	R_dup161	FALSE
0.559606	0.252316	4.95579	0.0509133	0.959395	NA	R_dup1213	FALSE
5.13536	-0.0433367	1.45176	-0.0298511	0.976186	0.994467	R_dup1214	FALSE
0.175868	-0.96976	4.9835	-0.194594	0.845711	NA	R_dup1218	FALSE
0.528686	2.7571	4.89864	0.56283	0.57355	NA	R_dup162	FALSE
0.175868	-0.96976	4.9835	-0.194594	0.845711	NA	R_dup1219	FALSE
8.90856	-6.42813	1.94703	-3.30151	0.000961648	0.00211308	R_dup1220	FALSE
1.61589	0.0598828	2.42525	0.0246913	0.980301	0.994467	R_dup1223	FALSE
103.729	-3.1549	0.427226	-7.38461	1.52901e-13	6.10717e-13	R_dup163	FALSE
0.524351	0.16108	4.96202	0.0324626	0.974103	NA	R_dup1228	FALSE
4.25819	-0.558944	1.61856	-0.345334	0.729843	0.878545	R_dup1229	FALSE
2.99015	1.03702	1.96674	0.527278	0.598	0.793543	R_dup164	FALSE
5.34973	-0.429457	1.45674	-0.294808	0.768141	0.897747	R_dup1230	FALSE
0.599195	2.92128	4.88652	0.597825	0.549957	NA	R_dup1231	FALSE
233.495	-8.69587	1.04835	-8.29479	1.0878e-16	4.85584e-16	R_dup1234	TRUE
0.695884	-2.7401	4.7268	-0.579695	0.56212	NA	R_dup1235	FALSE
2.22764	-0.760407	2.14036	-0.355271	0.722386	0.875471	T_dup253	FALSE
0.175868	-0.96976	4.9835	-0.194594	0.845711	NA	R_dup1236	FALSE
1.3961	-2.01804	3.06697	-0.657992	0.510543	NA	R_dup165	FALSE
12.2725	-0.362871	0.973469	-0.372761	0.709326	0.870548	R_dup166	FALSE
0.520016	-2.30647	4.87615	-0.47301	0.636206	NA	R_dup1239	FALSE
2.97999	-1.44786	2.29307	-0.631408	0.527774	0.72989	R_dup1241	FALSE
2.82683	0.0106276	1.90658	0.00557417	0.995552	0.998332	R_dup1244	FALSE
10.4812	0.38079	1.0466	0.363835	0.715981	0.872355	R_dup17	FALSE
0.440211	0.446961	4.97893	0.0897705	0.92847	NA	R_dup1246	FALSE
0.175868	-0.96976	4.9835	-0.194594	0.845711	NA	R_dup1248	FALSE
0.299598	1.90409	4.98674	0.38183	0.702587	NA	R_dup1249	FALSE
127.507	-5.99337	0.632827	-9.47079	2.77741e-21	1.48446e-20	R_dup1250	TRUE
33.381	-5.2761	1.037	-5.08784	3.62171e-07	9.66258e-07	R_dup1251	TRUE
5.47632	-4.18917	2.23248	-1.87646	0.0605918	0.115597	R_dup1252	FALSE
1.6479	1.17566	2.88108	0.408062	0.683228	0.853548	R_dup1254	FALSE
0.440211	0.446961	4.97893	0.0897705	0.92847	NA	R_dup1255	FALSE
0.264343	1.81287	4.99293	0.363088	0.716539	NA	R_dup1256	FALSE
2.09244	1.94947	2.27659	0.856311	0.391826	0.586461	R_dup1258	FALSE
0.823948	1.23046	3.72042	0.330731	0.740848	NA	R_dup1259	FALSE
2.65918	-1.89603	2.07593	-0.91334	0.361064	0.551374	R_dup1260	FALSE
4.56109	0.883918	2.15131	0.410875	0.681164	0.853548	R_dup1261	FALSE
0.351736	-1.79425	4.91445	-0.365098	0.715038	NA	R_dup168	FALSE
7.33253	1.05627	1.30783	0.807649	0.419293	0.617224	R_dup1262	FALSE
0.876086	-1.14871	3.57665	-0.321171	0.748081	NA	R_dup1263	FALSE
0.260008	-1.25562	4.96661	-0.252813	0.800413	NA	R_dup1265	FALSE
27.8162	-6.61597	1.59279	-4.15369	3.27154e-05	7.85072e-05	R_dup1266	FALSE
7.67514	-0.596554	1.22537	-0.486834	0.626376	0.813512	R_dup1267	FALSE
0.175868	-0.96976	4.9835	-0.194594	0.845711	NA	R_dup1269	FALSE
2.39158	-1.68362	2.18743	-0.769679	0.441491	0.643612	R_dup169	FALSE
0.175868	-0.96976	4.9835	-0.194594	0.845711	NA	R_dup1270	FALSE
1.39222	4.14636	3.58946	1.15515	0.248029	NA	R_dup1271	FALSE
1.39222	4.14636	3.58946	1.15515	0.248029	NA	T_dup288	FALSE
0.260008	-1.25562	4.96661	-0.252813	0.800413	NA	R_dup1272	FALSE
5.10769	-0.0820386	1.48189	-0.0553606	0.955851	0.991642	R_dup170	FALSE
0.175868	-0.96976	4.9835	-0.194594	0.845711	NA	R_dup1274	FALSE
0.703471	-2.78039	4.85078	-0.573184	0.56652	NA	R_dup1275	FALSE
0.175868	-0.96976	4.9835	-0.194594	0.845711	NA	R_dup1277	FALSE
5.95868	0.957967	1.37579	0.696304	0.486238	0.689457	R_dup1280	FALSE
0.260008	-1.25562	4.96661	-0.252813	0.800413	NA	R_dup1281	FALSE
0.260008	-1.25562	4.96661	-0.252813	0.800413	NA	T_dup299	FALSE
0.260008	-1.25562	4.96661	-0.252813	0.800413	NA	R_dup1282	FALSE
0.793028	3.33938	4.86112	0.686958	0.492109	NA	R_dup1283	FALSE
0.260008	-1.25562	4.96661	-0.252813	0.800413	NA	R_dup171	FALSE
0.524351	0.16108	4.96202	0.0324626	0.974103	NA	R_dup1285	FALSE
0.440211	0.446961	4.97893	0.0897705	0.92847	NA	R_dup1286	FALSE
3.17532	0.191176	1.78009	0.107397	0.914474	0.970236	R_dup1287	FALSE
0.435876	-2.06894	4.89227	-0.422898	0.672369	NA	R_dup1288	FALSE
3.12751	1.38619	1.84278	0.752227	0.451915	0.654062	R_dup1289	FALSE
7.24594	-4.64362	1.93422	-2.40078	0.0163603	0.0333926	R_dup1291	FALSE
14.97	-3.26107	1.08883	-2.99502	0.00274426	0.00585142	R_dup1292	FALSE
319.537	8.57265	0.752833	11.3872	4.84402e-30	3.4444e-29	R_dup1293	TRUE
0.264343	1.81287	4.99293	0.363088	0.716539	NA	R_dup172	FALSE
0.175868	-0.96976	4.9835	-0.194594	0.845711	NA	R_dup1297	FALSE
2.25531	-0.677203	2.18537	-0.30988	0.756652	0.891764	R_dup1298	FALSE
0.175868	-0.96976	4.9835	-0.194594	0.845711	NA	R_dup1299	FALSE
0.175868	-0.96976	4.9835	-0.194594	0.845711	NA	R_dup1300	FALSE
0.435876	-2.06894	4.89227	-0.422898	0.672369	NA	R_dup1301	FALSE
1.77054	0.0364304	2.80591	0.0129835	0.989641	0.996986	R_dup1302	FALSE
0.299598	1.90409	4.98674	0.38183	0.702587	NA	R_dup1303	FALSE
0.915676	0.625953	3.51229	0.178218	0.858552	NA	R_dup1304	FALSE
0.175868	-0.96976	4.9835	-0.194594	0.845711	NA	R_dup1305	FALSE
0.175868	-0.96976	4.9835	-0.194594	0.845711	NA	R_dup1307	FALSE
153.443	-2.68725	0.344705	-7.79579	6.4009e-15	2.68104e-14	R_dup1309	FALSE
0.967814	-1.36724	4.31616	-0.316773	0.751416	NA	R_dup1310	FALSE
1.05304	1.70806	4.22682	0.4041	0.686139	NA	R_dup1312	FALSE
0.563941	2.8411	4.89227	0.580733	0.561421	NA	R_dup1315	FALSE
0.435876	-2.06894	4.89227	-0.422898	0.672369	NA	R_dup18	FALSE
3.3436	0.0606297	1.8401	0.0329492	0.973715	0.994467	R_dup1316	FALSE
6.17864	-0.7924	1.35742	-0.583753	0.559387	0.761164	T_dup326	FALSE
0.260008	-1.25562	4.96661	-0.252813	0.800413	NA	T_dup327	FALSE
0.520016	-2.30647	4.87615	-0.47301	0.636206	NA	R_dup1326	FALSE
1.61264	1.13285	2.95654	0.383167	0.701596	0.867986	R_dup1327	FALSE
0.876086	-1.14871	3.57665	-0.321171	0.748081	NA	R_dup1328	FALSE
1.61264	1.13285	2.95654	0.383167	0.701596	0.867986	R_dup174	FALSE
0.175868	-0.96976	4.9835	-0.194594	0.845711	NA	R_dup1329	FALSE
1.40044	-0.694096	2.98578	-0.232467	0.816175	NA	R_dup1331	FALSE
0.264343	1.81287	4.99293	0.363088	0.716539	NA	R_dup1332	FALSE
2.66351	-1.14569	2.00196	-0.572282	0.567131	0.768016	R_dup1333	FALSE
0.264343	1.81287	4.99293	0.363088	0.716539	NA	R_dup1338	FALSE
4.29886	0.559826	1.57887	0.354574	0.722909	0.875884	R_dup1339	FALSE
0.175868	-0.96976	4.9835	-0.194594	0.845711	NA	R_dup1340	FALSE
4.26253	-0.197663	1.58018	-0.125088	0.900454	0.962378	R_dup176	FALSE
0.175868	-0.96976	4.9835	-0.194594	0.845711	NA	R_dup1344	FALSE
5.39428	-0.775096	1.44018	-0.538195	0.590443	0.788511	R_dup1346	FALSE
2.14458	0.772917	2.23173	0.346331	0.729094	0.878464	R_dup1352	FALSE
0.435876	-2.06894	4.89227	-0.422898	0.672369	NA	R_dup1358	FALSE
8.98106	-0.7367	1.1602	-0.634975	0.525444	0.726986	R_dup1359	FALSE
0.520016	-2.30647	4.87615	-0.47301	0.636206	NA	R_dup1360	FALSE
0.175868	-0.96976	4.9835	-0.194594	0.845711	NA	R_dup1361	FALSE
0.960226	-1.31237	3.50833	-0.374074	0.708349	NA	R_dup1364	FALSE
10.5882	-0.534641	1.14795	-0.465736	0.641405	0.824616	R_dup1365	FALSE
0.520016	-2.30647	4.87615	-0.47301	0.636206	NA	R_dup1367	FALSE
1.29508	-0.214292	3.16307	-0.067748	0.945986	NA	R_dup178	FALSE
0.611743	-2.56561	4.86127	-0.527765	0.597662	NA	R_dup1368	FALSE
0.299598	1.90409	4.98674	0.38183	0.702587	NA	R_dup1371	FALSE
3.55084	2.08084	1.87041	1.11251	0.265921	0.428908	R_dup1372	FALSE
0.475466	0.538194	4.97273	0.108229	0.913814	NA	R_dup1375	FALSE
5.73581	-1.62082	1.62898	-0.994995	0.319739	0.500962	R_dup1376	FALSE
0.260008	-1.25562	4.96661	-0.252813	0.800413	NA	R_dup1377	FALSE
0.440211	0.446961	4.97893	0.0897705	0.92847	NA	R_dup179	FALSE
0.264343	1.81287	4.99293	0.363088	0.716539	NA	R_dup1379	FALSE
0.784359	-0.887505	4.68131	-0.189585	0.849635	NA	R_dup1385	FALSE
1.31521	-3.67646	3.75188	-0.9799	0.327136	NA	T_dup390	FALSE
7.12575	1.40848	1.40499	1.00249	0.316108	0.496297	R_dup1386	FALSE
0.704553	1.3912	4.80266	0.289673	0.772067	NA	R_dup1388	FALSE
0.651333	-0.286307	4.90351	-0.0583881	0.953439	NA	R_dup1390	FALSE
2.91964	0.992661	1.92285	0.516246	0.605683	0.797508	R_dup1397	FALSE
1.39177	-3.74079	3.62034	-1.03327	0.301477	NA	R_dup1401	FALSE
0.524351	0.16108	4.96202	0.0324626	0.974103	NA	R_dup1403	FALSE
1.38789	2.26261	3.08617	0.733147	0.463469	NA	R_dup1412	FALSE
0.611743	-2.56561	4.86127	-0.527765	0.597662	NA	R_dup1414	FALSE
2.0083	2.15407	2.62899	0.819352	0.412586	0.609398	R_dup1417	FALSE
0.791946	-0.95558	4.60932	-0.207315	0.835764	NA	R_dup1418	FALSE
0.264343	1.81287	4.99293	0.363088	0.716539	NA	R_dup1420	FALSE
0.611743	-2.56561	4.86127	-0.527765	0.597662	NA	R_dup19	FALSE
0.616078	-0.37755	4.90981	-0.0768971	0.938705	NA	R_dup1425	FALSE
0.435876	-2.06894	4.89227	-0.422898	0.672369	NA	R_dup1435	FALSE
15.8315	2.01583	0.946463	2.12986	0.0331832	0.0657257	R_dup1437	FALSE
0.784359	-0.887505	4.68131	-0.189585	0.849635	NA	R_dup1438	FALSE
0.827201	-0.868153	4.55013	-0.190798	0.848684	NA	R_dup1440	FALSE
0.260008	-1.25562	4.96661	-0.252813	0.800413	NA	TSS_dup12	FALSE
0.700218	-0.647217	3.89019	-0.166371	0.867865	NA	T_dup431	FALSE
0.739808	1.46925	3.80938	0.385691	0.699725	NA	R_dup1449	FALSE
2.2646	-1.6736	2.72444	-0.614291	0.539023	0.740422	R_dup1454	FALSE
8.48917	0.366269	1.22777	0.298321	0.765458	0.89674	E_dup19	FALSE
0.260008	-1.25562	4.96661	-0.252813	0.800413	NA	R_dup1466	FALSE
0.260008	-1.25562	4.96661	-0.252813	0.800413	NA	T_dup454	FALSE
5.01984	-1.41346	1.60059	-0.883086	0.37719	0.568616	R_dup1473	FALSE
0.524351	0.16108	4.96202	0.0324626	0.974103	NA	R_dup1480	FALSE
0.735473	-0.569475	3.8423	-0.148212	0.882176	NA	R_dup1481	FALSE
3.09505	-2.16771	1.98495	-1.09207	0.274801	0.441017	R_dup182	FALSE
0.559606	0.252316	4.95579	0.0509133	0.959395	NA	R_dup1516	FALSE
0.260008	-1.25562	4.96661	-0.252813	0.800413	NA	R_dup1524	FALSE
1.04762	-3.33908	3.97464	-0.840096	0.400854	NA	R_dup1525	FALSE
1.04003	-3.31711	4.83039	-0.686717	0.492261	NA	R_dup1534	FALSE
2.18805	-1.62482	2.5316	-0.641815	0.520993	0.72134	T_dup518	FALSE
0.260008	-1.25562	4.96661	-0.252813	0.800413	NA	R_dup1547	FALSE
0.700218	-0.647217	3.89019	-0.166371	0.867865	NA	T_dup539	FALSE
5.84984	-5.82062	2.17226	-2.67953	0.00737265	0.0153669	R_dup1573	FALSE
24.9746	-7.91498	1.63129	-4.85197	1.22244e-06	3.15491e-06	R_dup1576	TRUE
0.175868	-0.96976	4.9835	-0.194594	0.845711	NA	R_dup1584	FALSE
1.29941	0.99434	2.68152	0.370812	0.710777	NA	R_dup1617	FALSE
1.82764	-4.13514	3.25796	-1.26924	0.204354	0.344112	R_dup1619	FALSE
2.5201	5.00185	2.87526	1.73962	0.081926	0.152732	WE_dup40	FALSE
0.260008	-1.25562	4.96661	-0.252813	0.800413	NA	T_dup591	FALSE
0.524351	0.16108	4.96202	0.0324626	0.974103	NA	T_dup19	FALSE
1.39935	-3.7608	3.57291	-1.05259	0.292529	NA	T_dup600	FALSE
0.527603	-2.37019	4.87224	-0.486469	0.626635	NA	T_dup601	FALSE
76.3307	-9.52709	1.50643	-6.3243	2.54375e-10	8.52219e-10	T_dup602	TRUE
0.260008	-1.25562	4.96661	-0.252813	0.800413	NA	T_dup608	FALSE
2.75091	-1.967	2.07769	-0.946724	0.343779	0.52917	E_dup42	FALSE
0.299598	1.90409	4.98674	0.38183	0.702587	NA	WE_dup47	FALSE
0.435876	-2.06894	4.89227	-0.422898	0.672369	NA	T_dup631	FALSE
0.435876	-2.06894	4.89227	-0.422898	0.672369	NA	R_dup1657	FALSE
0.435876	-2.06894	4.89227	-0.422898	0.672369	NA	T_dup632	FALSE
43.873	-6.25312	1.16868	-5.35058	8.76706e-08	2.44312e-07	T_dup636	TRUE
0.299598	1.90409	4.98674	0.38183	0.702587	NA	T_dup647	FALSE
9.42795	-3.33262	1.37788	-2.41865	0.0155782	0.0318096	T_dup658	FALSE
22.7127	-6.30813	1.62021	-3.8934	9.88484e-05	0.000230216	R_dup1686	FALSE
0.260008	-1.25562	4.96661	-0.252813	0.800413	NA	R_dup1704	FALSE
7.35758	-0.915296	1.25427	-0.729746	0.465546	0.668373	R_dup1706	FALSE
0.175868	-0.96976	4.9835	-0.194594	0.845711	NA	R_dup1711	FALSE
0.175868	-0.96976	4.9835	-0.194594	0.845711	NA	R_dup1726	FALSE
0.175868	-0.96976	4.9835	-0.194594	0.845711	NA	E_dup56	FALSE
1.13176	-3.44408	3.88651	-0.886163	0.375529	NA	R_dup1731	FALSE
0.175868	-0.96976	4.9835	-0.194594	0.845711	NA	E_dup58	FALSE
0.700218	-0.647217	3.89019	-0.166371	0.867865	NA	E_dup61	FALSE
0.260008	-1.25562	4.96661	-0.252813	0.800413	NA	R_dup1734	FALSE
1.99034	1.40753	2.73592	0.514463	0.606929	0.798146	E_dup66	FALSE
0.260008	-1.25562	4.96661	-0.252813	0.800413	NA	E_dup74	FALSE
0.995481	-1.24049	3.48018	-0.356443	0.721509	NA	R_dup1747	FALSE
0.264343	1.81287	4.99293	0.363088	0.716539	NA	R_dup185	FALSE
0.823948	1.23046	3.72042	0.330731	0.740848	NA	R_dup1759	FALSE
4.10616	5.70836	2.48874	2.29367	0.0218092	0.0440848	T_dup706	FALSE
0.475466	0.538194	4.97273	0.108229	0.913814	NA	E_dup89	FALSE
5.83466	-5.81145	2.21275	-2.62635	0.00863058	0.0178882	T_dup714	FALSE
0.175868	-0.96976	4.9835	-0.194594	0.845711	NA	T_dup716	FALSE
0.264343	1.81287	4.99293	0.363088	0.716539	NA	T_dup717	FALSE
0.563941	2.8411	4.89227	0.580733	0.561421	NA	T_dup722	FALSE
1.26308	-1.7447	3.21016	-0.543493	0.586791	NA	T_dup5	FALSE
44.4985	9.14281	1.55933	5.86327	4.53828e-09	1.38914e-08	R_dup1783	TRUE
4.2409	-0.304653	1.7243	-0.176682	0.859758	0.944989	R_dup1784	FALSE
0.695884	-2.7401	4.7268	-0.579695	0.56212	NA	R_dup1788	FALSE
3.23612	0.521736	1.91373	0.272628	0.785139	0.904723	R_dup1790	FALSE
0.175868	-0.96976	4.9835	-0.194594	0.845711	NA	E_dup94	FALSE
0.695884	-2.7401	4.7268	-0.579695	0.56212	NA	R_dup186	FALSE
24.7786	-5.40699	1.26892	-4.26111	2.03417e-05	4.93546e-05	R_dup1791	FALSE
2.25034	0.862511	2.22407	0.387807	0.698159	0.865918	R_dup1793	FALSE
2.38662	-0.0912259	2.09841	-0.0434739	0.965324	0.992075	R_dup1794	FALSE
0.175868	-0.96976	4.9835	-0.194594	0.845711	NA	R_dup1795	FALSE
0.260008	-1.25562	4.96661	-0.252813	0.800413	NA	R_dup1799	FALSE
0.175868	-0.96976	4.9835	-0.194594	0.845711	NA	R_dup1818	FALSE
3.34839	5.4122	2.60601	2.07682	0.0378184	0.0742053	R_dup1832	FALSE
0.611743	-2.56561	4.86127	-0.527765	0.597662	NA	R_dup1835	FALSE
0.175868	-0.96976	4.9835	-0.194594	0.845711	NA	R_dup1838	FALSE
0.611743	-2.56561	4.86127	-0.527765	0.597662	NA	R_dup1842	FALSE
0.963479	-3.22577	4.16719	-0.774086	0.43888	NA	E_dup107	FALSE
0.260008	-1.25562	4.96661	-0.252813	0.800413	NA	R_dup188	FALSE
1.57197	-2.23127	2.92788	-0.762078	0.446014	0.646359	R_dup1858	FALSE
0.264343	1.81287	4.99293	0.363088	0.716539	NA	R_dup1866	FALSE
0.299598	1.90409	4.98674	0.38183	0.702587	NA	R_dup1867	FALSE
0.876086	-1.14871	3.57665	-0.321171	0.748081	NA	R_dup1874	FALSE
0.175868	-0.96976	4.9835	-0.194594	0.845711	NA	R_dup1875	FALSE
10.5006	-5.16583	1.81033	-2.85352	0.00432375	0.0091105	R_dup1876	FALSE
0.695884	-2.7401	4.7268	-0.579695	0.56212	NA	R_dup189	FALSE
1.22023	-1.76782	3.2809	-0.53882	0.590011	NA	R_dup1887	FALSE
0.960226	-1.31237	3.50833	-0.374074	0.708349	NA	R_dup1890	FALSE
0.695884	-2.7401	4.7268	-0.579695	0.56212	NA	R_dup1891	FALSE
4.08666	-0.0777526	1.60524	-0.0484367	0.961368	0.991861	R_dup1894	FALSE
0.440211	0.446961	4.97893	0.0897705	0.92847	NA	R_dup1899	FALSE
8.71026	0.339372	1.3145	0.258176	0.796271	0.910537	R_dup190	FALSE
4.79988	0.780122	1.55652	0.501198	0.616232	0.805773	R_dup1904	FALSE
0.175868	-0.96976	4.9835	-0.194594	0.845711	NA	R_dup1906	FALSE
1.65177	-3.98694	3.42588	-1.16377	0.244516	0.400276	R_dup1908	FALSE
0.264343	1.81287	4.99293	0.363088	0.716539	NA	R_dup1910	FALSE
0.264343	1.81287	4.99293	0.363088	0.716539	NA	T_dup789	FALSE
0.828283	3.39815	4.41238	0.77014	0.441217	NA	R_dup1912	FALSE
155.096	-7.10551	0.786835	-9.03049	1.70905e-19	8.47667e-19	R_dup1913	TRUE
2.56249	-0.289497	2.0537	-0.140964	0.887899	0.959122	R_dup1918	FALSE
0.260008	-1.25562	4.96661	-0.252813	0.800413	NA	R_dup1925	FALSE
1.04437	-1.4761	4.27042	-0.345656	0.729601	NA	R_dup192	FALSE
0.863538	3.45363	4.35561	0.792914	0.427828	NA	R_dup1926	FALSE
3.14331	-0.345595	1.84821	-0.186989	0.851669	0.939387	R_dup1927	FALSE
0.791946	-0.95558	4.60932	-0.207315	0.835764	NA	R_dup1929	FALSE
0.260008	-1.25562	4.96661	-0.252813	0.800413	NA	CTCF_dup131	FALSE
0.260008	-1.25562	4.96661	-0.252813	0.800413	NA	R_dup1930	FALSE
0.299598	1.90409	4.98674	0.38183	0.702587	NA	R_dup1931	FALSE
0.264343	1.81287	4.99293	0.363088	0.716539	NA	R_dup1933	FALSE
14.0358	2.41544	1.02383	2.35921	0.0183139	0.0372853	R_dup1935	FALSE
11.5769	2.33727	1.08203	2.16009	0.0307657	0.0611383	R_dup1938	FALSE
0.175868	-0.96976	4.9835	-0.194594	0.845711	NA	R_dup1940	FALSE
0.475466	0.538194	4.97273	0.108229	0.913814	NA	R_dup1941	FALSE
0.264343	1.81287	4.99293	0.363088	0.716539	NA	R_dup1942	FALSE
9.73102	1.40492	1.14272	1.22946	0.218901	0.364407	R_dup1943	FALSE
3.57314	3.87553	2.32174	1.66924	0.0950705	0.17544	R_dup1946	FALSE
0.175868	-0.96976	4.9835	-0.194594	0.845711	NA	R_dup1947	FALSE
0.475466	0.538194	4.97273	0.108229	0.913814	NA	R_dup1956	FALSE
0.260008	-1.25562	4.96661	-0.252813	0.800413	NA	T_dup827	FALSE
0.440211	0.446961	4.97893	0.0897705	0.92847	NA	R_dup1959	FALSE
0.695884	-2.7401	4.7268	-0.579695	0.56212	NA	R_dup1962	FALSE
1.13935	-3.46871	3.93374	-0.881785	0.377893	NA	R_dup1967	FALSE
0.299598	1.90409	4.98674	0.38183	0.702587	NA	T_dup836	FALSE
0.559606	0.252316	4.95579	0.0509133	0.959395	NA	R_dup1968	FALSE
213.45	-7.56202	0.763811	-9.90039	4.14664e-23	2.34635e-22	T_dup837	TRUE
0.260008	-1.25562	4.96661	-0.252813	0.800413	NA	T_dup21	FALSE
2.1755	0.104787	2.09595	0.0499951	0.960126	0.991861	T_dup846	FALSE
0.175868	-0.96976	4.9835	-0.194594	0.845711	NA	T_dup849	FALSE
6.02245	-4.36591	2.01528	-2.1664	0.0302804	0.0602235	R_dup1979	FALSE
7.78958	-0.16449	1.20486	-0.136522	0.891409	0.960869	T_dup864	FALSE
0.175868	-0.96976	4.9835	-0.194594	0.845711	NA	T_dup867	FALSE
0.175868	-0.96976	4.9835	-0.194594	0.845711	NA	R_dup1997	FALSE
44.1455	-8.73467	1.55278	-5.62518	1.85309e-08	5.40785e-08	R_dup2018	TRUE
44.8414	-8.75713	1.55162	-5.64386	1.66281e-08	4.88507e-08	T_dup890	TRUE
0.351736	-1.79425	4.91445	-0.365098	0.715038	NA	R_dup2035	FALSE
1.14043	-0.198478	3.23885	-0.0612802	0.951136	NA	T_dup908	FALSE
0.260008	-1.25562	4.96661	-0.252813	0.800413	NA	T_dup22	FALSE
0.435876	-2.06894	4.89227	-0.422898	0.672369	NA	T_dup934	FALSE
0.700218	-0.647217	3.89019	-0.166371	0.867865	NA	T_dup947	FALSE
0.260008	-1.25562	4.96661	-0.252813	0.800413	NA	R_dup2089	FALSE
0.787611	-2.93323	4.48064	-0.654645	0.512696	NA	R_dup2137	FALSE
0.175868	-0.96976	4.9835	-0.194594	0.845711	NA	R_dup2142	FALSE
0.264343	1.81287	4.99293	0.363088	0.716539	NA	R_dup2149	FALSE
9.95618	-6.58844	1.89791	-3.47142	0.000517718	0.00115285	R_dup2152	FALSE
66.685	-7.88553	1.49088	-5.28919	1.2286e-07	3.39626e-07	T_dup1022	TRUE
2.21897	-2.73497	2.6325	-1.03893	0.29884	0.473293	R_dup2153	FALSE
0.175868	-0.96976	4.9835	-0.194594	0.845711	NA	R_dup2155	FALSE
6.98034	0.081057	1.29304	0.0626872	0.950016	0.988779	R_dup2159	FALSE
96.603	-9.86502	1.49291	-6.60793	3.89738e-11	1.37348e-10	R_dup2162	TRUE
0.735473	-0.569475	3.8423	-0.148212	0.882176	NA	R_dup2165	FALSE
0.735473	-0.569475	3.8423	-0.148212	0.882176	NA	R_dup2166	FALSE
0.563941	2.8411	4.89227	0.580733	0.561421	NA	R_dup2167	FALSE
3.012	-0.79844	1.90111	-0.419986	0.674496	0.849907	R_dup2174	FALSE
196.321	-7.85339	0.875301	-8.97221	2.90615e-19	1.43257e-18	R_dup2176	TRUE
0.611743	-2.56561	4.86127	-0.527765	0.597662	NA	R_dup195	FALSE
0.351736	-1.79425	4.91445	-0.365098	0.715038	NA	R_dup2179	FALSE
1.72599	1.14079	3.55491	0.320905	0.748282	0.888044	R_dup2180	FALSE
0.475466	0.538194	4.97273	0.108229	0.913814	NA	R_dup2183	FALSE
0.435876	-2.06894	4.89227	-0.422898	0.672369	NA	R_dup2184	FALSE
0.440211	0.446961	4.97893	0.0897705	0.92847	NA	R_dup2187	FALSE
1.339	2.50322	3.16099	0.79191	0.428413	NA	R_dup2189	FALSE
1.22782	-1.81093	3.22816	-0.560978	0.574813	NA	R_dup196	FALSE
0.435876	-2.06894	4.89227	-0.422898	0.672369	NA	R_dup2192	FALSE
0.260008	-1.25562	4.96661	-0.252813	0.800413	NA	T_dup1053	FALSE
31.9681	-6.82192	1.56344	-4.36341	1.28048e-05	3.13361e-05	R_dup2193	FALSE
0.264343	1.81287	4.99293	0.363088	0.716539	NA	R_dup2194	FALSE
9.25578	-0.489078	1.16195	-0.420913	0.673819	0.849907	R_dup2195	FALSE
0.260008	-1.25562	4.96661	-0.252813	0.800413	NA	R_dup2196	FALSE
0.524351	0.16108	4.96202	0.0324626	0.974103	NA	R_dup2197	FALSE
8.62003	0.881568	1.16587	0.756147	0.449561	0.651047	R_dup2198	FALSE
1.57522	-3.93284	3.43061	-1.1464	0.251631	0.408732	R_dup2199	FALSE
0.299598	1.90409	4.98674	0.38183	0.702587	NA	R_dup2201	FALSE
0.264343	1.81287	4.99293	0.363088	0.716539	NA	R_dup2202	FALSE
0.435876	-2.06894	4.89227	-0.422898	0.672369	NA	R_dup2204	FALSE
2.00351	-4.26963	3.12755	-1.36517	0.172201	0.296599	R_dup2207	FALSE
56.5085	-6.6368	1.12827	-5.88228	4.04658e-09	1.24277e-08	R_dup21	TRUE
1.29941	0.99434	2.68152	0.370812	0.710777	NA	R_dup2211	FALSE
9.18522	-1.37704	1.15865	-1.18849	0.23464	0.386735	R_dup2213	FALSE
1.61589	0.0598828	2.42525	0.0246913	0.980301	0.994467	R_dup2214	FALSE
1.73529	-0.0115499	2.35006	-0.00491474	0.996079	0.998332	R_dup198	FALSE
4.54375	-0.449865	1.58362	-0.284074	0.776354	0.900182	R_dup2216	FALSE
3.27959	-1.00015	1.86829	-0.535329	0.592422	0.790163	R_dup2217	FALSE
679.587	9.65536	0.737164	13.098	3.38124e-39	3.00756e-38	R_dup2218	TRUE
1.48783	-2.1453	2.98021	-0.719849	0.471618	NA	R_dup2219	FALSE
3.3088	3.75156	2.36375	1.58712	0.112485	0.203486	R_dup199	FALSE
0.264343	1.81287	4.99293	0.363088	0.716539	NA	R_dup2225	FALSE
4.91836	-4.01167	2.13057	-1.88291	0.0597125	0.114055	R_dup2227	FALSE
2.70698	-4.70917	2.78797	-1.6891	0.0911994	0.168457	R_dup2231	FALSE
0.175868	-0.96976	4.9835	-0.194594	0.845711	NA	R_dup2232	FALSE
0.299598	1.90409	4.98674	0.38183	0.702587	NA	R_dup2233	FALSE
0.475466	0.538194	4.97273	0.108229	0.913814	NA	R_dup2234	FALSE
0.876086	-1.14871	3.57665	-0.321171	0.748081	NA	R_dup200	FALSE
0.175868	-0.96976	4.9835	-0.194594	0.845711	NA	R_dup2236	FALSE
0.175868	-0.96976	4.9835	-0.194594	0.845711	NA	R_dup2237	FALSE
2.09524	-4.33909	3.05643	-1.41966	0.155707	0.272374	R_dup2238	FALSE
26.9943	-5.57593	1.2559	-4.4398	9.0042e-06	2.22383e-05	R_dup201	FALSE
156.758	-5.07732	0.462951	-10.9673	5.49004e-28	3.68116e-27	R_dup202	TRUE
0.475466	0.538194	4.97273	0.108229	0.913814	NA	R_dup2246	FALSE
5.409	-3.0501	1.90485	-1.60123	0.109326	0.198442	R_dup2248	FALSE
3.05592	0.235028	1.84763	0.127205	0.898778	0.962378	R_dup203	FALSE
1.44328	-0.672935	3.08767	-0.217943	0.827474	NA	R_dup2250	FALSE
5.99781	-0.143944	1.36507	-0.105448	0.91602	0.970579	R_dup2251	FALSE
12.1845	1.88962	1.11553	1.69393	0.0902794	0.167013	R_dup2254	FALSE
0.299598	1.90409	4.98674	0.38183	0.702587	NA	R_dup2255	FALSE
0.175868	-0.96976	4.9835	-0.194594	0.845711	NA	R_dup2256	FALSE
1.64356	0.179885	2.97234	0.0605196	0.951742	0.988879	R_dup2258	FALSE
0.435876	-2.06894	4.89227	-0.422898	0.672369	NA	R_dup2260	FALSE
0.260008	-1.25562	4.96661	-0.252813	0.800413	NA	R_dup2261	FALSE
0.264343	1.81287	4.99293	0.363088	0.716539	NA	R_dup2	FALSE
0.175868	-0.96976	4.9835	-0.194594	0.845711	NA	R_dup2273	FALSE
7.56699	0.781914	1.21733	0.642321	0.520665	0.721093	R_dup2274	FALSE
0.175868	-0.96976	4.9835	-0.194594	0.845711	NA	R_dup2275	FALSE
0.520016	-2.30647	4.87615	-0.47301	0.636206	NA	R_dup2276	FALSE
4.02482	0.626742	1.72274	0.363805	0.716004	0.872355	R_dup2281	FALSE
0.260008	-1.25562	4.96661	-0.252813	0.800413	NA	CTCF_dup165	FALSE
2.48331	-1.76623	2.12038	-0.832978	0.404857	0.600374	R_dup2283	FALSE
1.73962	0.870668	2.33155	0.373428	0.70883	0.870446	R_dup205	FALSE
3.66333	-0.706102	1.69993	-0.41537	0.677871	0.851933	R_dup2287	FALSE
0.700218	-0.647217	3.89019	-0.166371	0.867865	NA	R_dup2290	FALSE
0.911341	-1.07607	3.54371	-0.303656	0.76139	NA	R_dup2297	FALSE
0.435876	-2.06894	4.89227	-0.422898	0.672369	NA	R_dup2299	FALSE
0.175868	-0.96976	4.9835	-0.194594	0.845711	NA	R_dup2300	FALSE
9.32265	6.88819	1.93411	3.56143	0.000368836	0.000828206	R_dup2301	FALSE
1.35697	4.11199	3.71132	1.10796	0.267879	NA	R_dup206	FALSE
0.264343	1.81287	4.99293	0.363088	0.716539	NA	R_dup2304	FALSE
0.175868	-0.96976	4.9835	-0.194594	0.845711	NA	R_dup2305	FALSE
130.753	-6.03361	0.633537	-9.52369	1.67132e-21	9.01277e-21	R_dup2306	TRUE
0.260008	-1.25562	4.96661	-0.252813	0.800413	NA	R_dup2307	FALSE
0.175868	-0.96976	4.9835	-0.194594	0.845711	NA	R_dup2314	FALSE
0.528686	2.7571	4.89864	0.56283	0.57355	NA	R_dup2315	FALSE
58.9315	-3.95214	0.700682	-5.64042	1.69634e-08	4.9745e-08	T_dup1145	FALSE
772.677	9.84375	0.734515	13.4017	5.90949e-41	5.38557e-40	R_dup2316	TRUE
0.175868	-0.96976	4.9835	-0.194594	0.845711	NA	R_dup2317	FALSE
0.175868	-0.96976	4.9835	-0.194594	0.845711	NA	R_dup2318	FALSE
0.175868	-0.96976	4.9835	-0.194594	0.845711	NA	R_dup2321	FALSE
0.563941	2.8411	4.89227	0.580733	0.561421	NA	R_dup2322	FALSE
0.440211	0.446961	4.97893	0.0897705	0.92847	NA	R_dup2323	FALSE
3.89025	-2.57327	1.90193	-1.35298	0.176062	0.302709	R_dup2324	FALSE
0.960226	-1.31237	3.50833	-0.374074	0.708349	NA	R_dup2325	FALSE
0.351736	-1.79425	4.91445	-0.365098	0.715038	NA	R_dup2336	FALSE
0.823948	1.23046	3.72042	0.330731	0.740848	NA	T_dup1167	FALSE
0.520016	-2.30647	4.87615	-0.47301	0.636206	NA	T_dup1168	FALSE
0.524351	0.16108	4.96202	0.0324626	0.974103	NA	E_dup121	FALSE
1.51487	1.64931	2.96902	0.555507	0.578548	0.77758	T_dup1192	FALSE
0.175868	-0.96976	4.9835	-0.194594	0.845711	NA	T_dup1195	FALSE
0.264343	1.81287	4.99293	0.363088	0.716539	NA	R_dup2375	FALSE
0.871751	-3.07048	4.27758	-0.717807	0.472877	NA	R_dup208	FALSE
3.49568	-2.45268	2.15469	-1.1383	0.254996	0.413084	R_dup2377	FALSE
8.52613	0.169019	1.14357	0.147799	0.882501	0.956347	R_dup2378	FALSE
0.260008	-1.25562	4.96661	-0.252813	0.800413	NA	CTCF_dup184	FALSE
0.260008	-1.25562	4.96661	-0.252813	0.800413	NA	R_dup2379	FALSE
1.13609	-1.64709	3.26084	-0.505111	0.613481	NA	R_dup2382	FALSE
0.784359	-0.887505	4.68131	-0.189585	0.849635	NA	R_dup2383	FALSE
1.60397	-0.855847	3.07028	-0.278752	0.780435	0.902976	R_dup2384	FALSE
0.787611	-2.93323	4.48064	-0.654645	0.512696	NA	R_dup209	FALSE
1.91224	1.4875	2.73305	0.544264	0.58626	0.78401	R_dup2386	FALSE
182.894	-9.34527	1.44873	-6.45066	1.1136e-10	3.8157e-10	R_dup2387	TRUE
334.496	-9.2143	1.04241	-8.83938	9.62513e-19	4.64028e-18	R_dup2388	TRUE
0.351736	-1.79425	4.91445	-0.365098	0.715038	NA	R_dup2389	FALSE
2.91206	1.07663	1.98178	0.543267	0.586946	0.784493	R_dup2390	FALSE
0.559606	0.252316	4.95579	0.0509133	0.959395	NA	R_dup210	FALSE
24.0542	-2.4773	0.817173	-3.03154	0.00243306	0.00521555	R_dup2391	FALSE
1.05195	-1.51811	3.37502	-0.449809	0.652848	NA	R_dup2392	FALSE
2.09136	0.201201	2.18682	0.0920065	0.926693	0.97759	R_dup2395	FALSE
123.126	-8.77322	1.45974	-6.01011	1.85395e-09	5.84326e-09	R_dup2398	TRUE
123.302	-8.77531	1.45974	-6.01156	1.83748e-09	5.79745e-09	T_dup1216	TRUE
0.260008	-1.25562	4.96661	-0.252813	0.800413	NA	E_dup124	FALSE
1.18002	1.17658	3.1939	0.368384	0.712587	NA	T_dup1221	FALSE
0.735473	-0.569475	3.8423	-0.148212	0.882176	NA	TSS	FALSE
0.264343	1.81287	4.99293	0.363088	0.716539	NA	T_dup1225	FALSE
0.955891	-3.19636	4.22365	-0.756777	0.449184	NA	T_dup1226	FALSE
9.90102	-0.0549764	1.11279	-0.0494039	0.960597	0.991861	T_dup1229	FALSE
4.27941	-0.664783	1.61274	-0.412206	0.680188	0.85351	R_dup2402	FALSE
0.260008	-1.25562	4.96661	-0.252813	0.800413	NA	T_dup1230	FALSE
0.351736	-1.79425	4.91445	-0.365098	0.715038	NA	R_dup2410	FALSE
9.70656	0.389182	1.19574	0.325474	0.744823	0.886396	R_dup211	FALSE
2.60704	-1.0166	2.02795	-0.501297	0.616162	0.805773	R_dup2415	FALSE
1.04762	-3.33908	3.97464	-0.840096	0.400854	NA	R_dup2416	FALSE
0.264343	1.81287	4.99293	0.363088	0.716539	NA	R_dup2420	FALSE
2.94623	-0.0298681	1.95741	-0.015259	0.987826	0.996986	R_dup2421	FALSE
1.13176	-3.44408	3.88651	-0.886163	0.375529	NA	R_dup2422	FALSE
0.299598	1.90409	4.98674	0.38183	0.702587	NA	R_dup2423	FALSE
0.871751	-3.07048	4.27758	-0.717807	0.472877	NA	R_dup2424	FALSE
0.704553	1.3912	4.80266	0.289673	0.772067	NA	R_dup2425	FALSE
0.528686	2.7571	4.89864	0.56283	0.57355	NA	R_dup2427	FALSE
3.54502	0.192744	1.84488	0.104476	0.916792	0.971183	R_dup2428	FALSE
0.299598	1.90409	4.98674	0.38183	0.702587	NA	E_dup132	FALSE
0.524351	0.16108	4.96202	0.0324626	0.974103	NA	R_dup2429	FALSE
0.863538	3.45363	4.35561	0.792914	0.427828	NA	TSS_dup37	FALSE
8.35699	-2.72364	1.41463	-1.92534	0.0541865	0.103967	T_dup24	FALSE
0.527603	-2.37019	4.87224	-0.486469	0.626635	NA	R_dup2433	FALSE
87.944	-5.24376	0.652952	-8.03085	9.68016e-16	4.17052e-15	R_dup2434	TRUE
147.256	-9.03039	1.45814	-6.19307	5.90045e-10	1.93116e-09	R_dup2435	TRUE
0.695884	-2.7401	4.7268	-0.579695	0.56212	NA	T_dup1241	FALSE
2.39592	-0.899642	2.09432	-0.429563	0.667513	0.844198	T_dup1242	FALSE
0.440211	0.446961	4.97893	0.0897705	0.92847	NA	T_dup1249	FALSE
0.264343	1.81287	4.99293	0.363088	0.716539	NA	T_dup1250	FALSE
0.351736	-1.79425	4.91445	-0.365098	0.715038	NA	E_dup147	FALSE
0.823948	1.23046	3.72042	0.330731	0.740848	NA	TSS_dup44	FALSE
0.784359	-0.887505	4.68131	-0.189585	0.849635	NA	T_dup1254	FALSE
49.8466	-7.46461	1.51324	-4.93287	8.10303e-07	2.11389e-06	T_dup1255	TRUE
1.09154	0.0528932	3.32772	0.0158947	0.987318	NA	T_dup1256	FALSE
103.644	-7.51888	1.08174	-6.95075	3.63339e-12	1.36741e-11	T_dup1257	TRUE
1.61156	-0.895618	2.43404	-0.367955	0.712907	0.870548	TSS_dup45	FALSE
0.175868	-0.96976	4.9835	-0.194594	0.845711	NA	E_dup150	FALSE
0.175868	-0.96976	4.9835	-0.194594	0.845711	NA	TSS_dup46	FALSE
0.264343	1.81287	4.99293	0.363088	0.716539	NA	R_dup2458	FALSE
0.175868	-0.96976	4.9835	-0.194594	0.845711	NA	R_dup2459	FALSE
0.299598	1.90409	4.98674	0.38183	0.702587	NA	T_dup1265	FALSE
0.299598	1.90409	4.98674	0.38183	0.702587	NA	R_dup2460	FALSE
2.8768	1.05276	2.02473	0.519954	0.603096	0.796651	E_dup154	FALSE
2.56683	0.292686	2.0494	0.142816	0.886436	0.958615	R_dup2464	FALSE
0.260008	-1.25562	4.96661	-0.252813	0.800413	NA	E_dup160	FALSE
22.3214	-7.74959	1.66385	-4.65762	3.19889e-06	8.0616e-06	WE_dup141	TRUE
1.8759	-0.332753	2.26008	-0.147231	0.88295	0.956347	T_dup1283	FALSE
114.504	-5.83146	0.649235	-8.98204	2.65783e-19	1.3115e-18	T_dup1289	TRUE
3.64211	-0.581371	1.81825	-0.319742	0.749164	0.888273	CTCF_dup211	FALSE
15.5998	-7.23173	1.76194	-4.10442	4.05325e-05	9.69282e-05	T_dup1290	FALSE
0.260008	-1.25562	4.96661	-0.252813	0.800413	NA	E_dup164	FALSE
0.264343	1.81287	4.99293	0.363088	0.716539	NA	TSS_dup52	FALSE
4.16584	0.692991	1.66468	0.41629	0.677198	0.851933	T_dup1296	FALSE
0.299598	1.90409	4.98674	0.38183	0.702587	NA	T_dup1297	FALSE
0.435876	-2.06894	4.89227	-0.422898	0.672369	NA	R_dup2489	FALSE
3.62745	0.625111	2.20963	0.282903	0.777251	0.900536	T_dup1299	FALSE
0.264343	1.81287	4.99293	0.363088	0.716539	NA	T_dup1300	FALSE
0.175868	-0.96976	4.9835	-0.194594	0.845711	NA	T_dup1301	FALSE
16.6657	0.723533	0.837033	0.864402	0.387367	0.58087	T_dup26	FALSE
0.911341	-1.07607	3.54371	-0.303656	0.76139	NA	WE_dup143	FALSE
1.13609	-1.64709	3.26084	-0.505111	0.613481	NA	E_dup169	FALSE
1.49216	-0.859602	2.9688	-0.289545	0.772164	NA	T_dup1307	FALSE
0.695884	-2.7401	4.7268	-0.579695	0.56212	NA	T_dup1312	FALSE
0.440211	0.446961	4.97893	0.0897705	0.92847	NA	R_dup2504	FALSE
0.264343	1.81287	4.99293	0.363088	0.716539	NA	R_dup2510	FALSE
0.435876	-2.06894	4.89227	-0.422898	0.672369	NA	T_dup1320	FALSE
1.16314	3.88243	3.92248	0.98979	0.322277	NA	R_dup2520	FALSE
0.563941	2.8411	4.89227	0.580733	0.561421	NA	R_dup2521	FALSE
0.175868	-0.96976	4.9835	-0.194594	0.845711	NA	R_dup2523	FALSE
1.61698	2.53936	3.01686	0.841724	0.399942	0.596019	E_dup174	FALSE
94.0788	-9.82912	1.49662	-6.56757	5.11434e-11	1.79058e-10	E_dup178	TRUE
0.175868	-0.96976	4.9835	-0.194594	0.845711	NA	R_dup2533	FALSE
82.7867	-6.60867	0.934961	-7.0684	1.56734e-12	6.01126e-12	T_dup1341	TRUE
1.09263	3.79885	3.99297	0.951384	0.34141	NA	R_dup2541	FALSE
5.93398	-5.84005	2.16384	-2.69893	0.00695632	0.0145145	T_dup1346	FALSE
0.440211	0.446961	4.97893	0.0897705	0.92847	NA	R_dup2548	FALSE
2.48765	-0.997244	2.04351	-0.488006	0.625546	0.813091	T_dup1351	FALSE
0.435876	-2.06894	4.89227	-0.422898	0.672369	NA	T_dup1355	FALSE
0.520016	-2.30647	4.87615	-0.47301	0.636206	NA	T_dup1356	FALSE
7.84154	4.25986	1.69251	2.51689	0.0118395	0.0243508	T_dup1357	FALSE
63.1105	-7.80276	1.49785	-5.20931	1.89549e-07	5.14535e-07	T_dup1359	TRUE
6.7801	3.8856	2.29226	1.6951	0.0900566	0.166665	T_dup1360	FALSE
0.788693	1.11219	4.65106	0.239126	0.811008	NA	T_dup28	FALSE
32.4434	6.29546	1.23101	5.11407	3.15286e-07	8.45382e-07	R_dup2563	TRUE
5.40638	-5.7041	2.22995	-2.55795	0.0105291	0.021739	R_dup2565	FALSE
0.915676	0.625953	3.51229	0.178218	0.858552	NA	R_dup2570	FALSE
333.878	-7.8876	0.676195	-11.6647	1.93147e-31	1.41085e-30	R_dup2574	TRUE
0.175868	-0.96976	4.9835	-0.194594	0.845711	NA	R_dup22	FALSE
0.264343	1.81287	4.99293	0.363088	0.716539	NA	R_dup2580	FALSE
9.34466	-0.24513	1.12392	-0.218101	0.82735	0.926517	R_dup2581	FALSE
0.435876	-2.06894	4.89227	-0.422898	0.672369	NA	T_dup1368	FALSE
0.435876	-2.06894	4.89227	-0.422898	0.672369	NA	R_dup2582	FALSE
153.624	-7.50118	0.887316	-8.45379	2.81988e-17	1.2801e-16	R_dup2584	TRUE
3.09118	0.258744	1.81954	0.142203	0.88692	0.958709	R_dup2585	FALSE
0.911341	-1.07607	3.54371	-0.303656	0.76139	NA	R_dup2586	FALSE
1.31196	-1.91793	3.09969	-0.618748	0.536083	NA	R_dup213	FALSE
0.175868	-0.96976	4.9835	-0.194594	0.845711	NA	R_dup2592	FALSE
262.056	-6.6867	0.546504	-12.2354	2.01085e-34	1.57375e-33	R_dup2599	TRUE
4.01894	-3.75383	2.22175	-1.68958	0.0911079	0.168457	R_dup2600	FALSE
1.85902	0.763785	2.38323	0.320483	0.748602	0.888044	R_dup2602	FALSE
0.995481	-1.24049	3.48018	-0.356443	0.721509	NA	R_dup2603	FALSE
1.43569	-0.620538	2.54002	-0.244305	0.806995	NA	R_dup2609	FALSE
0.995481	-1.24049	3.48018	-0.356443	0.721509	NA	R_dup2612	FALSE
1.14368	-1.68681	4.09672	-0.411747	0.680525	NA	R_dup2627	FALSE
146.966	-9.0261	1.45247	-6.2143	5.15534e-10	1.69305e-09	R_dup2633	TRUE
0.260008	-1.25562	4.96661	-0.252813	0.800413	NA	R_dup2639	FALSE
0.704553	1.3912	4.80266	0.289673	0.772067	NA	R_dup2640	FALSE
0.563941	2.8411	4.89227	0.580733	0.561421	NA	R_dup2641	FALSE
0.520016	-2.30647	4.87615	-0.47301	0.636206	NA	R_dup2644	FALSE
1.62131	4.36906	3.50696	1.24583	0.212828	0.356885	R_dup2645	FALSE
1.12788	3.8412	3.88884	0.98775	0.323275	NA	R_dup2646	FALSE
1.12788	3.8412	3.88884	0.98775	0.323275	NA	R_dup2647	FALSE
0.264343	1.81287	4.99293	0.363088	0.716539	NA	R_dup2649	FALSE
83.5773	-8.21108	1.48057	-5.54588	2.9248e-08	8.4182e-08	R_dup2650	TRUE
0.175868	-0.96976	4.9835	-0.194594	0.845711	NA	R_dup2655	FALSE
0.260008	-1.25562	4.96661	-0.252813	0.800413	NA	T_dup1402	FALSE
0.351736	-1.79425	4.91445	-0.365098	0.715038	NA	R_dup2658	FALSE
0.260008	-1.25562	4.96661	-0.252813	0.800413	NA	R_dup2665	FALSE
12.2811	-6.88561	1.8547	-3.71253	0.000205199	0.000467737	R_dup2666	FALSE
0.963479	-3.22577	4.16719	-0.774086	0.43888	NA	R_dup2668	FALSE
0.260008	-1.25562	4.96661	-0.252813	0.800413	NA	R_dup2670	FALSE
0.175868	-0.96976	4.9835	-0.194594	0.845711	NA	R_dup2672	FALSE
1.35589	0.606373	3.05567	0.198442	0.842699	NA	R_dup2675	FALSE
2.09136	0.201201	2.18682	0.0920065	0.926693	0.97759	R_dup2676	FALSE
1.13935	-3.46871	3.93374	-0.881785	0.377893	NA	R_dup2677	FALSE
0.435876	-2.06894	4.89227	-0.422898	0.672369	NA	R_dup2679	FALSE
0.175868	-0.96976	4.9835	-0.194594	0.845711	NA	CTCF_dup257	FALSE
0.351736	-1.79425	4.91445	-0.365098	0.715038	NA	R_dup2687	FALSE
2.1755	0.104787	2.09595	0.0499951	0.960126	0.991861	R_dup216	FALSE
1.7435	-4.0707	3.27868	-1.24157	0.214397	0.358518	R_dup2690	FALSE
0.175868	-0.96976	4.9835	-0.194594	0.845711	NA	R_dup2691	FALSE
14.6088	5.15478	1.42889	3.60754	0.000309114	0.0006967	R_dup2692	FALSE
0.175868	-0.96976	4.9835	-0.194594	0.845711	NA	R_dup2693	FALSE
0.435876	-2.06894	4.89227	-0.422898	0.672369	NA	R_dup2694	FALSE
17.055	-4.27344	1.18361	-3.61051	0.00030559	0.000689078	R_dup2695	FALSE
28.0485	-8.08383	1.6176	-4.99741	5.81055e-07	1.53158e-06	R_dup2697	TRUE
0.999816	0.383465	2.92653	0.131031	0.895751	NA	R_dup2698	FALSE
27.4367	-8.05201	1.62122	-4.96663	6.81279e-07	1.78503e-06	R_dup2699	TRUE
0.475466	0.538194	4.97273	0.108229	0.913814	NA	R_dup2700	FALSE
0.999816	0.383465	2.92653	0.131031	0.895751	NA	R_dup2701	FALSE
0.260008	-1.25562	4.96661	-0.252813	0.800413	NA	R_dup2703	FALSE
6.81748	0.834765	1.3596	0.61398	0.539228	0.740422	R_dup217	FALSE
0.735473	-0.569475	3.8423	-0.148212	0.882176	NA	R_dup2706	FALSE
0.559606	0.252316	4.95579	0.0509133	0.959395	NA	R_dup2707	FALSE
1.95616	4.6366	3.15474	1.46973	0.141635	0.25067	R_dup2708	FALSE
0.175868	-0.96976	4.9835	-0.194594	0.845711	NA	R_dup2711	FALSE
0.299598	1.90409	4.98674	0.38183	0.702587	NA	TSS_dup61	FALSE
0.299598	1.90409	4.98674	0.38183	0.702587	NA	T_dup1424	FALSE
278.84	-7.36274	0.630531	-11.677	1.67003e-31	1.22359e-30	T_dup1427	TRUE
0.700218	-0.647217	3.89019	-0.166371	0.867865	NA	T_dup1428	FALSE
94.372	-5.77952	0.696829	-8.29403	1.09477e-16	4.87788e-16	T_dup30	TRUE
0.260008	-1.25562	4.96661	-0.252813	0.800413	NA	T_dup1433	FALSE
0.260008	-1.25562	4.96661	-0.252813	0.800413	NA	T_dup1444	FALSE
1.13935	-3.46871	3.93374	-0.881785	0.377893	NA	R_dup2731	FALSE
0.175868	-0.96976	4.9835	-0.194594	0.845711	NA	T_dup1455	FALSE
0.260008	-1.25562	4.96661	-0.252813	0.800413	NA	R_dup2746	FALSE
0.175868	-0.96976	4.9835	-0.194594	0.845711	NA	R_dup2750	FALSE
0.260008	-1.25562	4.96661	-0.252813	0.800413	NA	T_dup1474	FALSE
0.435876	-2.06894	4.89227	-0.422898	0.672369	NA	R_dup2757	FALSE
0.260008	-1.25562	4.96661	-0.252813	0.800413	NA	T_dup1492	FALSE
0.260008	-1.25562	4.96661	-0.252813	0.800413	NA	R_dup2798	FALSE
1.339	2.50322	3.16099	0.79191	0.428413	NA	T_dup1516	FALSE
0.175868	-0.96976	4.9835	-0.194594	0.845711	NA	R_dup2818	FALSE
0.611743	-2.56561	4.86127	-0.527765	0.597662	NA	R_dup2828	FALSE
0.828283	3.39815	4.41238	0.77014	0.441217	NA	T_dup1543	FALSE
0.260008	-1.25562	4.96661	-0.252813	0.800413	NA	R_dup2831	FALSE
1.04762	-3.33908	3.97464	-0.840096	0.400854	NA	T_dup1547	FALSE
0.299598	1.90409	4.98674	0.38183	0.702587	NA	R_dup2848	FALSE
0.616078	-0.37755	4.90981	-0.0768971	0.938705	NA	R_dup2867	FALSE
0.175868	-0.96976	4.9835	-0.194594	0.845711	NA	R_dup2882	FALSE
0.264343	1.81287	4.99293	0.363088	0.716539	NA	R_dup2886	FALSE
0.175868	-0.96976	4.9835	-0.194594	0.845711	NA	T_dup1607	FALSE
1.13935	-3.46871	3.93374	-0.881785	0.377893	NA	R_dup2899	FALSE
0.788693	1.11219	4.65106	0.239126	0.811008	NA	T_dup1613	FALSE
0.260008	-1.25562	4.96661	-0.252813	0.800413	NA	R_dup2904	FALSE
0.175868	-0.96976	4.9835	-0.194594	0.845711	NA	T_dup1618	FALSE
0.260008	-1.25562	4.96661	-0.252813	0.800413	NA	T_dup1632	FALSE
1.38789	2.26261	3.08617	0.733147	0.463469	NA	R_dup2921	FALSE
1.30763	-3.65558	3.65431	-1.00035	0.317142	NA	T_dup1639	FALSE
0.264343	1.81287	4.99293	0.363088	0.716539	NA	R_dup2925	FALSE
2.07944	-0.472412	2.33287	-0.202503	0.839524	0.933305	R_dup2926	FALSE
3.79636	-0.823492	1.77783	-0.4632	0.643221	0.826051	R_dup2927	FALSE
0.260008	-1.25562	4.96661	-0.252813	0.800413	NA	R_dup2929	FALSE
2.78724	-0.561223	1.90215	-0.295047	0.767958	0.897747	R_dup2932	FALSE
15.6032	3.1138	1.01462	3.06893	0.00214826	0.0046277	R_dup219	FALSE
0.299598	1.90409	4.98674	0.38183	0.702587	NA	R_dup2935	FALSE
0.175868	-0.96976	4.9835	-0.194594	0.845711	NA	T_dup1647	FALSE
0.175868	-0.96976	4.9835	-0.194594	0.845711	NA	R_dup2943	FALSE
8.0647	0.2094	1.25292	0.167129	0.867268	0.950034	T_dup1654	FALSE
11.7679	5.72516	1.73954	3.29119	0.000997628	0.00218815	T_dup1655	FALSE
0.435876	-2.06894	4.89227	-0.422898	0.672369	NA	R_dup2951	FALSE
2.13916	-1.49644	2.24954	-0.66522	0.50591	0.707453	R_dup220	FALSE
2.43613	-2.95252	2.68767	-1.09854	0.271968	0.437198	R_dup2953	FALSE
50.7602	-8.93546	1.54294	-5.79118	6.98942e-09	2.1126e-08	R_dup2954	TRUE
1.0487	0.0635559	4.20502	0.0151143	0.987941	NA	R_dup2957	FALSE
0.735473	-0.569475	3.8423	-0.148212	0.882176	NA	R_dup2959	FALSE
7.13545	1.26654	1.26283	1.00294	0.31589	0.496221	T_dup1660	FALSE
1.08721	-1.44906	3.35113	-0.432408	0.665445	NA	R_dup2962	FALSE
0.871751	-3.07048	4.27758	-0.717807	0.472877	NA	R_dup2963	FALSE
1.40369	-2.05362	3.11466	-0.659341	0.509677	NA	R_dup2964	FALSE
0.735473	-0.569475	3.8423	-0.148212	0.882176	NA	R_dup222	FALSE
0.260008	-1.25562	4.96661	-0.252813	0.800413	NA	R_dup2968	FALSE
67.8151	-6.89418	1.11485	-6.18396	6.25141e-10	2.03498e-09	R_dup2971	TRUE
1.00307	-1.28275	4.27424	-0.300113	0.764091	NA	R_dup2972	FALSE
5.83387	0.17881	1.43013	0.125031	0.900499	0.962378	R_dup2973	FALSE
4.48186	-1.5303	1.67725	-0.912381	0.361568	0.55162	R_dup2975	FALSE
3.07863	1.50943	1.91052	0.790065	0.42949	0.629161	R_dup223	FALSE
0.524351	0.16108	4.96202	0.0324626	0.974103	NA	R_dup2977	FALSE
3.0663	-4.89552	2.74686	-1.78223	0.0747125	0.140589	R_dup2978	FALSE
0.788693	1.11219	4.65106	0.239126	0.811008	NA	R_dup2981	FALSE
0.739808	1.46925	3.80938	0.385691	0.699725	NA	R_dup2982	FALSE
1.95896	-2.5264	2.73501	-0.923725	0.35563	0.544283	R_dup2984	FALSE
98.589	-6.42427	0.824467	-7.79203	6.5942e-15	2.75721e-14	R_dup224	TRUE
1.22782	-1.81093	3.22816	-0.560978	0.574813	NA	R_dup2988	FALSE
3.057	1.34663	1.91456	0.703364	0.481829	0.686232	T_dup1669	FALSE
4.65989	-0.11916	1.53902	-0.0774258	0.938285	0.984014	T_dup1670	FALSE
0.435876	-2.06894	4.89227	-0.422898	0.672369	NA	T_dup1681	FALSE
0.563941	2.8411	4.89227	0.580733	0.561421	NA	T_dup1683	FALSE
0.793028	3.33938	4.86112	0.686958	0.492109	NA	T_dup1684	FALSE
0.563941	2.8411	4.89227	0.580733	0.561421	NA	T_dup1689	FALSE
0.175868	-0.96976	4.9835	-0.194594	0.845711	NA	T_dup1690	FALSE
141.372	-8.97276	1.45468	-6.1682	6.90701e-10	2.23932e-09	T_dup1693	TRUE
0.524351	0.16108	4.96202	0.0324626	0.974103	NA	T_dup1695	FALSE
0.435876	-2.06894	4.89227	-0.422898	0.672369	NA	T_dup1698	FALSE
0.175868	-0.96976	4.9835	-0.194594	0.845711	NA	R_dup3004	FALSE
0.260008	-1.25562	4.96661	-0.252813	0.800413	NA	R_dup3008	FALSE
3.90583	0.939075	1.79093	0.52435	0.600035	0.795372	R_dup3013	FALSE
0.175868	-0.96976	4.9835	-0.194594	0.845711	NA	E_dup210	FALSE
0.175868	-0.96976	4.9835	-0.194594	0.845711	NA	R_dup3014	FALSE
0.175868	-0.96976	4.9835	-0.194594	0.845711	NA	R_dup3017	FALSE
0.299598	1.90409	4.98674	0.38183	0.702587	NA	R_dup3018	FALSE
0.435876	-2.06894	4.89227	-0.422898	0.672369	NA	R_dup3026	FALSE
0.563941	2.8411	4.89227	0.580733	0.561421	NA	R_dup3027	FALSE
0.475466	0.538194	4.97273	0.108229	0.913814	NA	R_dup3028	FALSE
146.453	-6.69286	0.715104	-9.35928	8.02798e-21	4.21141e-20	R_dup3030	TRUE
0.440211	0.446961	4.97893	0.0897705	0.92847	NA	R_dup3032	FALSE
149.206	-8.05174	1.06583	-7.55442	4.20732e-14	1.72186e-13	R_dup3037	TRUE
13.7769	-0.225358	1.66473	-0.135372	0.892318	0.960869	R_dup3038	FALSE
0.351736	-1.79425	4.91445	-0.365098	0.715038	NA	R_dup3039	FALSE
0.695884	-2.7401	4.7268	-0.579695	0.56212	NA	R_dup3048	FALSE
1.22349	-3.56535	3.74917	-0.950969	0.34162	NA	T_dup31	FALSE
0.175868	-0.96976	4.9835	-0.194594	0.845711	NA	R_dup3049	FALSE
1.17135	-1.58019	3.24025	-0.487673	0.625781	NA	R_dup3057	FALSE
0.299598	1.90409	4.98674	0.38183	0.702587	NA	R_dup3059	FALSE
0.264343	1.81287	4.99293	0.363088	0.716539	NA	T_dup1723	FALSE
0.299598	1.90409	4.98674	0.38183	0.702587	NA	T_dup1726	FALSE
0.175868	-0.96976	4.9835	-0.194594	0.845711	NA	T_dup1727	FALSE
0.528686	2.7571	4.89864	0.56283	0.57355	NA	T_dup1729	FALSE
0.299598	1.90409	4.98674	0.38183	0.702587	NA	E_dup239	FALSE
0.695884	-2.7401	4.7268	-0.579695	0.56212	NA	WE_dup219	FALSE
1.16314	3.88243	3.92248	0.98979	0.322277	NA	R_dup3087	FALSE
0.351736	-1.79425	4.91445	-0.365098	0.715038	NA	R_dup3094	FALSE
4.03452	0.399169	1.63946	0.243476	0.807637	0.915337	R_dup3101	FALSE
1.03941	2.07706	3.40025	0.610853	0.541297	NA	R_dup3104	FALSE
1.31521	-3.67646	3.75188	-0.9799	0.327136	NA	R_dup3105	FALSE
1.07962	-1.39142	4.23381	-0.328645	0.742424	NA	R_dup3108	FALSE
0.175868	-0.96976	4.9835	-0.194594	0.845711	NA	R_dup3110	FALSE
0.175868	-0.96976	4.9835	-0.194594	0.845711	NA	R_dup3111	FALSE
0.175868	-0.96976	4.9835	-0.194594	0.845711	NA	R_dup3113	FALSE
231.655	-5.76812	0.476877	-12.0956	1.11393e-33	8.5924e-33	R_dup3115	TRUE
0.175868	-0.96976	4.9835	-0.194594	0.845711	NA	WE_dup227	FALSE
0.351736	-1.79425	4.91445	-0.365098	0.715038	NA	R_dup3117	FALSE
0.299598	1.90409	4.98674	0.38183	0.702587	NA	R_dup3118	FALSE
5.30797	0.16495	1.48952	0.11074	0.911822	0.968259	R_dup3121	FALSE
2.55536	5.02045	2.86782	1.75062	0.080012	0.149685	R_dup3123	FALSE
0.520016	-2.30647	4.87615	-0.47301	0.636206	NA	T_dup33	FALSE
0.791946	-0.95558	4.60932	-0.207315	0.835764	NA	T_dup1770	FALSE
192.112	-7.08718	0.699209	-10.136	3.82421e-24	2.24562e-23	T_dup1773	TRUE
2.63904	-0.324578	2.19749	-0.147704	0.882577	0.956347	T_dup1774	FALSE
0.299598	1.90409	4.98674	0.38183	0.702587	NA	T_dup1776	FALSE
0.260008	-1.25562	4.96661	-0.252813	0.800413	NA	R_dup3130	FALSE
0.175868	-0.96976	4.9835	-0.194594	0.845711	NA	E_dup259	FALSE
4.79446	-0.188197	1.53774	-0.122385	0.902594	0.963148	R_dup3134	FALSE
0.260008	-1.25562	4.96661	-0.252813	0.800413	NA	R_dup3136	FALSE
4.43993	2.79496	1.95892	1.42678	0.153642	0.269446	R_dup3146	FALSE
54.2548	-9.03173	1.53542	-5.88225	4.04719e-09	1.24277e-08	R_dup3149	TRUE
82.5752	-8.1948	1.47759	-5.54604	2.92213e-08	8.41552e-08	R_dup3151	TRUE
0.739808	1.46925	3.80938	0.385691	0.699725	NA	R_dup3165	FALSE
0.700218	-0.647217	3.89019	-0.166371	0.867865	NA	R_dup3166	FALSE
0.611743	-2.56561	4.86127	-0.527765	0.597662	NA	R_dup3170	FALSE
0.435876	-2.06894	4.89227	-0.422898	0.672369	NA	R_dup3171	FALSE
104.169	-6.51927	0.805305	-8.0954	5.7076e-16	2.47745e-15	R_dup3172	TRUE
0.440211	0.446961	4.97893	0.0897705	0.92847	NA	R_dup24	FALSE
1.03507	0.453313	3.42441	0.132377	0.894686	NA	R_dup3180	FALSE
0.351736	-1.79425	4.91445	-0.365098	0.715038	NA	E_dup271	FALSE
0.175868	-0.96976	4.9835	-0.194594	0.845711	NA	R_dup3189	FALSE
3.58997	-0.0470819	1.88953	-0.0249172	0.980121	0.994467	R_dup3191	FALSE
2.39638	3.43523	2.56926	1.33705	0.181206	0.310226	R_dup3194	FALSE
0.175868	-0.96976	4.9835	-0.194594	0.845711	NA	R_dup229	FALSE
0.780024	-2.89846	4.84563	-0.59816	0.549733	NA	R_dup3197	FALSE
0.175868	-0.96976	4.9835	-0.194594	0.845711	NA	R_dup3198	FALSE
0.175868	-0.96976	4.9835	-0.194594	0.845711	NA	R_dup3202	FALSE
3.1444	0.648097	1.83843	0.352528	0.724442	0.876906	R_dup3204	FALSE
52.9909	-3.8594	0.673455	-5.73074	9.99917e-09	2.97752e-08	R_dup3205	FALSE
0.880421	0.562756	4.40002	0.127898	0.898229	NA	R_dup3206	FALSE
28.4436	-3.99825	0.883857	-4.52364	6.07855e-06	1.51055e-05	R_dup3212	FALSE
0.435876	-2.06894	4.89227	-0.422898	0.672369	NA	R_dup3217	FALSE
0.299598	1.90409	4.98674	0.38183	0.702587	NA	R_dup3222	FALSE
0.260008	-1.25562	4.96661	-0.252813	0.800413	NA	R_dup3227	FALSE
6.63528	-2.84252	1.72244	-1.65029	0.0988846	0.181886	R_dup3233	FALSE
0.611743	-2.56561	4.86127	-0.527765	0.597662	NA	R_dup231	FALSE
0.175868	-0.96976	4.9835	-0.194594	0.845711	NA	R_dup3235	FALSE
1.26849	2.42411	3.19405	0.758946	0.447885	NA	R_dup3237	FALSE
0.528686	2.7571	4.89864	0.56283	0.57355	NA	R_dup3239	FALSE
0.528686	2.7571	4.89864	0.56283	0.57355	NA	R_dup3244	FALSE
5.91693	-0.381726	1.45406	-0.262525	0.792916	0.908856	R_dup3247	FALSE
0.435876	-2.06894	4.89227	-0.422898	0.672369	NA	R_dup3250	FALSE
0.264343	1.81287	4.99293	0.363088	0.716539	NA	R_dup3251	FALSE
4.33953	1.87609	1.73083	1.08392	0.278398	0.446048	R_dup3254	FALSE
0.264343	1.81287	4.99293	0.363088	0.716539	NA	R_dup3255	FALSE
17.3283	-1.19371	0.871351	-1.36996	0.1707	0.295386	T_dup1823	FALSE
8.3044	-6.32866	1.99191	-3.17718	0.00148712	0.00322947	T_dup1826	FALSE
0.964561	0.304061	3.47799	0.0874244	0.930334	NA	T_dup1834	FALSE
0.563941	2.8411	4.89227	0.580733	0.561421	NA	E_dup283	FALSE
0.435876	-2.06894	4.89227	-0.422898	0.672369	NA	R_dup3283	FALSE
1.95616	4.6366	3.15474	1.46973	0.141635	0.25067	R_dup3289	FALSE
98.0447	-8.44354	1.46874	-5.74885	8.98526e-09	2.68057e-08	T_dup1856	TRUE
98.0447	-8.44354	1.46874	-5.74885	8.98526e-09	2.68057e-08	R_dup3292	TRUE
0.260008	-1.25562	4.96661	-0.252813	0.800413	NA	R_dup3295	FALSE
1.08721	-1.44906	3.35113	-0.432408	0.665445	NA	R_dup3312	FALSE
1.30375	2.46331	3.11212	0.791521	0.42864	NA	R_dup3318	FALSE
191.582	-7.82656	0.877811	-8.916	4.83442e-19	2.35184e-18	CTCF_dup403	TRUE
191.758	-7.8279	0.877726	-8.91839	4.73136e-19	2.30403e-18	R_dup3319	TRUE
0.264343	1.81287	4.99293	0.363088	0.716539	NA	R_dup3321	FALSE
0.264343	1.81287	4.99293	0.363088	0.716539	NA	T_dup1859	FALSE
0.784359	-0.887505	4.68131	-0.189585	0.849635	NA	T_dup1864	FALSE
0.175868	-0.96976	4.9835	-0.194594	0.845711	NA	T_dup1867	FALSE
0.175868	-0.96976	4.9835	-0.194594	0.845711	NA	CTCF_dup408	FALSE
0.299598	1.90409	4.98674	0.38183	0.702587	NA	R_dup3328	FALSE
0.260008	-1.25562	4.96661	-0.252813	0.800413	NA	R_dup3329	FALSE
1.16314	3.88243	3.92248	0.98979	0.322277	NA	R_dup3336	FALSE
0.435876	-2.06894	4.89227	-0.422898	0.672369	NA	T_dup1873	FALSE
1.13609	-1.64709	3.26084	-0.505111	0.613481	NA	R_dup3337	FALSE
63.2327	-6.8114	1.12694	-6.04414	1.50211e-09	4.76426e-09	R_dup3338	TRUE
7.52198	-0.0584481	1.21987	-0.0479134	0.961785	0.991861	R_dup3345	FALSE
14.6449	7.53835	1.81136	4.16171	3.1588e-05	7.5915e-05	R_dup3347	FALSE
0.863538	3.45363	4.35561	0.792914	0.427828	NA	R_dup25	FALSE
2.48269	0.396066	2.50086	0.158372	0.874164	0.953536	T_dup1876	FALSE
0.700218	-0.647217	3.89019	-0.166371	0.867865	NA	T_dup1877	FALSE
0.175868	-0.96976	4.9835	-0.194594	0.845711	NA	R_dup3355	FALSE
2.96374	-3.2712	2.44291	-1.33906	0.180551	0.309434	R_dup3356	FALSE
1.13176	-3.44408	3.88651	-0.886163	0.375529	NA	R_dup3357	FALSE
1.35155	-0.500317	2.61749	-0.191144	0.848413	NA	R_dup3358	FALSE
5.26684	-3.05446	1.7465	-1.74891	0.0803072	0.150121	R_dup3359	FALSE
10.5571	-5.20026	1.80252	-2.88499	0.00391425	0.0082657	R_dup3360	FALSE
0.440211	0.446961	4.97893	0.0897705	0.92847	NA	R_dup234	FALSE
1.86769	3.04375	2.76616	1.10035	0.271179	0.436076	R_dup3364	FALSE
0.739808	1.46925	3.80938	0.385691	0.699725	NA	R_dup3366	FALSE
2.27111	-4.4566	2.97026	-1.50041	0.133509	0.238742	R_dup3367	FALSE
1.94641	-0.237267	2.69597	-0.0880081	0.92987	0.979588	R_dup235	FALSE
0.264343	1.81287	4.99293	0.363088	0.716539	NA	R_dup3376	FALSE
0.175868	-0.96976	4.9835	-0.194594	0.845711	NA	R_dup3378	FALSE
0.299598	1.90409	4.98674	0.38183	0.702587	NA	R_dup3379	FALSE
1.00415	2.02512	3.42575	0.591148	0.554421	NA	TSS_dup111	FALSE
0.299598	1.90409	4.98674	0.38183	0.702587	NA	T_dup1896	FALSE
0.787611	-2.93323	4.48064	-0.654645	0.512696	NA	T_dup1897	FALSE
0.435876	-2.06894	4.89227	-0.422898	0.672369	NA	T_dup1909	FALSE
2.79546	-3.18575	2.45227	-1.29911	0.193907	0.328447	T_dup35	FALSE
0.968896	1.97288	4.31164	0.457571	0.647261	NA	T_dup1912	FALSE
0.995481	-1.24049	3.48018	-0.356443	0.721509	NA	T_dup1913	FALSE
1.22457	-0.359308	3.19723	-0.112381	0.910521	NA	T_dup1914	FALSE
65.4496	-9.30336	1.5161	-6.13635	8.44372e-10	2.72289e-09	R_dup3403	TRUE
0.264343	1.81287	4.99293	0.363088	0.716539	NA	R_dup3404	FALSE
0.528686	2.7571	4.89864	0.56283	0.57355	NA	R_dup3406	FALSE
1.5763	-0.964575	2.8493	-0.338531	0.734963	0.881435	R_dup3407	FALSE
0.859203	1.27742	4.53652	0.281585	0.778261	NA	R_dup3408	FALSE
4.26253	-0.197663	1.58018	-0.125088	0.900454	0.962378	R_dup3409	FALSE
0.175868	-0.96976	4.9835	-0.194594	0.845711	NA	CTCF_dup442	FALSE
1.99963	0.382272	2.18154	0.175231	0.860898	0.944989	T_dup1920	FALSE
0.871751	-3.07048	4.27758	-0.717807	0.472877	NA	T_dup1921	FALSE
0.435876	-2.06894	4.89227	-0.422898	0.672369	NA	T_dup1923	FALSE
5.68892	0.0279151	1.46486	0.0190565	0.984796	0.995032	E_dup322	FALSE
0.175868	-0.96976	4.9835	-0.194594	0.845711	NA	E_dup323	FALSE
0.735473	-0.569475	3.8423	-0.148212	0.882176	NA	T_dup1941	FALSE
17.8019	-7.42498	1.70501	-4.35481	1.33179e-05	3.25753e-05	E_dup330	FALSE
0.175868	-0.96976	4.9835	-0.194594	0.845711	NA	T_dup1942	FALSE
0.264343	1.81287	4.99293	0.363088	0.716539	NA	T_dup1952	FALSE
0.299598	1.90409	4.98674	0.38183	0.702587	NA	TSS_dup118	FALSE
5.20871	-0.500803	1.62536	-0.308118	0.757992	0.892594	WE_dup300	FALSE
0.264343	1.81287	4.99293	0.363088	0.716539	NA	R_dup3439	FALSE
0.264343	1.81287	4.99293	0.363088	0.716539	NA	R_dup3442	FALSE
0.175868	-0.96976	4.9835	-0.194594	0.845711	NA	R_dup3450	FALSE
84.9456	-8.23612	1.47593	-5.58028	2.40132e-08	6.96971e-08	R_dup3451	TRUE
1.17568	-0.127438	2.7348	-0.0465985	0.962833	NA	R_dup3458	FALSE
0.175868	-0.96976	4.9835	-0.194594	0.845711	NA	CTCF_dup452	FALSE
0.435876	-2.06894	4.89227	-0.422898	0.672369	NA	T_dup1969	FALSE
1.3548	-1.86841	3.90112	-0.478943	0.631979	NA	T_dup36	FALSE
4.6854	-1.55776	1.99463	-0.780978	0.434815	0.635226	T_dup1970	FALSE
2.03922	1.20658	2.21552	0.544607	0.586024	0.78401	R_dup3472	FALSE
0.264343	1.81287	4.99293	0.363088	0.716539	NA	R_dup3481	FALSE
112.52	-5.44445	0.587301	-9.27029	1.85647e-20	9.57223e-20	R_dup3484	TRUE
2.73944	0.689891	1.90579	0.361998	0.717354	0.872442	R_dup3487	FALSE
0.260008	-1.25562	4.96661	-0.252813	0.800413	NA	T_dup1977	FALSE
1.57522	-3.93284	3.43061	-1.1464	0.251631	0.408732	T_dup1982	FALSE
1.83957	-2.51346	2.81014	-0.894426	0.371094	0.562239	R_dup3500	FALSE
0.563941	2.8411	4.89227	0.580733	0.561421	NA	R_dup3501	FALSE
0.440211	0.446961	4.97893	0.0897705	0.92847	NA	R_dup3503	FALSE
0.260008	-1.25562	4.96661	-0.252813	0.800413	NA	R_dup3508	FALSE
0.739808	1.46925	3.80938	0.385691	0.699725	NA	R_dup3510	FALSE
2.60704	-1.0166	2.02795	-0.501297	0.616162	0.805773	R_dup3512	FALSE
2.31611	-0.160965	2.10013	-0.0766451	0.938906	0.984014	T_dup1998	FALSE
0.559606	0.252316	4.95579	0.0509133	0.959395	NA	T_dup7	FALSE
300.915	-5.26235	0.367732	-14.3103	1.88707e-46	1.89139e-45	T_dup2000	TRUE
0.563941	2.8411	4.89227	0.580733	0.561421	NA	T_dup2001	FALSE
44.3283	-8.74515	1.56904	-5.57358	2.49558e-08	7.22593e-08	T_dup2002	TRUE
0.175868	-0.96976	4.9835	-0.194594	0.845711	NA	T_dup2017	FALSE
0.175868	-0.96976	4.9835	-0.194594	0.845711	NA	R_dup3547	FALSE
0.735473	-0.569475	3.8423	-0.148212	0.882176	NA	T_dup2037	FALSE
19.2241	-7.5389	1.69307	-4.4528	8.47562e-06	2.09651e-05	T_dup2040	FALSE
1.26416	0.946225	2.69248	0.351433	0.725264	NA	R_dup3556	FALSE
1.60335	2.79876	2.91986	0.958524	0.337799	0.522466	T_dup2042	FALSE
0.950931	0.721987	4.30387	0.167753	0.866778	NA	T_dup2049	FALSE
0.524351	0.16108	4.96202	0.0324626	0.974103	NA	R_dup3568	FALSE
327.868	-7.59654	0.623135	-12.1908	3.4784e-34	2.70473e-33	R_dup3572	TRUE
0.599195	2.92128	4.88652	0.597825	0.549957	NA	R_dup3574	FALSE
2.72689	2.41189	2.10457	1.14603	0.251783	0.408841	R_dup3575	FALSE
5.5512	6.1432	3.15945	1.94439	0.051849	0.099786	R_dup238	FALSE
0.704553	1.3912	4.80266	0.289673	0.772067	NA	R_dup3578	FALSE
0.264343	1.81287	4.99293	0.363088	0.716539	NA	R_dup3584	FALSE
0.435876	-2.06894	4.89227	-0.422898	0.672369	NA	R_dup3586	FALSE
0.175868	-0.96976	4.9835	-0.194594	0.845711	NA	R_dup3588	FALSE
302.01	-8.48473	0.861357	-9.85043	6.82547e-23	3.82623e-22	CTCF_dup478	TRUE
2.73836	-0.463174	2.01784	-0.22954	0.818449	0.921257	R_dup3591	FALSE
0.299598	1.90409	4.98674	0.38183	0.702587	NA	R_dup3592	FALSE
0.964561	0.304061	3.47799	0.0874244	0.930334	NA	R_dup239	FALSE
1.22782	-1.81093	3.22816	-0.560978	0.574813	NA	R_dup3594	FALSE
0.435876	-2.06894	4.89227	-0.422898	0.672369	NA	R_dup3595	FALSE
1.78309	-2.36006	2.81553	-0.838232	0.401901	0.597846	R_dup3596	FALSE
0.175868	-0.96976	4.9835	-0.194594	0.845711	NA	R_dup3597	FALSE
1.72274	2.63767	2.98527	0.883563	0.376932	0.568536	R_dup3599	FALSE
2.56357	0.969364	1.98063	0.489421	0.624544	0.812227	R_dup3601	FALSE
3.34793	0.520327	1.8113	0.287267	0.773908	0.900182	R_dup240	FALSE
0.175868	-0.96976	4.9835	-0.194594	0.845711	NA	R_dup3603	FALSE
5.56627	0.339785	1.4031	0.242167	0.808651	0.915572	T_dup2069	FALSE
0.527603	-2.37019	4.87224	-0.486469	0.626635	NA	TSS_dup126	FALSE
5.89422	-1.0191	1.42793	-0.713687	0.475421	0.678309	T_dup2071	FALSE
0.260008	-1.25562	4.96661	-0.252813	0.800413	NA	T_dup2073	FALSE
6.96779	0.590316	1.26757	0.465707	0.641425	0.824616	T_dup2075	FALSE
3.60577	-1.61505	2.15156	-0.750638	0.452871	0.654856	T_dup2080	FALSE
127.053	-4.67989	0.509806	-9.17973	4.32157e-20	2.19771e-19	T_dup38	TRUE
0.260008	-1.25562	4.96661	-0.252813	0.800413	NA	T_dup2090	FALSE
0.520016	-2.30647	4.87615	-0.47301	0.636206	NA	CTCF_dup490	FALSE
1.25982	-0.27837	2.71106	-0.102679	0.918218	NA	R_dup3622	FALSE
0.527603	-2.37019	4.87224	-0.486469	0.626635	NA	R_dup3625	FALSE
3.36807	-0.564404	1.84881	-0.30528	0.760153	0.894701	R_dup241	FALSE
1.14043	-0.198478	3.23885	-0.0612802	0.951136	NA	R_dup3639	FALSE
0.611743	-2.56561	4.86127	-0.527765	0.597662	NA	R_dup3642	FALSE
0.876086	-1.14871	3.57665	-0.321171	0.748081	NA	R_dup3643	FALSE
3.45221	-0.614774	1.81752	-0.338249	0.735176	0.881443	R_dup3644	FALSE
0.524351	0.16108	4.96202	0.0324626	0.974103	NA	R_dup3645	FALSE
0.651333	-0.286307	4.90351	-0.0583881	0.953439	NA	R_dup3647	FALSE
0.435876	-2.06894	4.89227	-0.422898	0.672369	NA	R_dup3648	FALSE
0.440211	0.446961	4.97893	0.0897705	0.92847	NA	R_dup3649	FALSE
0.351736	-1.79425	4.91445	-0.365098	0.715038	NA	R_dup3650	FALSE
2.34812	0.581959	2.14512	0.271294	0.786165	0.904723	T_dup2103	FALSE
40.5603	-6.16516	1.18965	-5.18234	2.19124e-07	5.91486e-07	R_dup3651	TRUE
0.735473	-0.569475	3.8423	-0.148212	0.882176	NA	R_dup3654	FALSE
0.175868	-0.96976	4.9835	-0.194594	0.845711	NA	R_dup3655	FALSE
1.61156	-0.895618	2.43404	-0.367955	0.712907	0.870548	R_dup3657	FALSE
0.611743	-2.56561	4.86127	-0.527765	0.597662	NA	R_dup3659	FALSE
0.264343	1.81287	4.99293	0.363088	0.716539	NA	R_dup3660	FALSE
0.435876	-2.06894	4.89227	-0.422898	0.672369	NA	R_dup3663	FALSE
1.08829	1.80516	3.37669	0.534596	0.592929	NA	R_dup3665	FALSE
168.183	-6.88859	0.70686	-9.74534	1.93131e-22	1.07145e-21	R_dup242	TRUE
1.85902	0.763785	2.38323	0.320483	0.748602	0.888044	R_dup3668	FALSE
2.13158	-1.46457	2.24571	-0.652164	0.514295	0.715148	R_dup3669	FALSE
4.10634	-5.3115	2.42504	-2.19028	0.028504	0.0569254	R_dup3670	FALSE
1.00415	2.02512	3.42575	0.591148	0.554421	NA	R_dup3672	FALSE
0.175868	-0.96976	4.9835	-0.194594	0.845711	NA	R_dup3673	FALSE
0.175868	-0.96976	4.9835	-0.194594	0.845711	NA	R_dup3675	FALSE
1.31196	-1.91793	3.09969	-0.618748	0.536083	NA	R_dup3676	FALSE
0.524351	0.16108	4.96202	0.0324626	0.974103	NA	R_dup3677	FALSE
176.359	5.92198	0.505713	11.7102	1.13054e-31	8.32111e-31	R_dup243	TRUE
0.175868	-0.96976	4.9835	-0.194594	0.845711	NA	R_dup3680	FALSE
355.773	-7.12791	0.52218	-13.6503	2.01054e-42	1.8821e-41	R_dup3681	TRUE
0.175868	-0.96976	4.9835	-0.194594	0.845711	NA	T_dup2121	FALSE
0.700218	-0.647217	3.89019	-0.166371	0.867865	NA	R_dup3687	FALSE
314.625	-5.03609	0.328255	-15.342	4.00485e-53	4.37809e-52	R_dup244	TRUE
0.563941	2.8411	4.89227	0.580733	0.561421	NA	T_dup2131	FALSE
0.871751	-3.07048	4.27758	-0.717807	0.472877	NA	R_dup3699	FALSE
1.25982	-0.27837	2.71106	-0.102679	0.918218	NA	R_dup3708	FALSE
0.299598	1.90409	4.98674	0.38183	0.702587	NA	T_dup2159	FALSE
3.52272	-0.560004	1.73178	-0.323369	0.746416	0.887416	R_dup3743	FALSE
0.299598	1.90409	4.98674	0.38183	0.702587	NA	R_dup3745	FALSE
0.260008	-1.25562	4.96661	-0.252813	0.800413	NA	R_dup3770	FALSE
0.299598	1.90409	4.98674	0.38183	0.702587	NA	R_dup3795	FALSE
6.55331	-5.9861	2.11005	-2.83695	0.00455472	0.00958879	R_dup3799	FALSE
0.871751	-3.07048	4.27758	-0.717807	0.472877	NA	T_dup2228	FALSE
872.043	8.84739	0.499553	17.7106	3.47208e-70	4.79625e-69	R_dup3810	TRUE
0.828283	3.39815	4.41238	0.77014	0.441217	NA	R_dup3818	FALSE
0.260008	-1.25562	4.96661	-0.252813	0.800413	NA	T_dup2241	FALSE
75.1382	-9.50258	1.50666	-6.30703	2.8444e-10	9.48986e-10	R_dup3822	TRUE
75.5741	-9.51091	1.50634	-6.31393	2.72037e-10	9.08233e-10	T_dup2245	TRUE
1.08829	1.80516	3.37669	0.534596	0.592929	NA	R_dup3830	FALSE
1.39222	4.14636	3.58946	1.15515	0.248029	NA	T_dup2255	FALSE
10.5327	1.09022	1.13421	0.961219	0.336442	0.522466	T_dup2268	FALSE
0.520016	-2.30647	4.87615	-0.47301	0.636206	NA	R_dup3851	FALSE
0.435876	-2.06894	4.89227	-0.422898	0.672369	NA	R_dup3864	FALSE
0.739808	1.46925	3.80938	0.385691	0.699725	NA	R_dup3881	FALSE
0.260008	-1.25562	4.96661	-0.252813	0.800413	NA	R_dup3885	FALSE
0.175868	-0.96976	4.9835	-0.194594	0.845711	NA	R_dup3890	FALSE
0.351736	-1.79425	4.91445	-0.365098	0.715038	NA	T_dup2321	FALSE
0.260008	-1.25562	4.96661	-0.252813	0.800413	NA	T_dup2331	FALSE
1.1268	0.144474	4.06481	0.0355427	0.971647	NA	R_dup3927	FALSE
0.175868	-0.96976	4.9835	-0.194594	0.845711	NA	R_dup3928	FALSE
2.13095	0.968576	2.58825	0.37422	0.708241	0.870446	R_dup3934	FALSE
0.264343	1.81287	4.99293	0.363088	0.716539	NA	R_dup3939	FALSE
1.12355	1.85824	3.35452	0.553949	0.579613	NA	T_dup2352	FALSE
0.703471	-2.78039	4.85078	-0.573184	0.56652	NA	R_dup3940	FALSE
0.175868	-0.96976	4.9835	-0.194594	0.845711	NA	T_dup2362	FALSE
0.524351	0.16108	4.96202	0.0324626	0.974103	NA	R_dup3952	FALSE
0.175868	-0.96976	4.9835	-0.194594	0.845711	NA	T_dup2365	FALSE
0.299598	1.90409	4.98674	0.38183	0.702587	NA	T_dup2392	FALSE
0.175868	-0.96976	4.9835	-0.194594	0.845711	NA	R_dup3984	FALSE
0.299598	1.90409	4.98674	0.38183	0.702587	NA	R_dup3993	FALSE
0.955891	-3.19636	4.22365	-0.756777	0.449184	NA	R_dup3994	FALSE
0.175868	-0.96976	4.9835	-0.194594	0.845711	NA	R_dup3995	FALSE
0.264343	1.81287	4.99293	0.363088	0.716539	NA	R_dup4001	FALSE
0.175868	-0.96976	4.9835	-0.194594	0.845711	NA	WE_dup342	FALSE
0.435876	-2.06894	4.89227	-0.422898	0.672369	NA	R_dup4015	FALSE
0.175868	-0.96976	4.9835	-0.194594	0.845711	NA	R_dup4020	FALSE
15.8606	7.65558	4.7886	1.59871	0.109885	0.199381	R_dup4030	FALSE
0.260008	-1.25562	4.96661	-0.252813	0.800413	NA	R_dup4031	FALSE
0.264343	1.81287	4.99293	0.363088	0.716539	NA	R_dup4032	FALSE
0.175868	-0.96976	4.9835	-0.194594	0.845711	NA	R_dup4042	FALSE
0.524351	0.16108	4.96202	0.0324626	0.974103	NA	R_dup4045	FALSE
0.175868	-0.96976	4.9835	-0.194594	0.845711	NA	R_dup4047	FALSE
0.175868	-0.96976	4.9835	-0.194594	0.845711	NA	R_dup4050	FALSE
0.175868	-0.96976	4.9835	-0.194594	0.845711	NA	T_dup2456	FALSE
0.264343	1.81287	4.99293	0.363088	0.716539	NA	T_dup2464	FALSE
73.3568	-9.46692	1.51294	-6.25731	3.91664e-10	1.29596e-09	TSS_dup131	TRUE
675.824	10.0678	0.846182	11.8979	1.21375e-32	9.17165e-32	R_dup4068	TRUE
1.08721	-1.44906	3.35113	-0.432408	0.665445	NA	R_dup26	FALSE
0.299598	1.90409	4.98674	0.38183	0.702587	NA	R_dup4080	FALSE
0.175868	-0.96976	4.9835	-0.194594	0.845711	NA	CTCF_dup532	FALSE
0.299598	1.90409	4.98674	0.38183	0.702587	NA	R_dup4081	FALSE
0.611743	-2.56561	4.86127	-0.527765	0.597662	NA	R_dup4082	FALSE
3.35118	0.0236166	1.74026	0.0135708	0.989172	0.996986	R_dup4083	FALSE
164.867	-9.19347	1.45212	-6.33107	2.43462e-10	8.1736e-10	R_dup4084	TRUE
0.175868	-0.96976	4.9835	-0.194594	0.845711	NA	R_dup4088	FALSE
6.62513	1.49499	1.37269	1.0891	0.27611	0.442529	T_dup2490	FALSE
3.77451	0.624911	1.68174	0.371586	0.710201	0.870548	R_dup4103	FALSE
0.351736	-1.79425	4.91445	-0.365098	0.715038	NA	R_dup4109	FALSE
0.695884	-2.7401	4.7268	-0.579695	0.56212	NA	R_dup4113	FALSE
0.175868	-0.96976	4.9835	-0.194594	0.845711	NA	R_dup4127	FALSE
5.81224	0.102145	1.43856	0.0710049	0.943394	0.985931	R_dup4129	FALSE
10.64	5.57303	1.77248	3.1442	0.00166542	0.00360853	R_dup4130	FALSE
0.175868	-0.96976	4.9835	-0.194594	0.845711	NA	R_dup4131	FALSE
0.175868	-0.96976	4.9835	-0.194594	0.845711	NA	R_dup4137	FALSE
0.435876	-2.06894	4.89227	-0.422898	0.672369	NA	R_dup4143	FALSE
0.351736	-1.79425	4.91445	-0.365098	0.715038	NA	T_dup2529	FALSE
0.175868	-0.96976	4.9835	-0.194594	0.845711	NA	R_dup4146	FALSE
0.264343	1.81287	4.99293	0.363088	0.716539	NA	R_dup4151	FALSE
0.260008	-1.25562	4.96661	-0.252813	0.800413	NA	R_dup4153	FALSE
66.6742	-6.88622	1.12161	-6.13956	8.27499e-10	2.67026e-09	R_dup4156	TRUE
0.793028	3.33938	4.86112	0.686958	0.492109	NA	R_dup4160	FALSE
1.39935	-3.7608	3.57291	-1.05259	0.292529	NA	R_dup4161	FALSE
0.616078	-0.37755	4.90981	-0.0768971	0.938705	NA	R_dup4164	FALSE
0.175868	-0.96976	4.9835	-0.194594	0.845711	NA	R_dup4167	FALSE
0.175868	-0.96976	4.9835	-0.194594	0.845711	NA	R_dup4169	FALSE
0.876086	-1.14871	3.57665	-0.321171	0.748081	NA	R_dup4172	FALSE
5.41396	-5.70918	2.22231	-2.56904	0.0101982	0.021074	R_dup4174	FALSE
0.175868	-0.96976	4.9835	-0.194594	0.845711	NA	R_dup4179	FALSE
0.299598	1.90409	4.98674	0.38183	0.702587	NA	R_dup251	FALSE
0.520016	-2.30647	4.87615	-0.47301	0.636206	NA	T_dup2560	FALSE
0.260008	-1.25562	4.96661	-0.252813	0.800413	NA	T_dup2568	FALSE
89.9085	-8.31785	1.47303	-5.64675	1.63512e-08	4.80958e-08	R_dup4189	TRUE
2.01652	-0.612228	2.62748	-0.233009	0.815754	0.920308	R_dup4190	FALSE
22.6437	-6.30591	1.61352	-3.90817	9.29983e-05	0.000217116	R_dup4191	FALSE
1.5763	-0.964575	2.8493	-0.338531	0.734963	0.881435	R_dup4192	FALSE
0.879339	-3.09929	4.83778	-0.640643	0.521754	NA	R_dup4194	FALSE
3.19369	0.876377	2.00539	0.43701	0.662104	0.842521	R_dup4195	FALSE
0.528686	2.7571	4.89864	0.56283	0.57355	NA	T_dup2576	FALSE
0.351736	-1.79425	4.91445	-0.365098	0.715038	NA	R_dup4198	FALSE
4.18831	-2.06325	2.05322	-1.00489	0.314951	0.494909	R_dup4201	FALSE
1.12355	1.85824	3.35452	0.553949	0.579613	NA	R_dup4202	FALSE
3.5768	3.08914	2.29531	1.34585	0.178351	0.306098	T_dup2582	FALSE
2.48331	-1.76623	2.12038	-0.832978	0.404857	0.600374	R_dup4205	FALSE
0.299598	1.90409	4.98674	0.38183	0.702587	NA	R_dup4206	FALSE
8.37577	-0.493453	1.27434	-0.387223	0.698591	0.866197	R_dup4207	FALSE
1.77921	1.93863	2.73996	0.707539	0.479232	0.682735	R_dup4212	FALSE
1.53175	0.199812	2.95494	0.0676195	0.946089	0.986609	R_dup4213	FALSE
4.09207	1.10608	1.62786	0.679471	0.49684	0.699551	R_dup4214	FALSE
1.73962	0.870668	2.33155	0.373428	0.70883	0.870446	R_dup254	FALSE
2.26785	-2.84307	2.62704	-1.08223	0.279148	0.446804	R_dup4218	FALSE
0.175868	-0.96976	4.9835	-0.194594	0.845711	NA	R_dup4220	FALSE
0.863538	3.45363	4.35561	0.792914	0.427828	NA	R_dup4223	FALSE
0.260008	-1.25562	4.96661	-0.252813	0.800413	NA	T_dup2599	FALSE
0.260008	-1.25562	4.96661	-0.252813	0.800413	NA	R_dup255	FALSE
0.527603	-2.37019	4.87224	-0.486469	0.626635	NA	R_dup4226	FALSE
2.87897	-0.652815	1.9261	-0.338931	0.734662	0.881435	R_dup4228	FALSE
3.8712	-0.35797	1.64977	-0.216982	0.828223	0.926848	R_dup4229	FALSE
3.66766	-0.283991	1.71186	-0.165896	0.868239	0.950665	R_dup4231	FALSE
104.759	-8.53907	1.46565	-5.82612	5.67315e-09	1.72666e-08	R_dup27	TRUE
1.09263	3.79885	3.99297	0.951384	0.34141	NA	R_dup4233	FALSE
2.26352	-4.4445	3.00807	-1.47752	0.139535	0.248045	CTCF_dup551	FALSE
0.175868	-0.96976	4.9835	-0.194594	0.845711	NA	T_dup2609	FALSE
0.264343	1.81287	4.99293	0.363088	0.716539	NA	R_dup4235	FALSE
0.475466	0.538194	4.97273	0.108229	0.913814	NA	R_dup4236	FALSE
9.91985	1.00685	1.15694	0.87027	0.384153	0.577487	R_dup4238	FALSE
2.75199	-0.594842	1.96378	-0.302907	0.76196	0.895081	R_dup4240	FALSE
4.10788	-0.192242	1.65828	-0.115928	0.907709	0.965806	R_dup4242	FALSE
2.16683	-1.40309	2.58684	-0.542395	0.587546	0.785078	T_dup2615	FALSE
0.260008	-1.25562	4.96661	-0.252813	0.800413	NA	R_dup4243	FALSE
0.520016	-2.30647	4.87615	-0.47301	0.636206	NA	R_dup4244	FALSE
1.40044	-0.694096	2.98578	-0.232467	0.816175	NA	T_dup2617	FALSE
6.20181	1.15979	1.36655	0.8487	0.396048	0.591313	R_dup256	FALSE
2.2949	0.0478247	2.15728	0.022169	0.982313	0.994693	R_dup4247	FALSE
0.440211	0.446961	4.97893	0.0897705	0.92847	NA	R_dup4249	FALSE
0.700218	-0.647217	3.89019	-0.166371	0.867865	NA	R_dup4252	FALSE
0.527603	-2.37019	4.87224	-0.486469	0.626635	NA	R_dup4253	FALSE
111.168	-6.60127	0.81136	-8.13606	4.08346e-16	1.78642e-15	R_dup257	TRUE
11.8183	2.73175	1.25008	2.18526	0.0288695	0.0575837	T_dup2625	FALSE
0.175868	-0.96976	4.9835	-0.194594	0.845711	NA	R_dup4256	FALSE
0.175868	-0.96976	4.9835	-0.194594	0.845711	NA	R_dup4257	FALSE
210.329	-7.95983	0.872883	-9.119	7.58179e-20	3.79957e-19	R_dup4258	TRUE
0.863538	3.45363	4.35561	0.792914	0.427828	NA	R_dup4261	FALSE
0.264343	1.81287	4.99293	0.363088	0.716539	NA	R_dup4266	FALSE
0.264343	1.81287	4.99293	0.363088	0.716539	NA	T_dup2635	FALSE
1.08396	0.160584	3.39776	0.0472618	0.962305	NA	R_dup4274	FALSE
0.440211	0.446961	4.97893	0.0897705	0.92847	NA	R_dup4275	FALSE
0.264343	1.81287	4.99293	0.363088	0.716539	NA	R_dup4277	FALSE
0.611743	-2.56561	4.86127	-0.527765	0.597662	NA	R_dup4284	FALSE
3.31873	-5.00344	2.5988	-1.92529	0.0541937	0.103967	R_dup4285	FALSE
4.73907	0.558726	1.49688	0.373259	0.708955	0.870446	R_dup4286	FALSE
0.524351	0.16108	4.96202	0.0324626	0.974103	NA	R_dup4287	FALSE
0.260008	-1.25562	4.96661	-0.252813	0.800413	NA	R_dup4288	FALSE
0.264343	1.81287	4.99293	0.363088	0.716539	NA	R_dup4292	FALSE
0.793028	3.33938	4.86112	0.686958	0.492109	NA	R_dup4303	FALSE
4.1202	0.393346	2.34156	0.167985	0.866595	0.949728	T_dup2663	FALSE
0.775063	1.55383	4.66493	0.333088	0.739068	NA	R_dup4304	FALSE
0.700218	-0.647217	3.89019	-0.166371	0.867865	NA	R_dup261	FALSE
0.967814	-1.36724	4.31616	-0.316773	0.751416	NA	R_dup4306	FALSE
0.175868	-0.96976	4.9835	-0.194594	0.845711	NA	R_dup4308	FALSE
0.651333	-0.286307	4.90351	-0.0583881	0.953439	NA	R_dup4309	FALSE
0.260008	-1.25562	4.96661	-0.252813	0.800413	NA	R_dup4312	FALSE
0.299598	1.90409	4.98674	0.38183	0.702587	NA	R_dup4313	FALSE
0.735473	-0.569475	3.8423	-0.148212	0.882176	NA	R_dup4316	FALSE
0.791946	-0.95558	4.60932	-0.207315	0.835764	NA	R_dup4317	FALSE
8.43766	0.0166995	1.15401	0.0144708	0.988454	0.996986	R_dup262	FALSE
0.260008	-1.25562	4.96661	-0.252813	0.800413	NA	R_dup4321	FALSE
0.520016	-2.30647	4.87615	-0.47301	0.636206	NA	R_dup4322	FALSE
0.435876	-2.06894	4.89227	-0.422898	0.672369	NA	R_dup4323	FALSE
1.40369	-2.05362	3.11466	-0.659341	0.509677	NA	R_dup4324	FALSE
3.57115	-5.10346	2.56196	-1.99202	0.046369	0.0901754	R_dup4326	FALSE
1.68315	1.21245	2.93483	0.413126	0.679514	0.853109	R_dup4327	FALSE
0.435876	-2.06894	4.89227	-0.422898	0.672369	NA	R_dup4329	FALSE
0.175868	-0.96976	4.9835	-0.194594	0.845711	NA	R_dup4337	FALSE
74.2288	-8.03865	1.49165	-5.38912	7.08041e-08	1.98688e-07	R_dup4339	TRUE
0.351736	-1.79425	4.91445	-0.365098	0.715038	NA	R_dup4342	FALSE
738.889	9.45488	0.66153	14.2925	2.43868e-46	2.4291e-45	R_dup4345	TRUE
0.264343	1.81287	4.99293	0.363088	0.716539	NA	E_dup380	FALSE
0.528686	2.7571	4.89864	0.56283	0.57355	NA	WE_dup360	FALSE
1.60722	-2.17188	2.91713	-0.744525	0.456559	0.659003	T_dup2700	FALSE
2.01218	-1.46133	2.60684	-0.560574	0.575088	0.776323	T_dup2706	FALSE
2.57179	-1.05841	2.02756	-0.522009	0.601664	0.796259	T_dup2707	FALSE
0.175868	-0.96976	4.9835	-0.194594	0.845711	NA	R_dup4362	FALSE
0.695884	-2.7401	4.7268	-0.579695	0.56212	NA	R_dup4365	FALSE
0.871751	-3.07048	4.27758	-0.717807	0.472877	NA	R_dup4367	FALSE
0.175868	-0.96976	4.9835	-0.194594	0.845711	NA	R_dup4370	FALSE
1.13176	-3.44408	3.88651	-0.886163	0.375529	NA	CTCF_dup574	FALSE
2.71132	-3.14145	2.48045	-1.26648	0.205341	0.345411	R_dup4388	FALSE
0.299598	1.90409	4.98674	0.38183	0.702587	NA	WE_dup368	FALSE
0.475466	0.538194	4.97273	0.108229	0.913814	NA	T_dup2726	FALSE
0.175868	-0.96976	4.9835	-0.194594	0.845711	NA	T_dup2733	FALSE
0.175868	-0.96976	4.9835	-0.194594	0.845711	NA	R_dup4398	FALSE
0.527603	-2.37019	4.87224	-0.486469	0.626635	NA	R_dup4400	FALSE
0.527603	-2.37019	4.87224	-0.486469	0.626635	NA	T_dup2736	FALSE
6.8484	0.61554	1.29565	0.475083	0.634728	0.820822	R_dup4403	FALSE
0.264343	1.81287	4.99293	0.363088	0.716539	NA	T_dup2741	FALSE
1.39935	-3.7608	3.57291	-1.05259	0.292529	NA	R_dup4406	FALSE
0.260008	-1.25562	4.96661	-0.252813	0.800413	NA	R_dup4408	FALSE
0.879339	-3.09929	4.83778	-0.640643	0.521754	NA	R_dup4409	FALSE
0.819613	-0.798153	4.62132	-0.172711	0.862878	NA	T_dup2748	FALSE
0.520016	-2.30647	4.87615	-0.47301	0.636206	NA	T_dup2749	FALSE
0.175868	-0.96976	4.9835	-0.194594	0.845711	NA	T_dup39	FALSE
1.44436	1.57138	2.99538	0.524601	0.599861	NA	T_dup2755	FALSE
0.260008	-1.25562	4.96661	-0.252813	0.800413	NA	R_dup4421	FALSE
1.03941	2.07706	3.40025	0.610853	0.541297	NA	R_dup4424	FALSE
1.70437	0.834329	2.39851	0.347854	0.72795	0.878464	R_dup4428	FALSE
0.175868	-0.96976	4.9835	-0.194594	0.845711	NA	R_dup4429	FALSE
3.05221	-2.2138	2.31016	-0.958285	0.337919	0.522485	R_dup4430	FALSE
3.57485	-1.12479	1.74534	-0.644455	0.519281	0.720004	R_dup4440	FALSE
1.56005	-3.9052	4.65897	-0.838211	0.401912	0.597846	R_dup4442	FALSE
0.524351	0.16108	4.96202	0.0324626	0.974103	NA	R_dup4443	FALSE
51.3795	-8.95329	1.53943	-5.81597	6.02847e-09	1.82788e-08	R_dup4446	TRUE
0.611743	-2.56561	4.86127	-0.527765	0.597662	NA	R_dup4450	FALSE
0.175868	-0.96976	4.9835	-0.194594	0.845711	NA	R_dup4457	FALSE
2.23089	-1.58734	2.3313	-0.680879	0.495948	0.698704	R_dup4458	FALSE
2.365	-0.285135	2.50882	-0.113653	0.909513	0.966658	R_dup4462	FALSE
0.435876	-2.06894	4.89227	-0.422898	0.672369	NA	R_dup4467	FALSE
1.5763	-0.964575	2.8493	-0.338531	0.734963	0.881435	R_dup4468	FALSE
1.52308	-2.08466	2.96814	-0.702346	0.482463	0.686325	R_dup263	FALSE
1.07466	2.13799	4.18897	0.510385	0.609782	NA	R_dup4471	FALSE
1.66044	-1.06384	2.82698	-0.376318	0.706681	0.870446	R_dup4473	FALSE
0.175868	-0.96976	4.9835	-0.194594	0.845711	NA	R_dup4476	FALSE
0.264343	1.81287	4.99293	0.363088	0.716539	NA	R_dup4480	FALSE
0.299598	1.90409	4.98674	0.38183	0.702587	NA	R_dup4487	FALSE
0.871751	-3.07048	4.27758	-0.717807	0.472877	NA	R_dup4488	FALSE
3.66441	0.156337	1.72019	0.0908836	0.927585	0.977889	R_dup4490	FALSE
139.951	-7.95427	1.06658	-7.45771	8.80414e-14	3.56679e-13	R_dup4491	TRUE
1.7435	-4.0707	3.27868	-1.24157	0.214397	0.358518	R_dup4492	FALSE
3.22312	-0.895442	1.80276	-0.496707	0.619396	0.808148	R_dup4493	FALSE
3.89003	3.00711	1.91915	1.56689	0.117139	0.210956	R_dup265	FALSE
0.611743	-2.56561	4.86127	-0.527765	0.597662	NA	R_dup4498	FALSE
0.828283	3.39815	4.41238	0.77014	0.441217	NA	R_dup4500	FALSE
16.736	2.00188	0.94714	2.1136	0.034549	0.0682626	R_dup4501	FALSE
0.863538	3.45363	4.35561	0.792914	0.427828	NA	R_dup4503	FALSE
1.95183	2.86885	2.75934	1.03969	0.298485	0.473293	R_dup4504	FALSE
0.823948	1.23046	3.72042	0.330731	0.740848	NA	R_dup4507	FALSE
1.12788	3.8412	3.88884	0.98775	0.323275	NA	R_dup4509	FALSE
0.175868	-0.96976	4.9835	-0.194594	0.845711	NA	R_dup4510	FALSE
5.00342	0.689721	1.46284	0.471493	0.637289	0.823029	R_dup4514	FALSE
0.475466	0.538194	4.97273	0.108229	0.913814	NA	R_dup4518	FALSE
0.527603	-2.37019	4.87224	-0.486469	0.626635	NA	R_dup4525	FALSE
42.8303	-8.6907	1.55778	-5.57889	2.42057e-08	7.01718e-08	R_dup4529	TRUE
0.871751	-3.07048	4.27758	-0.717807	0.472877	NA	R_dup4532	FALSE
0.780024	-2.89846	4.84563	-0.59816	0.549733	NA	R_dup4533	FALSE
1.03941	2.07706	3.40025	0.610853	0.541297	NA	R_dup4535	FALSE
0.175868	-0.96976	4.9835	-0.194594	0.845711	NA	R_dup4538	FALSE
1.30763	-3.65558	3.65431	-1.00035	0.317142	NA	R_dup4540	FALSE
0.260008	-1.25562	4.96661	-0.252813	0.800413	NA	R_dup4542	FALSE
0.704553	1.3912	4.80266	0.289673	0.772067	NA	R_dup4545	FALSE
0.175868	-0.96976	4.9835	-0.194594	0.845711	NA	R_dup4549	FALSE
0.260008	-1.25562	4.96661	-0.252813	0.800413	NA	R_dup4555	FALSE
0.435876	-2.06894	4.89227	-0.422898	0.672369	NA	R_dup267	FALSE
0.520016	-2.30647	4.87615	-0.47301	0.636206	NA	R_dup4560	FALSE
0.264343	1.81287	4.99293	0.363088	0.716539	NA	R_dup4567	FALSE
0.264343	1.81287	4.99293	0.363088	0.716539	NA	R_dup4569	FALSE
0.695884	-2.7401	4.7268	-0.579695	0.56212	NA	R_dup268	FALSE
1.48783	-2.1453	2.98021	-0.719849	0.471618	NA	R_dup4575	FALSE
0.175868	-0.96976	4.9835	-0.194594	0.845711	NA	R_dup4578	FALSE
12.1698	0.889951	0.979871	0.908233	0.363755	0.554255	R_dup4580	FALSE
0.703471	-2.78039	4.85078	-0.573184	0.56652	NA	R_dup4582	FALSE
0.175868	-0.96976	4.9835	-0.194594	0.845711	NA	R_dup4584	FALSE
1.16314	3.88243	3.92248	0.98979	0.322277	NA	R_dup269	FALSE
1.17135	-1.58019	3.24025	-0.487673	0.625781	NA	R_dup4587	FALSE
0.299598	1.90409	4.98674	0.38183	0.702587	NA	R_dup4588	FALSE
14.5565	-5.6705	1.7286	-3.2804	0.0010366	0.00227158	R_dup4589	FALSE
5.14249	-1.83259	1.53851	-1.19115	0.233597	0.385636	R_dup4602	FALSE
1.0487	0.0635559	4.20502	0.0151143	0.987941	NA	R_dup270	FALSE
1.8439	-1.30816	2.80153	-0.466944	0.64054	0.824364	R_dup4603	FALSE
12.543	4.83385	1.40805	3.43301	0.000596926	0.00132373	R_dup4604	FALSE
1.26849	2.42411	3.19405	0.758946	0.447885	NA	R_dup4608	FALSE
0.823948	1.23046	3.72042	0.330731	0.740848	NA	R_dup4609	FALSE
0.175868	-0.96976	4.9835	-0.194594	0.845711	NA	R_dup4617	FALSE
1.31738	2.13221	3.94368	0.540663	0.58874	NA	R_dup4618	FALSE
0.435876	-2.06894	4.89227	-0.422898	0.672369	NA	E_dup411	FALSE
1.65936	-4.00346	3.33384	-1.20085	0.229808	0.380201	T_dup2885	FALSE
0.616078	-0.37755	4.90981	-0.0768971	0.938705	NA	R_dup4639	FALSE
0.175868	-0.96976	4.9835	-0.194594	0.845711	NA	T_dup2916	FALSE
1.38789	2.26261	3.08617	0.733147	0.463469	NA	T_dup2939	FALSE
1.35263	2.21752	3.16524	0.700586	0.483561	NA	R_dup4689	FALSE
0.175868	-0.96976	4.9835	-0.194594	0.845711	NA	R_dup4699	FALSE
0.475466	0.538194	4.97273	0.108229	0.913814	NA	R_dup4729	FALSE
0.264343	1.81287	4.99293	0.363088	0.716539	NA	R_dup4733	FALSE
0.260008	-1.25562	4.96661	-0.252813	0.800413	NA	R_dup4743	FALSE
0.264343	1.81287	4.99293	0.363088	0.716539	NA	R_dup4744	FALSE
206.909	-6.69889	0.60342	-11.1015	1.233e-28	8.49187e-28	R_dup4749	TRUE
0.351736	-1.79425	4.91445	-0.365098	0.715038	NA	R_dup272	FALSE
1.05521	-3.36027	4.82905	-0.695844	0.486527	NA	R_dup4756	FALSE
1.08721	-1.44906	3.35113	-0.432408	0.665445	NA	R_dup4759	FALSE
5.09514	0.604546	1.46421	0.412881	0.679694	0.853112	R_dup4761	FALSE
0.260008	-1.25562	4.96661	-0.252813	0.800413	NA	T_dup3019	FALSE
5.04021	6.00186	2.28046	2.63186	0.00849178	0.0176157	R_dup4762	FALSE
3.50692	0.951068	1.90033	0.500476	0.61674	0.805773	R_dup4763	FALSE
0.175868	-0.96976	4.9835	-0.194594	0.845711	NA	R_dup4765	FALSE
0.260008	-1.25562	4.96661	-0.252813	0.800413	NA	R_dup273	FALSE
0.616078	-0.37755	4.90981	-0.0768971	0.938705	NA	R_dup4769	FALSE
4.18443	-0.213488	1.66302	-0.128373	0.897854	0.962378	R_dup4770	FALSE
0.616078	-0.37755	4.90981	-0.0768971	0.938705	NA	R_dup4772	FALSE
0.563941	2.8411	4.89227	0.580733	0.561421	NA	T_dup3029	FALSE
0.563941	2.8411	4.89227	0.580733	0.561421	NA	R_dup4773	FALSE
0.351736	-1.79425	4.91445	-0.365098	0.715038	NA	R_dup4774	FALSE
4.85784	1.66327	1.63353	1.0182	0.308583	0.486487	R_dup29	FALSE
3.4202	-1.14928	2.21379	-0.519148	0.603658	0.796888	R_dup4775	FALSE
0.299598	1.90409	4.98674	0.38183	0.702587	NA	R_dup4776	FALSE
7.84342	-0.641348	1.22956	-0.521609	0.601943	0.796259	R_dup4780	FALSE
0.950931	0.721987	4.30387	0.167753	0.866778	NA	R_dup4781	FALSE
0.791946	-0.95558	4.60932	-0.207315	0.835764	NA	R_dup274	FALSE
2.26398	0.690674	2.0805	0.331975	0.739908	0.88382	R_dup4782	FALSE
0.735473	-0.569475	3.8423	-0.148212	0.882176	NA	R_dup4784	FALSE
1.47962	1.60794	2.91449	0.551706	0.58115	NA	R_dup4785	FALSE
0.260008	-1.25562	4.96661	-0.252813	0.800413	NA	R_dup4786	FALSE
0.175868	-0.96976	4.9835	-0.194594	0.845711	NA	R_dup4787	FALSE
2.03055	-0.336237	2.68383	-0.125283	0.9003	0.962378	R_dup275	FALSE
0.524351	0.16108	4.96202	0.0324626	0.974103	NA	T_dup3045	FALSE
1.35263	2.21752	3.16524	0.700586	0.483561	NA	R_dup4789	FALSE
2.36283	-4.51763	2.96014	-1.52615	0.126972	0.227643	R_dup4794	FALSE
9.97894	-6.59608	1.95161	-3.37981	0.000725359	0.00160337	R_dup4797	FALSE
0.775063	1.55383	4.66493	0.333088	0.739068	NA	R_dup4798	FALSE
0.175868	-0.96976	4.9835	-0.194594	0.845711	NA	R_dup4799	FALSE
0.264343	1.81287	4.99293	0.363088	0.716539	NA	R_dup4806	FALSE
2.83071	-3.13993	2.4496	-1.28181	0.199908	0.33745	R_dup4808	FALSE
0.175868	-0.96976	4.9835	-0.194594	0.845711	NA	R_dup4809	FALSE
0.563941	2.8411	4.89227	0.580733	0.561421	NA	R_dup4810	FALSE
6.96129	-0.534295	1.29044	-0.414041	0.678844	0.852712	R_dup278	FALSE
0.955891	-3.19636	4.22365	-0.756777	0.449184	NA	R_dup4813	FALSE
1.05629	-0.0132689	4.13504	-0.00320888	0.99744	NA	R_dup4818	FALSE
7.12529	0.203271	1.34816	0.150777	0.880152	0.956193	R_dup4820	FALSE
0.863538	3.45363	4.35561	0.792914	0.427828	NA	T_dup3075	FALSE
0.819613	-0.798153	4.62132	-0.172711	0.862878	NA	R_dup4821	FALSE
0.435876	-2.06894	4.89227	-0.422898	0.672369	NA	R_dup279	FALSE
4.4611	0.50059	1.66038	0.30149	0.763041	0.896109	R_dup4822	FALSE
0.823948	1.23046	3.72042	0.330731	0.740848	NA	R_dup4826	FALSE
1.44003	0.433167	2.5244	0.171592	0.863758	NA	R_dup4827	FALSE
2.88005	0.433571	1.88443	0.230081	0.818029	0.921257	R_dup4828	FALSE
1.17568	-0.127438	2.7348	-0.0465985	0.962833	NA	R_dup4829	FALSE
0.351736	-1.79425	4.91445	-0.365098	0.715038	NA	R_dup4830	FALSE
0.563941	2.8411	4.89227	0.580733	0.561421	NA	R_dup4838	FALSE
0.264343	1.81287	4.99293	0.363088	0.716539	NA	R_dup4840	FALSE
105.143	-6.53952	0.815147	-8.0225	1.03612e-15	4.45198e-15	R_dup4841	TRUE
0.880421	0.562756	4.40002	0.127898	0.898229	NA	R_dup4843	FALSE
0.475466	0.538194	4.97273	0.108229	0.913814	NA	R_dup4844	FALSE
0.963479	-3.22577	4.16719	-0.774086	0.43888	NA	R_dup4847	FALSE
0.915676	0.625953	3.51229	0.178218	0.858552	NA	R_dup4848	FALSE
0.260008	-1.25562	4.96661	-0.252813	0.800413	NA	R_dup4849	FALSE
0.616078	-0.37755	4.90981	-0.0768971	0.938705	NA	R_dup281	FALSE
1.339	2.50322	3.16099	0.79191	0.428413	NA	R_dup4854	FALSE
2.13591	-0.643069	2.16221	-0.297413	0.766152	0.89674	R_dup4855	FALSE
0.260008	-1.25562	4.96661	-0.252813	0.800413	NA	R_dup4860	FALSE
1.95571	-1.28602	2.34218	-0.549069	0.582958	0.782199	R_dup4861	FALSE
6.8832	-0.549097	1.28394	-0.427666	0.668894	0.845501	R_dup4867	FALSE
5.78042	6.19659	2.26018	2.74163	0.00611348	0.0128088	R_dup4872	FALSE
1.39935	-3.7608	3.57291	-1.05259	0.292529	NA	R_dup282	FALSE
0.435876	-2.06894	4.89227	-0.422898	0.672369	NA	T_dup3124	FALSE
0.175868	-0.96976	4.9835	-0.194594	0.845711	NA	R_dup4877	FALSE
1.30763	-3.65558	3.65431	-1.00035	0.317142	NA	R_dup4880	FALSE
1.14043	-0.198478	3.23885	-0.0612802	0.951136	NA	R_dup4882	FALSE
0.475466	0.538194	4.97273	0.108229	0.913814	NA	R_dup4886	FALSE
2.17658	1.7444	2.62431	0.664707	0.506238	0.707453	R_dup4887	FALSE
0.787611	-2.93323	4.48064	-0.654645	0.512696	NA	R_dup283	FALSE
0.175868	-0.96976	4.9835	-0.194594	0.845711	NA	R_dup4889	FALSE
0.999816	0.383465	2.92653	0.131031	0.895751	NA	R_dup4891	FALSE
0.880421	0.562756	4.40002	0.127898	0.898229	NA	R_dup4898	FALSE
157.648	-6.1111	0.585636	-10.435	1.71645e-25	1.05954e-24	R_dup4899	TRUE
9.86445	-6.57409	1.90024	-3.45962	0.000540946	0.0012018	CTCF_dup615	FALSE
0.440211	0.446961	4.97893	0.0897705	0.92847	NA	R_dup4902	FALSE
0.616078	-0.37755	4.90981	-0.0768971	0.938705	NA	R_dup284	FALSE
0.435876	-2.06894	4.89227	-0.422898	0.672369	NA	R_dup4903	FALSE
0.435876	-2.06894	4.89227	-0.422898	0.672369	NA	R_dup4904	FALSE
1.39935	-3.7608	3.57291	-1.05259	0.292529	NA	R_dup4905	FALSE
0.528686	2.7571	4.89864	0.56283	0.57355	NA	R_dup4906	FALSE
5.5892	-0.0635503	1.51382	-0.0419802	0.966514	0.992173	R_dup4910	FALSE
8.09026	0.333985	1.17158	0.285072	0.775589	0.900182	R_dup4911	FALSE
1.04437	-1.4761	4.27042	-0.345656	0.729601	NA	R_dup4914	FALSE
66.9856	-6.29108	0.947467	-6.63989	3.13917e-11	1.11361e-10	R_dup285	TRUE
0.611743	-2.56561	4.86127	-0.527765	0.597662	NA	R_dup4915	FALSE
0.435876	-2.06894	4.89227	-0.422898	0.672369	NA	R_dup4917	FALSE
0.960226	-1.31237	3.50833	-0.374074	0.708349	NA	R_dup4918	FALSE
295.529	-8.03139	0.752528	-10.6725	1.36822e-26	8.72513e-26	R_dup4919	TRUE
1.69895	-2.2829	2.87682	-0.79355	0.427457	0.626375	R_dup4921	FALSE
0.704553	1.3912	4.80266	0.289673	0.772067	NA	WE_dup389	FALSE
0.880421	0.562756	4.40002	0.127898	0.898229	NA	R_dup4922	FALSE
1.52742	-0.794614	2.53288	-0.313719	0.753734	0.890407	R_dup4923	FALSE
0.175868	-0.96976	4.9835	-0.194594	0.845711	NA	T_dup3163	FALSE
1.39935	-3.7608	3.57291	-1.05259	0.292529	NA	T_dup3164	FALSE
0.527603	-2.37019	4.87224	-0.486469	0.626635	NA	R_dup4935	FALSE
0.563941	2.8411	4.89227	0.580733	0.561421	NA	T_dup3179	FALSE
6.09125	-0.48946	1.37705	-0.35544	0.72226	0.875471	T_dup3181	FALSE
1.5155	-2.04984	3.11229	-0.658628	0.510135	0.711461	R_dup4944	FALSE
0.351736	-1.79425	4.91445	-0.365098	0.715038	NA	T_dup3186	FALSE
0.260008	-1.25562	4.96661	-0.252813	0.800413	NA	R_dup4950	FALSE
0.871751	-3.07048	4.27758	-0.717807	0.472877	NA	T_dup3190	FALSE
0.260008	-1.25562	4.96661	-0.252813	0.800413	NA	T_dup3196	FALSE
0.440211	0.446961	4.97893	0.0897705	0.92847	NA	T_dup3198	FALSE
0.739808	1.46925	3.80938	0.385691	0.699725	NA	T_dup3200	FALSE
3.08405	5.29306	2.67737	1.97696	0.0480458	0.0930984	R_dup4955	FALSE
0.435876	-2.06894	4.89227	-0.422898	0.672369	NA	T_dup3205	FALSE
0.260008	-1.25562	4.96661	-0.252813	0.800413	NA	R_dup4967	FALSE
0.563941	2.8411	4.89227	0.580733	0.561421	NA	T_dup3215	FALSE
0.175868	-0.96976	4.9835	-0.194594	0.845711	NA	R_dup4977	FALSE
1.59468	0.376331	2.98151	0.126222	0.899556	0.962378	R_dup4979	FALSE
230.567	-8.08955	0.867475	-9.3254	1.10567e-20	5.77511e-20	T_dup3223	TRUE
0.964561	0.304061	3.47799	0.0874244	0.930334	NA	T_dup3229	FALSE
3.61273	5.52224	2.54569	2.16925	0.0300637	0.0598419	R_dup4995	FALSE
0.435876	-2.06894	4.89227	-0.422898	0.672369	NA	R_dup5000	FALSE
2.00289	-0.432059	2.29721	-0.18808	0.850814	0.939387	R_dup5001	FALSE
2.30357	1.454	2.10916	0.68937	0.49059	0.693791	R_dup31	FALSE
2.69164	2.39289	2.09035	1.14473	0.25232	0.409437	T_dup3240	FALSE
0.175868	-0.96976	4.9835	-0.194594	0.845711	NA	R_dup5008	FALSE
0.299598	1.90409	4.98674	0.38183	0.702587	NA	R_dup5023	FALSE
0.175868	-0.96976	4.9835	-0.194594	0.845711	NA	R_dup5051	FALSE
7.33082	5.10795	1.94279	2.62918	0.00855911	0.0177477	R_dup286	FALSE
4.03344	-0.382072	1.76864	-0.216026	0.828967	0.927466	T_dup3283	FALSE
0.599195	2.92128	4.88652	0.597825	0.549957	NA	R_dup5057	FALSE
0.260008	-1.25562	4.96661	-0.252813	0.800413	NA	R_dup5058	FALSE
0.611743	-2.56561	4.86127	-0.527765	0.597662	NA	R_dup5060	FALSE
0.299598	1.90409	4.98674	0.38183	0.702587	NA	R_dup5094	FALSE
0.475466	0.538194	4.97273	0.108229	0.913814	NA	R_dup5103	FALSE
0.823948	1.23046	3.72042	0.330731	0.740848	NA	R_dup5110	FALSE
0.175868	-0.96976	4.9835	-0.194594	0.845711	NA	R_dup5144	FALSE
0.915676	0.625953	3.51229	0.178218	0.858552	NA	T_dup3366	FALSE
1.75651	-0.280352	2.82518	-0.0992332	0.920953	0.974231	R_dup5148	FALSE
0.351736	-1.79425	4.91445	-0.365098	0.715038	NA	R_dup5151	FALSE
2.00397	1.17701	2.21866	0.530505	0.595762	0.793007	R_dup5152	FALSE
1.22782	-1.81093	3.22816	-0.560978	0.574813	NA	R_dup5158	FALSE
0.351736	-1.79425	4.91445	-0.365098	0.715038	NA	R_dup5180	FALSE
0.527603	-2.37019	4.87224	-0.486469	0.626635	NA	R_dup5188	FALSE
0.876086	-1.14871	3.57665	-0.321171	0.748081	NA	R_dup5235	FALSE
0.475466	0.538194	4.97273	0.108229	0.913814	NA	CTCF_dup646	FALSE
1.00415	2.02512	3.42575	0.591148	0.554421	NA	R_dup5256	FALSE
0.299598	1.90409	4.98674	0.38183	0.702587	NA	R_dup5261	FALSE
0.440211	0.446961	4.97893	0.0897705	0.92847	NA	R_dup5270	FALSE
0.871751	-3.07048	4.27758	-0.717807	0.472877	NA	R_dup5272	FALSE
8.11336	-6.29074	1.99238	-3.15739	0.00159187	0.00345227	E_dup442	FALSE
0.871751	-3.07048	4.27758	-0.717807	0.472877	NA	R_dup5280	FALSE
0.260008	-1.25562	4.96661	-0.252813	0.800413	NA	R_dup5289	FALSE
0.260008	-1.25562	4.96661	-0.252813	0.800413	NA	R_dup5292	FALSE
0.175868	-0.96976	4.9835	-0.194594	0.845711	NA	R_dup5293	FALSE
126.632	-10.2557	1.48088	-6.92543	4.34646e-12	1.6231e-11	R_dup5297	TRUE
0.175868	-0.96976	4.9835	-0.194594	0.845711	NA	R_dup5300	FALSE
2.34703	-0.78854	2.09465	-0.376454	0.70658	0.870446	R_dup5302	FALSE
0.260008	-1.25562	4.96661	-0.252813	0.800413	NA	R_dup5303	FALSE
0.175868	-0.96976	4.9835	-0.194594	0.845711	NA	R_dup5307	FALSE
0.475466	0.538194	4.97273	0.108229	0.913814	NA	R_dup5308	FALSE
2.53111	-4.6112	2.85446	-1.61544	0.106216	0.19316	R_dup5311	FALSE
1.07466	2.13799	4.18897	0.510385	0.609782	NA	R_dup5316	FALSE
0.175868	-0.96976	4.9835	-0.194594	0.845711	NA	R_dup5318	FALSE
0.651333	-0.286307	4.90351	-0.0583881	0.953439	NA	R_dup5320	FALSE
0.260008	-1.25562	4.96661	-0.252813	0.800413	NA	R_dup5323	FALSE
0.527603	-2.37019	4.87224	-0.486469	0.626635	NA	R_dup5328	FALSE
3.07925	-0.190256	1.92043	-0.0990692	0.921083	0.974231	R_dup5329	FALSE
2.04356	2.17903	2.59326	0.840266	0.400759	0.596867	R_dup5331	FALSE
2.53111	-4.6112	2.85446	-1.61544	0.106216	0.19316	R_dup290	FALSE
1.04762	-3.33908	3.97464	-0.840096	0.400854	NA	R_dup5333	FALSE
2.60704	-1.0166	2.02795	-0.501297	0.616162	0.805773	R_dup5334	FALSE
3.30338	1.10499	1.7741	0.622844	0.533387	0.734913	R_dup4	FALSE
1.7435	-4.0707	3.27868	-1.24157	0.214397	0.358518	R_dup5336	FALSE
4.49487	-0.390172	1.58575	-0.246048	0.805645	0.915337	R_dup5337	FALSE
0.299598	1.90409	4.98674	0.38183	0.702587	NA	R_dup5342	FALSE
2.22005	-0.721111	2.18682	-0.329753	0.741586	0.88397	R_dup5344	FALSE
0.520016	-2.30647	4.87615	-0.47301	0.636206	NA	R_dup5345	FALSE
0.700218	-0.647217	3.89019	-0.166371	0.867865	NA	R_dup5347	FALSE
0.700218	-0.647217	3.89019	-0.166371	0.867865	NA	T_dup3505	FALSE
8.98255	-0.273672	1.28153	-0.21355	0.830898	0.927598	R_dup5348	FALSE
52.8221	-6.54145	1.14585	-5.70884	1.13749e-08	3.37676e-08	R_dup5350	TRUE
0.435876	-2.06894	4.89227	-0.422898	0.672369	NA	R_dup5352	FALSE
2.29102	4.86204	3.00003	1.62067	0.105089	0.191834	R_dup5354	FALSE
0.264343	1.81287	4.99293	0.363088	0.716539	NA	R_dup5356	FALSE
14.7063	-5.67083	1.70489	-3.32621	0.000880365	0.00193889	R_dup5358	FALSE
0.299598	1.90409	4.98674	0.38183	0.702587	NA	R_dup293	FALSE
44.26	-8.73984	1.5494	-5.6408	1.69261e-08	4.96657e-08	R_dup5359	TRUE
69.3541	-7.94118	1.49228	-5.32153	1.029e-07	2.85762e-07	R_dup5360	TRUE
0.435876	-2.06894	4.89227	-0.422898	0.672369	NA	CTCF_dup666	FALSE
0.264343	1.81287	4.99293	0.363088	0.716539	NA	R_dup5364	FALSE
0.780024	-2.89846	4.84563	-0.59816	0.549733	NA	T_dup3515	FALSE
1.61156	-0.895618	2.43404	-0.367955	0.712907	0.870548	R_dup5375	FALSE
0.520016	-2.30647	4.87615	-0.47301	0.636206	NA	R_dup5376	FALSE
1.47528	0.480117	2.5164	0.190795	0.848686	NA	R_dup5377	FALSE
13.3485	3.55325	1.12148	3.16835	0.00153306	0.00332624	R_dup5378	FALSE
0.911341	-1.07607	3.54371	-0.303656	0.76139	NA	R_dup5379	FALSE
138.168	-6.34247	0.666794	-9.51189	1.87236e-21	1.00632e-20	T_dup42	TRUE
224.341	-6.8236	0.60378	-11.3015	1.29052e-29	9.01681e-29	T_dup3527	TRUE
3.35227	1.00081	1.80141	0.555568	0.578506	0.77758	R_dup5385	FALSE
0.784359	-0.887505	4.68131	-0.189585	0.849635	NA	R_dup5386	FALSE
0.260008	-1.25562	4.96661	-0.252813	0.800413	NA	R_dup5389	FALSE
0.955891	-3.19636	4.22365	-0.756777	0.449184	NA	R_dup5391	FALSE
0.175868	-0.96976	4.9835	-0.194594	0.845711	NA	CTCF_dup673	FALSE
4.90194	-0.504161	1.56939	-0.321246	0.748024	0.888044	R_dup5392	FALSE
1.91937	-4.21113	3.15754	-1.33367	0.182311	0.311785	R_dup5394	FALSE
3.65529	-5.13552	2.5692	-1.99888	0.0456214	0.088829	R_dup295	FALSE
0.260008	-1.25562	4.96661	-0.252813	0.800413	NA	R_dup5397	FALSE
2.20642	-0.552197	2.57658	-0.214314	0.830302	0.927598	R_dup5400	FALSE
2.19455	-4.41599	3.22228	-1.37046	0.170545	0.295223	R_dup5402	FALSE
6.2362	-0.328482	1.37519	-0.238863	0.811212	0.917825	R_dup5403	FALSE
0.351736	-1.79425	4.91445	-0.365098	0.715038	NA	R_dup5406	FALSE
0.260008	-1.25562	4.96661	-0.252813	0.800413	NA	R_dup5407	FALSE
5.21562	1.24181	1.48345	0.837109	0.402531	0.59838	R_dup296	FALSE
3.61444	-0.63302	1.74046	-0.363708	0.716076	0.872355	R_dup5413	FALSE
1.03941	2.07706	3.40025	0.610853	0.541297	NA	R_dup5414	FALSE
0.695884	-2.7401	4.7268	-0.579695	0.56212	NA	R_dup5415	FALSE
3.48507	3.81719	2.45825	1.55281	0.12047	0.21671	R_dup5418	FALSE
0.435876	-2.06894	4.89227	-0.422898	0.672369	NA	R_dup5419	FALSE
0.611743	-2.56561	4.86127	-0.527765	0.597662	NA	R_dup5420	FALSE
4.81934	2.19778	1.59061	1.38172	0.167057	0.290228	R_dup32	FALSE
0.475466	0.538194	4.97273	0.108229	0.913814	NA	R_dup5423	FALSE
2.83938	-1.27996	1.96753	-0.650542	0.515342	0.715984	R_dup5424	FALSE
0.859203	1.27742	4.53652	0.281585	0.778261	NA	R_dup5426	FALSE
11.2643	2.72773	1.11625	2.44365	0.0145396	0.0297267	R_dup297	FALSE
0.828283	3.39815	4.41238	0.77014	0.441217	NA	R_dup5428	FALSE
0.739808	1.46925	3.80938	0.385691	0.699725	NA	R_dup5429	FALSE
87.2889	-9.71939	1.49709	-6.49221	8.45887e-11	2.91704e-10	R_dup5430	TRUE
2.44851	1.80016	2.46122	0.731409	0.464529	0.667709	R_dup5431	FALSE
6.43523	1.52041	1.33722	1.137	0.25554	0.413686	T_dup3560	FALSE
8.51227	-4.85653	1.87702	-2.58736	0.00967136	0.0200024	R_dup298	FALSE
0.440211	0.446961	4.97893	0.0897705	0.92847	NA	R_dup5438	FALSE
5.78732	-0.95519	1.4395	-0.663555	0.506975	0.707827	R_dup5440	FALSE
1.05737	3.75301	4.84219	0.775063	0.438302	NA	T_dup3567	FALSE
3.95922	-2.58186	1.8911	-1.36527	0.172168	0.296599	R_dup5441	FALSE
0.299598	1.90409	4.98674	0.38183	0.702587	NA	T_dup3568	FALSE
0.175868	-0.96976	4.9835	-0.194594	0.845711	NA	R_dup299	FALSE
1.31955	-1.94805	3.92474	-0.49635	0.619647	NA	R_dup5442	FALSE
33.7914	-8.35099	1.58253	-5.27698	1.3133e-07	3.61794e-07	R_dup5444	TRUE
0.175868	-0.96976	4.9835	-0.194594	0.845711	NA	R_dup5445	FALSE
0.264343	1.81287	4.99293	0.363088	0.716539	NA	R_dup5446	FALSE
6.87291	6.44957	4.79365	1.34544	0.178482	0.306215	R_dup5448	FALSE
0.260008	-1.25562	4.96661	-0.252813	0.800413	NA	R_dup5451	FALSE
2.22005	-0.721111	2.18682	-0.329753	0.741586	0.88397	R_dup5452	FALSE
0.528686	2.7571	4.89864	0.56283	0.57355	NA	R_dup5454	FALSE
0.435876	-2.06894	4.89227	-0.422898	0.672369	NA	R_dup5456	FALSE
20.6094	-0.944539	0.78142	-1.20875	0.22676	0.37632	R_dup5458	FALSE
112.289	6.74764	0.774606	8.71106	3.01039e-18	1.41261e-17	R_dup5460	TRUE
0.871751	-3.07048	4.27758	-0.717807	0.472877	NA	R_dup301	FALSE
3.25946	0.125841	1.78782	0.070388	0.943885	0.986017	R_dup5465	FALSE
2.53653	-1.11053	2.41341	-0.46015	0.645409	0.827531	R_dup5466	FALSE
1.44003	0.433167	2.5244	0.171592	0.863758	NA	R_dup302	FALSE
0.527603	-2.37019	4.87224	-0.486469	0.626635	NA	R_dup5469	FALSE
0.175868	-0.96976	4.9835	-0.194594	0.845711	NA	R_dup5470	FALSE
0.435876	-2.06894	4.89227	-0.422898	0.672369	NA	R_dup5471	FALSE
0.351736	-1.79425	4.91445	-0.365098	0.715038	NA	R_dup5473	FALSE
14.6558	-5.68213	1.71134	-3.32028	0.000899265	0.00197691	R_dup5474	FALSE
71.942	-5.65332	0.77219	-7.32116	2.45832e-13	9.71439e-13	R_dup5475	TRUE
0.695884	-2.7401	4.7268	-0.579695	0.56212	NA	R_dup5476	FALSE
1.04762	-3.33908	3.97464	-0.840096	0.400854	NA	R_dup5477	FALSE
0.175868	-0.96976	4.9835	-0.194594	0.845711	NA	R_dup5478	FALSE
0.788693	1.11219	4.65106	0.239126	0.811008	NA	R_dup5482	FALSE
1.04762	-3.33908	3.97464	-0.840096	0.400854	NA	R_dup5483	FALSE
1.39114	0.657118	3.04086	0.216096	0.828913	NA	R_dup5486	FALSE
1.6957	-0.99035	2.4235	-0.408645	0.6828	0.853548	R_dup5487	FALSE
1.30763	-3.65558	3.65431	-1.00035	0.317142	NA	R_dup5491	FALSE
0.915676	0.625953	3.51229	0.178218	0.858552	NA	R_dup5492	FALSE
2.68685	-1.81602	2.44278	-0.743422	0.457226	0.659571	R_dup5493	FALSE
0.440211	0.446961	4.97893	0.0897705	0.92847	NA	R_dup5495	FALSE
0.563941	2.8411	4.89227	0.580733	0.561421	NA	R_dup5496	FALSE
2.62067	-1.17299	2.42258	-0.484191	0.62825	0.815069	R_dup5499	FALSE
0.175868	-0.96976	4.9835	-0.194594	0.845711	NA	R_dup5500	FALSE
8.22785	-6.3177	2.03562	-3.10358	0.00191195	0.00412417	R_dup5503	FALSE
0.175868	-0.96976	4.9835	-0.194594	0.845711	NA	R_dup303	FALSE
0.351736	-1.79425	4.91445	-0.365098	0.715038	NA	R_dup5506	FALSE
0.260008	-1.25562	4.96661	-0.252813	0.800413	NA	R_dup5509	FALSE
0.260008	-1.25562	4.96661	-0.252813	0.800413	NA	R_dup5522	FALSE
0.299598	1.90409	4.98674	0.38183	0.702587	NA	R_dup5523	FALSE
0.260008	-1.25562	4.96661	-0.252813	0.800413	NA	R_dup5538	FALSE
1.11921	0.223553	4.13375	0.0540799	0.956872	NA	R_dup5548	FALSE
0.175868	-0.96976	4.9835	-0.194594	0.845711	NA	T_dup3663	FALSE
0.175868	-0.96976	4.9835	-0.194594	0.845711	NA	T_dup3667	FALSE
0.264343	1.81287	4.99293	0.363088	0.716539	NA	R_dup5558	FALSE
0.260008	-1.25562	4.96661	-0.252813	0.800413	NA	T_dup3674	FALSE
0.611743	-2.56561	4.86127	-0.527765	0.597662	NA	R_dup5564	FALSE
1.26308	-1.7447	3.21016	-0.543493	0.586791	NA	R_dup5571	FALSE
3.41587	-1.70579	2.17372	-0.784735	0.432609	0.63277	R_dup5572	FALSE
4.50741	-1.21198	1.69227	-0.716183	0.473878	0.676708	R_dup5574	FALSE
56.9062	-0.848524	0.531418	-1.59672	0.110328	0.200035	R_dup5575	FALSE
1.21094	-0.0531894	3.1999	-0.0166222	0.986738	NA	R_dup304	FALSE
0.440211	0.446961	4.97893	0.0897705	0.92847	NA	CTCF_dup695	FALSE
0.175868	-0.96976	4.9835	-0.194594	0.845711	NA	R_dup5578	FALSE
2.60379	-0.358464	2.14085	-0.16744	0.867024	0.949983	R_dup5580	FALSE
0.351736	-1.79425	4.91445	-0.365098	0.715038	NA	R_dup5582	FALSE
1.04762	-3.33908	3.97464	-0.840096	0.400854	NA	R_dup5583	FALSE
0.528686	2.7571	4.89864	0.56283	0.57355	NA	R_dup5584	FALSE
0.175868	-0.96976	4.9835	-0.194594	0.845711	NA	R_dup5586	FALSE
89.3842	-9.75361	1.49581	-6.52062	7.00196e-11	2.43202e-10	R_dup5589	TRUE
0.563941	2.8411	4.89227	0.580733	0.561421	NA	R_dup305	FALSE
1.70762	-0.116505	2.87454	-0.04053	0.967671	0.992173	R_dup5590	FALSE
0.260008	-1.25562	4.96661	-0.252813	0.800413	NA	R_dup5592	FALSE
8.03383	1.34245	1.25911	1.06619	0.286337	0.457399	R_dup5594	FALSE
0.175868	-0.96976	4.9835	-0.194594	0.845711	NA	R_dup5595	FALSE
0.260008	-1.25562	4.96661	-0.252813	0.800413	NA	R_dup5596	FALSE
0.299598	1.90409	4.98674	0.38183	0.702587	NA	R_dup5598	FALSE
0.528686	2.7571	4.89864	0.56283	0.57355	NA	R_dup5603	FALSE
0.299598	1.90409	4.98674	0.38183	0.702587	NA	R_dup306	FALSE
0.995481	-1.24049	3.48018	-0.356443	0.721509	NA	R_dup5605	FALSE
0.960226	-1.31237	3.50833	-0.374074	0.708349	NA	R_dup5606	FALSE
1.60397	-0.855847	3.07028	-0.278752	0.780435	0.902976	R_dup5611	FALSE
0.780024	-2.89846	4.84563	-0.59816	0.549733	NA	R_dup5613	FALSE
0.175868	-0.96976	4.9835	-0.194594	0.845711	NA	R_dup5614	FALSE
2.95598	2.55514	2.03271	1.25702	0.208748	0.350531	R_dup307	FALSE
8.19864	2.68374	1.32309	2.02838	0.0425211	0.0830273	R_dup5619	FALSE
3.22962	-2.17503	2.35029	-0.925432	0.354741	0.543095	R_dup5620	FALSE
12.1247	-5.40362	1.7636	-3.06396	0.00218426	0.00470103	R_dup308	FALSE
11.6845	-6.81589	1.843	-3.69826	0.000217084	0.000493895	T_dup3718	FALSE
0.260008	-1.25562	4.96661	-0.252813	0.800413	NA	R_dup5622	FALSE
0.264343	1.81287	4.99293	0.363088	0.716539	NA	R_dup5625	FALSE
0.175868	-0.96976	4.9835	-0.194594	0.845711	NA	R_dup5626	FALSE
0.175868	-0.96976	4.9835	-0.194594	0.845711	NA	R_dup5628	FALSE
40.3447	-8.60698	1.56065	-5.51501	3.4877e-08	9.95512e-08	R_dup5643	TRUE
0.828283	3.39815	4.41238	0.77014	0.441217	NA	R_dup5650	FALSE
0.299598	1.90409	4.98674	0.38183	0.702587	NA	T_dup3748	FALSE
0.527603	-2.37019	4.87224	-0.486469	0.626635	NA	T_dup3774	FALSE
0.440211	0.446961	4.97893	0.0897705	0.92847	NA	T_dup3784	FALSE
0.260008	-1.25562	4.96661	-0.252813	0.800413	NA	T_dup3786	FALSE
0.879339	-3.09929	4.83778	-0.640643	0.521754	NA	R_dup5696	FALSE
0.435876	-2.06894	4.89227	-0.422898	0.672369	NA	R_dup309	FALSE
43.0924	-5.6534	0.997659	-5.66667	1.456e-08	4.29319e-08	R_dup5697	TRUE
95.3007	-7.39805	1.08695	-6.80626	1.00171e-11	3.63376e-11	R_dup5698	TRUE
0.871751	-3.07048	4.27758	-0.717807	0.472877	NA	R_dup5699	FALSE
0.351736	-1.79425	4.91445	-0.365098	0.715038	NA	R_dup5700	FALSE
2.72148	0.27522	2.46474	0.111663	0.911091	0.967908	R_dup5703	FALSE
5.19942	-0.140008	1.5187	-0.0921896	0.926547	0.97759	R_dup310	FALSE
235.154	-3.79524	0.363675	-10.4358	1.70154e-25	1.05169e-24	R_dup5705	FALSE
5.19508	-0.429976	1.48179	-0.290173	0.771684	0.899272	R_dup5706	FALSE
0.260008	-1.25562	4.96661	-0.252813	0.800413	NA	R_dup5708	FALSE
0.175868	-0.96976	4.9835	-0.194594	0.845711	NA	R_dup5709	FALSE
43.7862	-8.72237	1.55651	-5.6038	2.09704e-08	6.09761e-08	R_dup311	TRUE
25.9532	-7.97197	1.63202	-4.88472	1.03574e-06	2.69035e-06	R_dup5710	TRUE
0.964561	0.304061	3.47799	0.0874244	0.930334	NA	R_dup5711	FALSE
1025.43	7.79822	0.332531	23.4511	1.28923e-121	2.9597e-120	R_dup5712	TRUE
131.057	-7.27862	0.897473	-8.11013	5.05675e-16	2.19825e-15	R_dup5713	TRUE
0.563941	2.8411	4.89227	0.580733	0.561421	NA	R_dup5715	FALSE
0.520016	-2.30647	4.87615	-0.47301	0.636206	NA	R_dup5717	FALSE
0.299598	1.90409	4.98674	0.38183	0.702587	NA	R_dup5719	FALSE
0.351736	-1.79425	4.91445	-0.365098	0.715038	NA	R_dup5722	FALSE
0.435876	-2.06894	4.89227	-0.422898	0.672369	NA	R_dup5723	FALSE
0.599195	2.92128	4.88652	0.597825	0.549957	NA	R_dup5724	FALSE
1.69136	-2.2539	2.92155	-0.771474	0.440426	0.642449	R_dup5726	FALSE
6.68702	2.42692	1.38693	1.74985	0.0801434	0.149872	R_dup313	FALSE
1.66044	-1.06384	2.82698	-0.376318	0.706681	0.870446	R_dup5732	FALSE
1.65223	2.57914	2.91615	0.884432	0.376463	0.56823	R_dup5733	FALSE
0.963479	-3.22577	4.16719	-0.774086	0.43888	NA	R_dup5735	FALSE
0.704553	1.3912	4.80266	0.289673	0.772067	NA	R_dup5737	FALSE
1.14476	1.14017	4.02667	0.283154	0.777058	NA	R_dup314	FALSE
3.99059	-0.382546	1.70053	-0.224957	0.822012	0.923837	R_dup5738	FALSE
2.2949	0.0478247	2.15728	0.022169	0.982313	0.994693	R_dup5739	FALSE
0.175868	-0.96976	4.9835	-0.194594	0.845711	NA	R_dup315	FALSE
1.61264	1.13285	2.95654	0.383167	0.701596	0.867986	R_dup5740	FALSE
1.87482	-2.45703	2.80242	-0.876752	0.380621	0.572893	R_dup5741	FALSE
0.651333	-0.286307	4.90351	-0.0583881	0.953439	NA	R_dup34	FALSE
1.09263	3.79885	3.99297	0.951384	0.34141	NA	R_dup5744	FALSE
2.18092	3.06025	2.70026	1.13332	0.257081	0.416042	R_dup5745	FALSE
2.61246	0.836563	2.07669	0.402835	0.687069	0.857236	R_dup316	FALSE
0.435876	-2.06894	4.89227	-0.422898	0.672369	NA	R_dup5748	FALSE
1.09154	0.0528932	3.32772	0.0158947	0.987318	NA	R_dup5749	FALSE
0.260008	-1.25562	4.96661	-0.252813	0.800413	NA	R_dup5750	FALSE
2.91531	0.457592	1.85589	0.246562	0.805247	0.915337	R_dup5752	FALSE
0.435876	-2.06894	4.89227	-0.422898	0.672369	NA	R_dup317	FALSE
0.967814	-1.36724	4.31616	-0.316773	0.751416	NA	R_dup5755	FALSE
42.4822	-7.23628	1.54141	-4.69459	2.67145e-06	6.75358e-06	R_dup5756	TRUE
4.35921	-1.08591	1.59398	-0.681262	0.495706	0.698704	R_dup5758	FALSE
1.04003	-3.31711	4.83039	-0.686717	0.492261	NA	R_dup5759	FALSE
1.08396	0.160584	3.39776	0.0472618	0.962305	NA	R_dup318	FALSE
0.435876	-2.06894	4.89227	-0.422898	0.672369	NA	R_dup5762	FALSE
0.616078	-0.37755	4.90981	-0.0768971	0.938705	NA	R_dup5763	FALSE
0.435876	-2.06894	4.89227	-0.422898	0.672369	NA	T_dup3863	FALSE
0.175868	-0.96976	4.9835	-0.194594	0.845711	NA	R_dup5764	FALSE
40.9867	-3.60801	0.695133	-5.19038	2.09865e-07	5.67448e-07	R_dup5765	FALSE
2.04247	0.359689	2.72835	0.131834	0.895116	0.961531	R_dup5767	FALSE
1.42314	2.29851	3.13566	0.733022	0.463545	NA	R_dup320	FALSE
2.56745	-1.8208	2.11881	-0.859349	0.390148	0.584676	R_dup5768	FALSE
0.175868	-0.96976	4.9835	-0.194594	0.845711	NA	R_dup5770	FALSE
0.528686	2.7571	4.89864	0.56283	0.57355	NA	R_dup5771	FALSE
0.260008	-1.25562	4.96661	-0.252813	0.800413	NA	R_dup5772	FALSE
1.39177	-3.74079	3.62034	-1.03327	0.301477	NA	T_dup3871	FALSE
0.351736	-1.79425	4.91445	-0.365098	0.715038	NA	R_dup5773	FALSE
1.25982	-0.27837	2.71106	-0.102679	0.918218	NA	R_dup5774	FALSE
0.559606	0.252316	4.95579	0.0509133	0.959395	NA	R_dup321	FALSE
0.299598	1.90409	4.98674	0.38183	0.702587	NA	R_dup5778	FALSE
1.17568	-0.127438	2.7348	-0.0465985	0.962833	NA	R_dup5779	FALSE
0.788693	1.11219	4.65106	0.239126	0.811008	NA	CTCF_dup718	FALSE
1.17135	-1.58019	3.24025	-0.487673	0.625781	NA	R_dup5781	FALSE
0.876086	-1.14871	3.57665	-0.321171	0.748081	NA	R_dup5783	FALSE
1.26308	-1.7447	3.21016	-0.543493	0.586791	NA	R_dup5784	FALSE
0.264343	1.81287	4.99293	0.363088	0.716539	NA	R_dup322	FALSE
0.175868	-0.96976	4.9835	-0.194594	0.845711	NA	R_dup5785	FALSE
0.528686	2.7571	4.89864	0.56283	0.57355	NA	R_dup5786	FALSE
1.08721	-1.44906	3.35113	-0.432408	0.665445	NA	R_dup5787	FALSE
1.13176	-3.44408	3.88651	-0.886163	0.375529	NA	R_dup5789	FALSE
2.18371	-2.78652	2.63757	-1.05647	0.290751	0.463682	R_dup5791	FALSE
0.264343	1.81287	4.99293	0.363088	0.716539	NA	R_dup5792	FALSE
6.11013	3.15228	1.58908	1.98372	0.0472874	0.0918133	R_dup35	FALSE
2.97503	-0.210707	2.4083	-0.0874921	0.93028	0.979588	R_dup5794	FALSE
1.72708	4.45384	3.34105	1.33307	0.18251	0.311904	R_dup5795	FALSE
0.264343	1.81287	4.99293	0.363088	0.716539	NA	R_dup5796	FALSE
3.31701	0.979924	1.85647	0.527843	0.597608	0.793464	R_dup5797	FALSE
0.264343	1.81287	4.99293	0.363088	0.716539	NA	T_dup3895	FALSE
3.96834	0.751781	1.64464	0.45711	0.647592	0.82908	R_dup323	FALSE
1.88565	4.58713	3.35103	1.36887	0.17104	0.295549	R_dup5799	FALSE
2.21076	0.139918	2.15706	0.0648653	0.948281	0.9874	R_dup5800	FALSE
1.40802	-0.741254	3.77761	-0.196223	0.844435	NA	R_dup5801	FALSE
92.8603	-8.36414	1.47198	-5.68223	1.3295e-08	3.93223e-08	R_dup5802	TRUE
1.13176	-3.44408	3.88651	-0.886163	0.375529	NA	R_dup324	FALSE
11.6155	-6.81084	1.83717	-3.70724	0.000209532	0.000477164	R_dup5805	FALSE
4.18289	-5.33259	2.42368	-2.2002	0.0277928	0.0556433	R_dup5806	FALSE
0.871751	-3.07048	4.27758	-0.717807	0.472877	NA	R_dup5810	FALSE
0.563941	2.8411	4.89227	0.580733	0.561421	NA	R_dup5811	FALSE
0.475466	0.538194	4.97273	0.108229	0.913814	NA	R_dup5812	FALSE
4.51825	0.894719	1.81155	0.493898	0.621378	0.809136	R_dup5813	FALSE
0.175868	-0.96976	4.9835	-0.194594	0.845711	NA	R_dup325	FALSE
0.527603	-2.37019	4.87224	-0.486469	0.626635	NA	R_dup5815	FALSE
1.79068	-2.38171	2.93962	-0.810209	0.41782	0.61562	R_dup5816	FALSE
75.1481	-3.78676	0.531433	-7.12556	1.03661e-12	4.00763e-12	R_dup326	FALSE
4.16692	1.57138	1.63602	0.96049	0.336809	0.522466	R_dup5819	FALSE
0.175868	-0.96976	4.9835	-0.194594	0.845711	NA	R_dup5825	FALSE
0.828283	3.39815	4.41238	0.77014	0.441217	NA	R_dup327	FALSE
136.364	-7.33565	0.894737	-8.19867	2.43061e-16	1.07013e-15	R_dup5857	TRUE
0.784359	-0.887505	4.68131	-0.189585	0.849635	NA	R_dup5860	FALSE
0.528686	2.7571	4.89864	0.56283	0.57355	NA	E_dup454	FALSE
0.264343	1.81287	4.99293	0.363088	0.716539	NA	R_dup5878	FALSE
3.87012	-1.23463	1.76039	-0.701341	0.48309	0.686989	R_dup5879	FALSE
0.264343	1.81287	4.99293	0.363088	0.716539	NA	T_dup3952	FALSE
7.32575	-6.14269	2.04832	-2.99889	0.00270964	0.00578272	R_dup5882	FALSE
0.520016	-2.30647	4.87615	-0.47301	0.636206	NA	R_dup5883	FALSE
0.260008	-1.25562	4.96661	-0.252813	0.800413	NA	R_dup5884	FALSE
0.611743	-2.56561	4.86127	-0.527765	0.597662	NA	R_dup5885	FALSE
0.264343	1.81287	4.99293	0.363088	0.716539	NA	R_dup5886	FALSE
3.84787	-0.0178612	1.74136	-0.010257	0.991816	0.996986	R_dup5887	FALSE
3.92551	-2.51415	2.1354	-1.17737	0.239048	0.392996	R_dup5892	FALSE
1.17568	-0.127438	2.7348	-0.0465985	0.962833	NA	R_dup5893	FALSE
0.780024	-2.89846	4.84563	-0.59816	0.549733	NA	R_dup5896	FALSE
0.475466	0.538194	4.97273	0.108229	0.913814	NA	R_dup5902	FALSE
3.259	-3.35838	2.39834	-1.40029	0.161426	0.281561	R_dup5903	FALSE
8.61786	0.129266	1.14335	0.113058	0.909984	0.966946	R_dup36	FALSE
0.260008	-1.25562	4.96661	-0.252813	0.800413	NA	R_dup5904	FALSE
5.15265	-0.249416	1.66849	-0.149486	0.88117	0.956347	R_dup5905	FALSE
0.264343	1.81287	4.99293	0.363088	0.716539	NA	R_dup5906	FALSE
79.25	-6.54982	0.939609	-6.97079	3.15168e-12	1.18891e-11	R_dup5908	TRUE
9.61961	-6.54158	1.93477	-3.38106	0.000722067	0.00159683	R_dup5909	FALSE
0.260008	-1.25562	4.96661	-0.252813	0.800413	NA	R_dup5917	FALSE
0.175868	-0.96976	4.9835	-0.194594	0.845711	NA	R_dup5920	FALSE
2.86317	1.20324	1.91139	0.629513	0.529013	0.730975	R_dup5921	FALSE
2.00785	-2.64548	2.71216	-0.975415	0.329354	0.513026	T_dup3967	FALSE
123.356	-8.77526	1.45896	-6.01472	1.80202e-09	5.68989e-09	T_dup3971	TRUE
2.11903	0.306482	2.29876	0.133325	0.893936	0.960869	T_dup3981	FALSE
0.260008	-1.25562	4.96661	-0.252813	0.800413	NA	T_dup3987	FALSE
2.65918	-1.89603	2.07593	-0.91334	0.361064	0.551374	T_dup3989	FALSE
0.528686	2.7571	4.89864	0.56283	0.57355	NA	T_dup4010	FALSE
0.524351	0.16108	4.96202	0.0324626	0.974103	NA	R_dup5966	FALSE
5.63638	0.197465	1.44912	0.136265	0.891612	0.960869	R_dup330	FALSE
2.99078	-0.647708	1.97034	-0.328729	0.742361	0.884339	R_dup5972	FALSE
0.787611	-2.93323	4.48064	-0.654645	0.512696	NA	R_dup5973	FALSE
70.2185	6.04268	0.782298	7.72428	1.1249e-14	4.68321e-14	R_dup5974	TRUE
2.34766	-4.49481	3.01938	-1.48865	0.136579	0.243779	R_dup5978	FALSE
0.967814	-1.36724	4.31616	-0.316773	0.751416	NA	R_dup331	FALSE
2.97241	-1.43085	2.27934	-0.627745	0.530171	0.731946	R_dup5980	FALSE
0.440211	0.446961	4.97893	0.0897705	0.92847	NA	R_dup5981	FALSE
0.527603	-2.37019	4.87224	-0.486469	0.626635	NA	R_dup5983	FALSE
1.05304	1.70806	4.22682	0.4041	0.686139	NA	R_dup5985	FALSE
0.175868	-0.96976	4.9835	-0.194594	0.845711	NA	R_dup5986	FALSE
12.1259	0.286878	1.06106	0.270369	0.786876	0.904723	R_dup5987	FALSE
1.5285	1.3492	2.55137	0.528814	0.596935	0.793007	R_dup5988	FALSE
4.45847	-0.245952	1.78192	-0.138026	0.89022	0.960767	R_dup332	FALSE
3.26659	-3.37103	2.35332	-1.43245	0.152014	0.266883	R_dup5989	FALSE
0.700218	-0.647217	3.89019	-0.166371	0.867865	NA	R_dup5991	FALSE
0.559606	0.252316	4.95579	0.0509133	0.959395	NA	CTCF_dup762	FALSE
0.435876	-2.06894	4.89227	-0.422898	0.672369	NA	R_dup5996	FALSE
0.915676	0.625953	3.51229	0.178218	0.858552	NA	R_dup5997	FALSE
0.440211	0.446961	4.97893	0.0897705	0.92847	NA	R_dup5998	FALSE
4.47907	0.760171	1.53929	0.493845	0.621416	0.809136	R_dup5999	FALSE
0.264343	1.81287	4.99293	0.363088	0.716539	NA	R_dup6002	FALSE
2.76215	2.43049	2.15308	1.12885	0.258963	0.418245	R_dup6004	FALSE
0.264343	1.81287	4.99293	0.363088	0.716539	NA	R_dup6005	FALSE
1.67345	1.86638	3.57894	0.52149	0.602025	0.796259	R_dup6006	FALSE
2.31611	-0.160965	2.10013	-0.0766451	0.938906	0.984014	R_dup6009	FALSE
0.175868	-0.96976	4.9835	-0.194594	0.845711	NA	R_dup6012	FALSE
124.858	-10.2365	1.48103	-6.91174	4.78732e-12	1.78084e-11	R_dup6020	TRUE
0.175868	-0.96976	4.9835	-0.194594	0.845711	NA	R_dup6021	FALSE
0.175868	-0.96976	4.9835	-0.194594	0.845711	NA	R_dup6054	FALSE
0.175868	-0.96976	4.9835	-0.194594	0.845711	NA	R_dup6057	FALSE
0.955891	-3.19636	4.22365	-0.756777	0.449184	NA	R_dup334	FALSE
0.616078	-0.37755	4.90981	-0.0768971	0.938705	NA	R_dup6058	FALSE
0.440211	0.446961	4.97893	0.0897705	0.92847	NA	R_dup6059	FALSE
3.73817	-0.23731	1.71687	-0.138222	0.890065	0.960767	R_dup6061	FALSE
1.93671	0.250423	3.42275	0.0731642	0.941675	0.985203	R_dup6062	FALSE
3.272	-0.977391	1.85447	-0.527047	0.598161	0.793543	R_dup335	FALSE
2.56249	-0.289497	2.0537	-0.140964	0.887899	0.959122	R_dup6065	FALSE
2.16729	3.27571	2.64921	1.23649	0.216278	0.361162	R_dup6066	FALSE
0.963479	-3.22577	4.16719	-0.774086	0.43888	NA	R_dup6069	FALSE
0.260008	-1.25562	4.96661	-0.252813	0.800413	NA	R_dup6070	FALSE
0.695884	-2.7401	4.7268	-0.579695	0.56212	NA	R_dup6071	FALSE
8.50405	-0.849448	1.24005	-0.685011	0.493337	0.696837	R_dup6073	FALSE
0.175868	-0.96976	4.9835	-0.194594	0.845711	NA	R_dup6074	FALSE
0.260008	-1.25562	4.96661	-0.252813	0.800413	NA	R_dup6075	FALSE
0.175868	-0.96976	4.9835	-0.194594	0.845711	NA	T_dup4079	FALSE
6.05321	-0.733221	1.41664	-0.517577	0.604753	0.797508	E_dup469	FALSE
64.9398	-6.83097	1.11897	-6.10471	1.02987e-09	3.29243e-09	TSS_dup169	TRUE
0.823948	1.23046	3.72042	0.330731	0.740848	NA	R_dup6092	FALSE
0.299598	1.90409	4.98674	0.38183	0.702587	NA	R_dup6095	FALSE
1.13176	-3.44408	3.88651	-0.886163	0.375529	NA	T_dup4089	FALSE
0.559606	0.252316	4.95579	0.0509133	0.959395	NA	R_dup6099	FALSE
1.6864	0.163306	2.88789	0.0565484	0.954905	0.9913	T_dup4095	FALSE
4.2822	-5.37257	2.39595	-2.24235	0.0249385	0.0501371	T_dup4097	FALSE
0.264343	1.81287	4.99293	0.363088	0.716539	NA	T_dup4103	FALSE
0.475466	0.538194	4.97273	0.108229	0.913814	NA	T_dup4105	FALSE
1.48349	-3.84	3.47646	-1.10457	0.269345	NA	R_dup6118	FALSE
0.175868	-0.96976	4.9835	-0.194594	0.845711	NA	R_dup336	FALSE
0.299598	1.90409	4.98674	0.38183	0.702587	NA	R_dup6119	FALSE
0.264343	1.81287	4.99293	0.363088	0.716539	NA	R_dup6120	FALSE
113.036	-4.80143	0.517149	-9.28442	1.62596e-20	8.4107e-20	R_dup6121	TRUE
0.175868	-0.96976	4.9835	-0.194594	0.845711	NA	R_dup6127	FALSE
0.175868	-0.96976	4.9835	-0.194594	0.845711	NA	T_dup4116	FALSE
254.888	-7.81979	0.758583	-10.3084	6.45524e-25	3.90964e-24	E_dup471	TRUE
0.563941	2.8411	4.89227	0.580733	0.561421	NA	E_dup473	FALSE
0.599195	2.92128	4.88652	0.597825	0.549957	NA	T_dup4119	FALSE
3.32026	0.449434	1.80478	0.249025	0.803342	0.915337	T_dup44	FALSE
11.4803	-3.67054	1.29642	-2.83128	0.00463615	0.00975596	T_dup4124	FALSE
9.42948	-0.0342244	1.20151	-0.0284846	0.977276	0.994467	T_dup4127	FALSE
596.594	8.14626	0.482924	16.8686	7.65603e-64	9.71308e-63	R_dup6134	TRUE
57.0279	-6.074	0.979244	-6.20274	5.54869e-10	1.81727e-09	R_dup6136	TRUE
2.32045	0.478618	2.17895	0.219655	0.82614	0.925591	R_dup6138	FALSE
0.968896	1.97288	4.31164	0.457571	0.647261	NA	R_dup6140	FALSE
187.552	-5.76501	0.498684	-11.5604	6.5374e-31	4.73937e-30	R_dup337	TRUE
0.264343	1.81287	4.99293	0.363088	0.716539	NA	R_dup6141	FALSE
2.13916	-1.49644	2.24954	-0.66522	0.50591	0.707453	R_dup6144	FALSE
1.13935	-3.46871	3.93374	-0.881785	0.377893	NA	R_dup6146	FALSE
1.38681	-0.424973	3.05528	-0.139094	0.889376	NA	R_dup6147	FALSE
0.788693	1.11219	4.65106	0.239126	0.811008	NA	R_dup6149	FALSE
5.78732	-0.95519	1.4395	-0.663555	0.506975	0.707827	R_dup6153	FALSE
1.39114	0.657118	3.04086	0.216096	0.828913	NA	R_dup6157	FALSE
2.88976	0.109657	2.46	0.0445762	0.964445	0.992075	R_dup6175	FALSE
0.611743	-2.56561	4.86127	-0.527765	0.597662	NA	T_dup4141	FALSE
0.351736	-1.79425	4.91445	-0.365098	0.715038	NA	T_dup4147	FALSE
0.264343	1.81287	4.99293	0.363088	0.716539	NA	R_dup6183	FALSE
0.524351	0.16108	4.96202	0.0324626	0.974103	NA	T_dup4151	FALSE
1.8504	4.55918	4.33119	1.05264	0.292506	0.46525	R_dup6186	FALSE
2.17984	0.801722	2.14064	0.374524	0.708014	0.870446	T_dup4158	FALSE
1.56376	1.38753	2.48428	0.558526	0.576485	0.776323	T_dup4159	FALSE
0.475466	0.538194	4.97273	0.108229	0.913814	NA	T_dup4162	FALSE
1.53175	0.199812	2.95494	0.0676195	0.946089	0.986609	T_dup4165	FALSE
0.527603	-2.37019	4.87224	-0.486469	0.626635	NA	T_dup4166	FALSE
0.264343	1.81287	4.99293	0.363088	0.716539	NA	E_dup491	FALSE
0.175868	-0.96976	4.9835	-0.194594	0.845711	NA	R_dup6200	FALSE
0.871751	-3.07048	4.27758	-0.717807	0.472877	NA	T_dup4174	FALSE
1.30763	-3.65558	3.65431	-1.00035	0.317142	NA	R_dup6201	FALSE
71.149	-6.96493	1.11096	-6.26928	3.62716e-10	1.20597e-09	T_dup45	TRUE
0.175868	-0.96976	4.9835	-0.194594	0.845711	NA	T_dup4179	FALSE
0.859203	1.27742	4.53652	0.281585	0.778261	NA	T_dup4181	FALSE
0.651333	-0.286307	4.90351	-0.0583881	0.953439	NA	T_dup4182	FALSE
0.175868	-0.96976	4.9835	-0.194594	0.845711	NA	T_dup4183	FALSE
55.2692	-5.25466	0.806307	-6.51694	7.17539e-11	2.48867e-10	R_dup6206	TRUE
0.475466	0.538194	4.97273	0.108229	0.913814	NA	R_dup6207	FALSE
0.611743	-2.56561	4.86127	-0.527765	0.597662	NA	R_dup6208	FALSE
41.4976	-6.18598	1.16247	-5.32139	1.02977e-07	2.8581e-07	R_dup339	TRUE
32.1782	-8.27752	1.59845	-5.17846	2.23724e-07	6.03228e-07	R_dup6213	TRUE
3.08405	5.29306	2.67737	1.97696	0.0480458	0.0930984	R_dup6215	FALSE
0.791946	-0.95558	4.60932	-0.207315	0.835764	NA	R_dup6217	FALSE
0.611743	-2.56561	4.86127	-0.527765	0.597662	NA	T_dup4189	FALSE
0.960226	-1.31237	3.50833	-0.374074	0.708349	NA	R_dup6223	FALSE
0.703471	-2.78039	4.85078	-0.573184	0.56652	NA	R_dup6227	FALSE
0.175868	-0.96976	4.9835	-0.194594	0.845711	NA	R_dup6232	FALSE
0.175868	-0.96976	4.9835	-0.194594	0.845711	NA	T_dup4201	FALSE
0.175868	-0.96976	4.9835	-0.194594	0.845711	NA	T_dup46	FALSE
1.29941	0.99434	2.68152	0.370812	0.710777	NA	T_dup4205	FALSE
0.175868	-0.96976	4.9835	-0.194594	0.845711	NA	T_dup4206	FALSE
0.260008	-1.25562	4.96661	-0.252813	0.800413	NA	T_dup4209	FALSE
0.175868	-0.96976	4.9835	-0.194594	0.845711	NA	R_dup6242	FALSE
3.7546	-5.18101	2.49268	-2.07849	0.0376647	0.073964	R_dup6244	FALSE
4.13121	-0.517499	1.6215	-0.319148	0.749614	0.888589	R_dup6249	FALSE
0.435876	-2.06894	4.89227	-0.422898	0.672369	NA	R_dup6251	FALSE
1.34722	-1.85453	3.08414	-0.601311	0.547633	NA	R_dup6253	FALSE
0.175868	-0.96976	4.9835	-0.194594	0.845711	NA	R_dup6254	FALSE
0.175868	-0.96976	4.9835	-0.194594	0.845711	NA	R_dup6256	FALSE
0.260008	-1.25562	4.96661	-0.252813	0.800413	NA	R_dup6261	FALSE
0.175868	-0.96976	4.9835	-0.194594	0.845711	NA	R_dup6262	FALSE
205.557	-6.9184	0.641903	-10.7779	4.37534e-27	2.85433e-26	T	TRUE
18.129	-1.61377	0.874464	-1.84544	0.0649731	0.12337	T_dup4224	FALSE
12.3114	-6.89427	1.81502	-3.79846	0.0001456	0.000335214	T_dup47	FALSE
2.1755	0.104787	2.09595	0.0499951	0.960126	0.991861	T_dup4236	FALSE
4.51974	2.08425	1.6236	1.28372	0.19924	0.33644	R_dup6275	FALSE
0.264343	1.81287	4.99293	0.363088	0.716539	NA	T_dup4243	FALSE
0.260008	-1.25562	4.96661	-0.252813	0.800413	NA	TSS_dup182	FALSE
0.788693	1.11219	4.65106	0.239126	0.811008	NA	E_dup502	FALSE
0.440211	0.446961	4.97893	0.0897705	0.92847	NA	CTCF_dup824	FALSE
13.4902	4.28781	1.2732	3.36776	0.000757822	0.00167283	R_dup6283	FALSE
0.260008	-1.25562	4.96661	-0.252813	0.800413	NA	R_dup6290	FALSE
0.780024	-2.89846	4.84563	-0.59816	0.549733	NA	R_dup6296	FALSE
0.599195	2.92128	4.88652	0.597825	0.549957	NA	TSS_dup185	FALSE
49.5326	-4.22132	0.704185	-5.99462	2.03957e-09	6.41827e-09	T_dup4257	TRUE
0.435876	-2.06894	4.89227	-0.422898	0.672369	NA	E_dup512	FALSE
1.35155	-0.500317	2.61749	-0.191144	0.848413	NA	R_dup6312	FALSE
83.3525	-8.20315	1.47981	-5.54337	2.96697e-08	8.53447e-08	CTCF_dup831	TRUE
0.704553	1.3912	4.80266	0.289673	0.772067	NA	R_dup6315	FALSE
0.611743	-2.56561	4.86127	-0.527765	0.597662	NA	R_dup6318	FALSE
1.8759	-0.332753	2.26008	-0.147231	0.88295	0.956347	E_dup519	FALSE
0.175868	-0.96976	4.9835	-0.194594	0.845711	NA	T_dup4278	FALSE
0.264343	1.81287	4.99293	0.363088	0.716539	NA	R_dup6331	FALSE
1.68749	2.6116	2.9061	0.898659	0.368834	0.559871	R_dup6344	FALSE
0.175868	-0.96976	4.9835	-0.194594	0.845711	NA	R_dup6378	FALSE
0.871751	-3.07048	4.27758	-0.717807	0.472877	NA	R_dup6379	FALSE
0.435876	-2.06894	4.89227	-0.422898	0.672369	NA	R_dup341	FALSE
0.616078	-0.37755	4.90981	-0.0768971	0.938705	NA	R_dup6386	FALSE
0.440211	0.446961	4.97893	0.0897705	0.92847	NA	R_dup6397	FALSE
1.73962	0.870668	2.33155	0.373428	0.70883	0.870446	R_dup6413	FALSE
4.68585	0.299173	1.54577	0.193544	0.846533	0.938101	R_dup6419	FALSE
0.299598	1.90409	4.98674	0.38183	0.702587	NA	R_dup6420	FALSE
0.351736	-1.79425	4.91445	-0.365098	0.715038	NA	R_dup342	FALSE
0.435876	-2.06894	4.89227	-0.422898	0.672369	NA	R_dup6427	FALSE
0.527603	-2.37019	4.87224	-0.486469	0.626635	NA	R_dup6428	FALSE
0.175868	-0.96976	4.9835	-0.194594	0.845711	NA	CTCF_dup844	FALSE
2.77966	-0.527785	1.99763	-0.264206	0.791621	0.907804	R_dup6432	FALSE
0.260008	-1.25562	4.96661	-0.252813	0.800413	NA	R_dup6434	FALSE
217.814	-7.5882	0.763447	-9.93939	2.80537e-23	1.59866e-22	R_dup6436	TRUE
60.2484	6.57091	0.958636	6.85444	7.15944e-12	2.62277e-11	R_dup6437	TRUE
0.528686	2.7571	4.89864	0.56283	0.57355	NA	R_dup6438	FALSE
0.175868	-0.96976	4.9835	-0.194594	0.845711	NA	R_dup6450	FALSE
0.739808	1.46925	3.80938	0.385691	0.699725	NA	R_dup6451	FALSE
1.48783	-2.1453	2.98021	-0.719849	0.471618	NA	R_dup6452	FALSE
0.260008	-1.25562	4.96661	-0.252813	0.800413	NA	R_dup6454	FALSE
0.563941	2.8411	4.89227	0.580733	0.561421	NA	R_dup6456	FALSE
0.260008	-1.25562	4.96661	-0.252813	0.800413	NA	R_dup6461	FALSE
12.4606	-3.32735	1.19845	-2.77639	0.0054967	0.0115517	T_dup4389	FALSE
3.56772	1.26656	1.72408	0.734628	0.462566	0.665681	R_dup6462	FALSE
0.175868	-0.96976	4.9835	-0.194594	0.845711	NA	R_dup344	FALSE
4.35488	-1.51408	1.62936	-0.929248	0.352761	0.540578	R_dup6464	FALSE
3.50543	-0.259868	2.21987	-0.117064	0.906809	0.965061	R_dup6465	FALSE
2.10499	0.0272449	2.6195	0.0104008	0.991702	0.996986	R_dup6467	FALSE
41.6578	-5.61726	1.02975	-5.455	4.89723e-08	1.3831e-07	R_dup6471	TRUE
0.475466	0.538194	4.97273	0.108229	0.913814	NA	R_dup38	FALSE
0.175868	-0.96976	4.9835	-0.194594	0.845711	NA	R_dup6475	FALSE
3.69967	0.177782	1.67515	0.106129	0.91548	0.970236	R_dup6477	FALSE
7.5849	-0.0224339	1.32385	-0.016946	0.98648	0.996192	R_dup6481	FALSE
0.828283	3.39815	4.41238	0.77014	0.441217	NA	R_dup6482	FALSE
0.260008	-1.25562	4.96661	-0.252813	0.800413	NA	R_dup345	FALSE
1.04003	-3.31711	4.83039	-0.686717	0.492261	NA	R_dup6484	FALSE
1.88565	4.58713	3.35103	1.36887	0.17104	0.295549	R_dup6485	FALSE
0.700218	-0.647217	3.89019	-0.166371	0.867865	NA	R_dup6487	FALSE
0.351736	-1.79425	4.91445	-0.365098	0.715038	NA	R_dup6488	FALSE
2.1755	0.104787	2.09595	0.0499951	0.960126	0.991861	R_dup6490	FALSE
0.440211	0.446961	4.97893	0.0897705	0.92847	NA	R_dup6491	FALSE
1.13935	-3.46871	3.93374	-0.881785	0.377893	NA	R_dup6493	FALSE
2.22764	-0.760407	2.14036	-0.355271	0.722386	0.875471	R_dup6494	FALSE
0.793028	3.33938	4.86112	0.686958	0.492109	NA	R_dup6495	FALSE
0.735473	-0.569475	3.8423	-0.148212	0.882176	NA	R_dup347	FALSE
96.2708	-8.41644	1.46992	-5.72577	1.02967e-08	3.05856e-08	R_dup6500	TRUE
2.26398	0.690674	2.0805	0.331975	0.739908	0.88382	R_dup6502	FALSE
2.99015	1.03702	1.96674	0.527278	0.598	0.793543	R_dup6503	FALSE
37.1497	-7.03107	1.54279	-4.55739	5.17942e-06	1.29177e-05	R_dup6505	FALSE
466.194	4.02966	0.219418	18.3652	2.49449e-75	3.67765e-74	R_dup348	TRUE
0.175868	-0.96976	4.9835	-0.194594	0.845711	NA	T_dup4432	FALSE
1.04762	-3.33908	3.97464	-0.840096	0.400854	NA	R_dup6506	FALSE
2.78724	-0.561223	1.90215	-0.295047	0.767958	0.897747	R_dup6507	FALSE
5.12783	-0.784188	1.69638	-0.462271	0.643887	0.826459	R_dup6508	FALSE
1.74288	-0.0663319	2.86575	-0.0231464	0.981533	0.994693	R_dup6509	FALSE
0.175868	-0.96976	4.9835	-0.194594	0.845711	NA	R_dup6512	FALSE
6.40711	0.125205	1.31411	0.0952772	0.924095	0.977201	R_dup6513	FALSE
0.175868	-0.96976	4.9835	-0.194594	0.845711	NA	R_dup350	FALSE
2.52724	-0.324701	1.99126	-0.163063	0.870469	0.950728	R_dup6514	FALSE
0.440211	0.446961	4.97893	0.0897705	0.92847	NA	R_dup6515	FALSE
7.81816	2.25329	1.37593	1.63765	0.101495	0.185836	R_dup351	FALSE
306.093	-10.0871	1.43645	-7.02229	2.18268e-12	8.31178e-12	R_dup6518	TRUE
0.260008	-1.25562	4.96661	-0.252813	0.800413	NA	R_dup6519	FALSE
2.49306	0.91683	2.1147	0.433551	0.664615	0.842521	R_dup6520	FALSE
0.528686	2.7571	4.89864	0.56283	0.57355	NA	R_dup6522	FALSE
0.695884	-2.7401	4.7268	-0.579695	0.56212	NA	R_dup6524	FALSE
10.3201	-0.35843	1.09986	-0.325886	0.744511	0.886244	R_dup39	FALSE
22.6428	3.04013	1.35872	2.2375	0.0252536	0.0507493	R_dup352	FALSE
2.6553	0.782539	1.99096	0.393046	0.694286	0.863113	R_dup6527	FALSE
2.3079	2.38441	2.48585	0.959193	0.337462	0.522466	R_dup6529	FALSE
0.351736	-1.79425	4.91445	-0.365098	0.715038	NA	R_dup6530	FALSE
0.175868	-0.96976	4.9835	-0.194594	0.845711	NA	R_dup6531	FALSE
1.03941	2.07706	3.40025	0.610853	0.541297	NA	R_dup6532	FALSE
1.52742	-0.794614	2.53288	-0.313719	0.753734	0.890407	R_dup6536	FALSE
169.842	6.29928	0.554466	11.361	6.54048e-30	4.63701e-29	R_dup6537	TRUE
0.260008	-1.25562	4.96661	-0.252813	0.800413	NA	T_dup4469	FALSE
3.26271	-0.374966	1.7901	-0.209466	0.834084	0.930169	R_dup6538	FALSE
0.264343	1.81287	4.99293	0.363088	0.716539	NA	R_dup6540	FALSE
0.260008	-1.25562	4.96661	-0.252813	0.800413	NA	R_dup6542	FALSE
0.260008	-1.25562	4.96661	-0.252813	0.800413	NA	CTCF_dup859	FALSE
0.950931	0.721987	4.30387	0.167753	0.866778	NA	R_dup6543	FALSE
0.175868	-0.96976	4.9835	-0.194594	0.845711	NA	R_dup6544	FALSE
0.260008	-1.25562	4.96661	-0.252813	0.800413	NA	R_dup6545	FALSE
0.435876	-2.06894	4.89227	-0.422898	0.672369	NA	R_dup6547	FALSE
1.13176	-3.44408	3.88651	-0.886163	0.375529	NA	R_dup6548	FALSE
0.788693	1.11219	4.65106	0.239126	0.811008	NA	R_dup6549	FALSE
3.8619	0.127501	1.70678	0.0747027	0.940451	0.984807	R_dup6551	FALSE
1.97345	3.13538	3.51022	0.893214	0.371743	0.563045	R_dup6554	FALSE
2.17938	-4.39268	3.02095	-1.45407	0.145926	0.257601	R_dup6555	FALSE
4.93508	-0.303224	1.54249	-0.196581	0.844155	0.936202	R_dup355	FALSE
7.40755	-0.503694	1.25699	-0.400714	0.68863	0.858647	R_dup6560	FALSE
0.175868	-0.96976	4.9835	-0.194594	0.845711	NA	R_dup6564	FALSE
0.950931	0.721987	4.30387	0.167753	0.866778	NA	T_dup4491	FALSE
11.2328	-3.60043	1.33406	-2.69886	0.00695767	0.0145145	R_dup356	FALSE
0.611743	-2.56561	4.86127	-0.527765	0.597662	NA	R_dup6568	FALSE
108.288	-7.58929	1.08382	-7.00237	2.51671e-12	9.53857e-12	R_dup6570	TRUE
1.08396	0.160584	3.39776	0.0472618	0.962305	NA	R_dup6573	FALSE
3.67913	-2.54778	2.15485	-1.18235	0.237069	0.389938	R_dup6576	FALSE
487.845	-8.43494	0.667073	-12.6447	1.19678e-36	9.9477e-36	R_dup6578	TRUE
0.260008	-1.25562	4.96661	-0.252813	0.800413	NA	R_dup6579	FALSE
0.260008	-1.25562	4.96661	-0.252813	0.800413	NA	CTCF_dup865	FALSE
120.268	-5.38561	0.562153	-9.58031	9.67496e-22	5.26444e-21	R_dup6582	TRUE
0.651333	-0.286307	4.90351	-0.0583881	0.953439	NA	R_dup6583	FALSE
1.3961	-2.01804	3.06697	-0.657992	0.510543	NA	R_dup6585	FALSE
138.034	-5.59234	0.550739	-10.1542	3.17286e-24	1.86768e-23	R_dup358	TRUE
3.26704	0.0848266	1.7915	0.0473494	0.962235	0.991861	R_dup6589	FALSE
0.299598	1.90409	4.98674	0.38183	0.702587	NA	R_dup6593	FALSE
2.62392	-1.95699	2.37473	-0.824089	0.409889	0.606344	R_dup6597	FALSE
0.175868	-0.96976	4.9835	-0.194594	0.845711	NA	R_dup6599	FALSE
1.78743	-1.12555	2.35734	-0.477468	0.633029	0.819504	R_dup6604	FALSE
30.7479	-8.21575	1.5991	-5.13772	2.78093e-07	7.46068e-07	R_dup6607	TRUE
0.260008	-1.25562	4.96661	-0.252813	0.800413	NA	R_dup6608	FALSE
34.3016	-5.91041	1.20221	-4.91629	8.82006e-07	2.29846e-06	R_dup6610	TRUE
3.48701	-5.07082	2.56442	-1.97738	0.0479991	0.0930827	R_dup6611	FALSE
0.175868	-0.96976	4.9835	-0.194594	0.845711	NA	R_dup6613	FALSE
0.435876	-2.06894	4.89227	-0.422898	0.672369	NA	T_dup4531	FALSE
0.260008	-1.25562	4.96661	-0.252813	0.800413	NA	R_dup6614	FALSE
0.611743	-2.56561	4.86127	-0.527765	0.597662	NA	R_dup6621	FALSE
1.05629	-0.0132689	4.13504	-0.00320888	0.99744	NA	R_dup6623	FALSE
1.03941	2.07706	3.40025	0.610853	0.541297	NA	T_dup4534	FALSE
0.175868	-0.96976	4.9835	-0.194594	0.845711	NA	R_dup6624	FALSE
2.73123	3.63246	2.46894	1.47126	0.14122	0.250487	R_dup6629	FALSE
0.911341	-1.07607	3.54371	-0.303656	0.76139	NA	R_dup6630	FALSE
1.30763	-3.65558	3.65431	-1.00035	0.317142	NA	R_dup359	FALSE
2.56249	-0.289497	2.0537	-0.140964	0.887899	0.959122	R_dup6633	FALSE
1.16314	3.88243	3.92248	0.98979	0.322277	NA	R_dup6634	FALSE
0.175868	-0.96976	4.9835	-0.194594	0.845711	NA	R_dup6635	FALSE
4.85847	0.523017	1.52393	0.343203	0.731446	0.879377	R_dup6640	FALSE
41.4211	-6.18397	1.16231	-5.32041	1.03532e-07	2.87186e-07	R_dup6643	TRUE
0.611743	-2.56561	4.86127	-0.527765	0.597662	NA	R_dup6648	FALSE
230.12	-8.08867	0.868278	-9.31575	1.2109e-20	6.29749e-20	WE_dup515	TRUE
0.175868	-0.96976	4.9835	-0.194594	0.845711	NA	R_dup6677	FALSE
1.05195	-1.51811	3.37502	-0.449809	0.652848	NA	E_dup538	FALSE
169.162	-6.22046	0.586457	-10.6069	2.76903e-26	1.75651e-25	T_dup4565	TRUE
6.29462	1.70009	1.36637	1.24424	0.213413	0.357616	T_dup4568	FALSE
67.3	-9.3442	1.51311	-6.1755	6.59541e-10	2.14262e-09	T_dup4570	TRUE
46.5305	-5.7549	0.986287	-5.83491	5.38189e-09	1.64008e-08	T_dup49	TRUE
1.04762	-3.33908	3.97464	-0.840096	0.400854	NA	T_dup4572	FALSE
1.05521	-3.36027	4.82905	-0.695844	0.486527	NA	T_dup4580	FALSE
0.260008	-1.25562	4.96661	-0.252813	0.800413	NA	T_dup4591	FALSE
225.259	-7.63392	0.764352	-9.98744	1.72997e-23	9.9288e-23	R_dup6710	TRUE
3.8842	0.817014	1.68058	0.486149	0.626861	0.813705	R_dup6720	FALSE
3.57098	0.74392	1.80874	0.411291	0.680859	0.853548	T_dup4611	FALSE
0.175868	-0.96976	4.9835	-0.194594	0.845711	NA	T_dup4615	FALSE
0.435876	-2.06894	4.89227	-0.422898	0.672369	NA	T_dup4616	FALSE
0.175868	-0.96976	4.9835	-0.194594	0.845711	NA	T_dup4617	FALSE
0.260008	-1.25562	4.96661	-0.252813	0.800413	NA	T_dup4620	FALSE
1.19839	3.925	4.83577	0.81166	0.416987	NA	R_dup6736	FALSE
39.0371	-8.55958	1.56489	-5.46975	4.50664e-08	1.27428e-07	WE_dup527	TRUE
39.5647	-8.57916	1.56398	-5.48545	4.12413e-08	1.17024e-07	T_dup4625	TRUE
0.299598	1.90409	4.98674	0.38183	0.702587	NA	R_dup6738	FALSE
0.735473	-0.569475	3.8423	-0.148212	0.882176	NA	R_dup6739	FALSE
0.524351	0.16108	4.96202	0.0324626	0.974103	NA	R_dup6740	FALSE
0.175868	-0.96976	4.9835	-0.194594	0.845711	NA	R_dup6742	FALSE
0.524351	0.16108	4.96202	0.0324626	0.974103	NA	R_dup6747	FALSE
0.260008	-1.25562	4.96661	-0.252813	0.800413	NA	E_dup547	FALSE
0.175868	-0.96976	4.9835	-0.194594	0.845711	NA	T_dup4630	FALSE
167.653	-7.21197	0.775988	-9.29392	1.48709e-20	7.7172e-20	T_dup4631	TRUE
0.260008	-1.25562	4.96661	-0.252813	0.800413	NA	T_dup4633	FALSE
1.83523	-4.15023	3.21626	-1.29039	0.196915	0.332981	T_dup4634	FALSE
3.3594	-1.60175	1.84847	-0.866524	0.386203	0.579665	T_dup51	FALSE
1.60831	0.128842	2.98279	0.0431952	0.965546	0.992092	T_dup4638	FALSE
81.9547	-5.85146	0.767631	-7.62275	2.48337e-14	1.02591e-13	R_dup6785	TRUE
0.995481	-1.24049	3.48018	-0.356443	0.721509	NA	R_dup6786	FALSE
5.42155	-5.71415	2.24012	-2.55082	0.010747	0.0221606	R_dup6788	FALSE
244.402	-7.43546	0.686906	-10.8246	2.63346e-27	1.72733e-26	R_dup6790	TRUE
1.08829	1.80516	3.37669	0.534596	0.592929	NA	R_dup361	FALSE
99.6898	-6.44192	0.822112	-7.83581	4.65814e-15	1.95788e-14	R_dup6800	TRUE
4.2381	2.40195	1.82581	1.31556	0.188323	0.320702	R_dup6802	FALSE
3.18245	-3.33247	2.37306	-1.40429	0.160231	0.279882	R_dup6803	FALSE
0.175868	-0.96976	4.9835	-0.194594	0.845711	NA	T_dup4673	FALSE
31.5203	-8.25055	1.59235	-5.18137	2.20258e-07	5.94217e-07	R_dup6808	TRUE
0.351736	-1.79425	4.91445	-0.365098	0.715038	NA	T_dup4676	FALSE
0.475466	0.538194	4.97273	0.108229	0.913814	NA	R_dup6810	FALSE
0.435876	-2.06894	4.89227	-0.422898	0.672369	NA	R_dup6811	FALSE
0.827201	-0.868153	4.55013	-0.190798	0.848684	NA	R_dup6812	FALSE
0.175868	-0.96976	4.9835	-0.194594	0.845711	NA	R_dup6817	FALSE
1.74288	-0.0663319	2.86575	-0.0231464	0.981533	0.994693	R_dup6818	FALSE
[truncated: 8,117 more rows]
