# Supplementary material for: A Bidirectional Non-Coding RNA Promoter Mediates Long-Range Gene Expression Regulation
Source: Genes (Basel). 2024 Apr 25;15(5):549. doi: 10.3390/genes15050549 (PMC11120797; doi:10.3390/genes15050549)
Supplement: Supplementary file 1 [file genes-15-00549-s001.zip › Supplementary_Material_final/Supplementary_File_S4.xlsx]

## Sheet: cover
Online Resource 4
BBX valid interactions
A bidirectional non-coding RNA promoter mediates long-range gene expression regulation.
Cellular and Molecular Life Sciences
Carlos Alberto Peralta-Alvarez1,2, Hober Nelson Nuñez-Martinez1, Ángel Josué Cerecedo-Castillo1, Augusto César Poot-Hernández2, Gustavo Tapia-Urzua1, Sylvia Patricia Garza-Manero1, Georgina Guerrero1, Félix Recillas-Targa1*.
1 Instituto de Fisiología Celular, Departamento de Genética Molecular, Universidad Nacional Autónoma de México, Ciudad de México, México.
2 Instituto de Fisiología Celular, Unidad de Bioinformática y Manejo de la Información, Universidad Nacional Autónoma de México, Ciudad de México, México.
*Corresponding author:
Instituto de Fisiología Celular
Universidad Nacional Autónoma de México
Departamento de Genética Molecular
Circuito Exterior S/N,
Ciudad Universitaria
Ciudad de México, 04510
Phone: (52 55) 56 22 56 03/04
E-mail: frecilla@ifc.unam.mx
Web-page: http://www.ifc.unam.mx/

## Sheet: BBX Wild-type valid interaction
Chromosome	Start	End	Contact_ID
chr3	536992	567127	R_dup1166
chr3	567128	567284	T_dup187
chr3	619541	648319	R_dup1174
chr3	743745	867276	R_dup158
chr3	961843	990479	R_dup1190
chr3	2480178	2499597	R_dup169
chr3	3151601	3152200	E_dup11
chr3	3152201	3152263	WE_dup5
chr3	4952374	4955034	R_dup1704
chr3	4970201	4972200	R_dup1708
chr3	4999253	5000212	R_dup1723
chr3	5529401	5530600	R_dup1819
chr3	5548001	5549000	R_dup1825
chr3	6659134	6659430	R_dup2024
chr3	6813201	6816430	R_dup194
chr3	9404201	9405891	TSS_dup33
chr3	9889001	9889843	R_dup2446
chr3	10322201	10334225	T_dup1359
chr3	10781601	10785600	R_dup2616
chr3	11045401	11065800	R_dup2675
chr3	11226387	11247635	R_dup2699
chr3	11683167	11685580	TSS_dup62
chr3	11714201	11732400	R_dup2927
chr3	12355401	12370200	R_dup2978
chr3	12766575	12791000	R_dup3030
chr3	12821801	12823600	R_dup3041
chr3	12949401	12964398	T_dup1726
chr3	12977347	12986800	T_dup1729
chr3	13168001	13178105	R_dup3103
chr3	13234674	13242537	R_dup227
chr3	13475801	13477000	R_dup3134
chr3	13531801	13533200	R_dup3158
chr3	13900201	13922056	R_dup3214
chr3	14224726	14244600	T_dup1834
chr3	14248684	14248800	R_dup3260
chr3	14248801	14249200	T_dup1836
chr3	14650025	14658636	R_dup3344
chr3	14740201	14758800	R_dup3356
chr3	14905497	14955758	R_dup235
chr3	15108001	15139000	T_dup1914
chr3	15249801	15282800	T_dup1920
chr3	15351494	15353190	E_dup332
chr3	15471201	15486683	T_dup1970
chr3	15735110	15785031	T_dup2000
chr3	15952178	15965200	R_dup3575
chr3	16913801	16925572	R_dup3669
chr3	16927201	16948200	R_dup3670
chr3	17700401	17701436	R_dup4017
chr3	19421201	19435942	R_dup4288
chr3	20073401	20075000	R_dup4377
chr3	20131935	20134822	R_dup4402
chr3	20281839	20285791	R_dup4431
chr3	21741503	21745279	R_dup4754
chr3	21798944	21816536	R_dup4762
chr3	23936467	23946194	T_dup3198
chr3	24686601	24698834	R_dup5298
chr3	26200170	26206009	R_dup5420
chr3	26528367	26534173	R_dup5439
chr3	26952801	27001201	R_dup302
chr3	28541033	28616041	R_dup310
chr3	28625553	28663603	R_dup5705
chr3	29061382	29099385	R_dup314
chr3	29712429	29725200	R_dup5758
chr3	29750239	29790290	R_dup318
chr3	29874256	29892200	R_dup319
chr3	31602245	31603200	R_dup5939
chr3	31603201	31604127	T_dup3983
chr3	31615001	31652200	T_dup3989
chr3	32153601	32156162	R_dup6017
chr3	32156163	32156395	T_dup4031
chr3	32195379	32195600	R_dup6043
chr3	32515096	32526098	T_dup4078
chr3	32824801	32833800	R_dup6134
chr3	32890801	32939558	R_dup337
chr3	33275686	33294000	R_dup339
chr3	33363256	33376199	R_dup6223
chr3	33403058	33413600	R_dup6232
chr3	33539343	33563800	T
chr3	33564201	33677200	T_dup4224
chr3	34679917	34720000	R_dup6481
chr3	34924601	34998495	R_dup347
chr3	36401281	36419400	R_dup6573
chr3	36775201	36782600	R_dup6628
chr3	37118801	37139000	T_dup4574
chr3	37193601	37196400	T_dup4611
chr3	37759601	37783302	R_dup6812
chr3	37845799	37855600	R_dup6820
chr3	38238882	38247069	T_dup4730
chr3	38264201	38297425	T_dup52
chr3	38301988	38303598	T_dup4739
chr3	38373401	38374000	R_dup6923
chr3	38374401	38385200	R_dup6924
chr3	38483705	38483935	T_dup4783
chr3	38483936	38484984	R_dup6959
chr3	38749801	38765000	R_dup7018
chr3	38796747	38805000	R_dup42
chr3	39974882	40032000	R_dup368
chr3	40468632	40470794	R_dup7301
chr3	40496801	40497600	T_dup4995
chr3	40519801	40530600	T_dup5001
chr3	40699601	40734600	R_dup7376
chr3	41118001	41122200	R_dup7412
chr3	41262401	41286800	T_dup5056
chr3	41949975	41969200	R_dup7487
chr3	42257724	42258117	T_dup5227
chr3	42579401	42580800	R_dup7671
chr3	42603866	42613776	T_dup5248
chr3	42628001	42629000	R_dup7679
chr3	42648041	42654400	T_dup5260
chr3	42657401	42676600	T_dup5262
chr3	42923401	42933400	R_dup7723
chr3	43397891	43401200	R_dup7811
chr3	43501001	43507182	T_dup5433
chr3	44025522	44042600	R_dup46
chr3	44177601	44217600	R_dup8006
chr3	44259001	44262400	R_dup8013
chr3	44788137	44802000	T_dup5671
chr3	45131356	45132575	T_dup5709
chr3	45198401	45198800	R_dup8218
chr3	45206001	45206800	R_dup8221
chr3	45510139	45541000	T_dup5762
chr3	45742601	45789400	T_dup66
chr3	46311201	46317400	R_dup8378
chr3	46437601	46440400	R_dup8394
chr3	46854601	46869600	R_dup8459
chr3	46877601	46878400	R_dup8462
chr3	47028594	47030242	TSS_dup290
chr3	47085090	47159000	T_dup5880
chr3	47211201	47213970	T_dup5908
chr3	47487401	47495400	T_dup6004
chr3	47653959	47706000	T_dup6028
chr3	48464081	48465200	R_dup8798
chr3	48522765	48533057	R_dup8815
chr3	48548801	48549705	R_dup8827
chr3	48549706	48549908	T_dup6232
chr3	48594388	48594486	E_dup883
chr3	48925192	48925359	T_dup6400
chr3	48925360	48925651	R_dup9028
chr3	49312195	49332800	T_dup6492
chr3	49333216	49376200	T_dup6493
chr3	49801933	49822600	T_dup77
chr3	50004626	50047777	T_dup6710
chr3	50166801	50169633	R_dup9414
chr3	50212001	50212600	R_dup9436
chr3	50491801	50503600	R_dup9541
chr3	50644034	50649370	TSS_dup387
chr3	50818848	50846729	R_dup9583
chr3	51050097	51137600	R_dup405
chr3	51237499	51287600	R_dup406
chr3	51307201	51348400	R_dup9594
chr3	51721001	51735721	T_dup7000
chr3	51964904	51973600	T_dup7013
chr3	52116001	52116600	T_dup7050
chr3	52431463	52439859	T_dup7124
chr3	53192912	53194400	R_dup10245
chr3	53271801	53286218	T_dup7440
chr3	53548001	53656400	R_dup412
chr3	53712001	53730800	R_dup10362
chr3	53976401	54108000	R_dup415
chr3	54328601	54356600	R_dup10394
chr3	54985801	54997600	R_dup10410
chr3	55086201	55214800	R_dup423
chr3	55298843	55352600	R_dup424
chr3	56381801	56404400	R_dup10442
chr3	56529201	56581600	R_dup10447
chr3	56606648	56607094	T_dup7509
chr3	56607095	56607286	R_dup10451
chr3	56718547	56718670	T_dup7551
chr3	56718671	56726600	R_dup10492
chr3	56890401	57004400	R_dup10506
chr3	57070384	57082000	R_dup10520
chr3	57374201	57405800	R_dup10581
chr3	58158597	58158855	WE_dup910
chr3	58427601	58430524	R_dup11098
chr3	58645601	58657800	R_dup11129
chr3	58791189	58792213	R_dup11189
chr3	58950201	58977800	R_dup11210
chr3	59942601	60064800	R_dup452
chr3	60325601	60369617	R_dup11328
chr3	60406611	60410800	R_dup11337
chr3	60766601	60811000	R_dup11358
chr3	60943496	60971815	R_dup457
chr3	60978230	61018400	R_dup11367
chr3	61657516	61763800	R_dup463
chr3	62187601	62215600	R_dup11411
chr3	62912601	62926600	R_dup60
chr3	63351001	63448600	R_dup474
chr3	64475401	64516000	R_dup481
chr3	64726401	64746000	R_dup11637
chr3	64969796	64978600	R_dup11663
chr3	64989342	64998600	R_dup11666
chr3	64999401	65004400	R_dup11667
chr3	65105001	65148000	R_dup485
chr3	65424549	65425130	R_dup11802
chr3	65605801	65607549	R_dup11924
chr3	65675401	65716000	R_dup11943
chr3	65781201	65844597	R_dup490
chr3	65845001	65899800	R_dup11950
chr3	65900801	65916000	R_dup11952
chr3	66340700	66352769	R_dup12006
chr3	66657801	66689200	R_dup12055
chr3	66712801	66853600	R_dup495
chr3	67088401	67149229	R
chr3	67484897	67500081	R_dup12135
chr3	67518994	67520399	R_dup12153
chr3	67704141	67705555	TSS_dup482
chr3	67755201	67831600	R_dup501
chr3	69501001	69566000	R_dup12447
chr3	69566401	69584800	R_dup12448
chr3	69610401	69695800	R_dup12450
chr3	69720801	69736200	R_dup510
chr3	69983337	69984046	R_dup12616
chr3	69984047	69984210	T_dup9178
chr3	70038001	70042800	R_dup12652
chr3	70182747	70339600	R_dup66
chr3	70494989	70530000	R_dup513
chr3	71020947	71027901	T_dup9239
chr3	71280952	71281162	WE_dup994
chr3	71293414	71293619	WE_dup996
chr3	71341022	71343531	R_dup12947
chr3	71779601	71825400	R_dup13143
chr3	71837401	71853000	R_dup13147
chr3	72060189	72061928	R_dup13177
chr3	72071801	72072328	R_dup13187
chr3	72102401	72106000	R_dup13198
chr3	72152945	72157850	R_dup13212
chr3	72157989	72162400	R_dup13213
chr3	72209169	72210800	R_dup13232
chr3	72630201	72633400	R_dup13342
chr3	72679523	72703400	R_dup13356
chr3	72707201	72715000	R_dup13360
chr3	72723001	72772390	R_dup523
chr3	72784601	72787600	R_dup13370
chr3	72990165	72995664	R_dup13494
chr3	73124755	73135000	R_dup13547
chr3	73161201	73186969	R_dup13550
chr3	73505401	73551800	R_dup528
chr3	73918201	74195416	R_dup530
chr3	74946601	75050600	R_dup534
chr3	75050801	75185400	R_dup535
chr3	75343801	75390800	R_dup537
chr3	75601001	75601800	CTCF_dup2001
chr3	75601801	75601921	R_dup13625
chr3	76773601	77005532	R_dup543
chr3	77129801	77140798	R_dup13769
chr3	77865801	78052871	R_dup549
chr3	78158601	78560355	R_dup551
chr3	78970017	78996981	R_dup13812
chr3	79136001	79350103	R_dup555
chr3	79411401	79546600	R_dup556
chr3	79570801	79827200	R_dup74
chr3	79839801	79895600	R_dup13817
chr3	80113001	80575200	R_dup560
chr3	80876190	80995858	R_dup13842
chr3	81230278	81292000	R_dup564
chr3	81445201	81468400	R_dup13849
chr3	81818401	81835400	R_dup13943
chr3	82155844	82179200	R_dup13952
chr3	82552549	82745400	R_dup572
chr3	83573001	83793143	R_dup575
chr3	83809026	83977400	R_dup7
chr3	84274001	84276966	R_dup13968
chr3	84283044	84286656	R_dup13969
chr3	84437633	84474600	R_dup13984
chr3	84598001	84822000	R_dup581
chr3	85354001	85392000	R_dup13991
chr3	85919001	85943299	R_dup14012
chr3	86613001	86745200	R_dup590
chr3	87217801	87258000	R_dup14018
chr3	87258601	87275400	R_dup14019
chr3	87410270	87450200	R_dup595
chr3	87746001	87760902	R_dup14056
chr3	87761006	87820400	R_dup598
chr3	87896856	87897542	T_dup10183
chr3	87904686	87907301	R_dup14072
chr3	87907882	87914109	T_dup10188
chr3	87969889	87973885	R_dup14083
chr3	88021987	88022298	R_dup14127
chr3	88192557	88193394	R_dup14244
chr3	88215211	88216248	R_dup14263
chr3	88216249	88216422	T_dup10369
chr3	88268801	88458173	R_dup600
chr3	88605605	89148000	R_dup82
chr3	89400242	89800959	R_dup604
chr3	90078237	90140800	R_dup14280
chr3	90232201	90311686	R_dup607
chr3	93563201	93567656	R_dup14285
chr3	93567757	93586200	R_dup608
chr3	93600532	93601502	R_dup14294
chr3	93628473	93630310	R_dup14316
chr3	93645801	93646200	T_dup10429
chr3	93666449	93667969	R_dup14345
chr3	93679988	93680405	T_dup10448
chr3	93714925	93715048	T_dup10465
chr3	93773613	93775172	R_dup14433
chr3	93796268	93799551	R_dup14456
chr3	93829983	93830824	R_dup14487
chr3	93849044	93851834	R_dup14501
chr3	93855401	93877800	R_dup14503
chr3	93884625	93953000	R_dup14505
chr3	94055601	94224921	R_dup612
chr3	94244401	94410890	R_dup84
chr3	94411003	94458749	R_dup14508
chr3	94464801	94548274	R_dup614
chr3	94582001	94647600	R_dup615
chr3	94659201	94687204	R_dup14512
chr3	94707261	94839000	R_dup616
chr3	94840201	94902800	R_dup617
chr3	94903201	95369452	R_dup618
chr3	95376443	96120400	R_dup85
chr3	96164035	96335934	R_dup619
chr3	96582401	96689127	R_dup620
chr3	96738001	96858000	R_dup14519
chr3	96858401	96933071	R_dup622
chr3	96933164	97221523	R_dup623
chr3	97484401	97494169	R_dup14522
chr3	97541801	97570600	R_dup14525
chr3	97571001	97615400	R_dup14526
chr3	97615801	97627958	R_dup14527
chr3	97658672	97658800	T_dup10615
chr3	97658801	97659400	CTCF_dup2160
chr3	97692201	97694200	R_dup14548
chr3	97750440	97753400	R_dup14556
chr3	97759001	97787600	R_dup627
chr3	97788201	97904000	R_dup14558
chr3	97907801	97978400	R_dup628
chr3	97979001	98048200	R_dup629
chr3	98079201	98125465	R_dup14562
chr3	98165049	98176400	R_dup630
chr3	98176401	98176800	CTCF_dup2173
chr3	98176801	98201200	R_dup14565
chr3	98202401	98222200	R_dup14567
chr3	98224434	98230319	R_dup14570
chr3	98251801	98257400	R_dup14577
chr3	98258201	98263200	R_dup14578
chr3	98289084	98292200	R_dup14584
chr3	98293075	98293310	WE_dup1096
chr3	98331801	98376600	R_dup14590
chr3	98417212	98451400	R_dup631
chr3	98453001	98507600	R_dup14595
chr3	98529274	98531600	R_dup14612
chr3	98531601	98532200	CTCF_dup2183
chr3	98540157	98541516	R_dup14620
chr3	98567801	98568303	R_dup14639
chr3	98568459	98570273	R_dup14640
chr3	98597845	98598481	R_dup14662
chr3	98642862	98642969	T_dup10720
chr3	98664234	98704200	R_dup632
chr3	98742801	98797941	R_dup14688
chr3	98818001	98833400	R_dup633
chr3	98892601	99008282	R_dup634
chr3	99009457	99218000	R_dup635
chr3	99251001	99251600	CTCF_dup2195
chr3	99270401	99270800	CTCF_dup2196
chr3	99270801	99344200	R_dup14692
chr3	99364601	99405800	R_dup14693
chr3	99406601	99444887	R_dup14694
chr3	99458401	99462879	R_dup14696
chr3	99472601	99494800	R_dup638
chr3	99572754	99573266	T_dup10772
chr3	99581104	99588071	T_dup10783
chr3	99605571	99605739	T_dup10789
chr3	99605740	99606094	R_dup14773
chr3	99624722	99626200	R_dup14791
chr3	99630584	99631193	R_dup14797
chr3	99631194	99631325	T_dup10810
chr3	99658949	99659161	R_dup14834
chr3	99664061	99664432	R_dup14842
chr3	99669580	99672000	R_dup14846
chr3	99689993	99690333	R_dup14866
chr3	99732152	99735131	R_dup14896
chr3	99735132	99735373	T_dup10902
chr3	99745524	99745600	R_dup14913
chr3	99745601	99747000	T_dup93
chr3	99764614	99767273	R_dup14931
chr3	99781939	99786751	R_dup14945
chr3	99787601	99788200	CTCF_dup2210
chr3	99788201	99788363	R_dup14948
chr3	99793801	99794800	R_dup14952
chr3	99819770	99820315	T_dup10961
chr3	99821175	99821511	T_dup10962
chr3	99822082	99822541	T_dup10964
chr3	99827483	99827765	R_dup14975
chr3	99881676	99882899	R_dup15024
chr3	99883712	99884137	T_dup11016
chr3	99884138	99885176	R_dup15026
chr3	99946601	99949200	R_dup15045
chr3	99977001	99977800	R_dup15054
chr3	99997601	99998000	T_dup11042
chr3	99998201	100007200	T_dup11043
chr3	100009201	100035200	T_dup11044
chr3	100035801	100039294	T_dup11045
chr3	100079325	100114946	T_dup11058
chr3	100133353	100133674	T_dup11069
chr3	100136496	100139800	R_dup639
chr3	100253801	100269800	R_dup15124
chr3	100270201	100296400	R_dup15125
chr3	100296801	100307977	R_dup15126
chr3	100328601	100340600	R_dup15134
chr3	100373201	100381000	R_dup15142
chr3	100397401	100397600	CTCF_dup2224
chr3	100402601	100420600	R_dup15147
chr3	100482561	100494003	R_dup15169
chr3	100496001	100515400	R_dup15171
chr3	100515801	100538600	R_dup641
chr3	100558401	100609800	R_dup15173
chr3	100613801	100672000	R_dup8
chr3	100679747	100788800	R_dup15177
chr3	100789601	100810200	R_dup642
chr3	100870001	100888400	R_dup15184
chr3	100889801	100909729	R_dup15185
chr3	100919601	100929800	R_dup643
chr3	100929801	100930200	CTCF_dup2240
chr3	100949001	100951169	R_dup15191
chr3	100960618	100964899	R_dup15194
chr3	100972001	101000590	R_dup15197
chr3	101020569	101027096	R_dup15203
chr3	101027289	101031979	R_dup15204
chr3	101055089	101055859	R_dup15227
chr3	101055860	101056400	T_dup11153
chr3	101064616	101065888	R_dup15236
chr3	101065889	101066060	T_dup11163
chr3	101066061	101067741	R_dup15237
chr3	101067970	101068651	R_dup15238
chr3	101072033	101072212	T_dup11166
chr3	101072213	101072649	R_dup15240
chr3	101095164	101096648	R_dup15268
chr3	101124070	101127046	R_dup15301
chr3	101151431	101156446	R_dup15327
chr3	101164818	101165177	T_dup11255
chr3	101165178	101166083	R_dup15333
chr3	101226351	101226880	R_dup15384
chr3	101256201	101258241	R_dup15393
chr3	101258791	101260800	R_dup15394
chr3	101271401	101275400	R_dup15401
chr3	101296598	101319000	T_dup95
chr3	101319540	101323820	T_dup11307
chr3	101330801	101344293	T_dup11313
chr3	101350878	101359400	TSS_dup579
chr3	101366481	101392000	T_dup11321
chr3	101394328	101397407	TSS_dup583
chr3	101414401	101415200	CTCF_dup2250
chr3	101426601	101432930	R_dup15427
chr3	101433078	101439800	R_dup15428
chr3	101443078	101444667	TSS_dup586
chr3	101446001	101449200	T_dup11328
chr3	101462728	101463842	R_dup15438
chr3	101474177	101478704	T_dup11343
chr3	101495548	101497400	R_dup15461
chr3	101500001	101502188	R_dup15462
chr3	101533201	101537850	R_dup15473
chr3	101554401	101567200	R_dup15478
chr3	101570401	101581982	T_dup96
chr3	101582686	101587000	R_dup15481
chr3	101589001	101643200	R_dup15482
chr3	101647868	101653354	R_dup15484
chr3	101660201	101689800	R_dup15487
chr3	101690001	101717200	R_dup88
chr3	101717401	101806200	R_dup15488
chr3	101806601	101943000	R_dup646
chr3	101948401	101954600	R_dup15491
chr3	101955001	102111239	R_dup647
chr3	102111351	102132818	R_dup15492
chr3	102190201	102255400	R_dup648
chr3	102255801	102341636	R_dup15494
chr3	102342069	102392200	R_dup649
chr3	102392801	102631665	R_dup650
chr3	102631887	102688548	R_dup15495
chr3	102689799	102788400	R_dup89
chr3	102788601	103129000	R_dup651
chr3	103159601	103273143	R_dup15496
chr3	103273236	103456815	R_dup653
chr3	103456979	103600412	R_dup654
chr3	103600890	103710200	R_dup655
chr3	103710601	103821200	R_dup90
chr3	103821601	103991800	R_dup656
chr3	104012173	104187000	R_dup657
chr3	104187201	104282800	R_dup658
chr3	104315801	104347000	R_dup659
chr3	104347401	105008801	R_dup91
chr3	105008901	105043489	R_dup15499
chr3	105043590	105085400	R_dup15500
chr3	105089001	105235800	R_dup660
chr3	105238201	105291202	R_dup661
chr3	105291383	105325753	R_dup15503
chr3	105325853	105330823	R_dup15504
chr3	105334201	105345600	R_dup15506
chr3	105346001	105365800	R_dup15507
chr3	105381064	105386788	R_dup662
chr3	105386926	105394503	R_dup15513
chr3	105394504	105394595	T_dup11392
chr3	105394596	105395780	R_dup15514
chr3	105397435	105401206	R_dup15516
chr3	105410754	105419542	R_dup15520
chr3	105419543	105419663	T_dup11398
chr3	105422834	105423125	T_dup11401
chr3	105426105	105432459	R_dup15526
chr3	105433464	105434543	R_dup15528
chr3	105444836	105445004	T_dup11410
chr3	105445005	105445455	R_dup15534
chr3	105460112	105462043	R_dup15538
chr3	105465426	105475720	R_dup15540
chr3	105482902	105501410	R_dup15547
chr3	105503766	105513783	R_dup663
chr3	105516864	105524200	R_dup15550
chr3	105525601	105527200	R_dup15552
chr3	105527401	105536473	R_dup15553
chr3	105536566	105541600	R_dup15554
chr3	105543871	105545943	R_dup15557
chr3	105548601	105553747	R_dup15560
chr3	105553915	105561400	R_dup15561
chr3	105573313	105576822	R_dup15566
chr3	105579240	105579414	T_dup11439
chr3	105579415	105580780	R_dup15569
chr3	105602401	105627474	R_dup15576
chr3	105627689	105648400	R_dup664
chr3	105648801	105678200	R_dup15577
chr3	105679001	105716600	R_dup15578
chr3	105731524	105744000	R_dup15583
chr3	105744401	105805600	R_dup665
chr3	105806001	105833000	R_dup15584
chr3	105838098	105840800	R_dup15587
chr3	105855072	105911400	R_dup92
chr3	105911801	105916200	R_dup15591
chr3	105916601	105924600	R_dup15592
chr3	105925001	105927800	R_dup15593
chr3	105928201	105933000	R_dup15594
chr3	105942801	105947200	R_dup15596
chr3	105947401	105970400	R_dup15597
chr3	105970401	105970800	CTCF_dup2284
chr3	105970801	105974800	R_dup15598
chr3	105975401	105979409	R_dup15599
chr3	105979502	106021400	R_dup15600
chr3	106046852	106080200	R_dup15601
chr3	106080601	106176200	R_dup667
chr3	106176601	106205000	R_dup15602
chr3	106206601	106215564	R_dup15603
chr3	106215683	106234999	R_dup15604
chr3	106235151	106328400	R_dup668
chr3	106329001	106646800	R_dup669
chr3	106647401	106670517	R_dup15605
chr3	106671447	106783200	R_dup670
chr3	106783801	106813400	R_dup15606
chr3	106814001	106822600	R_dup15607
chr3	106823001	106837000	R_dup671
chr3	106837401	106843600	R_dup15608
chr3	106844401	106849400	R_dup15609
chr3	106850001	106851000	R_dup15610
chr3	106853001	106869683	R_dup15611
chr3	106869792	106913769	R_dup15612
chr3	106913932	106924800	R_dup15613
chr3	106925401	106936000	R_dup15614
chr3	106936401	106954000	R_dup15615
chr3	106954775	106955200	CTCF_dup2291
chr3	106955201	106959000	R_dup15616
chr3	106959455	106959742	TSS_dup592
chr3	106960401	106984000	R_dup15617
chr3	106984401	106990400	R_dup15618
chr3	106990401	106991000	CTCF_dup2292
chr3	106991001	106991600	R_dup15619
chr3	106992201	107043461	R_dup15620
chr3	107043557	107052600	R_dup15621
chr3	107053001	107057183	R_dup15622
chr3	107058654	107085400	R_dup15623
chr3	107087001	107132200	R_dup15624
chr3	107132601	107140000	R_dup15625
chr3	107140001	107140400	CTCF_dup2295
chr3	107140401	107148200	R_dup15626
chr3	107151201	107160400	R_dup15628
chr3	107160801	107183000	R_dup15629
chr3	107183201	107189000	R_dup15630
chr3	107190201	107199849	R_dup15631
chr3	107200052	107205400	R_dup15632
chr3	107205401	107205800	CTCF_dup2298
chr3	107205801	107217600	R_dup672
chr3	107218001	107231000	R_dup15633
chr3	107231001	107231400	CTCF_dup2299
chr3	107231401	107239200	R_dup15634
chr3	107246715	107248312	R_dup15637
chr3	107248529	107248913	R_dup15638
chr3	107248914	107249143	T_dup11464
chr3	107251423	107252113	R_dup15642
chr3	107252114	107252600	T_dup11468
chr3	107252601	107253593	R_dup15643
chr3	107253594	107254024	T_dup11469
chr3	107254025	107254540	R_dup15644
chr3	107254642	107254909	R_dup15645
chr3	107254910	107255071	T_dup11471
chr3	107255072	107256375	R_dup15646
chr3	107256376	107256541	T_dup11472
chr3	107256542	107257701	R_dup15647
chr3	107257702	107257793	T_dup11473
chr3	107257794	107259012	R_dup15648
chr3	107259013	107259275	T_dup11474
chr3	107259276	107259920	R_dup15649
chr3	107260067	107261362	R_dup15650
chr3	107261802	107262481	R_dup15651
chr3	107263001	107264400	R_dup15653
chr3	107264401	107264800	T_dup11478
chr3	107264801	107266853	R_dup15654
chr3	107267032	107268284	R_dup15655
chr3	107268285	107268562	T_dup11480
chr3	107268563	107269110	R_dup15656
chr3	107269111	107269706	T_dup11481
chr3	107269707	107270683	R_dup15657
chr3	107270802	107273536	R_dup15658
chr3	107273537	107273667	T_dup11483
chr3	107273668	107274161	R_dup15659
chr3	107274254	107274406	R_dup15660
chr3	107274572	107276571	R_dup15661
chr3	107277068	107277211	T_dup11487
chr3	107277212	107277562	R_dup15663
chr3	107277683	107278247	R_dup15664
chr3	107278248	107278757	T_dup11489
chr3	107279508	107279951	T_dup11490
chr3	107279952	107280801	R_dup15666
chr3	107280901	107282059	R_dup15667
chr3	107282060	107282285	T_dup11492
chr3	107282286	107286800	R_dup15668
chr3	107287001	107288600	R_dup15669
chr3	107288601	107289200	T_dup11494
chr3	107290401	107290744	R_dup15673
chr3	107291072	107292181	R_dup15675
chr3	107292182	107292273	T_dup11499
chr3	107292274	107293400	R_dup15676
chr3	107294001	107295751	R_dup15677
chr3	107295752	107295843	T_dup11500
chr3	107295844	107296241	R_dup15678
chr3	107298506	107303799	R_dup15683
chr3	107304313	107305423	R_dup15684
chr3	107305524	107305650	R_dup15685
chr3	107305651	107305975	T_dup11508
chr3	107305976	107306406	R_dup15686
chr3	107307399	107309628	R_dup15689
chr3	107309882	107310406	R_dup15690
chr3	107310592	107313911	R_dup15691
chr3	107313912	107314017	T_dup11514
chr3	107314018	107314371	R_dup15692
chr3	107314372	107314529	T_dup11515
chr3	107314530	107319649	R_dup15693
chr3	107319650	107319826	T_dup11516
chr3	107319827	107323270	R_dup15694
chr3	107323420	107331577	R_dup15695
chr3	107331671	107334322	R_dup15696
chr3	107334323	107334576	T_dup11519
chr3	107334577	107339200	R_dup15697
chr3	107340468	107340567	T_dup11520
chr3	107340568	107341600	R_dup15699
chr3	107341601	107342200	T_dup11521
chr3	107342201	107342800	R_dup15700
chr3	107343201	107347800	R_dup15701
chr3	107347801	107348000	T_dup97
chr3	107349884	107356200	R_dup15704
chr3	107356201	107356613	T_dup11525
chr3	107357668	107357759	T_dup11527
chr3	107357760	107358217	R_dup15707
chr3	107359168	107359293	T_dup11529
chr3	107359294	107361800	R_dup15709
chr3	107361801	107362400	CTCF_dup2302
chr3	107366844	107367842	R_dup15713
chr3	107367843	107368050	T_dup11533
chr3	107368051	107369702	R_dup15714
chr3	107369848	107372644	R_dup15715
chr3	107372740	107377577	R_dup15716
chr3	107379601	107382769	R_dup15718
chr3	107382770	107382899	T_dup11537
chr3	107382900	107385877	R_dup15719
chr3	107385971	107394000	R_dup15720
chr3	107394401	107395200	R_dup15721
chr3	107395401	107396000	CTCF_dup2304
chr3	107396001	107398375	R_dup15722
chr3	107399088	107400309	R_dup15724
chr3	107400500	107402149	R_dup15725
chr3	107402288	107403307	R_dup15726
chr3	107403400	107404010	R_dup15727
chr3	107404011	107404300	T_dup11546
chr3	107404301	107406827	R_dup15728
chr3	107409801	107415558	R_dup15731
chr3	107417201	107419389	R_dup15732
chr3	107419390	107420000	T_dup11550
chr3	107421826	107423447	R_dup15734
chr3	107423448	107423657	T_dup11553
chr3	107423658	107424306	R_dup15735
chr3	107424307	107424451	T_dup11554
chr3	107425070	107429277	R_dup15737
chr3	107431570	107431947	T_dup11559
chr3	107431948	107433089	R_dup15741
chr3	107434320	107437560	R_dup15744
chr3	107437561	107437925	T_dup11563
chr3	107437926	107438923	R_dup15745
chr3	107439115	107444569	R_dup15746
chr3	107444570	107444785	T_dup11565
chr3	107447857	107448197	R_dup15750
chr3	107448198	107448290	T_dup11569
chr3	107448291	107448895	R_dup15751
chr3	107448896	107449086	T_dup11570
chr3	107449087	107449530	R_dup15752
chr3	107449531	107450000	T_dup11571
chr3	107453863	107457495	R_dup15756
chr3	107460601	107465495	R_dup15761
chr3	107465651	107468299	R_dup15762
chr3	107468776	107468930	T_dup11582
chr3	107468931	107470553	R_dup15764
chr3	107470554	107470743	T_dup11583
chr3	107470744	107471400	R_dup15765
chr3	107473138	107473715	R_dup15767
chr3	107473915	107475019	R_dup15768
chr3	107475020	107475222	T_dup11586
chr3	107475581	107475706	T_dup11587
chr3	107475707	107476693	R_dup15770
chr3	107477368	107479238	R_dup673
chr3	107479480	107479672	T_dup11591
chr3	107479673	107479777	R_dup15773
chr3	107480427	107483074	R_dup15775
chr3	107484448	107486029	R_dup15777
chr3	107486755	107491162	R_dup15779
chr3	107491260	107492238	R_dup15780
chr3	107493818	107494935	R_dup15782
chr3	107495090	107495847	R_dup15783
chr3	107498262	107498824	R_dup15787
chr3	107499186	107501359	R_dup15788
chr3	107501685	107502769	R_dup15789
chr3	107502770	107503209	T_dup11608
chr3	107503210	107505837	R_dup15790
chr3	107507278	107507819	R_dup15792
chr3	107508968	107509540	R_dup15794
chr3	107509730	107510326	R_dup15795
chr3	107510327	107510612	T_dup11614
chr3	107510613	107511823	R_dup15796
chr3	107513401	107513800	CTCF_dup2308
chr3	107513801	107514214	T_dup11617
chr3	107514215	107514517	R_dup15799
chr3	107514610	107514798	R_dup15800
chr3	107514799	107515215	T_dup11619
chr3	107515216	107517208	R_dup15801
chr3	107517830	107518840	T_dup11621
chr3	107519480	107528502	T_dup11622
chr3	107528503	107529257	R_dup15804
chr3	107529258	107529449	T_dup11623
chr3	107529450	107530189	R_dup15805
chr3	107530505	107535800	R_dup15806
chr3	107536001	107541200	R_dup15807
chr3	107541201	107541600	CTCF_dup2309
chr3	107541601	107552800	R_dup15808
chr3	107553801	107565000	R_dup15809
chr3	107565001	107565800	CTCF_dup2310
chr3	107565801	107574400	R_dup15810
chr3	107575001	107586800	R_dup15811
chr3	107587201	107589800	R_dup15812
chr3	107590601	107613400	R_dup674
chr3	107614401	107631800	R_dup15813
chr3	107632601	107646200	R_dup15814
chr3	107646801	107656800	R_dup15815
chr3	107657401	107678800	R_dup15816
chr3	107679201	107686800	R_dup15817
chr3	107687001	107702000	R_dup15818
chr3	107702601	107724800	R_dup15819
chr3	107725100	107725207	CTCF_dup2316
chr3	107725401	107746985	R_dup675
chr3	107747110	107756047	R_dup15820
chr3	107760753	107761617	T_dup11633
chr3	107761618	107761710	R_dup15828
chr3	107761711	107761912	T_dup11634
chr3	107761913	107762679	R_dup15829
chr3	107764626	107765870	T_dup11637
chr3	107768498	107768949	T_dup11638
chr3	107769150	107769765	R_dup15834
chr3	107771013	107772757	T_dup11641
chr3	107772758	107774596	R_dup15836
chr3	107780221	107781668	R_dup15837
chr3	107781669	107781785	T_dup11643
chr3	107789201	107789647	T_dup11653
chr3	107793462	107794188	R_dup15855
chr3	107794940	107795130	T_dup11663
chr3	107795363	107795732	T_dup11664
chr3	107804998	107805089	R_dup15871
chr3	107805090	107805600	T_dup11677
chr3	107806588	107806682	T_dup11679
chr3	107806683	107807400	R_dup15874
chr3	107807665	107807787	PF_dup222
chr3	107825401	107826800	R_dup15880
chr3	107830601	107832800	R_dup15882
chr3	107839201	107842800	R_dup15885
chr3	107843601	107844031	TSS_dup598
chr3	107856152	107857600	R_dup15894
chr3	107858548	107858857	R_dup15896
chr3	107858858	107859153	T_dup11692
chr3	107859784	107864400	R_dup15898
chr3	107865001	107869000	R_dup15899
chr3	107869001	107869600	T_dup11694
chr3	107880744	107884179	R_dup15903
chr3	107884374	107890000	R_dup15904
chr3	107905638	107908909	R_dup15909
chr3	107908910	107909333	T_dup11701
chr3	107909334	107916165	R_dup15910
chr3	107917073	107921600	R_dup15912
chr3	107927586	107928447	R_dup15915
chr3	107931450	107939852	R_dup15918
chr3	107940722	107941867	TSS_dup600
chr3	107943401	107976600	R_dup15919
chr3	107977001	107997000	R_dup15920
chr3	107997201	108030800	R_dup93
chr3	108031201	108041200	R_dup15921
chr3	108041601	108088365	R_dup15922
chr3	108088847	108125400	R_dup15923
chr3	108126001	108196400	R_dup676
chr3	108200601	108208400	R_dup15925
chr3	108213001	108224600	R_dup15927
chr3	108225201	108254035	R_dup15928
chr3	108254801	108257003	T_dup11711
chr3	108257201	108257581	R_dup15931
chr3	108259310	108260400	R_dup15934
chr3	108261201	108263025	T_dup11718
chr3	108263207	108263531	T_dup11719
chr3	108275579	108305200	T_dup11732
chr3	108311001	108314919	R_dup15951
chr3	108315478	108317000	R_dup15952
chr3	108320314	108321436	R_dup15954
chr3	108328201	108330402	R_dup15958
chr3	108331500	108337762	R_dup15960
chr3	108337862	108338606	R_dup15961
chr3	108339262	108339364	T_dup11741
chr3	108339365	108340351	R_dup15963
chr3	108341590	108342647	R_dup15965
chr3	108342648	108342936	T_dup11744
chr3	108346003	108347601	R_dup15968
chr3	108347929	108354678	R_dup15969
chr3	108354679	108354803	T_dup11748
chr3	108354804	108361508	R_dup15970
chr3	108363322	108381000	R_dup15972
chr3	108388760	108392896	R_dup15977
chr3	108397201	108407813	R_dup15980
chr3	108410801	108413429	R_dup15982
chr3	108413522	108460200	R_dup15983
chr3	108461201	108467800	R_dup15984
chr3	108474091	108483932	R_dup15985
chr3	108484032	108537200	R_dup679
chr3	108537801	108598800	R_dup15986
chr3	108599201	108606757	R_dup15987
chr3	108606852	108633800	R_dup15988
chr3	108634401	108737600	R_dup680
chr3	108737601	108738200	CTCF_dup2333
chr3	108738201	108742400	R_dup15989
chr3	108743001	108769200	R_dup15990
chr3	108800601	108801400	CTCF_dup2337
chr3	108801401	108817000	R_dup15992
chr3	108817601	108836800	R_dup15993
chr3	108837601	108843347	R_dup15994
chr3	108843870	108860720	R_dup15995
chr3	108860838	108943000	R_dup682
chr3	108943801	108994400	R_dup15996
chr3	108995001	109035200	R_dup15997
chr3	109035601	109088400	R_dup9
chr3	109088801	109114800	R_dup15998
chr3	109129201	109251000	R_dup683
chr3	109251401	109429745	R_dup684
chr3	109451201	109522000	R_dup16000
chr3	109526201	110033200	R_dup686
chr3	110076588	110085800	R_dup16004
chr3	110086601	110175600	R_dup94
chr3	110176801	110214400	R_dup16006
chr3	110214801	110222800	R_dup16007
chr3	110227100	110229000	R_dup16010
chr3	110229401	110230600	R_dup16011
chr3	110240601	110244652	T_dup11779
chr3	110244864	110245157	T_dup11780
chr3	110245158	110245600	R_dup16024
chr3	110249030	110249275	T_dup11781
chr3	110261204	110263928	R_dup16042
chr3	110263929	110264263	T_dup11798
chr3	110264264	110264994	R_dup16043
chr3	110266184	110267159	R_dup16045
chr3	110268801	110269200	R_dup16047
chr3	110428536	110599800	R_dup688
chr3	110608201	110775993	R_dup689
chr3	110799601	111056800	R_dup690
chr3	111056801	111057400	CTCF_dup2355
chr3	111106201	111192400	R_dup95
chr3	111192801	111215800	R_dup16139
chr3	111216201	111258600	R_dup16140
chr3	111263401	111266400	R_dup16143
chr3	111266601	111275261	R_dup16144
chr3	111297001	111340200	R_dup16146
chr3	111394201	111410000	R_dup16149
chr3	111411201	111434600	R_dup16151
chr3	111436801	111527200	R_dup16153
chr3	111527601	111579200	R_dup691
chr3	111579601	111582600	R_dup16154
chr3	111614401	111686400	R_dup692
chr3	111687201	111697200	R_dup16157
chr3	111700386	111700531	T_dup11891
chr3	111700532	111700662	R_dup16160
chr3	111712994	111732200	R_dup16171
chr3	111732801	111762400	R_dup16172
chr3	111763201	111785861	R_dup16173
chr3	111794401	111804000	R_dup16176
chr3	111807906	111810380	R_dup16179
chr3	111814212	111820491	R_dup16184
chr3	111856401	111880302	R_dup16194
chr3	111881433	111953893	R_dup693
chr3	112060601	112100400	R_dup694
chr3	112100401	112101000	T_dup11920
chr3	112157001	112214893	R_dup96
chr3	112215006	112238200	R_dup16203
chr3	112254814	112255323	R_dup16215
chr3	112275401	112275742	T_dup11954
chr3	112275743	112275948	R_dup16236
chr3	112295490	112298218	R_dup16249
chr3	112298433	112299739	R_dup16250
chr3	112329401	112331000	R_dup16263
chr3	112331201	112337800	R_dup16264
chr3	112348801	112359200	R_dup16266
chr3	112363801	112366000	R_dup16269
chr3	112374201	112383600	R_dup16272
chr3	112419001	112442257	R_dup16291
chr3	112492001	112500809	R_dup16304
chr3	112538040	112574699	R_dup16310
chr3	112621568	112631960	R_dup16313
chr3	112698801	112708600	R_dup16319
chr3	112712201	112736800	T_dup98
chr3	112796086	112851463	R_dup16323
chr3	112855401	112965800	R_dup16324
chr3	112999001	113005800	R_dup16331
chr3	113024201	113058400	R_dup16335
chr3	113059001	113065723	R_dup16336
chr3	113176001	113188000	T_dup12025
chr3	113218896	113219086	T_dup12044
chr3	113219087	113221171	R_dup16382
chr3	113251601	113254800	R_dup16395
chr3	113254801	113255200	CTCF_dup2408
chr3	113308801	113342000	R_dup16399
chr3	113413143	113413372	R_dup16430
chr3	113413373	113413492	T_dup12084
chr3	113480525	113481259	R_dup16464
chr3	113487581	113487862	T_dup12127
chr3	113497448	113498216	R_dup16489
chr3	113498217	113498566	T_dup12140
chr3	113498567	113499817	R_dup16490
chr3	113520820	113520919	T_dup12163
chr3	113520920	113521219	R_dup16513
chr3	113521440	113522249	T_dup12165
chr3	113523601	113525400	T_dup12167
chr3	113632201	113666000	R_dup702
chr3	113685401	113753600	R_dup16535
chr3	113754001	113774400	R_dup703
chr3	113789362	113789798	T_dup12194
chr3	113808286	113854128	R_dup16558
chr3	113854270	113866200	R_dup16559
chr3	113874801	113892000	R_dup16562
chr3	113956601	114009400	R_dup16564
chr3	114104658	114137400	R_dup16571
chr3	114138201	114217400	R_dup706
chr3	114316201	114328891	R_dup16576
chr3	114328991	114468032	R_dup707
chr3	114546801	114646110	R_dup708
chr3	114744030	114759400	R_dup16579
chr3	114786793	114791192	R_dup16581
chr3	114811801	114850706	R_dup710
chr3	114863948	114864600	R_dup16589
chr3	114868880	114870937	R_dup16591
chr3	114936801	114958400	R_dup711
chr3	114974201	115032168	R_dup16597
chr3	115182801	115345000	R_dup99
chr3	115412401	115471634	R_dup16605
chr3	115486201	115502000	R_dup16607
chr3	115510001	115533600	R_dup16609
chr3	115697201	115701600	R_dup16619
chr3	115725401	115730600	R_dup16626
chr3	115732077	115735000	R_dup16628
chr3	115859401	115872000	R_dup716
chr3	115872401	115928000	R_dup16651
chr3	115939446	116028800	R_dup717
chr3	116105401	116172800	R_dup718
chr3	116236601	116253977	R_dup16664
chr3	116334001	116477000	R_dup100
chr3	116738401	116777800	R_dup16667
chr3	116778201	117028410	R_dup722
chr3	117028507	117126200	R_dup723
chr3	117126601	117245400	R_dup724
chr3	117245801	117438200	R_dup725
chr3	117438601	117575200	R_dup10
chr3	117618001	117712200	R_dup726
chr3	117717001	118155600	R_dup727
chr3	118169779	118249200	R_dup728
chr3	118325401	118331724	R_dup16678
chr3	118348201	118355600	R_dup16680
chr3	118491801	118503942	R_dup16696
chr3	118583401	118601200	R_dup16717
chr3	118606201	118632400	R_dup730
chr3	118658001	118660600	R_dup16722
chr3	118764401	118791435	R_dup16729
chr3	118791528	118804000	R_dup16730
chr3	118818001	118852957	R_dup16732
chr3	118865201	118876108	R_dup16734
chr3	118931201	118954669	T_dup12288
chr3	118994201	119012400	R_dup16749
chr3	119072601	119086200	R_dup16759
chr3	119086601	119099400	R_dup16760
chr3	119100201	119107400	R_dup16761
chr3	119107801	119120600	R_dup16762
chr3	119121201	119129200	R_dup16763
chr3	119134269	119134975	R_dup16767
chr3	119147646	119180800	T_dup12303
chr3	119189401	119212260	T_dup12304
chr3	119212758	119213368	T_dup12306
chr3	119216590	119218970	TSS_dup629
chr3	119220401	119225000	T_dup12311
chr3	119231588	119243800	T_dup12317
chr3	119283278	119287800	R_dup16817
chr3	119299601	119314800	R_dup16820
chr3	119320001	119337800	R_dup16822
chr3	119338601	119342045	R_dup16824
chr3	119351201	119354600	R_dup16828
chr3	119400951	119408600	R_dup734
chr3	119419801	119461800	R_dup16850
chr3	119463201	119487400	R_dup16852
chr3	119629412	119631292	T_dup12438
chr3	119669683	119670028	R_dup16977
chr3	119670029	119670178	T_dup12474
chr3	119709812	119711628	R_dup17004
chr3	119714728	119714972	T_dup12505
chr3	119786300	119786832	R_dup17084
chr3	119786833	119787077	T_dup12583
chr3	119819831	119819929	R_dup17123
chr3	119819930	119820121	T_dup12620
chr3	119929041	119947667	R_dup736
chr3	120004601	120031319	R_dup17139
chr3	120070401	120135800	R_dup17168
chr3	120317001	120322753	T_dup12662
chr3	120341779	120341975	E_dup1385
chr3	120465969	120469344	R_dup17235
chr3	120473282	120474559	R_dup17240
chr3	120474560	120475241	T_dup12710
chr3	120627801	120769528	R_dup740
chr3	120793801	120817200	R_dup17280
chr3	120887001	121074800	R_dup742
chr3	121075201	121118469	R_dup743
chr3	121145782	121155903	T_dup12779
chr3	121170081	121171013	T_dup12796
chr3	121272601	121280000	R_dup17365
chr3	121422139	121422325	T_dup12871
chr3	121448169	121448421	R_dup17438
chr3	121448422	121448850	T_dup12895
chr3	121523884	121552600	T_dup12938
chr3	121559129	121559263	T_dup12940
chr3	121559264	121563947	R_dup17487
chr3	121564189	121568452	R_dup17488
chr3	121607777	121637600	R_dup104
chr3	121660001	121694800	R_dup17501
chr3	121712201	121714200	R_dup17504
chr3	121928492	121949000	R_dup17512
chr3	121958401	121964400	R_dup17514
chr3	121985401	122018600	R_dup17517
chr3	122025601	122034400	R_dup747
chr3	122084611	122100200	T_dup12954
chr3	122256744	122258098	R_dup17582
chr3	122260001	122260080	R_dup17584
chr3	122269320	122273006	R_dup17589
chr3	122285262	122285489	R_dup17598
chr3	122285490	122286032	T_dup13019
chr3	122321172	122337400	R_dup17615
chr3	122440548	122441179	R_dup17673
chr3	122518601	122542793	R_dup17719
chr3	122593401	122600459	R_dup17725
chr3	122632201	122640400	R_dup17727
chr3	122712801	122734400	R_dup17737
chr3	122807688	122884983	T_dup106
chr3	122891920	122896364	R_dup17757
chr3	122896365	122896553	T_dup13144
chr3	122973303	122975155	R_dup17825
chr3	122975156	122975523	T_dup13208
chr3	123010401	123014800	R_dup17849
chr3	123027001	123033800	R_dup17853
chr3	123169001	123208000	R_dup752
chr3	123376001	123420800	R_dup17948
chr3	123464401	123500000	R_dup754
chr3	123596201	123600000	R_dup17958
chr3	123753201	123798200	R_dup17996
chr3	123799001	123866800	R_dup755
chr3	123867201	123892645	R_dup17997
chr3	123894401	123936400	R_dup17999
chr3	123936801	123948400	R_dup18000
chr3	124071001	124114000	R_dup18004
chr3	124114401	124175400	R_dup757
chr3	124248001	124269200	R_dup758
chr3	124557001	124557798	R_dup18178
chr3	124557799	124558289	T_dup13468
chr3	124574701	124574842	R_dup18200
chr3	124574843	124575337	T_dup13490
chr3	124582595	124583183	R_dup18208
chr3	124643001	124647200	R_dup18230
chr3	124648001	124705200	R_dup759
chr3	125072401	125073877	R_dup18373
chr3	125109228	125117800	R_dup18402
chr3	125354201	125398000	R_dup18509
chr3	125735764	125738601	R_dup18553
chr3	125823201	125832400	R_dup11
chr3	126076801	126084800	R_dup18613
chr3	126097601	126107800	R_dup18616
chr3	126296401	126310400	R_dup18654
chr3	126661231	126661463	R_dup18833
chr3	126681416	126681507	T_dup13969
chr3	126681508	126682263	R_dup18854
chr3	126721601	126733800	T_dup13981
chr3	126767232	126792200	R_dup18871
chr3	126792601	126803400	R_dup18872
chr3	126878001	126881600	R_dup18880
chr3	127234583	127244200	R_dup18908
chr3	127510401	127540157	R_dup772
chr3	127745201	127765000	R_dup18981
chr3	128052625	128052845	R_dup19197
chr3	128116467	128117200	R_dup19260
chr3	128567201	128568400	R_dup19419
chr3	129000046	129003146	T_dup14493
chr3	129097090	129097215	T_dup14516
chr3	129125377	129126660	R_dup19591
chr3	129220687	129221518	T_dup14573
chr3	129335001	129336800	R_dup19711
chr3	129392201	129403311	R_dup19738
chr3	129458185	129458310	T_dup14661
chr3	129745601	129760200	R_dup19868
chr3	129942601	129961600	R_dup19920
chr3	130069000	130071400	R_dup19937
chr3	130258401	130296800	R_dup784
chr3	130297201	130372697	R_dup20035
chr3	130580374	130581751	R_dup20103
chr3	130707201	130720424	T_dup15022
chr3	130792201	130800701	R_dup20234
chr3	131038220	131050000	R_dup20247
chr3	131224506	131245400	R_dup20284
chr3	131377401	131513119	R_dup790
chr3	131583737	131725400	R_dup791
chr3	131899601	131929600	R_dup20300
chr3	132004401	132027800	R_dup20304
chr3	132168192	132169749	R_dup20337
chr3	132294280	132296200	R_dup20423
chr3	132478601	132505800	R_dup20514
chr3	132523201	132536600	R_dup20516
chr3	132691601	132756200	R_dup20528
chr3	132760601	132763998	R_dup20530
chr3	133225601	133242600	R_dup20560
chr3	133469601	133471800	R_dup20592
chr3	133683801	133711400	R_dup803
chr3	133758801	133775400	R_dup20664
chr3	133779401	133845000	R_dup804
chr3	133972601	134006400	R_dup20769
chr3	134077801	134082400	R_dup20781
chr3	134086601	134090400	R_dup806
chr3	134497608	134513600	R_dup20846
chr3	134558001	134604800	R_dup20849
chr3	134698001	134735027	R_dup20853
chr3	134797601	134825400	R_dup20857
chr3	134825801	134912897	R_dup811
chr3	135456001	135481200	R_dup20872
chr3	135685601	135727800	R_dup20877
chr3	135818201	135838669	R_dup20888
chr3	135913138	135916180	TSS_dup776
chr3	136011952	136049600	T_dup15590
chr3	136171062	136174311	R_dup21057
chr3	136257570	136261692	R_dup21103
chr3	136332657	136334400	R_dup21158
chr3	136396538	136404800	R_dup21197
chr3	136573370	136574000	T_dup15881
chr3	136607709	136608296	T_dup15902
chr3	136655213	136655633	T_dup15948
chr3	136755001	136770631	R_dup21417
chr3	136937001	137274600	R_dup822
chr3	137428401	137511400	R_dup823
chr3	137600295	137665000	R_dup824
chr3	137693444	137728400	R_dup21429
chr3	137728401	137728800	CTCF_dup3033
chr3	137729401	137758400	R_dup825
chr3	137821001	137833200	R_dup21436
chr3	137867801	137877342	R_dup21440
chr3	137975268	137975863	R_dup21469
chr3	137977316	137979321	T_dup16045
chr3	137996206	138017056	T_dup16061
chr3	138109401	138115600	R_dup21512
chr3	138408147	138413000	T_dup11
chr3	138504613	138508556	T_dup16184
chr3	138879001	138891619	R_dup21703
chr3	139073801	139102800	T_dup16231
chr3	139437801	139463400	R_dup116
chr3	139517001	139600303	R_dup831
chr3	139701601	139770000	R_dup832
chr3	139879801	139925400	R_dup21810
chr3	139939601	139986600	R_dup834
chr3	140079601	140101400	R_dup21819
chr3	140106001	140152000	R_dup835
chr3	140152401	140175800	R_dup21821
chr3	140176201	140185400	R_dup21822
chr3	140266001	140271800	R_dup21829
chr3	140497474	140520192	R_dup117
chr3	140770801	140805600	R_dup839
chr3	140920001	140923600	R_dup21912
chr3	141058201	141059800	R_dup21950
chr3	141089601	141105000	T_dup16333
chr3	141332110	141332955	R_dup22076
chr3	141461401	141468212	T_dup16465
chr3	141586698	141592800	R_dup22161
chr3	141611201	141632000	T_dup16485
chr3	141632401	141650000	T_dup16486
chr3	141650001	141651027	R_dup22165
chr3	141681753	141714804	T_dup125
chr3	141805264	141806531	R_dup22213
chr3	142199182	142242200	T_dup127
chr3	142415054	142416677	R_dup22475
chr3	142759417	142785600	T_dup16817
chr3	142811136	142811377	WE_dup1502
chr3	142890801	142894543	R_dup22630
chr3	142936601	142937400	R_dup22650
chr3	142965001	142974600	R_dup22662
chr3	143111531	143148200	R_dup848
chr3	143704060	143704353	R_dup22743
chr3	143704354	143704970	T_dup16880
chr3	143727801	143731055	R_dup22765
chr3	143906401	144021800	R_dup853
chr3	144022201	144119395	R_dup854
chr3	144275401	144346046	R_dup856
chr3	145158549	145227293	R_dup22782
chr3	145552090	145672013	R_dup862
chr3	145672106	145753148	R_dup120
chr3	146216201	146220600	R_dup22822
chr3	146241201	146257721	T_dup16937
chr3	146313001	146332912	R_dup22839
chr3	146682057	146708601	R_dup22843
chr3	146963601	147079400	R_dup869
chr3	148037052	148097600	R_dup22881
chr3	148178201	148295790	R_dup877
chr3	148669001	148673200	R_dup22893
chr3	148680801	148693000	R_dup22896
chr3	148904601	148930200	R_dup22963
chr3	149267601	149278000	R_dup22994
chr3	149546994	149552509	R_dup23029
chr3	149581482	149587803	R_dup23046
chr3	149617201	149619269	R_dup23066
chr3	149694201	149701000	R_dup23098
chr3	149769001	149795800	R_dup23103
chr3	149888001	149900600	R_dup23108
chr3	149902801	149921579	R_dup23110
chr3	149928601	149938800	R_dup23112
chr3	149987401	150004000	R_dup23121
chr3	150033001	150040077	R_dup23129
chr3	150051750	150064600	R_dup23133
chr3	150202754	150203746	R_dup23164
chr3	150263112	150265620	TSS_dup850
chr3	150268201	150306200	T_dup17154
chr3	150333396	150349657	T_dup132
chr3	150354001	150355173	R_dup23191
chr3	150445368	150446853	E_dup1834
chr3	150583601	150607000	R_dup889
chr3	150607401	150640400	R_dup23232
chr3	150765801	150784800	R_dup23239
chr3	150785401	150802400	R_dup23240
chr3	151002601	151007921	R_dup23256
chr3	151023201	151045400	R_dup23259
chr3	151046549	151071600	R_dup23261
chr3	151202778	151203793	R_dup23278
chr3	151203998	151219600	R_dup23279
chr3	151702001	151702961	R_dup23365
chr3	151825401	151826000	R_dup23390
chr3	151856056	151880144	R_dup23403
chr3	151918172	151918400	E_dup1873
chr3	152154914	152161800	T_dup17298
chr3	152352991	152355597	R_dup23490
chr3	152355598	152355697	T_dup17316
chr3	152441907	152460916	R_dup23518
chr3	152460917	152461021	T_dup17328
chr3	152461022	152473479	R_dup23519
chr3	152633801	152643867	R_dup23551
chr3	152828201	152829453	R_dup23606
chr3	153018401	153036000	R_dup23657
chr3	153487201	153503800	R_dup23685
chr3	153541222	153553200	R_dup23688
chr3	153715201	153715600	CTCF_dup3443
chr3	154754201	154754600	R_dup23764
chr3	154812040	154815717	R_dup23778
chr3	155479996	155480204	R_dup23900
chr3	155564660	155566274	T_dup17577
chr3	155610001	155661200	T_dup17594
chr3	155670601	155671253	R_dup23984
chr3	155837601	155853600	R_dup914
chr3	156003001	156045532	R_dup24020
chr3	156060201	156100257	R_dup24022
chr3	156376801	156382000	R_dup24080
chr3	156468801	156469200	R_dup24111
chr3	156659401	156699991	R_dup24153
chr3	156901364	156901581	T_dup17686
chr3	156943601	156952800	R_dup24202
chr3	156967201	156989200	R_dup24206
chr3	157104572	157116400	R_dup24218
chr3	157325001	157335800	R_dup24254
chr3	157336601	157367327	R_dup24255
chr3	158006322	158008675	R_dup24450
chr3	158205300	158210200	R_dup24565
chr3	158298007	158298709	R_dup24605
chr3	158759275	158819000	R_dup24694
chr3	158985001	159040000	R_dup931
chr3	159412401	159449200	R_dup24707
chr3	159547001	159602400	R_dup24718
chr3	159827601	159846000	R_dup24734
chr3	160022251	160029444	R_dup24754
chr3	160823801	160856200	R_dup942
chr3	161404328	161492705	R_dup131
chr3	161492798	161569600	R_dup24927
chr3	162893973	162934200	R_dup954
chr3	163014654	163027582	R_dup24944
chr3	163095428	163096989	R_dup24951
chr3	163283001	163289292	R_dup24999
chr3	163404183	163414230	R_dup25019
chr3	163613534	163634600	R_dup25022
chr3	163936656	164057395	R_dup961
chr3	165668004	165670352	R_dup25065
chr3	167402601	167427499	T_dup18473
chr3	167603401	167645600	R_dup982
chr3	167833972	167834551	E_dup2053
chr3	167987150	167993432	R_dup25234
chr3	168142884	168229200	R_dup985
chr3	168692801	168759400	R_dup25244
chr3	169013401	169063800	R_dup25295
chr3	169311928	169322400	R_dup25307
chr3	169512602	169514468	R_dup25335
chr3	169622292	169631800	R_dup25352
chr3	169799344	169835113	T_dup18671
chr3	169872256	169873143	E_dup2075
chr3	169948674	169948865	R_dup25433
chr3	169948866	169949029	T_dup18704
chr3	169976134	170024600	T_dup137
chr3	170096211	170110186	T_dup18737
chr3	170398320	170399102	E_dup2085
chr3	170487401	170488277	R_dup25579
chr3	170919201	170919631	R_dup25704
chr3	171032401	171033400	T_dup18996
chr3	171129288	171130075	T_dup19079
chr3	171215801	171217400	R_dup25977
chr3	171774142	171775971	T_dup19300
chr3	171953150	171953911	T_dup19406
chr3	171953912	171954203	R_dup26341
chr3	172223614	172229600	R_dup1002
chr3	172241801	172246118	R_dup26382
chr3	172470801	172504200	T_dup143
chr3	172720505	172720707	T_dup19544
chr3	172820550	172858800	R_dup26546
chr3	173302401	173450106	R_dup1009
chr3	173451201	173580105	R_dup1010
chr3	174161350	174196634	R_dup1014
chr3	175274780	175480596	R_dup1021
chr3	175795331	175910901	R_dup1025
chr3	176639001	176656600	R_dup26654
chr3	176692718	176696366	R_dup26666
chr3	176845305	176847800	T_dup19688
chr3	176954667	176954771	E_dup2219
chr3	177339936	177345235	R_dup1031
chr3	177522401	177526565	R_dup26861
chr3	178142304	178152200	R_dup26943
chr3	178161801	178192800	R_dup26946
chr3	178248164	178271323	R_dup142
chr3	180335201	180335400	CTCF_dup3931
chr3	180335401	180335407	T_dup20070
chr3	180335408	180335699	R_dup27248
chr3	180649944	180699768	T_dup20098
chr3	181615617	181615718	T_dup20118
chr3	181615719	181644200	R_dup27318
chr3	181764601	181812200	R_dup1060
chr3	182487801	182494200	R_dup27416
chr3	182880776	182880930	E_dup2316
chr3	183332001	183337400	R_dup27694
chr3	184612184	184612847	R_dup27964
chr3	184612848	184613045	T_dup20559
chr3	185188103	185188427	WE_dup2006
chr3	185472548	185474359	T_dup20827
chr3	185662014	185666200	R_dup28357
chr3	185704401	185720600	R_dup28373
chr3	186372201	186387600	R_dup1082
chr3	186747401	186751241	T_dup21016
chr3	186830401	186831800	CTCF_dup4135
chr3	186977401	186990800	R_dup28614
chr3	187038001	187060000	R_dup1084
chr3	187149001	187236400	R_dup1085
chr3	188383001	188466600	R_dup28694
chr3	189058801	189206439	R_dup1098
chr3	189206532	189313800	R_dup1099
chr3	190142601	190231200	R_dup1105
chr3	191380232	191383600	R_dup28978
chr3	192636001	192758800	R_dup1122
chr3	194016601	194017400	R_dup29280
chr3	194024401	194030400	R_dup29282
chr3	194096430	194115230	R_dup29295
chr3	194129001	194168094	T_dup21513
chr3	194251641	194255261	R_dup29335
chr3	194361901	194391400	T_dup156
chr3	194412001	194462400	R_dup29375
chr3	194709601	194722400	R_dup29386
chr3	194993201	194994800	T_dup21652
chr3	195688601	195702682	T_dup158
chr3	196358488	196361059	TSS_dup1120
chr3	196767380	196788081	T_dup22099
chr3	197619406	197623591	R_dup30330
chr3	197760845	197761200	R_dup30405
chr3	197875201	197878400	R_dup30448

## Sheet: BBQ B1 valid interactions
Chromosome	Start	End	Contact_ID
chr3	82701	84600	R_dup1139
chr3	84601	85000	CTCF_dup20
chr3	3057601	3089600	R_dup1309
chr3	5008201	5008586	R_dup1730
chr3	5008587	5008792	T_dup694
chr3	5024459	5026504	TSS_dup17
chr3	6130601	6148735	R_dup1925
chr3	6508767	6519600	R_dup1966
chr3	7313010	7350349	R_dup21
chr3	8425634	8437599	R_dup2275
chr3	9465228	9529800	T_dup1229
chr3	9862885	9868978	T_dup1256
chr3	10180601	10181073	R_dup2499
chr3	11620601	11623800	T_dup1607
chr3	12412601	12436800	R_dup2984
chr3	12750652	12757200	R_dup3026
chr3	13326001	13343123	R_dup3121
chr3	15002595	15017600	T_dup1896
chr3	16404542	16405200	R_dup3620
chr3	16405201	16405600	CTCF_dup490
chr3	16429941	16518215	R_dup241
chr3	16796401	16808600	R_dup3659
chr3	18047752	18056771	R_dup4146
chr3	19396377	19398090	R_dup4285
chr3	21283001	21313000	R_dup4580
chr3	23418218	23435845	R_dup4886
chr3	23858911	23864000	T_dup3163
chr3	24216601	24221037	R_dup5040
chr3	24446979	24448600	R_dup5192
chr3	26181328	26200077	R_dup5419
chr3	29969293	30027001	R_dup320
chr3	30590401	30607820	R_dup5799
chr3	32596341	32599003	T_dup4103
chr3	33420275	33420940	T_dup4201
chr3	37446050	37448475	R_dup6757
chr3	37588801	37595901	R_dup6792
chr3	38264201	38297425	T_dup52
chr3	38767090	38767235	WE_dup551
chr3	39042201	39052800	R_dup7043
chr3	39503201	39509400	R_dup7138
chr3	39598601	39649800	R_dup7151
chr3	39711369	39712000	R_dup7167
chr3	39712001	39712400	CTCF_dup1012
chr3	40314755	40320400	R_dup7224
chr3	40911801	40938767	R_dup7392
chr3	41262401	41286800	T_dup5056
chr3	42222201	42232200	T_dup5223
chr3	42289401	42329200	R_dup7641
chr3	42355341	42375200	R_dup7644
chr3	42589601	42599400	T_dup58
chr3	42614201	42621800	T_dup5249
chr3	42747001	42774200	R_dup7687
chr3	43089160	43103600	R_dup7746
chr3	43302401	43326600	R_dup7774
chr3	43525363	43525505	T_dup5452
chr3	43525506	43525693	R_dup7910
chr3	43613401	43622200	T_dup5483
chr3	43726425	43726679	T_dup5507
chr3	43726680	43727000	R_dup7964
chr3	43920985	43935400	R_dup7988
chr3	44177601	44217600	R_dup8006
chr3	44337752	44351000	R_dup8039
chr3	45803201	45852600	R_dup8325
chr3	46163201	46180077	R_dup8364
chr3	46475201	46491286	R_dup8408
chr3	46563440	46563584	WE_dup725
chr3	46685001	46705246	R_dup8439
chr3	46936401	46937800	CTCF_dup1296
chr3	48008601	48009006	T_dup6089
chr3	48533161	48535902	R_dup8816
chr3	49122632	49127859	T_dup6443
chr3	49127860	49128063	R_dup9072
chr3	49682314	49684537	R_dup9233
chr3	49937001	49937200	R_dup9320
chr3	50331462	50335200	T_dup1
chr3	50541801	50553000	R_dup9547
chr3	50946801	51008800	R_dup404
chr3	51237499	51287600	R_dup406
chr3	51649240	51650400	R_dup9706
chr3	52102029	52103141	R_dup9818
chr3	52132601	52142400	T_dup7058
chr3	52480601	52481600	CTCF_dup1483
chr3	52541001	52543800	R_dup9959
chr3	52641201	52684000	T_dup7196
chr3	53175401	53187800	R_dup10242
chr3	53528601	53533200	R_dup10355
chr3	53703401	53711400	R_dup10361
chr3	53731201	53737800	R_dup10363
chr3	54409001	54462200	R_dup10397
chr3	54468201	54567800	R_dup53
chr3	55852801	55902400	R_dup10429
chr3	56170601	56209400	R_dup10435
chr3	56687601	56714000	T_dup7549
chr3	56890401	57004400	R_dup10506
chr3	57114001	57127400	R_dup10531
chr3	57147001	57186600	R_dup436
chr3	57280821	57280920	T_dup7578
chr3	57280921	57282199	R_dup10553
chr3	57422401	57431600	R_dup10585
chr3	57611794	57612191	T_dup7625
chr3	57852601	57853000	T_dup7797
chr3	57886147	57887495	T_dup7834
chr3	58293834	58306764	T_dup7965
chr3	58325372	58325517	R_dup11016
chr3	58325518	58325858	T_dup7973
chr3	58833801	58882800	R_dup445
chr3	59050401	59101400	R_dup11218
chr3	59102801	59107600	R_dup11219
chr3	59198401	59244400	R_dup11224
chr3	59244401	59244800	CTCF_dup11
chr3	59250401	59294400	R_dup11226
chr3	59313001	59341908	R_dup11229
chr3	59383788	59560800	R_dup449
chr3	59942601	60064800	R_dup452
chr3	60435001	60455760	R_dup11342
chr3	60538801	60685804	R_dup455
chr3	61201849	61218080	R_dup459
chr3	61516401	61546200	R_dup11395
chr3	61844201	61862800	R_dup11400
chr3	62355001	62386434	R_dup11415
chr3	62479601	62540000	R_dup468
chr3	62619001	62645400	R_dup11421
chr3	62653801	62819200	R_dup470
chr3	63448801	63550800	R_dup11437
chr3	63575001	63647000	R_dup11438
chr3	63837372	63838089	T_dup8275
chr3	63845348	63846449	T_dup8284
chr3	63920352	63922200	T_dup8359
chr3	64076676	64097600	R_dup478
chr3	64259743	64305000	R_dup11620
chr3	64519801	64560986	R_dup11629
chr3	64614967	64656400	R_dup482
chr3	64704401	64716000	R_dup11635
chr3	64778601	64869671	R_dup11643
chr3	65148401	65153000	R_dup11690
chr3	65216401	65231400	R_dup11695
chr3	65320401	65327600	R_dup11696
chr3	65339703	65340638	R_dup11704
chr3	65349708	65350432	R_dup11718
chr3	65587001	65589200	R_dup11920
chr3	65645201	65649400	R_dup11936
chr3	65671801	65675000	R_dup11942
chr3	65781201	65844597	R_dup490
chr3	65960601	66003800	R_dup11953
chr3	66075401	66124200	R_dup11956
chr3	66363372	66368372	R_dup12012
chr3	66404401	66412863	R_dup12022
chr3	66569401	66623400	R_dup494
chr3	66712801	66853600	R_dup495
chr3	66867001	66872400	R_dup12060
chr3	66873401	66886800	R_dup12061
chr3	66973601	66988600	R_dup496
chr3	67566252	67567051	R_dup12191
chr3	67567052	67567581	T_dup8836
chr3	67581260	67585741	R_dup12208
chr3	67598284	67599558	R_dup12219
chr3	67708001	67723200	R_dup12344
chr3	67755201	67831600	R_dup501
chr3	67841001	67869800	R_dup12349
chr3	67955686	68130912	R_dup503
chr3	68168601	68255600	R_dup12353
chr3	68415216	68833924	R_dup505
chr3	68928001	68942600	R_dup12359
chr3	69047885	69049134	R_dup12376
chr3	69194401	69210600	R_dup65
chr3	69359401	69373400	R_dup12441
chr3	69566401	69584800	R_dup12448
chr3	69780771	69783600	R_dup12468
chr3	69795001	69796000	R_dup12471
chr3	70038001	70042800	R_dup12652
chr3	70115201	70139400	R_dup511
chr3	70140001	70157200	R_dup12660
chr3	70358401	70381400	R_dup12664
chr3	70408601	70435200	R_dup12666
chr3	71157613	71157896	T_dup9367
chr3	71157897	71158400	R_dup12833
chr3	71201298	71201511	T_dup9397
chr3	71207649	71208050	R_dup12869
chr3	71209577	71209724	T_dup9403
chr3	71209725	71210443	R_dup12871
chr3	71364056	71367653	R_dup12958
chr3	71421697	71425251	R_dup12992
chr3	71542002	71545200	R_dup13060
chr3	71740001	71754954	R_dup13138
chr3	71771201	71773400	R_dup13141
chr3	71928601	71954400	R_dup13155
chr3	72036601	72041613	R_dup13168
chr3	72145307	72149200	R_dup13210
chr3	72228399	72228556	WE_dup1037
chr3	72248592	72261000	R_dup13248
chr3	72282401	72303200	R_dup13255
chr3	72402260	72414869	R_dup13288
chr3	72466001	72467800	R_dup13308
chr3	72537401	72545641	R_dup13329
chr3	72613908	72624711	R_dup13339
chr3	72813887	72814575	T_dup9734
chr3	72936660	72937384	TSS_dup511
chr3	72965767	72968074	R_dup13486
chr3	73013957	73016600	R_dup13500
chr3	73124755	73135000	R_dup13547
chr3	73261412	73303200	R_dup527
chr3	73580293	73839200	R_dup529
chr3	74195573	74316600	R_dup13572
chr3	74425801	74631291	R_dup70
chr3	74761801	74932800	R_dup533
chr3	75050801	75185400	R_dup535
chr3	75343801	75390800	R_dup537
chr3	75421636	75441400	R_dup13586
chr3	75446001	75460135	R_dup13590
chr3	75528948	75532600	R_dup13614
chr3	75654201	75667200	R_dup13627
chr3	77186614	77190600	R_dup13780
chr3	77304801	77368800	R_dup546
chr3	77406340	77664011	R_dup72
chr3	77664104	77818767	R_dup547
chr3	78158601	78560355	R_dup551
chr3	78790601	78969893	R_dup553
chr3	79136001	79350103	R_dup555
chr3	79896201	80058579	R_dup558
chr3	80058722	80112600	R_dup559
chr3	80113001	80575200	R_dup560
chr3	80619801	80677000	R_dup13818
chr3	80752016	80774287	R_dup13824
chr3	80819698	80820692	TSS_dup523
chr3	80876190	80995858	R_dup13842
chr3	81014460	81100604	R_dup13843
chr3	81105700	81203910	R_dup563
chr3	81604868	81608465	R_dup13867
chr3	81631756	81640157	R_dup13875
chr3	81641553	81661607	R_dup567
chr3	81667852	81679326	R_dup13878
chr3	81680256	81688865	R_dup13880
chr3	81689471	81691974	R_dup13882
chr3	81711464	81715600	R_dup13891
chr3	81800568	81800799	T_dup10095
chr3	81803126	81804355	R_dup13935
chr3	82745801	83226520	R_dup77
chr3	83272179	83565800	R_dup574
chr3	83573001	83793143	R_dup575
chr3	84262183	84272400	R_dup13966
chr3	84374153	84389042	R_dup13979
chr3	84822401	84875000	R_dup13986
chr3	85060197	85182646	R_dup582
chr3	85410401	85486461	R_dup584
chr3	85561612	85565183	R_dup14006
chr3	85625801	85717751	R_dup14009
chr3	85919001	85943299	R_dup14012
chr3	85943429	86297360	R_dup79
chr3	86401036	86612400	R_dup589
chr3	86882132	87018800	R_dup592
chr3	87019401	87056000	R_dup80
chr3	87056401	87132000	R_dup14015
chr3	87132401	87137800	R_dup14016
chr3	87138801	87194600	R_dup593
chr3	87290036	87293000	R_dup14027
chr3	87410270	87450200	R_dup595
chr3	87643063	87661800	R_dup14052
chr3	87662201	87676599	R_dup14053
chr3	87677201	87722710	R_dup597
chr3	87729454	87745400	R_dup14055
chr3	87857401	87878849	T_dup10174
chr3	87904197	87904685	T_dup10186
chr3	87904686	87907301	R_dup14072
chr3	87932316	87943559	R_dup14077
chr3	88088129	88090200	R_dup14165
chr3	88163201	88166293	T_dup10324
chr3	88213569	88214090	T_dup10366
chr3	88256401	88268400	R_dup14275
chr3	88458266	88605467	R_dup601
chr3	88605605	89148000	R_dup82
chr3	89164201	89334000	R_dup602
chr3	89334401	89400097	R_dup603
chr3	89400242	89800959	R_dup604
chr3	89801479	89901200	R_dup14278
chr3	90018063	90078144	R_dup606
chr3	90078237	90140800	R_dup14280
chr3	93527401	93560200	R_dup14283
chr3	93595235	93598369	R_dup14291
chr3	93600532	93601502	R_dup14294
chr3	93601595	93601804	R_dup14295
chr3	93609416	93610400	T_dup10397
chr3	93622201	93624472	T_dup10407
chr3	93630413	93631512	R_dup14317
chr3	93684601	93688200	T_dup10453
chr3	93694001	93694600	R_dup14360
chr3	93700347	93700736	TSS_dup549
chr3	93708001	93708837	R_dup14367
chr3	93731177	93731648	T_dup10482
chr3	93731649	93731849	R_dup14393
chr3	93731850	93732174	T_dup10483
chr3	93766955	93767152	T_dup10518
chr3	93767693	93769602	R_dup14429
chr3	93783601	93784212	R_dup14441
chr3	93808636	93809664	R_dup14467
chr3	93821001	93822913	R_dup14479
chr3	93826065	93826362	T_dup10569
chr3	93833213	93834200	R_dup14491
chr3	93834201	93834800	CTCF_dup2143
chr3	93835873	93836176	T_dup10578
chr3	93836177	93840011	R_dup14493
chr3	93842183	93842541	R_dup14495
chr3	93843251	93844644	R_dup14497
chr3	93851953	93855000	R_dup14502
chr3	93855401	93877800	R_dup14503
chr3	93878201	93884532	R_dup14504
chr3	93884625	93953000	R_dup14505
chr3	93953601	93968200	R_dup14506
chr3	93976601	94055200	R_dup611
chr3	94055601	94224921	R_dup612
chr3	94244401	94410890	R_dup84
chr3	94464801	94548274	R_dup614
chr3	94582001	94647600	R_dup615
chr3	94659201	94687204	R_dup14512
chr3	94707261	94839000	R_dup616
chr3	94840201	94902800	R_dup617
chr3	94903201	95369452	R_dup618
chr3	95376443	96120400	R_dup85
chr3	96164035	96335934	R_dup619
chr3	96337437	96498600	R_dup86
chr3	96582401	96689127	R_dup620
chr3	96738001	96858000	R_dup14519
chr3	96858401	96933071	R_dup622
chr3	96933164	97221523	R_dup623
chr3	97264113	97377400	R_dup14520
chr3	97377401	97378000	CTCF_dup2155
chr3	97378001	97437800	R_dup625
chr3	97438601	97482400	R_dup14521
chr3	97484401	97494169	R_dup14522
chr3	97495748	97512200	R_dup14524
chr3	97512801	97540000	R_dup87
chr3	97541801	97570600	R_dup14525
chr3	97571001	97615400	R_dup14526
chr3	97632348	97633200	R_dup14529
chr3	97633601	97637500	R_dup14530
chr3	97637600	97649367	R_dup626
chr3	97654348	97655872	R_dup14534
chr3	97655873	97656047	T_dup10611
chr3	97662040	97662153	R_dup14543
chr3	97662154	97662511	T_dup10620
chr3	97664257	97686800	T_dup10623
chr3	97694801	97700600	R_dup14549
chr3	97753801	97758000	R_dup14557
chr3	97759001	97787600	R_dup627
chr3	97788201	97904000	R_dup14558
chr3	97907801	97978400	R_dup628
chr3	98063201	98078800	R_dup14561
chr3	98079201	98125465	R_dup14562
chr3	98127335	98164946	R_dup14564
chr3	98165049	98176400	R_dup630
chr3	98176801	98201200	R_dup14565
chr3	98202401	98222200	R_dup14567
chr3	98242401	98247200	R_dup14574
chr3	98251801	98257400	R_dup14577
chr3	98272524	98272968	E_dup1261
chr3	98307401	98309990	T_dup10640
chr3	98331801	98376600	R_dup14590
chr3	98376801	98397549	R_dup14591
chr3	98401601	98417119	R_dup14594
chr3	98453001	98507600	R_dup14595
chr3	98518582	98519380	R_dup14603
chr3	98524201	98526600	T_dup10653
chr3	98537382	98537759	T_dup10662
chr3	98537760	98538422	R_dup14617
chr3	98558770	98558989	T_dup10677
chr3	98559082	98559662	T_dup10678
chr3	98588854	98589194	R_dup14655
chr3	98594259	98594769	E_dup1266
chr3	98596222	98596980	R_dup14660
chr3	98604864	98604988	T_dup10712
chr3	98621601	98625200	R_dup14680
chr3	98625401	98642861	R_dup14681
chr3	98648001	98664131	R_dup14683
chr3	98664234	98704200	R_dup632
chr3	98713401	98728400	R_dup14686
chr3	98798100	98817600	R_dup14689
chr3	98818001	98833400	R_dup633
chr3	98833801	98891800	R_dup14690
chr3	98892601	99008282	R_dup634
chr3	99009457	99218000	R_dup635
chr3	99218601	99251000	R_dup636
chr3	99251601	99270400	R_dup14691
chr3	99270801	99344200	R_dup14692
chr3	99344401	99363800	R_dup637
chr3	99363801	99364600	CTCF_dup2198
chr3	99364601	99405800	R_dup14693
chr3	99445055	99457429	R_dup14695
chr3	99467201	99472000	R_dup14698
chr3	99472601	99494800	R_dup638
chr3	99538501	99539052	R_dup14712
chr3	99539053	99539170	T_dup10736
chr3	99563274	99563600	R_dup14743
chr3	99576386	99576757	R_dup14758
chr3	99576758	99577020	T_dup10777
chr3	99581104	99588071	T_dup10783
chr3	99624722	99626200	R_dup14791
chr3	99636834	99637414	R_dup14807
chr3	99643857	99644071	R_dup14813
chr3	99644072	99644167	T_dup10824
chr3	99644801	99646217	R_dup14815
chr3	99646218	99646409	T_dup10826
chr3	99658464	99658773	R_dup14833
chr3	99662204	99662526	R_dup14838
chr3	99662527	99662758	T_dup10848
chr3	99683253	99683527	T_dup10865
chr3	99684674	99685682	R_dup14861
chr3	99685912	99687933	R_dup14862
chr3	99696342	99697445	R_dup14872
chr3	99697560	99698991	R_dup14873
chr3	99712792	99712907	T_dup10888
chr3	99712908	99714143	R_dup14881
chr3	99729846	99730017	T_dup10899
chr3	99730018	99730402	R_dup14894
chr3	99730582	99731543	R_dup14895
chr3	99731544	99732151	T_dup10901
chr3	99735132	99735373	T_dup10902
chr3	99735374	99736010	R_dup14897
chr3	99753248	99756733	R_dup14918
chr3	99756848	99758841	R_dup14919
chr3	99775590	99775998	R_dup14938
chr3	99815574	99818943	R_dup14965
chr3	99825437	99825801	R_dup14973
chr3	99832752	99833832	T_dup10974
chr3	99839808	99840843	R_dup14986
chr3	99842237	99842429	R_dup14989
chr3	99842430	99842587	T_dup10982
chr3	99844285	99846516	R_dup14992
chr3	99851127	99855229	R_dup14996
chr3	99863401	99865191	R_dup15005
chr3	99875890	99876416	R_dup15015
chr3	99876888	99877088	R_dup15016
chr3	99880728	99880820	R_dup15022
chr3	99880821	99881027	T_dup11013
chr3	99888658	99889199	R_dup15031
chr3	99889513	99899143	T_dup11022
chr3	99905401	99916400	R_dup15038
chr3	99945569	99946097	WE_dup1113
chr3	99950910	99959126	R_dup15047
chr3	100009201	100035200	T_dup11044
chr3	100054601	100054839	E_dup1281
chr3	100055801	100077012	T_dup11056
chr3	100079325	100114946	T_dup11058
chr3	100129404	100130613	T_dup11065
chr3	100148322	100152119	R_dup15095
chr3	100155726	100157689	R_dup15097
chr3	100157856	100158241	R_dup15098
chr3	100159871	100162200	R_dup15100
chr3	100164158	100165936	R_dup15102
chr3	100169310	100169497	T_dup11083
chr3	100171759	100172120	T_dup11085
chr3	100194240	100195098	T_dup11092
chr3	100195099	100195813	R_dup15116
chr3	100203801	100210600	R_dup15119
chr3	100229001	100238000	R_dup15121
chr3	100240601	100253600	R_dup15123
chr3	100253801	100269800	R_dup15124
chr3	100270201	100296400	R_dup15125
chr3	100296801	100307977	R_dup15126
chr3	100370201	100372600	R_dup15141
chr3	100373201	100381000	R_dup15142
chr3	100386001	100397400	R_dup15145
chr3	100402601	100420600	R_dup15147
chr3	100422401	100427200	R_dup15148
chr3	100430201	100442783	T_dup11097
chr3	100444516	100456200	T_dup11101
chr3	100482561	100494003	R_dup15169
chr3	100496001	100515400	R_dup15171
chr3	100515801	100538600	R_dup641
chr3	100539201	100558000	R_dup15172
chr3	100558401	100609800	R_dup15173
chr3	100613801	100672000	R_dup8
chr3	100672201	100679638	R_dup15176
chr3	100679747	100788800	R_dup15177
chr3	100789601	100810200	R_dup642
chr3	100810801	100826600	R_dup15178
chr3	100827001	100836400	R_dup15179
chr3	100836801	100850600	R_dup15180
chr3	100851201	100860200	R_dup15181
chr3	100870001	100888400	R_dup15184
chr3	100889801	100909729	R_dup15185
chr3	100909822	100914544	R_dup15186
chr3	100919601	100929800	R_dup643
chr3	100929801	100930200	CTCF_dup2240
chr3	100930201	100948600	R_dup15190
chr3	100948601	100949000	CTCF_dup2241
chr3	100951262	100957836	R_dup15192
chr3	100972001	101000590	R_dup15197
chr3	101006318	101018491	R_dup15200
chr3	101044334	101044513	E_dup1290
chr3	101046401	101046925	T_dup11140
chr3	101050330	101050833	R_dup15219
chr3	101055089	101055859	R_dup15227
chr3	101055860	101056400	T_dup11153
chr3	101069113	101072032	R_dup15239
chr3	101073129	101073550	T_dup11168
chr3	101073671	101073869	T_dup11169
chr3	101076694	101077192	T_dup11173
chr3	101084112	101084495	T_dup11180
chr3	101085754	101085932	T_dup11183
chr3	101085933	101086643	R_dup15257
chr3	101089833	101090177	T_dup11189
chr3	101093118	101093217	R_dup15264
chr3	101093218	101093399	T_dup11191
chr3	101100601	101101200	CTCF_dup2244
chr3	101112797	101112910	R_dup15285
chr3	101112911	101113317	T_dup11208
chr3	101114345	101115561	R_dup15288
chr3	101122759	101123610	R_dup15300
chr3	101141196	101142203	R_dup15315
chr3	101151431	101156446	R_dup15327
chr3	101166300	101172800	R_dup15334
chr3	101173001	101176542	T_dup11257
chr3	101177870	101180200	R_dup15338
chr3	101186960	101191680	R_dup645
chr3	101193918	101194215	R_dup15348
chr3	101201320	101201921	R_dup15355
chr3	101209922	101210688	R_dup15364
chr3	101217401	101217800	CTCF_dup2246
chr3	101219570	101220678	R_dup15376
chr3	101225600	101225699	T_dup11298
chr3	101238572	101239600	R_dup15389
chr3	101245001	101246200	R_dup15391
chr3	101248672	101249762	E_dup1297
chr3	101250392	101250843	E_dup1298
chr3	101256201	101258241	R_dup15393
chr3	101265401	101265839	R_dup15397
chr3	101268001	101271000	R_dup15400
chr3	101277601	101278400	R_dup15402
chr3	101280289	101282350	TSS_dup575
chr3	101283401	101289200	T_dup11305
chr3	101292173	101294281	TSS_dup576
chr3	101295001	101296349	T_dup11306
chr3	101296598	101319000	T_dup95
chr3	101319540	101323820	T_dup11307
chr3	101330801	101344293	T_dup11313
chr3	101350878	101359400	TSS_dup579
chr3	101359401	101362400	E_dup1305
chr3	101365178	101365530	T_dup11319
chr3	101366481	101392000	T_dup11321
chr3	101394328	101397407	TSS_dup583
chr3	101398601	101402000	T_dup11322
chr3	101402161	101402200	PF_dup207
chr3	101402607	101406681	TSS_dup584
chr3	101411401	101412200	R_dup15420
chr3	101415551	101415734	T_dup11325
chr3	101415735	101420605	R_dup15424
chr3	101420606	101420875	T_dup11326
chr3	101420876	101421800	R_dup15425
chr3	101422601	101425800	R_dup15426
chr3	101426201	101426600	CTCF_dup2251
chr3	101426601	101432930	R_dup15427
chr3	101433078	101439800	R_dup15428
chr3	101442708	101442869	TSS_dup585
chr3	101443078	101444667	TSS_dup586
chr3	101446001	101449200	T_dup11328
chr3	101449815	101449913	WE_dup1130
chr3	101450401	101455981	T_dup11329
chr3	101457439	101457537	T_dup11331
chr3	101457538	101457937	R_dup15433
chr3	101462728	101463842	R_dup15438
chr3	101466380	101466992	T_dup11339
chr3	101467585	101472821	R_dup15442
chr3	101474177	101478704	T_dup11343
chr3	101479951	101480966	T_dup11346
chr3	101487018	101488365	R_dup15455
chr3	101491635	101494794	R_dup15459
chr3	101497598	101497600	PF_dup209
chr3	101497601	101497811	E_dup1307
chr3	101500001	101502188	R_dup15462
chr3	101502908	101503392	R_dup15464
chr3	101503508	101504000	R_dup15465
chr3	101504401	101504615	R_dup15466
chr3	101507628	101507787	T_dup11365
chr3	101507788	101518524	R_dup15468
chr3	101518619	101521800	R_dup15469
chr3	101533201	101537850	R_dup15473
chr3	101554401	101567200	R_dup15478
chr3	101570401	101581982	T_dup96
chr3	101582686	101587000	R_dup15481
chr3	101589001	101643200	R_dup15482
chr3	101653475	101655200	R_dup15485
chr3	101655401	101657200	R_dup15486
chr3	101660201	101689800	R_dup15487
chr3	101690001	101717200	R_dup88
chr3	101717401	101806200	R_dup15488
chr3	101806201	101806600	CTCF_dup2257
chr3	101806601	101943000	R_dup646
chr3	101955001	102111239	R_dup647
chr3	102132942	102189800	R_dup15493
chr3	102190201	102255400	R_dup648
chr3	102255801	102341636	R_dup15494
chr3	102342069	102392200	R_dup649
chr3	102392801	102631665	R_dup650
chr3	102631887	102688548	R_dup15495
chr3	102689799	102788400	R_dup89
chr3	102788601	103129000	R_dup651
chr3	103129601	103159400	R_dup652
chr3	103159601	103273143	R_dup15496
chr3	103273236	103456815	R_dup653
chr3	103456979	103600412	R_dup654
chr3	103600890	103710200	R_dup655
chr3	103710601	103821200	R_dup90
chr3	103821601	103991800	R_dup656
chr3	103992401	104012007	R_dup15497
chr3	104012173	104187000	R_dup657
chr3	104187201	104282800	R_dup658
chr3	104283401	104315400	R_dup15498
chr3	104315801	104347000	R_dup659
chr3	104347401	105008801	R_dup91
chr3	105008901	105043489	R_dup15499
chr3	105089001	105235800	R_dup660
chr3	105238201	105291202	R_dup661
chr3	105291383	105325753	R_dup15503
chr3	105325853	105330823	R_dup15504
chr3	105334201	105345600	R_dup15506
chr3	105346001	105365800	R_dup15507
chr3	105367601	105367800	R_dup15509
chr3	105368801	105377552	R_dup15510
chr3	105381064	105386788	R_dup662
chr3	105386926	105394503	R_dup15513
chr3	105394596	105395780	R_dup15514
chr3	105397435	105401206	R_dup15516
chr3	105401493	105405000	R_dup15517
chr3	105410754	105419542	R_dup15520
chr3	105419543	105419663	T_dup11398
chr3	105420976	105421347	T_dup11400
chr3	105421348	105422833	R_dup15523
chr3	105423126	105424600	R_dup15524
chr3	105426105	105432459	R_dup15526
chr3	105434836	105437433	R_dup15530
chr3	105438681	105439138	T_dup11408
chr3	105441802	105441909	T_dup11409
chr3	105441910	105444835	R_dup15533
chr3	105444836	105445004	T_dup11410
chr3	105445739	105450013	R_dup15535
chr3	105450106	105457745	R_dup15536
chr3	105465426	105475720	R_dup15540
chr3	105478584	105480263	R_dup15544
chr3	105480264	105480357	T_dup11421
chr3	105480358	105481641	R_dup15545
chr3	105482902	105501410	R_dup15547
chr3	105501574	105503670	R_dup15548
chr3	105503766	105513783	R_dup663
chr3	105513883	105516750	R_dup15549
chr3	105516864	105524200	R_dup15550
chr3	105527401	105536473	R_dup15553
chr3	105536566	105541600	R_dup15554
chr3	105548206	105548305	E_dup1310
chr3	105548601	105553747	R_dup15560
chr3	105553915	105561400	R_dup15561
chr3	105561801	105566933	R_dup15562
chr3	105567026	105569595	R_dup15563
chr3	105573313	105576822	R_dup15566
chr3	105576941	105578937	R_dup15567
chr3	105583727	105585242	R_dup15573
chr3	105589801	105601000	R_dup15575
chr3	105602401	105627474	R_dup15576
chr3	105627689	105648400	R_dup664
chr3	105648801	105678200	R_dup15577
chr3	105679001	105716600	R_dup15578
chr3	105723801	105727733	R_dup15581
chr3	105727826	105731078	R_dup15582
chr3	105731524	105744000	R_dup15583
chr3	105744401	105805600	R_dup665
chr3	105806001	105833000	R_dup15584
chr3	105835001	105835400	R_dup15585
chr3	105841201	105848800	R_dup15588
chr3	105853825	105853993	T_dup11449
chr3	105853994	105854952	R_dup15590
chr3	105854953	105855071	T_dup11450
chr3	105855072	105911400	R_dup92
chr3	105911801	105916200	R_dup15591
chr3	105916601	105924600	R_dup15592
chr3	105925001	105927800	R_dup15593
chr3	105928201	105933000	R_dup15594
chr3	105934601	105942400	R_dup15595
chr3	105947401	105970400	R_dup15597
chr3	105970801	105974800	R_dup15598
chr3	105975401	105979409	R_dup15599
chr3	105979502	106021400	R_dup15600
chr3	106021801	106046751	R_dup666
chr3	106046852	106080200	R_dup15601
chr3	106080601	106176200	R_dup667
chr3	106176601	106205000	R_dup15602
chr3	106206601	106215564	R_dup15603
chr3	106215683	106234999	R_dup15604
chr3	106235151	106328400	R_dup668
chr3	106329001	106646800	R_dup669
chr3	106647401	106670517	R_dup15605
chr3	106671447	106783200	R_dup670
chr3	106783801	106813400	R_dup15606
chr3	106814001	106822600	R_dup15607
chr3	106823001	106837000	R_dup671
chr3	106837401	106843600	R_dup15608
chr3	106844401	106849400	R_dup15609
chr3	106850001	106851000	R_dup15610
chr3	106853001	106869683	R_dup15611
chr3	106869792	106913769	R_dup15612
chr3	106913932	106924800	R_dup15613
chr3	106924801	106925400	CTCF_dup2290
chr3	106925401	106936000	R_dup15614
chr3	106936401	106954000	R_dup15615
chr3	106954399	106954400	PF_dup216
chr3	106954401	106954774	E
chr3	106954775	106955200	CTCF_dup2291
chr3	106955201	106959000	R_dup15616
chr3	106959455	106959742	TSS_dup592
chr3	106959743	106959800	E_dup1318
chr3	106959801	106960004	PF_dup217
chr3	106960401	106984000	R_dup15617
chr3	106984401	106990400	R_dup15618
chr3	106990401	106991000	CTCF_dup2292
chr3	106991001	106991600	R_dup15619
chr3	106991601	106992200	CTCF_dup2293
chr3	106992201	107043461	R_dup15620
chr3	107043462	107043556	T_dup11458
chr3	107043557	107052600	R_dup15621
chr3	107053001	107057183	R_dup15622
chr3	107057184	107058653	T_dup11459
chr3	107058654	107085400	R_dup15623
chr3	107085729	107086010	E_dup5
chr3	107087001	107132200	R_dup15624
chr3	107132601	107140000	R_dup15625
chr3	107140001	107140400	CTCF_dup2295
chr3	107140401	107148200	R_dup15626
chr3	107150402	107150494	E_dup1320
chr3	107150495	107150783	TSS_dup593
chr3	107151201	107160400	R_dup15628
chr3	107160801	107183000	R_dup15629
chr3	107183201	107189000	R_dup15630
chr3	107190201	107199849	R_dup15631
chr3	107200052	107205400	R_dup15632
chr3	107205401	107205800	CTCF_dup2298
chr3	107205801	107217600	R_dup672
chr3	107218001	107231000	R_dup15633
chr3	107231001	107231400	CTCF_dup2299
chr3	107231401	107239200	R_dup15634
chr3	107246715	107248312	R_dup15637
chr3	107248529	107248913	R_dup15638
chr3	107248914	107249143	T_dup11464
chr3	107251423	107252113	R_dup15642
chr3	107252114	107252600	T_dup11468
chr3	107252601	107253593	R_dup15643
chr3	107253594	107254024	T_dup11469
chr3	107254025	107254540	R_dup15644
chr3	107254642	107254909	R_dup15645
chr3	107254910	107255071	T_dup11471
chr3	107255072	107256375	R_dup15646
chr3	107256376	107256541	T_dup11472
chr3	107256542	107257701	R_dup15647
chr3	107257702	107257793	T_dup11473
chr3	107257794	107259012	R_dup15648
chr3	107259013	107259275	T_dup11474
chr3	107259276	107259920	R_dup15649
chr3	107260067	107261362	R_dup15650
chr3	107261802	107262481	R_dup15651
chr3	107263001	107264400	R_dup15653
chr3	107264401	107264800	T_dup11478
chr3	107264801	107266853	R_dup15654
chr3	107267032	107268284	R_dup15655
chr3	107268285	107268562	T_dup11480
chr3	107268563	107269110	R_dup15656
chr3	107269111	107269706	T_dup11481
chr3	107269707	107270683	R_dup15657
chr3	107270802	107273536	R_dup15658
chr3	107273537	107273667	T_dup11483
chr3	107273668	107274161	R_dup15659
chr3	107274162	107274253	T_dup11484
chr3	107274254	107274406	R_dup15660
chr3	107274407	107274571	T_dup11485
chr3	107274572	107276571	R_dup15661
chr3	107276664	107277067	R_dup15662
chr3	107277068	107277211	T_dup11487
chr3	107277212	107277562	R_dup15663
chr3	107277683	107278247	R_dup15664
chr3	107278248	107278757	T_dup11489
chr3	107278758	107279507	R_dup15665
chr3	107279508	107279951	T_dup11490
chr3	107279952	107280801	R_dup15666
chr3	107280901	107282059	R_dup15667
chr3	107282060	107282285	T_dup11492
chr3	107282286	107286800	R_dup15668
chr3	107287001	107288600	R_dup15669
chr3	107288601	107289200	T_dup11494
chr3	107290001	107290400	T_dup11496
chr3	107290401	107290744	R_dup15673
chr3	107291072	107292181	R_dup15675
chr3	107292182	107292273	T_dup11499
chr3	107292274	107293400	R_dup15676
chr3	107294001	107295751	R_dup15677
chr3	107295844	107296241	R_dup15678
chr3	107296242	107296333	T_dup11501
chr3	107298054	107298253	T_dup11504
chr3	107298254	107298371	R_dup15682
chr3	107298506	107303799	R_dup15683
chr3	107303800	107304312	T_dup11506
chr3	107304313	107305423	R_dup15684
chr3	107305524	107305650	R_dup15685
chr3	107305651	107305975	T_dup11508
chr3	107305976	107306406	R_dup15686
chr3	107306407	107306520	T_dup11509
chr3	107306521	107306638	R_dup15687
chr3	107306828	107307165	R_dup15688
chr3	107307166	107307398	T_dup11511
chr3	107307399	107309628	R_dup15689
chr3	107309882	107310406	R_dup15690
chr3	107310407	107310591	T_dup11513
chr3	107310592	107313911	R_dup15691
chr3	107314018	107314371	R_dup15692
chr3	107314372	107314529	T_dup11515
chr3	107314530	107319649	R_dup15693
chr3	107319650	107319826	T_dup11516
chr3	107319827	107323270	R_dup15694
chr3	107323420	107331577	R_dup15695
chr3	107331671	107334322	R_dup15696
chr3	107334577	107339200	R_dup15697
chr3	107340468	107340567	T_dup11520
chr3	107340568	107341600	R_dup15699
chr3	107341601	107342200	T_dup11521
chr3	107342201	107342800	R_dup15700
chr3	107343201	107347800	R_dup15701
chr3	107347801	107348000	T_dup97
chr3	107348001	107349400	R_dup15702
chr3	107349401	107349600	T_dup11523
chr3	107349884	107356200	R_dup15704
chr3	107356201	107356613	T_dup11525
chr3	107356850	107357245	T_dup11526
chr3	107357668	107357759	T_dup11527
chr3	107357760	107358217	R_dup15707
chr3	107358218	107358506	T_dup11528
chr3	107358507	107359167	R_dup15708
chr3	107359168	107359293	T_dup11529
chr3	107359294	107361800	R_dup15709
chr3	107361801	107362400	CTCF_dup2302
chr3	107362700	107364509	R_dup15711
chr3	107364810	107366591	R_dup15712
chr3	107366844	107367842	R_dup15713
chr3	107367843	107368050	T_dup11533
chr3	107368051	107369702	R_dup15714
chr3	107369848	107372644	R_dup15715
chr3	107372740	107377577	R_dup15716
chr3	107382770	107382899	T_dup11537
chr3	107382900	107385877	R_dup15719
chr3	107385971	107394000	R_dup15720
chr3	107394001	107394400	T_dup11539
chr3	107394401	107395200	R_dup15721
chr3	107395201	107395400	T_dup11540
chr3	107395401	107396000	CTCF_dup2304
chr3	107396001	107398375	R_dup15722
chr3	107398376	107398531	T_dup11541
chr3	107398532	107398949	R_dup15723
chr3	107399088	107400309	R_dup15724
chr3	107400500	107402149	R_dup15725
chr3	107402150	107402287	T_dup11544
chr3	107402288	107403307	R_dup15726
chr3	107403400	107404010	R_dup15727
chr3	107404011	107404300	T_dup11546
chr3	107404301	107406827	R_dup15728
chr3	107406929	107407647	R_dup15729
chr3	107407740	107409200	R_dup15730
chr3	107409801	107415558	R_dup15731
chr3	107415559	107416128	T_dup11549
chr3	107417201	107419389	R_dup15732
chr3	107419390	107420000	T_dup11550
chr3	107420248	107421627	R_dup15733
chr3	107421628	107421825	T_dup11552
chr3	107421826	107423447	R_dup15734
chr3	107423448	107423657	T_dup11553
chr3	107423658	107424306	R_dup15735
chr3	107424307	107424451	T_dup11554
chr3	107424452	107424930	R_dup15736
chr3	107425070	107429277	R_dup15737
chr3	107429278	107429407	T_dup11556
chr3	107429408	107430759	R_dup15738
chr3	107431310	107431477	T_dup11558
chr3	107431478	107431569	R_dup15740
chr3	107431570	107431947	T_dup11559
chr3	107431948	107433089	R_dup15741
chr3	107433090	107433234	T_dup11560
chr3	107433235	107433809	R_dup15742
chr3	107433933	107434143	R_dup15743
chr3	107434320	107437560	R_dup15744
chr3	107437561	107437925	T_dup11563
chr3	107437926	107438923	R_dup15745
chr3	107439115	107444569	R_dup15746
chr3	107444570	107444785	T_dup11565
chr3	107447572	107447856	T_dup11568
chr3	107447857	107448197	R_dup15750
chr3	107448198	107448290	T_dup11569
chr3	107448291	107448895	R_dup15751
chr3	107448896	107449086	T_dup11570
chr3	107449087	107449530	R_dup15752
chr3	107449531	107450000	T_dup11571
chr3	107450001	107452457	R_dup15753
chr3	107452458	107452554	T_dup11572
chr3	107452555	107453230	R_dup15754
chr3	107453863	107457495	R_dup15756
chr3	107458601	107458817	T_dup11576
chr3	107458818	107458909	R_dup15758
chr3	107460001	107460600	CTCF_dup2306
chr3	107460601	107465495	R_dup15761
chr3	107465651	107468299	R_dup15762
chr3	107468776	107468930	T_dup11582
chr3	107468931	107470553	R_dup15764
chr3	107470554	107470743	T_dup11583
chr3	107470744	107471400	R_dup15765
chr3	107471401	107472800	CTCF_dup2307
chr3	107473138	107473715	R_dup15767
chr3	107473915	107475019	R_dup15768
chr3	107475020	107475222	T_dup11586
chr3	107475581	107475706	T_dup11587
chr3	107475707	107476693	R_dup15770
chr3	107477021	107477148	R_dup15771
chr3	107477149	107477367	T_dup11589
chr3	107477368	107479238	R_dup673
chr3	107479480	107479672	T_dup11591
chr3	107479673	107479777	R_dup15773
chr3	107479878	107480181	R_dup15774
chr3	107480182	107480426	T_dup11593
chr3	107480427	107483074	R_dup15775
chr3	107483075	107483169	T_dup11594
chr3	107483170	107484229	R_dup15776
chr3	107484230	107484447	T_dup11595
chr3	107484448	107486029	R_dup15777
chr3	107486130	107486629	R_dup15778
chr3	107486755	107491162	R_dup15779
chr3	107491260	107492238	R_dup15780
chr3	107493260	107493817	T_dup11600
chr3	107493818	107494935	R_dup15782
chr3	107496199	107496661	T_dup11603
chr3	107498262	107498824	R_dup15787
chr3	107498825	107499185	T_dup11606
chr3	107499186	107501359	R_dup15788
chr3	107502770	107503209	T_dup11608
chr3	107503210	107505837	R_dup15790
chr3	107505930	107507159	R_dup15791
chr3	107507278	107507819	R_dup15792
chr3	107508968	107509540	R_dup15794
chr3	107509541	107509729	T_dup11613
chr3	107509730	107510326	R_dup15795
chr3	107510327	107510612	T_dup11614
chr3	107510613	107511823	R_dup15796
chr3	107513401	107513800	CTCF_dup2308
chr3	107513801	107514214	T_dup11617
chr3	107514215	107514517	R_dup15799
chr3	107515216	107517208	R_dup15801
chr3	107517465	107517829	R_dup15802
chr3	107517830	107518840	T_dup11621
chr3	107519480	107528502	T_dup11622
chr3	107528503	107529257	R_dup15804
chr3	107529258	107529449	T_dup11623
chr3	107529450	107530189	R_dup15805
chr3	107530190	107530504	T_dup11624
chr3	107530505	107535800	R_dup15806
chr3	107536001	107541200	R_dup15807
chr3	107541601	107552800	R_dup15808
chr3	107553801	107565000	R_dup15809
chr3	107565001	107565800	CTCF_dup2310
chr3	107565801	107574400	R_dup15810
chr3	107574401	107575000	CTCF_dup2311
chr3	107575001	107586800	R_dup15811
chr3	107587201	107589800	R_dup15812
chr3	107590601	107613400	R_dup674
chr3	107614401	107631800	R_dup15813
chr3	107632601	107646200	R_dup15814
chr3	107646801	107656800	R_dup15815
chr3	107656801	107657400	CTCF_dup2314
chr3	107657401	107678800	R_dup15816
chr3	107679201	107686800	R_dup15817
chr3	107687001	107702000	R_dup15818
chr3	107702001	107702600	CTCF_dup2315
chr3	107702601	107724800	R_dup15819
chr3	107725401	107746985	R_dup675
chr3	107747110	107756047	R_dup15820
chr3	107756660	107756915	T_dup11627
chr3	107758086	107758449	T_dup11629
chr3	107758450	107759581	R_dup15824
chr3	107759910	107760088	T_dup11631
chr3	107760753	107761617	T_dup11633
chr3	107761618	107761710	R_dup15828
chr3	107764026	107764625	R_dup15831
chr3	107764626	107765870	T_dup11637
chr3	107765871	107768497	R_dup15832
chr3	107768498	107768949	T_dup11638
chr3	107769150	107769765	R_dup15834
chr3	107770137	107771012	R_dup15835
chr3	107771013	107772757	T_dup11641
chr3	107772758	107774596	R_dup15836
chr3	107774597	107780220	T_dup11642
chr3	107782034	107782447	T_dup11644
chr3	107784144	107784941	R_dup15841
chr3	107785085	107785929	R_dup15842
chr3	107785930	107786029	T_dup11648
chr3	107789201	107789647	T_dup11653
chr3	107791203	107791741	R_dup15851
chr3	107791859	107792192	R_dup15852
chr3	107795733	107796279	R_dup15859
chr3	107797153	107797317	T_dup11666
chr3	107797318	107797509	R_dup15861
chr3	107797763	107798261	T_dup11668
chr3	107799164	107800490	R_dup15865
chr3	107804732	107804997	T_dup11676
chr3	107807665	107807787	PF_dup222
chr3	107811549	107811762	E_dup1322
chr3	107812601	107813284	R_dup15875
chr3	107813285	107813411	T_dup11680
chr3	107813412	107813623	R_dup15876
chr3	107813716	107814248	R_dup15877
chr3	107814249	107814376	T_dup11682
chr3	107814377	107815200	R_dup15878
chr3	107817201	107817600	R_dup15879
chr3	107822671	107823655	E_dup1326
chr3	107825401	107826800	R_dup15880
chr3	107827732	107827925	E_dup1328
chr3	107830601	107832800	R_dup15882
chr3	107834001	107836000	R_dup15883
chr3	107839201	107842800	R_dup15885
chr3	107846601	107847726	R_dup15886
chr3	107847826	107848231	R_dup15887
chr3	107848232	107848550	T_dup11684
chr3	107848551	107850000	R_dup15888
chr3	107850374	107850465	WE_dup1153
chr3	107855419	107855751	T_dup11688
chr3	107855851	107856151	T_dup11689
chr3	107856152	107857600	R_dup15894
chr3	107858548	107858857	R_dup15896
chr3	107859784	107864400	R_dup15898
chr3	107865001	107869000	R_dup15899
chr3	107872801	107880509	R_dup15902
chr3	107880744	107884179	R_dup15903
chr3	107884374	107890000	R_dup15904
chr3	107890401	107893392	R_dup15905
chr3	107893549	107902130	R_dup15906
chr3	107905638	107908909	R_dup15909
chr3	107908910	107909333	T_dup11701
chr3	107909334	107916165	R_dup15910
chr3	107916166	107916334	T_dup11702
chr3	107916335	107916973	R_dup15911
chr3	107917073	107921600	R_dup15912
chr3	107923678	107927485	R_dup15914
chr3	107927586	107928447	R_dup15915
chr3	107928660	107930863	R_dup15916
chr3	107931450	107939852	R_dup15918
chr3	107939853	107940000	T_dup11709
chr3	107940722	107941867	TSS_dup600
chr3	107943401	107976600	R_dup15919
chr3	107977001	107997000	R_dup15920
chr3	107997201	108030800	R_dup93
chr3	108031201	108041200	R_dup15921
chr3	108041601	108088365	R_dup15922
chr3	108088847	108125400	R_dup15923
chr3	108125401	108126000	CTCF_dup2322
chr3	108126001	108196400	R_dup676
chr3	108200601	108208400	R_dup15925
chr3	108213001	108224600	R_dup15927
chr3	108225201	108254035	R_dup15928
chr3	108254371	108254800	R_dup15929
chr3	108254801	108257003	T_dup11711
chr3	108261201	108263025	T_dup11718
chr3	108268628	108269979	R_dup15942
chr3	108269980	108270187	T_dup11725
chr3	108270412	108270655	T_dup11726
chr3	108270656	108270951	R_dup15944
chr3	108270952	108271260	T_dup11727
chr3	108271401	108272000	CTCF_dup2327
chr3	108275579	108305200	T_dup11732
chr3	108306634	108307262	TSS_dup601
chr3	108307438	108309087	TSS_dup602
chr3	108311001	108314919	R_dup15951
chr3	108315478	108317000	R_dup15952
chr3	108318382	108318800	E_dup1334
chr3	108320314	108321436	R_dup15954
chr3	108322201	108324241	R_dup15956
chr3	108324620	108327600	R_dup15957
chr3	108328201	108330402	R_dup15958
chr3	108330403	108330665	T_dup11737
chr3	108330666	108331369	R_dup15959
chr3	108331500	108337762	R_dup15960
chr3	108339262	108339364	T_dup11741
chr3	108339365	108340351	R_dup15963
chr3	108342648	108342936	T_dup11744
chr3	108344976	108345792	R_dup15967
chr3	108345793	108346002	T_dup11746
chr3	108346003	108347601	R_dup15968
chr3	108347929	108354678	R_dup15969
chr3	108354804	108361508	R_dup15970
chr3	108363322	108381000	R_dup15972
chr3	108383454	108385499	R_dup15975
chr3	108388760	108392896	R_dup15977
chr3	108397201	108407813	R_dup15980
chr3	108407957	108410400	R_dup15981
chr3	108413522	108460200	R_dup15983
chr3	108461201	108467800	R_dup15984
chr3	108474091	108483932	R_dup15985
chr3	108483933	108484031	T_dup11761
chr3	108484032	108537200	R_dup679
chr3	108537801	108598800	R_dup15986
chr3	108599201	108606757	R_dup15987
chr3	108606852	108633800	R_dup15988
chr3	108634401	108737600	R_dup680
chr3	108738201	108742400	R_dup15989
chr3	108742401	108743000	CTCF_dup2334
chr3	108743001	108769200	R_dup15990
chr3	108769201	108770000	CTCF_dup2335
chr3	108770001	108790200	R_dup681
chr3	108801401	108817000	R_dup15992
chr3	108817601	108836800	R_dup15993
chr3	108843870	108860720	R_dup15995
chr3	108860838	108943000	R_dup682
chr3	108943801	108994400	R_dup15996
chr3	108995001	109035200	R_dup15997
chr3	109035601	109088400	R_dup9
chr3	109088801	109114800	R_dup15998
chr3	109115801	109128600	R_dup15999
chr3	109129201	109251000	R_dup683
chr3	109251401	109429745	R_dup684
chr3	109430206	109450600	R_dup685
chr3	109451201	109522000	R_dup16000
chr3	109526201	110033200	R_dup686
chr3	110034001	110051200	R_dup16002
chr3	110076588	110085800	R_dup16004
chr3	110086601	110175600	R_dup94
chr3	110176401	110176800	CTCF_dup2351
chr3	110176801	110214400	R_dup16006
chr3	110214801	110222800	R_dup16007
chr3	110226128	110226604	R_dup16008
chr3	110232390	110233501	R_dup16013
chr3	110236001	110236287	R_dup16015
chr3	110236288	110236379	T_dup11772
chr3	110236380	110236785	R_dup16016
chr3	110240601	110244652	T_dup11779
chr3	110253973	110254253	T_dup11788
chr3	110255508	110256471	R_dup16035
chr3	110261204	110263928	R_dup16042
chr3	110266184	110267159	R_dup16045
chr3	110267334	110268400	R_dup16046
chr3	110274222	110274488	T_dup11807
chr3	110276960	110277097	T_dup11809
chr3	110277098	110279825	R_dup16056
chr3	110281845	110282722	R_dup16058
chr3	110283329	110283772	T_dup11813
chr3	110288298	110291846	R_dup16063
chr3	110312340	110313253	T_dup11838
chr3	110322264	110322355	T_dup11843
chr3	110322356	110326215	R_dup16090
chr3	110334308	110334546	T_dup11851
chr3	110334547	110335058	R_dup16098
chr3	110335695	110337386	R_dup16100
chr3	110347704	110347915	R_dup16111
chr3	110347916	110348063	T_dup11863
chr3	110357475	110360553	R_dup16117
chr3	110394140	110399757	R_dup16132
chr3	110400017	110428443	R_dup16133
chr3	110428536	110599800	R_dup688
chr3	110599801	110600200	CTCF_dup2353
chr3	110600201	110607400	R_dup16134
chr3	110608201	110775993	R_dup689
chr3	110776094	110779133	R_dup16135
chr3	110799601	111056800	R_dup690
chr3	111057401	111105800	R_dup16138
chr3	111106201	111192400	R_dup95
chr3	111192801	111215800	R_dup16139
chr3	111216201	111258600	R_dup16140
chr3	111281201	111296600	R_dup16145
chr3	111297001	111340200	R_dup16146
chr3	111340801	111387600	R_dup16147
chr3	111436801	111527200	R_dup16153
chr3	111527601	111579200	R_dup691
chr3	111584001	111613800	R_dup16156
chr3	111614401	111686400	R_dup692
chr3	111687201	111697200	R_dup16157
chr3	111708409	111710200	R_dup16168
chr3	111712994	111732200	R_dup16171
chr3	111732801	111762400	R_dup16172
chr3	111763201	111785861	R_dup16173
chr3	111791801	111793800	R_dup16175
chr3	111794401	111804000	R_dup16176
chr3	111807906	111810380	R_dup16179
chr3	111830401	111831200	CTCF_dup2371
chr3	111831201	111832064	R_dup16189
chr3	111837401	111853200	R_dup16192
chr3	111856401	111880302	R_dup16194
chr3	111881433	111953893	R_dup693
chr3	111954963	112012000	R_dup16195
chr3	112021201	112027200	R_dup16197
chr3	112060601	112100400	R_dup694
chr3	112101001	112156400	R_dup16202
chr3	112157001	112214893	R_dup96
chr3	112214894	112215005	T_dup11921
chr3	112215006	112238200	R_dup16203
chr3	112238801	112243468	R_dup16204
chr3	112261852	112262007	T_dup11939
chr3	112262008	112263201	R_dup16223
chr3	112263202	112263492	T_dup11940
chr3	112264636	112266310	T_dup11942
chr3	112266581	112267206	T_dup11943
chr3	112267207	112267354	R_dup16227
chr3	112273519	112274381	R_dup16234
chr3	112283804	112284083	T_dup11957
chr3	112284084	112284243	R_dup16240
chr3	112309425	112325200	R_dup16262
chr3	112325601	112329000	R_dup695
chr3	112331201	112337800	R_dup16264
chr3	112338601	112348200	R_dup16265
chr3	112348801	112359200	R_dup16266
chr3	112374201	112383600	R_dup16272
chr3	112392001	112394200	R_dup16278
chr3	112404601	112405419	R_dup16282
chr3	112409868	112411600	R_dup16287
chr3	112415401	112416000	R_dup16290
chr3	112419001	112442257	R_dup16291
chr3	112442350	112449000	R_dup16292
chr3	112449001	112449400	CTCF_dup2387
chr3	112467601	112472222	R_dup16297
chr3	112492001	112500809	R_dup16304
chr3	112514001	112529600	R_dup16308
chr3	112538040	112574699	R_dup16310
chr3	112576001	112613200	R_dup697
chr3	112613801	112621449	R_dup16312
chr3	112621568	112631960	R_dup16313
chr3	112651168	112677600	R_dup16316
chr3	112678401	112697887	R_dup16317
chr3	112698801	112708600	R_dup16319
chr3	112712201	112736800	T_dup98
chr3	112754801	112770000	R_dup16321
chr3	112770601	112795993	R_dup16322
chr3	112796086	112851463	R_dup16323
chr3	112855401	112965800	R_dup16324
chr3	112999001	113005800	R_dup16331
chr3	113024201	113058400	R_dup16335
chr3	113065816	113096634	R_dup16337
chr3	113096815	113122263	R_dup700
chr3	113122361	113127125	R_dup16338
chr3	113173801	113176000	R_dup16360
chr3	113176001	113188000	T_dup12025
chr3	113202306	113203744	R_dup16365
chr3	113208440	113208885	T_dup12034
chr3	113217518	113218895	R_dup16381
chr3	113235401	113251200	R_dup97
chr3	113251601	113254800	R_dup16395
chr3	113255201	113271800	R_dup16396
chr3	113272201	113296600	R_dup16397
chr3	113297201	113308600	R_dup16398
chr3	113308801	113342000	R_dup16399
chr3	113357001	113368375	R_dup16402
chr3	113368376	113368534	T_dup12058
chr3	113368535	113373241	R_dup16403
chr3	113383965	113392578	R_dup16417
chr3	113397846	113401271	R_dup16422
chr3	113401272	113401416	T_dup12077
chr3	113401417	113404742	R_dup16423
chr3	113407692	113410800	R_dup16427
chr3	113413373	113413492	T_dup12084
chr3	113413493	113413600	R_dup16431
chr3	113418320	113420328	R_dup16433
chr3	113445281	113455200	T_dup12096
chr3	113458100	113458199	T_dup12099
chr3	113458200	113458291	R_dup16448
chr3	113469401	113472082	R_dup16451
chr3	113475217	113475408	T_dup12108
chr3	113488948	113489598	T_dup12128
chr3	113505401	113505565	R_dup16496
chr3	113505566	113506186	T_dup12146
chr3	113532277	113544000	R_dup16526
chr3	113544401	113557200	R_dup16527
chr3	113564001	113568721	R_dup16529
chr3	113568844	113598600	R_dup16530
chr3	113599001	113604200	R_dup16531
chr3	113604401	113609000	R_dup16532
chr3	113609601	113631600	R_dup16533
chr3	113632201	113666000	R_dup702
chr3	113667601	113685000	R_dup16534
chr3	113685401	113753600	R_dup16535
chr3	113754001	113774400	R_dup703
chr3	113789977	113806145	T_dup12195
chr3	113808286	113854128	R_dup16558
chr3	113866401	113871000	R_dup16560
chr3	113874801	113892000	R_dup16562
chr3	113899001	113956000	R_dup704
chr3	113956601	114009400	R_dup16564
chr3	114018801	114054600	R_dup705
chr3	114104658	114137400	R_dup16571
chr3	114138201	114217400	R_dup706
chr3	114218201	114245800	R_dup16572
chr3	114281401	114301331	R_dup98
chr3	114328991	114468032	R_dup707
chr3	114468182	114546200	R_dup16577
chr3	114646212	114728402	R_dup709
chr3	114786793	114791192	R_dup16581
chr3	114868880	114870937	R_dup16591
chr3	114883800	114903400	R_dup16594
chr3	114904201	114936400	R_dup16595
chr3	114936801	114958400	R_dup711
chr3	114960001	114973200	R_dup16596
chr3	114974201	115032168	R_dup16597
chr3	115037601	115099600	R_dup712
chr3	115182801	115345000	R_dup99
chr3	115345401	115376000	R_dup16601
chr3	115378401	115388906	R_dup16602
chr3	115412401	115471634	R_dup16605
chr3	115481001	115485000	R_dup16606
chr3	115486201	115502000	R_dup16607
chr3	115534201	115538600	R_dup16610
chr3	115556601	115618600	R_dup714
chr3	115619001	115631800	R_dup16612
chr3	115632401	115641400	R_dup16613
chr3	115661401	115679600	R_dup16616
chr3	115735401	115738200	R_dup715
chr3	115739801	115749383	R_dup16630
chr3	115749476	115752600	R_dup16631
chr3	115760601	115761714	R_dup16634
chr3	115770654	115776000	R_dup16637
chr3	115781277	115785959	R_dup16641
chr3	115788378	115788490	E_dup1360
chr3	115789801	115795342	R_dup16644
chr3	115797730	115820800	R_dup16647
chr3	115835502	115853439	R_dup16649
chr3	115853532	115858800	R_dup16650
chr3	115859401	115872000	R_dup716
chr3	115872401	115928000	R_dup16651
chr3	115928401	115939332	R_dup16652
chr3	115939446	116028800	R_dup717
chr3	116036080	116046827	R_dup16657
chr3	116058801	116078600	R_dup16660
chr3	116105401	116172800	R_dup718
chr3	116173201	116224540	R_dup16662
chr3	116254092	116294623	R_dup719
chr3	116490201	116583200	R_dup720
chr3	116583601	116738000	R_dup721
chr3	116738401	116777800	R_dup16667
chr3	116778201	117028410	R_dup722
chr3	117028507	117126200	R_dup723
chr3	117126601	117245400	R_dup724
chr3	117245801	117438200	R_dup725
chr3	117438601	117575200	R_dup10
chr3	117618001	117712200	R_dup726
chr3	117717001	118155600	R_dup727
chr3	118169779	118249200	R_dup728
chr3	118260401	118263000	R_dup16674
chr3	118407575	118443759	R_dup16682
chr3	118448801	118452400	R_dup16684
chr3	118460203	118463068	R_dup16687
chr3	118490032	118490809	R_dup16693
chr3	118583401	118601200	R_dup16717
chr3	118606201	118632400	R_dup730
chr3	118639041	118651600	R_dup16720
chr3	118667012	118697308	R_dup16724
chr3	118706144	118753000	R_dup731
chr3	118764401	118791435	R_dup16729
chr3	118804401	118817400	R_dup16731
chr3	118818001	118852957	R_dup16732
chr3	118892601	118923712	R_dup16736
chr3	118965085	118993800	R_dup16748
chr3	118994201	119012400	R_dup16749
chr3	119013801	119030400	R_dup16750
chr3	119030801	119038600	R_dup16751
chr3	119050001	119069727	R_dup16756
chr3	119086601	119099400	R_dup16760
chr3	119100201	119107400	R_dup16761
chr3	119107801	119120600	R_dup16762
chr3	119147646	119180800	T_dup12303
chr3	119189401	119212260	T_dup12304
chr3	119212758	119213368	T_dup12306
chr3	119213369	119213400	R_dup16778
chr3	119231588	119243800	T_dup12317
chr3	119248229	119250128	R_dup16792
chr3	119270318	119271149	R_dup16811
chr3	119290001	119298000	R_dup16819
chr3	119315801	119319400	R_dup16821
chr3	119320001	119337800	R_dup16822
chr3	119342172	119344400	R_dup16825
chr3	119350001	119350600	R_dup16827
chr3	119358401	119360800	R_dup16830
chr3	119419801	119461800	R_dup16850
chr3	119463201	119487400	R_dup16852
chr3	119502801	119511800	R_dup16858
chr3	119516401	119525600	R_dup16860
chr3	119579694	119582400	T_dup12395
chr3	119592794	119595313	R_dup16907
chr3	119671434	119676568	R_dup16979
chr3	119692490	119693472	R_dup16990
chr3	119724001	119726273	R_dup17020
chr3	119755390	119755561	T_dup12545
chr3	119755562	119757043	R_dup17050
chr3	119798207	119798558	T_dup12598
chr3	119798559	119799781	R_dup17100
chr3	119806965	119807085	T_dup12611
chr3	119807086	119807400	R_dup17114
chr3	119807816	119809200	R_dup17116
chr3	119866401	119896800	R_dup17131
chr3	119897201	119901600	R_dup17132
chr3	119929041	119947667	R_dup736
chr3	119963601	119972200	R_dup17137
chr3	120004601	120031319	R_dup17139
chr3	120033019	120033184	T_dup12632
chr3	120033185	120033895	R_dup17142
chr3	120034105	120038503	R_dup17143
chr3	120048950	120054307	T_dup12645
chr3	120056047	120057345	R_dup17158
chr3	120064710	120065335	R_dup17167
chr3	120065336	120066400	T_dup12657
chr3	120066939	120068953	TSS_dup638
chr3	120070401	120135800	R_dup17168
chr3	120140001	120161800	R_dup17171
chr3	120162401	120180200	R_dup17172
chr3	120180601	120188800	R_dup17173
chr3	120189214	120225800	R_dup737
chr3	120235401	120277000	R_dup17175
chr3	120317001	120322753	T_dup12662
chr3	120367401	120390485	R_dup17194
chr3	120399646	120400505	R_dup17197
chr3	120400506	120400746	T_dup12668
chr3	120426848	120428153	R_dup17217
chr3	120430361	120433877	R_dup17220
chr3	120436196	120438000	R_dup17222
chr3	120456702	120460000	T_dup12700
chr3	120475242	120476776	R_dup17241
chr3	120477651	120479594	R_dup17243
chr3	120479595	120479789	T_dup12713
chr3	120514401	120517404	R_dup17276
chr3	120558201	120626600	R_dup103
chr3	120627801	120769528	R_dup740
chr3	120783201	120793400	R_dup17279
chr3	120793801	120817200	R_dup17280
chr3	121075201	121118469	R_dup743
chr3	121160275	121162384	R_dup17323
chr3	121214326	121214544	T_dup12801
chr3	121220042	121220539	R_dup17350
chr3	121228801	121248000	T_dup103
chr3	121248201	121263200	T_dup12824
chr3	121272601	121280000	R_dup17365
chr3	121280601	121293000	R_dup17366
chr3	121297296	121305017	R_dup17368
chr3	121332801	121350315	R_dup17371
chr3	121352486	121355557	R_dup17373
chr3	121355730	121370200	R_dup17374
chr3	121370801	121375159	R_dup744
chr3	121391475	121391567	T_dup12842
chr3	121391568	121391706	R_dup17387
chr3	121402429	121404135	R_dup17394
chr3	121514183	121514427	R_dup17474
chr3	121523884	121552600	T_dup12938
chr3	121558197	121559128	R_dup17486
chr3	121564189	121568452	R_dup17488
chr3	121650438	121656767	R_dup17499
chr3	121660001	121694800	R_dup17501
chr3	121712201	121714200	R_dup17504
chr3	121741801	121766400	R_dup745
chr3	121767001	121811200	R_dup17508
chr3	121832001	121928365	R_dup746
chr3	121928492	121949000	R_dup17512
chr3	121978001	121985000	R_dup17516
chr3	121985401	122018600	R_dup17517
chr3	122044401	122072733	R_dup17520
chr3	122084611	122100200	T_dup12954
chr3	122112201	122133153	T_dup12961
chr3	122178084	122187000	T_dup12965
chr3	122209401	122216200	T_dup12993
chr3	122236801	122241530	R_dup17573
chr3	122260194	122263411	R_dup17585
chr3	122302132	122314200	R_dup17612
chr3	122314601	122317200	R_dup17613
chr3	122321172	122337400	R_dup17615
chr3	122349001	122357306	R_dup17618
chr3	122438599	122438746	T_dup13079
chr3	122438747	122438953	R_dup17670
chr3	122552018	122559004	R_dup750
chr3	122559100	122572897	R_dup17721
chr3	122600678	122631800	R_dup17726
chr3	122661401	122662400	CTCF_dup2581
chr3	122662401	122667200	R_dup17731
chr3	122671801	122693600	R_dup105
chr3	122763001	122782200	R_dup17741
chr3	122790268	122790800	T_dup13130
chr3	122807688	122884983	T_dup106
chr3	122920179	122921680	TSS_dup659
chr3	122926401	122935274	T_dup13161
chr3	122953334	122953889	R_dup17801
chr3	122998262	123003875	R_dup17846
chr3	123005601	123010000	R_dup17848
chr3	123065801	123084400	R_dup751
chr3	123134601	123166400	R_dup17862
chr3	123169001	123208000	R_dup752
chr3	123215037	123215963	R_dup17868
chr3	123247294	123251145	R_dup17887
chr3	123283924	123287063	R_dup17903
chr3	123287064	123287483	T_dup13268
chr3	123293190	123294249	R_dup17909
chr3	123329344	123329441	R_dup17934
chr3	123329442	123329587	T_dup13295
chr3	123343801	123348400	R_dup17942
chr3	123376001	123420800	R_dup17948
chr3	123464401	123500000	R_dup754
chr3	123603801	123626600	R_dup17960
chr3	123642300	123643341	R_dup17975
chr3	123658996	123676800	T_dup13335
chr3	123699401	123735200	R_dup106
chr3	123753201	123798200	R_dup17996
chr3	124001001	124070400	R_dup18003
chr3	124212001	124231600	R_dup18008
chr3	124287893	124295400	R_dup18016
chr3	124302201	124303000	R_dup18019
chr3	124391321	124391663	T_dup13383
chr3	124451601	124468200	T_dup13390
chr3	124537912	124538007	T_dup13449
chr3	124560201	124560954	T_dup13471
chr3	124574475	124574700	T_dup13489
chr3	124574701	124574842	R_dup18200
chr3	124577828	124578177	T_dup13495
chr3	124578178	124580599	R_dup18206
chr3	124581845	124582594	T_dup13498
chr3	124607001	124618491	R_dup18226
chr3	124781201	124817800	R_dup18235
chr3	124897201	124904600	R_dup18246
chr3	125001238	125001949	R_dup18321
chr3	125067960	125069800	R_dup18372
chr3	125133801	125137937	R_dup18408
chr3	125149801	125150800	R_dup18411
chr3	125240401	125244017	R_dup18444
chr3	125300450	125301600	R_dup18496
chr3	125354201	125398000	R_dup18509
chr3	125425284	125439000	R_dup762
chr3	125439401	125453800	R_dup18513
chr3	125579801	125620200	R_dup18523
chr3	125691801	125708600	R_dup764
chr3	125735764	125738601	R_dup18553
chr3	125876001	125902600	R_dup18589
chr3	125932401	125964600	R_dup765
chr3	126028401	126050400	R_dup18598
chr3	126051201	126061176	R_dup18599
chr3	126097601	126107800	R_dup18616
chr3	126108801	126139400	R_dup18617
chr3	126448488	126448695	T_dup13842
chr3	126543556	126547447	R_dup18755
chr3	126705601	126713600	T_dup13974
chr3	126734601	126744229	T_dup13982
chr3	126767232	126792200	R_dup18871
chr3	126974001	127002759	R_dup18889
chr3	127192601	127234043	R_dup18907
chr3	127295580	127295846	R_dup18918
chr3	127429201	127447200	R_dup18963
chr3	127452001	127456600	R_dup18966
chr3	127465801	127509800	R_dup18969
chr3	127572808	127609800	R_dup18973
chr3	127690601	127728800	R_dup18978
chr3	127745201	127765000	R_dup18981
chr3	127814401	127837664	T_dup14040
chr3	128106084	128106266	T_dup14295
chr3	128106267	128106814	R_dup19248
chr3	128327601	128327774	R_dup19334
chr3	128327775	128328200	T_dup14343
chr3	128337001	128367000	T_dup14347
chr3	128447001	128447119	PF_dup293
chr3	128759601	128766200	R_dup19459
chr3	128844508	128859000	T_dup14460
chr3	128914375	128915054	E_dup1515
chr3	129007601	129022800	T_dup14500
chr3	129378702	129378793	T_dup14641
chr3	129378794	129380077	R_dup19729
chr3	129382405	129383901	R_dup19731
chr3	129419462	129442861	R_dup19747
chr3	129488201	129492600	R_dup19761
chr3	129521612	129532456	R_dup19768
chr3	129541562	129543600	R_dup19773
chr3	129570159	129570369	R_dup19797
chr3	129654001	129655000	R_dup19858
chr3	129777601	129796400	R_dup19871
chr3	129840001	129842433	R_dup19895
chr3	129921801	129933247	R_dup19916
chr3	129937390	129940698	R_dup19918
chr3	129983001	129990972	R_dup19924
chr3	130173268	130173748	R_dup19996
chr3	130173749	130173853	T_dup14843
chr3	130258401	130296800	R_dup784
chr3	130297201	130372697	R_dup20035
chr3	130383805	130383943	T_dup14883
chr3	130482046	130497403	R_dup20084
chr3	130546201	130550400	R_dup786
chr3	130861801	130872400	R_dup20235
chr3	130872801	130912800	R_dup20236
chr3	130915552	130935800	R_dup20238
chr3	131194172	131194389	T_dup15088
chr3	131194390	131195551	R_dup20281
chr3	131224506	131245400	R_dup20284
chr3	131268601	131287400	R_dup20286
chr3	131321801	131377000	R_dup789
chr3	131377401	131513119	R_dup790
chr3	131583737	131725400	R_dup791
chr3	131847303	131880600	R_dup793
chr3	132028001	132061800	R_dup20305
chr3	132071801	132095600	R_dup20307
chr3	132096401	132116261	R_dup20308
chr3	132118601	132132600	R_dup111
chr3	132155575	132158633	R_dup20329
chr3	132232634	132233481	R_dup20388
chr3	132250055	132252163	R_dup795
chr3	132314210	132319989	R_dup20426
chr3	132402563	132402946	T_dup15250
chr3	132409101	132409951	R_dup20480
chr3	132415450	132415914	T_dup15262
chr3	132537201	132555200	R_dup20517
chr3	132601201	132606000	R_dup20522
chr3	132691601	132756200	R_dup20528
chr3	132764144	132841453	R_dup798
chr3	132893310	132926055	R_dup799
chr3	132993801	133003000	R_dup20543
chr3	133096801	133103200	R_dup20544
chr3	133143001	133144000	R_dup20549
chr3	133295335	133297429	T_dup15301
chr3	133349114	133378600	T_dup15317
chr3	133469601	133471800	R_dup20592
chr3	133514801	133522839	R_dup20598
chr3	133582042	133582403	T_dup15350
chr3	133582404	133582600	R_dup20633
chr3	133665601	133683400	R_dup20662
chr3	133683801	133711400	R_dup803
chr3	133711601	133758200	R_dup20663
chr3	133845401	133864000	R_dup20667
chr3	133892108	133895000	T_dup15393
chr3	133972601	134006400	R_dup20769
chr3	134058401	134077200	R_dup20780
chr3	134224936	134226746	R_dup20801
chr3	134245801	134246400	CTCF_dup2973
chr3	134267305	134269213	R_dup20827
chr3	134396601	134472800	R_dup20843
chr3	134558001	134604800	R_dup20849
chr3	134698001	134735027	R_dup20853
chr3	134758100	134797200	R_dup20856
chr3	134797601	134825400	R_dup20857
chr3	134965401	135086000	R_dup812
chr3	135378001	135412200	R_dup814
chr3	135511401	135613800	R_dup815
chr3	135638001	135684000	R_dup816
chr3	135883278	135883519	T_dup15550
chr3	135919575	135930400	R_dup817
chr3	135972001	135990800	T_dup15577
chr3	136011952	136049600	T_dup15590
chr3	136086368	136094337	R_dup20989
chr3	136129928	136131771	R_dup21022
chr3	136231702	136241127	R_dup21092
chr3	136247698	136249855	R_dup21097
chr3	136309160	136310801	R_dup21137
chr3	136362001	136362627	R_dup21178
chr3	136362628	136362735	T_dup15794
chr3	136506601	136533412	R_dup21260
chr3	136603078	136603400	R_dup21304
chr3	136670201	136670929	R_dup21372
chr3	136751801	136754400	R_dup21416
chr3	136770724	136824000	R_dup21418
chr3	136841001	136936200	R_dup21420
chr3	136937001	137274600	R_dup822
chr3	137317801	137358200	R_dup21422
chr3	137512001	137550158	R_dup21425
chr3	137550286	137600197	R_dup21426
chr3	137880001	137892000	T_dup120
chr3	137924801	137932200	T_dup16023
chr3	137977316	137979321	T_dup16045
chr3	137996206	138017056	T_dup16061
chr3	138062401	138066400	R_dup21499
chr3	138104401	138107648	R_dup21510
chr3	138132201	138135600	R_dup21516
chr3	138235437	138239644	R_dup21547
chr3	138239645	138239829	T_dup16097
chr3	138289374	138292005	R_dup21578
chr3	138358601	138365329	T_dup16162
chr3	138449912	138462639	T_dup16175
chr3	138573601	138574600	R_dup21635
chr3	138633749	138635248	TSS_dup793
chr3	138846156	138846253	WE_dup1432
chr3	138862601	138869800	R_dup21699
chr3	138954401	138955400	R_dup21718
chr3	139147201	139160878	R_dup21758
chr3	139226001	139238200	R_dup21764
chr3	139399201	139417200	R_dup21794
chr3	139508001	139516600	R_dup21799
chr3	140106001	140152000	R_dup835
chr3	140218401	140230603	R_dup21826
chr3	140682234	140682949	T_dup16300
chr3	140718601	140719400	CTCF_dup3146
chr3	141000601	141000800	T_dup16323
chr3	141000801	141002400	R_dup21925
chr3	141011801	141013600	R_dup21929
chr3	141025401	141026600	R_dup21934
chr3	141089601	141105000	T_dup16333
chr3	141118401	141128000	T_dup16338
chr3	141406401	141409247	R_dup22108
chr3	141448601	141450411	R_dup22116
chr3	141579901	141580595	E_dup1723
chr3	141611201	141632000	T_dup16485
chr3	141763401	141764000	R_dup22193
chr3	141856801	141857918	R_dup22230
chr3	142066362	142083400	T_dup126
chr3	142114371	142154726	T_dup16645
chr3	142250983	142288600	T_dup16672
chr3	142425603	142425741	WE_dup1491
chr3	142563601	142568800	R_dup22541
chr3	142592801	142597200	R_dup22545
chr3	142598001	142601800	R_dup22546
chr3	142615601	142623200	R_dup22555
chr3	142725969	142726443	T_dup16813
chr3	142932097	142932623	R_dup22648
chr3	142990401	142995800	R_dup22665
chr3	143093201	143099643	R_dup22692
chr3	143111531	143148200	R_dup848
chr3	143204601	143216109	R_dup22705
chr3	143216207	143277079	R_dup849
chr3	143406001	143416800	R_dup22721
chr3	143743001	143804800	R_dup852
chr3	143906401	144021800	R_dup853
chr3	144177733	144275000	R_dup855
chr3	144572801	145027249	R_dup119
chr3	145282136	145465758	R_dup860
chr3	145495001	145551986	R_dup22783
chr3	145957628	145968200	R_dup22807
chr3	146169632	146180200	R_dup22816
chr3	146359601	146506007	R_dup866
chr3	147772873	147793800	R_dup22871
chr3	147999001	148027200	R_dup22879
chr3	148178201	148295790	R_dup877
chr3	148295895	148394231	R_dup878
chr3	148765401	148799800	T_dup130
chr3	148904601	148930200	R_dup22963
chr3	148953601	148966000	R_dup22968
chr3	148966298	148966397	PF_dup371
chr3	148966401	148976000	R_dup22969
chr3	148976801	148990800	R_dup22970
chr3	149006801	149008600	R_dup22973
chr3	149009601	149017800	R_dup22974
chr3	149212401	149229800	R_dup22987
chr3	149278401	149286400	R_dup22995
chr3	149299801	149333200	R_dup22997
chr3	149346201	149360000	R_dup23000
chr3	149416201	149435000	R_dup884
chr3	149435601	149450514	R_dup23009
chr3	149536719	149546901	R_dup23028
chr3	149637752	149642229	R_dup23075
chr3	149805089	149855165	R_dup886
chr3	149902801	149921579	R_dup23110
chr3	149957201	149958600	R_dup23115
chr3	150033001	150040077	R_dup23129
chr3	150051750	150064600	R_dup23133
chr3	150103801	150109000	R_dup23141
chr3	150210401	150212200	R_dup23167
chr3	150219020	150221200	R_dup23171
chr3	150221801	150237600	R_dup23172
chr3	150268201	150306200	T_dup17154
chr3	150357401	150368433	R_dup23195
chr3	150379201	150380400	R_dup23198
chr3	150430801	150435191	R_dup23208
chr3	150468401	150477672	T_dup133
chr3	150511801	150547800	R_dup23228
chr3	150583601	150607000	R_dup889
chr3	150765801	150784800	R_dup23239
chr3	150805001	150834800	R_dup23243
chr3	151264401	151265600	R_dup23290
chr3	151267401	151277400	R_dup23291
chr3	151561401	151569200	R_dup23343
chr3	151572476	151572567	T_dup17216
chr3	151899724	151900800	R_dup23410
chr3	151961100	151962630	TSS_dup864
chr3	151973177	151973410	T_dup17253
chr3	152031155	152031521	WE_dup1589
chr3	152162201	152184400	T_dup134
chr3	152184801	152189600	T_dup17299
chr3	152327201	152339000	R_dup23487
chr3	152486138	152491183	R_dup23522
chr3	152569942	152574324	R_dup23541
chr3	152724496	152727483	R_dup23576
chr3	152937201	152939000	R_dup23638
chr3	153715201	153715600	CTCF_dup3443
chr3	153729188	153735600	R_dup23698
chr3	153817358	153838600	R_dup23702
chr3	154402201	154463600	R_dup907
chr3	155003001	155006913	R_dup23834
chr3	155140570	155186800	R_dup23866
chr3	155664516	155664715	T_dup17601
chr3	155664716	155665085	R_dup23979
chr3	156060201	156100257	R_dup24022
chr3	157161001	157163400	R_dup24222
chr3	157675001	157752428	R_dup923
chr3	157974156	157975643	R_dup24424
chr3	157975844	157976966	R_dup24425
chr3	158044134	158046903	R_dup24474
chr3	158509601	158511200	R_dup24669
chr3	158564201	158626400	R_dup928
chr3	158759275	158819000	R_dup24694
chr3	159794601	159827400	R_dup24733
chr3	160260224	160260847	R_dup24827
chr3	160365304	160371400	R_dup24854
chr3	163109868	163133454	R_dup24957
chr3	164119601	164177400	R_dup25032
chr3	165392386	165572400	R_dup968
chr3	165690215	165692281	R_dup25072
chr3	167098001	167098600	CTCF_dup3667
chr3	168054183	168142791	R_dup25235
chr3	168799766	168800125	T_dup18569
chr3	168827601	168828070	R_dup25274
chr3	169108401	169171000	R_dup25299
chr3	169521296	169531400	R_dup25342
chr3	169539401	169553200	R_dup25345
chr3	170172401	170201000	R_dup25505
chr3	171015401	171015863	R_dup25821
chr3	171015864	171015963	T_dup18977
chr3	171140839	171142247	R_dup25947
chr3	171699201	171701400	R_dup26215
chr3	171920401	171927800	T_dup19381
chr3	172687743	172698200	R_dup26520
chr3	174073928	174123235	R_dup26584
chr3	174441348	174580000	R_dup1016
chr3	175274780	175480596	R_dup1021
chr3	176746501	176752698	T_dup19653
chr3	177038806	177039005	WE_dup1865
chr3	177603201	177608000	R_dup26875
chr3	177626201	177650600	R_dup26881
chr3	178634757	178665400	R_dup1040
chr3	178956756	178973400	T_dup19972
chr3	179069175	179071841	T_dup19988
chr3	181723801	181745800	R_dup27325
chr3	182402001	182415800	R_dup27388
chr3	182929001	182939200	R_dup27523
chr3	183104900	183106171	R_dup27606
chr3	183637401	183663995	T_dup20442
chr3	183969293	183969522	T_dup20472
chr3	183969523	183969647	R_dup27844
chr3	184031944	184034541	TSS_dup1006
chr3	184320001	184361200	R_dup27887
chr3	184361801	184374600	R_dup27888
chr3	184375001	184388800	R_dup27889
chr3	184684094	184690644	T_dup20612
chr3	185195996	185214800	T_dup151
chr3	185518201	185518539	T_dup20860
chr3	187096616	187111600	R_dup28625
chr3	187149001	187236400	R_dup1085
chr3	188740801	188759200	R_dup148
chr3	192162801	192166800	R_dup29001
chr3	193014201	193031800	R_dup29033
chr3	194462601	194489600	R_dup29376
chr3	194756328	194784600	R_dup1129
chr3	196279391	196289824	T_dup22000
chr3	196501001	196523000	T_dup22044
chr3	197305801	197307200	R_dup30224
chr3	197476124	197478751	TSS_dup1137
chr3	197535401	197535456	WE_dup2320
chr3	197714697	197714829	T_dup22367
chr3	197714830	197715200	R_dup30380
chr3	197918121	197946600	R_dup1137

## Sheet: BBQ T1 valid interactions
Chromosome	Start	End	Contact_ID
chr3	6978033	6983197	R_dup2178
chr3	8937401	8953139	T_dup1189
chr3	10258201	10258659	T_dup1336
chr3	10258660	10259547	R_dup2536
chr3	12355401	12370200	R_dup2978
chr3	12669198	12671096	T_dup1689
chr3	13276878	13301837	R_dup3115
chr3	14348801	14360000	R_dup3295
chr3	14848201	14876800	R_dup3366
chr3	17354730	17355200	R_dup3794
chr3	20147775	20148759	R_dup4408
chr3	20917252	20920004	R_dup4513
chr3	21065374	21078029	R_dup4552
chr3	21667931	21668536	T_dup2950
chr3	27923095	27934540	R_dup5605
chr3	33851755	33892000	T_dup4257
chr3	34302801	34309400	R_dup6438
chr3	37917886	37926000	R_dup6837
chr3	39650001	39652800	R_dup7152
chr3	41176801	41240000	R_dup7419
chr3	41310801	41320400	R_dup7428
chr3	41779571	41799800	R_dup7472
chr3	43285442	43285537	T_dup5317
chr3	43285538	43295600	R_dup7772
chr3	44146801	44155600	R_dup8003
chr3	47527301	47531800	T_dup6013
chr3	47573801	47574600	R_dup8603
chr3	48200269	48227600	T_dup6152
chr3	49671601	49672200	R_dup9227
chr3	50439601	50442600	R_dup9530
chr3	50693201	50698000	R_dup9579
chr3	51138201	51228000	R_dup9591
chr3	51590658	51590909	R_dup9651
chr3	52966401	52968296	R_dup10147
chr3	53399435	53403053	T_dup7485
chr3	53412201	53460800	R_dup10350
chr3	55086201	55214800	R_dup423
chr3	56529201	56581600	R_dup10447
chr3	56623280	56624018	R_dup10466
chr3	57289294	57290975	R_dup10560
chr3	57374201	57405800	R_dup10581
chr3	57422401	57431600	R_dup10585
chr3	58833801	58882800	R_dup445
chr3	60503255	60506062	R_dup11349
chr3	60538801	60685804	R_dup455
chr3	61657516	61763800	R_dup463
chr3	61922601	62003183	R_dup464
chr3	62653801	62819200	R_dup470
chr3	63575001	63647000	R_dup11438
chr3	65087601	65104600	R_dup11689
chr3	65400293	65400975	R_dup11771
chr3	66657801	66689200	R_dup12055
chr3	66712801	66853600	R_dup495
chr3	67746801	67754800	R_dup12347
chr3	68133923	68168200	R_dup64
chr3	69160317	69168000	R_dup12430
chr3	70044401	70044800	CTCF_dup1887
chr3	70044801	70047800	R_dup12654
chr3	70974645	71001478	R_dup12681
chr3	71089847	71099897	T_dup9314
chr3	71226201	71232966	R_dup12880
chr3	71518401	71522903	R_dup13048
chr3	71837401	71853000	R_dup13147
chr3	72108201	72115000	R_dup13200
chr3	72796544	72796707	R_dup13375
chr3	73336001	73436200	R_dup69
chr3	75849438	75865800	R_dup13738
chr3	77151277	77160997	R_dup13775
chr3	79570801	79827200	R_dup74
chr3	80113001	80575200	R_dup560
chr3	81839201	81921000	R_dup568
chr3	83272179	83565800	R_dup574
chr3	85014601	85060081	R_dup13990
chr3	85182975	85353400	R_dup583
chr3	86297579	86400920	R_dup588
chr3	87056401	87132000	R_dup14015
chr3	87217801	87258000	R_dup14018
chr3	87559401	87594081	R_dup14045
chr3	87746001	87760902	R_dup14056
chr3	87821201	87830343	R_dup14057
chr3	87840072	87840171	WE_dup1085
chr3	87894803	87895706	R_dup14067
chr3	89164201	89334000	R_dup602
chr3	89400242	89800959	R_dup604
chr3	93519134	93527000	R_dup14282
chr3	93604173	93608359	R_dup14298
chr3	93669601	93672445	R_dup14347
chr3	93784721	93784912	T_dup10533
chr3	93843105	93843250	T_dup10582
chr3	93843251	93844644	R_dup14497
chr3	93855401	93877800	R_dup14503
chr3	93976601	94055200	R_dup611
chr3	94055601	94224921	R_dup612
chr3	94548375	94581400	R_dup14510
chr3	94903201	95369452	R_dup618
chr3	95376443	96120400	R_dup85
chr3	96582401	96689127	R_dup620
chr3	96933164	97221523	R_dup623
chr3	97264113	97377400	R_dup14520
chr3	97438601	97482400	R_dup14521
chr3	97495748	97512200	R_dup14524
chr3	97571001	97615400	R_dup14526
chr3	97633601	97637500	R_dup14530
chr3	97664257	97686800	T_dup10623
chr3	97788201	97904000	R_dup14558
chr3	97907801	97978400	R_dup628
chr3	98127335	98164946	R_dup14564
chr3	98242401	98247200	R_dup14574
chr3	98322801	98331400	R_dup14589
chr3	98558770	98558989	T_dup10677
chr3	98558990	98559081	R_dup14632
chr3	98559082	98559662	T_dup10678
chr3	98621601	98625200	R_dup14680
chr3	98648001	98664131	R_dup14683
chr3	98664234	98704200	R_dup632
chr3	98892601	99008282	R_dup634
chr3	99009457	99218000	R_dup635
chr3	99218601	99251000	R_dup636
chr3	99270801	99344200	R_dup14692
chr3	99467201	99472000	R_dup14698
chr3	99509258	99520601	R_dup14701
chr3	99577021	99577533	R_dup14759
chr3	99577534	99578351	T_dup10778
chr3	99640601	99640859	R_dup14809
chr3	99642400	99642600	R_dup14811
chr3	99669580	99672000	R_dup14846
chr3	99689993	99690333	R_dup14866
chr3	99690334	99690658	T_dup10874
chr3	99743663	99744563	R_dup14910
chr3	99748654	99748854	WE_dup1105
chr3	99787601	99788200	CTCF_dup2210
chr3	99788201	99788363	R_dup14948
chr3	99842430	99842587	T_dup10982
chr3	99842588	99843099	R_dup14990
chr3	99844285	99846516	R_dup14992
chr3	99866530	99871287	T_dup10999
chr3	99872890	99873019	T_dup11002
chr3	99873020	99873593	R_dup15011
chr3	99889513	99899143	T_dup11022
chr3	99905401	99916400	R_dup15038
chr3	100079325	100114946	T_dup11058
chr3	100148322	100152119	R_dup15095
chr3	100182201	100194239	R_dup15115
chr3	100240601	100253600	R_dup15123
chr3	100296801	100307977	R_dup15126
chr3	100402601	100420600	R_dup15147
chr3	100482561	100494003	R_dup15169
chr3	100558401	100609800	R_dup15173
chr3	100613801	100672000	R_dup8
chr3	100679747	100788800	R_dup15177
chr3	100789601	100810200	R_dup642
chr3	100827001	100836400	R_dup15179
chr3	100863001	100865400	R_dup15182
chr3	100909822	100914544	R_dup15186
chr3	100972001	101000590	R_dup15197
chr3	101006318	101018491	R_dup15200
chr3	101038341	101039497	R_dup15207
chr3	101054432	101054759	R_dup15225
chr3	101116031	101116319	T_dup11212
chr3	101127242	101129235	R_dup15302
chr3	101137362	101138035	R_dup15312
chr3	101151431	101156446	R_dup15327
chr3	101185540	101185976	TSS_dup572
chr3	101233601	101236800	R_dup15387
chr3	101256201	101258241	R_dup15393
chr3	101261801	101263200	R_dup15395
chr3	101266384	101266508	T_dup11304
chr3	101266509	101267400	R_dup15399
chr3	101268001	101271000	R_dup15400
chr3	101271401	101275400	R_dup15401
chr3	101283401	101289200	T_dup11305
chr3	101330801	101344293	T_dup11313
chr3	101348601	101348667	E_dup1303
chr3	101366481	101392000	T_dup11321
chr3	101407001	101407067	PF_dup208
chr3	101426601	101432930	R_dup15427
chr3	101433078	101439800	R_dup15428
chr3	101458113	101459824	R_dup15434
chr3	101459946	101460870	R_dup15435
chr3	101473386	101473635	T_dup11342
chr3	101474177	101478704	T_dup11343
chr3	101479623	101479950	R_dup15447
chr3	101504708	101507627	R_dup15467
chr3	101507788	101518524	R_dup15468
chr3	101537948	101543945	R_dup15474
chr3	101544038	101545400	R_dup15475
chr3	101548201	101553655	R_dup15476
chr3	101554401	101567200	R_dup15478
chr3	101570401	101581982	T_dup96
chr3	101589001	101643200	R_dup15482
chr3	101655401	101657200	R_dup15486
chr3	101660201	101689800	R_dup15487
chr3	101690001	101717200	R_dup88
chr3	101717401	101806200	R_dup15488
chr3	101806601	101943000	R_dup646
chr3	101944601	101947800	R_dup15490
chr3	101947801	101948400	CTCF_dup2260
chr3	101948401	101954600	R_dup15491
chr3	101955001	102111239	R_dup647
chr3	102132942	102189800	R_dup15493
chr3	102190201	102255400	R_dup648
chr3	102392801	102631665	R_dup650
chr3	102631887	102688548	R_dup15495
chr3	102788601	103129000	R_dup651
chr3	103129601	103159400	R_dup652
chr3	103159601	103273143	R_dup15496
chr3	103273236	103456815	R_dup653
chr3	103600890	103710200	R_dup655
chr3	103710601	103821200	R_dup90
chr3	103821601	103991800	R_dup656
chr3	103992401	104012007	R_dup15497
chr3	104012173	104187000	R_dup657
chr3	104187201	104282800	R_dup658
chr3	104315801	104347000	R_dup659
chr3	104347401	105008801	R_dup91
chr3	105008901	105043489	R_dup15499
chr3	105043590	105085400	R_dup15500
chr3	105089001	105235800	R_dup660
chr3	105238201	105291202	R_dup661
chr3	105291203	105291382	T_dup11385
chr3	105291383	105325753	R_dup15503
chr3	105346001	105365800	R_dup15507
chr3	105381064	105386788	R_dup662
chr3	105386926	105394503	R_dup15513
chr3	105394504	105394595	T_dup11392
chr3	105410754	105419542	R_dup15520
chr3	105432557	105433347	R_dup15527
chr3	105441910	105444835	R_dup15533
chr3	105458133	105459933	R_dup15537
chr3	105465426	105475720	R_dup15540
chr3	105482902	105501410	R_dup15547
chr3	105516864	105524200	R_dup15550
chr3	105536566	105541600	R_dup15554
chr3	105589801	105601000	R_dup15575
chr3	105602401	105627474	R_dup15576
chr3	105627689	105648400	R_dup664
chr3	105648801	105678200	R_dup15577
chr3	105679001	105716600	R_dup15578
chr3	105731524	105744000	R_dup15583
chr3	105744401	105805600	R_dup665
chr3	105806001	105833000	R_dup15584
chr3	105855072	105911400	R_dup92
chr3	105916601	105924600	R_dup15592
chr3	105942801	105947200	R_dup15596
chr3	105947401	105970400	R_dup15597
chr3	105979502	106021400	R_dup15600
chr3	106021801	106046751	R_dup666
chr3	106046852	106080200	R_dup15601
chr3	106080601	106176200	R_dup667
chr3	106176601	106205000	R_dup15602
chr3	106206601	106215564	R_dup15603
chr3	106215683	106234999	R_dup15604
chr3	106235151	106328400	R_dup668
chr3	106329001	106646800	R_dup669
chr3	106647401	106670517	R_dup15605
chr3	106671447	106783200	R_dup670
chr3	106783801	106813400	R_dup15606
chr3	106814001	106822600	R_dup15607
chr3	106823001	106837000	R_dup671
chr3	106837401	106843600	R_dup15608
chr3	106844401	106849400	R_dup15609
chr3	106853001	106869683	R_dup15611
chr3	106869792	106913769	R_dup15612
chr3	106913770	106913931	T_dup11457
chr3	106913932	106924800	R_dup15613
chr3	106925401	106936000	R_dup15614
chr3	106936401	106954000	R_dup15615
chr3	106954399	106954400	PF_dup216
chr3	106954401	106954774	E
chr3	106954775	106955200	CTCF_dup2291
chr3	106955201	106959000	R_dup15616
chr3	106960401	106984000	R_dup15617
chr3	106984401	106990400	R_dup15618
chr3	106990401	106991000	CTCF_dup2292
chr3	106991001	106991600	R_dup15619
chr3	106991601	106992200	CTCF_dup2293
chr3	106992201	107043461	R_dup15620
chr3	107043557	107052600	R_dup15621
chr3	107058654	107085400	R_dup15623
chr3	107087001	107132200	R_dup15624
chr3	107132601	107140000	R_dup15625
chr3	107140001	107140400	CTCF_dup2295
chr3	107140401	107148200	R_dup15626
chr3	107151201	107160400	R_dup15628
chr3	107160801	107183000	R_dup15629
chr3	107183201	107189000	R_dup15630
chr3	107190201	107199849	R_dup15631
chr3	107200052	107205400	R_dup15632
chr3	107205401	107205800	CTCF_dup2298
chr3	107205801	107217600	R_dup672
chr3	107218001	107231000	R_dup15633
chr3	107231001	107231400	CTCF_dup2299
chr3	107231401	107239200	R_dup15634
chr3	107246715	107248312	R_dup15637
chr3	107248529	107248913	R_dup15638
chr3	107248914	107249143	T_dup11464
chr3	107249144	107249883	R_dup15639
chr3	107250564	107250800	T_dup11466
chr3	107251423	107252113	R_dup15642
chr3	107252114	107252600	T_dup11468
chr3	107252601	107253593	R_dup15643
chr3	107253594	107254024	T_dup11469
chr3	107254025	107254540	R_dup15644
chr3	107254642	107254909	R_dup15645
chr3	107254910	107255071	T_dup11471
chr3	107255072	107256375	R_dup15646
chr3	107256376	107256541	T_dup11472
chr3	107256542	107257701	R_dup15647
chr3	107257702	107257793	T_dup11473
chr3	107257794	107259012	R_dup15648
chr3	107259013	107259275	T_dup11474
chr3	107259276	107259920	R_dup15649
chr3	107260067	107261362	R_dup15650
chr3	107261363	107261801	T_dup11476
chr3	107261802	107262481	R_dup15651
chr3	107263001	107264400	R_dup15653
chr3	107264401	107264800	T_dup11478
chr3	107264801	107266853	R_dup15654
chr3	107267032	107268284	R_dup15655
chr3	107268285	107268562	T_dup11480
chr3	107268563	107269110	R_dup15656
chr3	107269111	107269706	T_dup11481
chr3	107269707	107270683	R_dup15657
chr3	107270802	107273536	R_dup15658
chr3	107273537	107273667	T_dup11483
chr3	107273668	107274161	R_dup15659
chr3	107274162	107274253	T_dup11484
chr3	107274254	107274406	R_dup15660
chr3	107274572	107276571	R_dup15661
chr3	107276664	107277067	R_dup15662
chr3	107277068	107277211	T_dup11487
chr3	107277212	107277562	R_dup15663
chr3	107277683	107278247	R_dup15664
chr3	107278248	107278757	T_dup11489
chr3	107279508	107279951	T_dup11490
chr3	107279952	107280801	R_dup15666
chr3	107280901	107282059	R_dup15667
chr3	107282060	107282285	T_dup11492
chr3	107282286	107286800	R_dup15668
chr3	107287001	107288600	R_dup15669
chr3	107288601	107289200	T_dup11494
chr3	107289201	107289400	R_dup15670
chr3	107291072	107292181	R_dup15675
chr3	107292182	107292273	T_dup11499
chr3	107292274	107293400	R_dup15676
chr3	107294001	107295751	R_dup15677
chr3	107295752	107295843	T_dup11500
chr3	107295844	107296241	R_dup15678
chr3	107296242	107296333	T_dup11501
chr3	107298054	107298253	T_dup11504
chr3	107298254	107298371	R_dup15682
chr3	107298506	107303799	R_dup15683
chr3	107303800	107304312	T_dup11506
chr3	107305651	107305975	T_dup11508
chr3	107307166	107307398	T_dup11511
chr3	107307399	107309628	R_dup15689
chr3	107309882	107310406	R_dup15690
chr3	107310407	107310591	T_dup11513
chr3	107310592	107313911	R_dup15691
chr3	107313912	107314017	T_dup11514
chr3	107314018	107314371	R_dup15692
chr3	107314372	107314529	T_dup11515
chr3	107314530	107319649	R_dup15693
chr3	107319650	107319826	T_dup11516
chr3	107319827	107323270	R_dup15694
chr3	107323420	107331577	R_dup15695
chr3	107331671	107334322	R_dup15696
chr3	107334577	107339200	R_dup15697
chr3	107340468	107340567	T_dup11520
chr3	107340568	107341600	R_dup15699
chr3	107341601	107342200	T_dup11521
chr3	107342201	107342800	R_dup15700
chr3	107343201	107347800	R_dup15701
chr3	107347801	107348000	T_dup97
chr3	107348001	107349400	R_dup15702
chr3	107349884	107356200	R_dup15704
chr3	107356850	107357245	T_dup11526
chr3	107357760	107358217	R_dup15707
chr3	107359168	107359293	T_dup11529
chr3	107359294	107361800	R_dup15709
chr3	107361801	107362400	CTCF_dup2302
chr3	107364810	107366591	R_dup15712
chr3	107366844	107367842	R_dup15713
chr3	107367843	107368050	T_dup11533
chr3	107368051	107369702	R_dup15714
chr3	107369848	107372644	R_dup15715
chr3	107372740	107377577	R_dup15716
chr3	107382900	107385877	R_dup15719
chr3	107385971	107394000	R_dup15720
chr3	107394001	107394400	T_dup11539
chr3	107394401	107395200	R_dup15721
chr3	107396001	107398375	R_dup15722
chr3	107398376	107398531	T_dup11541
chr3	107398532	107398949	R_dup15723
chr3	107398950	107399087	T_dup11542
chr3	107399088	107400309	R_dup15724
chr3	107403400	107404010	R_dup15727
chr3	107404011	107404300	T_dup11546
chr3	107404301	107406827	R_dup15728
chr3	107409801	107415558	R_dup15731
chr3	107416601	107416945	PF_dup221
chr3	107420201	107420247	T_dup11551
chr3	107420248	107421627	R_dup15733
chr3	107421826	107423447	R_dup15734
chr3	107424452	107424930	R_dup15736
chr3	107425070	107429277	R_dup15737
chr3	107429408	107430759	R_dup15738
chr3	107431948	107433089	R_dup15741
chr3	107434320	107437560	R_dup15744
chr3	107437926	107438923	R_dup15745
chr3	107439115	107444569	R_dup15746
chr3	107444786	107445667	R_dup15747
chr3	107449087	107449530	R_dup15752
chr3	107450001	107452457	R_dup15753
chr3	107452458	107452554	T_dup11572
chr3	107452555	107453230	R_dup15754
chr3	107453863	107457495	R_dup15756
chr3	107458601	107458817	T_dup11576
chr3	107458818	107458909	R_dup15758
chr3	107460601	107465495	R_dup15761
chr3	107465651	107468299	R_dup15762
chr3	107468776	107468930	T_dup11582
chr3	107468931	107470553	R_dup15764
chr3	107471401	107472800	CTCF_dup2307
chr3	107473138	107473715	R_dup15767
chr3	107477021	107477148	R_dup15771
chr3	107477149	107477367	T_dup11589
chr3	107477368	107479238	R_dup673
chr3	107479480	107479672	T_dup11591
chr3	107480427	107483074	R_dup15775
chr3	107483075	107483169	T_dup11594
chr3	107483170	107484229	R_dup15776
chr3	107484448	107486029	R_dup15777
chr3	107486755	107491162	R_dup15779
chr3	107491260	107492238	R_dup15780
chr3	107493260	107493817	T_dup11600
chr3	107493818	107494935	R_dup15782
chr3	107497981	107498261	T_dup11605
chr3	107498262	107498824	R_dup15787
chr3	107498825	107499185	T_dup11606
chr3	107499186	107501359	R_dup15788
chr3	107502770	107503209	T_dup11608
chr3	107503210	107505837	R_dup15790
chr3	107507278	107507819	R_dup15792
chr3	107513801	107514214	T_dup11617
chr3	107514215	107514517	R_dup15799
chr3	107515216	107517208	R_dup15801
chr3	107519480	107528502	T_dup11622
chr3	107529258	107529449	T_dup11623
chr3	107530190	107530504	T_dup11624
chr3	107530505	107535800	R_dup15806
chr3	107536001	107541200	R_dup15807
chr3	107541201	107541600	CTCF_dup2309
chr3	107541601	107552800	R_dup15808
chr3	107553801	107565000	R_dup15809
chr3	107565801	107574400	R_dup15810
chr3	107574401	107575000	CTCF_dup2311
chr3	107575001	107586800	R_dup15811
chr3	107587201	107589800	R_dup15812
chr3	107590601	107613400	R_dup674
chr3	107614401	107631800	R_dup15813
chr3	107632601	107646200	R_dup15814
chr3	107646801	107656800	R_dup15815
chr3	107657401	107678800	R_dup15816
chr3	107687001	107702000	R_dup15818
chr3	107702601	107724800	R_dup15819
chr3	107725401	107746985	R_dup675
chr3	107747110	107756047	R_dup15820
chr3	107756660	107756915	T_dup11627
chr3	107759910	107760088	T_dup11631
chr3	107764026	107764625	R_dup15831
chr3	107764626	107765870	T_dup11637
chr3	107765871	107768497	R_dup15832
chr3	107771013	107772757	T_dup11641
chr3	107780221	107781668	R_dup15837
chr3	107781669	107781785	T_dup11643
chr3	107784144	107784941	R_dup15841
chr3	107793253	107793461	T_dup11660
chr3	107793462	107794188	R_dup15855
chr3	107798724	107799163	T_dup11670
chr3	107799164	107800490	R_dup15865
chr3	107803427	107804178	T_dup11674
chr3	107809018	107810318	TSS_dup597
chr3	107812601	107813284	R_dup15875
chr3	107813285	107813411	T_dup11680
chr3	107814377	107815200	R_dup15878
chr3	107825401	107826800	R_dup15880
chr3	107830601	107832800	R_dup15882
chr3	107834001	107836000	R_dup15883
chr3	107837001	107838400	R_dup15884
chr3	107839201	107842800	R_dup15885
chr3	107846601	107847726	R_dup15886
chr3	107859784	107864400	R_dup15898
chr3	107865001	107869000	R_dup15899
chr3	107872201	107872800	CTCF_dup13
chr3	107872801	107880509	R_dup15902
chr3	107884374	107890000	R_dup15904
chr3	107890401	107893392	R_dup15905
chr3	107903722	107905543	R_dup15908
chr3	107909334	107916165	R_dup15910
chr3	107923678	107927485	R_dup15914
chr3	107931450	107939852	R_dup15918
chr3	107943401	107976600	R_dup15919
chr3	107977001	107997000	R_dup15920
chr3	107997201	108030800	R_dup93
chr3	108031201	108041200	R_dup15921
chr3	108041601	108088365	R_dup15922
chr3	108088847	108125400	R_dup15923
chr3	108126001	108196400	R_dup676
chr3	108200601	108208400	R_dup15925
chr3	108209001	108212800	R_dup15926
chr3	108213001	108224600	R_dup15927
chr3	108225201	108254035	R_dup15928
chr3	108254036	108254370	T_dup11710
chr3	108254801	108257003	T_dup11711
chr3	108259081	108259309	T_dup11715
chr3	108259310	108260400	R_dup15934
chr3	108260401	108260583	T_dup11716
chr3	108260584	108260945	R_dup15935
chr3	108263532	108265014	R_dup15938
chr3	108275579	108305200	T_dup11732
chr3	108306634	108307262	TSS_dup601
chr3	108311001	108314919	R_dup15951
chr3	108315478	108317000	R_dup15952
chr3	108318382	108318800	E_dup1334
chr3	108322201	108324241	R_dup15956
chr3	108324620	108327600	R_dup15957
chr3	108330666	108331369	R_dup15959
chr3	108338705	108339261	R_dup15962
chr3	108354804	108361508	R_dup15970
chr3	108361509	108361705	T_dup11749
chr3	108388760	108392896	R_dup15977
chr3	108397201	108407813	R_dup15980
chr3	108407957	108410400	R_dup15981
chr3	108410401	108410800	T_dup11759
chr3	108413522	108460200	R_dup15983
chr3	108461201	108467800	R_dup15984
chr3	108474091	108483932	R_dup15985
chr3	108484032	108537200	R_dup679
chr3	108537801	108598800	R_dup15986
chr3	108599201	108606757	R_dup15987
chr3	108606852	108633800	R_dup15988
chr3	108633801	108634400	CTCF_dup2332
chr3	108634401	108737600	R_dup680
chr3	108743001	108769200	R_dup15990
chr3	108770001	108790200	R_dup681
chr3	108800601	108801400	CTCF_dup2337
chr3	108801401	108817000	R_dup15992
chr3	108817601	108836800	R_dup15993
chr3	108843870	108860720	R_dup15995
chr3	108860838	108943000	R_dup682
chr3	108943801	108994400	R_dup15996
chr3	108995001	109035200	R_dup15997
chr3	109035601	109088400	R_dup9
chr3	109115801	109128600	R_dup15999
chr3	109129201	109251000	R_dup683
chr3	109451201	109522000	R_dup16000
chr3	109526201	110033200	R_dup686
chr3	110034001	110051200	R_dup16002
chr3	110086601	110175600	R_dup94
chr3	110236001	110236287	R_dup16015
chr3	110269475	110269612	WE_dup1158
chr3	110283773	110286535	R_dup16060
chr3	110293260	110294629	R_dup16067
chr3	110294630	110294864	T_dup11821
chr3	110326374	110326852	R_dup16091
chr3	110326853	110327010	T_dup11845
chr3	110357475	110360553	R_dup16117
chr3	110370449	110371607	R_dup16119
chr3	110371608	110371827	T_dup11872
chr3	110428536	110599800	R_dup688
chr3	110608201	110775993	R_dup689
chr3	110791401	110799200	R_dup16137
chr3	110799601	111056800	R_dup690
chr3	111057401	111105800	R_dup16138
chr3	111192801	111215800	R_dup16139
chr3	111436801	111527200	R_dup16153
chr3	111584001	111613800	R_dup16156
chr3	111614401	111686400	R_dup692
chr3	111687201	111697200	R_dup16157
chr3	111703848	111704285	T_dup11895
chr3	111704286	111704807	R_dup16164
chr3	111712994	111732200	R_dup16171
chr3	111856401	111880302	R_dup16194
chr3	111881433	111953893	R_dup693
chr3	112021201	112027200	R_dup16197
chr3	112027601	112046200	R_dup16198
chr3	112060601	112100400	R_dup694
chr3	112157001	112214893	R_dup96
chr3	112279600	112281900	TSS_dup609
chr3	112300748	112301000	R_dup16252
chr3	112348801	112359200	R_dup16266
chr3	112367801	112368200	CTCF_dup2383
chr3	112473678	112478200	R_dup16299
chr3	112478801	112484600	R_dup16300
chr3	112492001	112500809	R_dup16304
chr3	112514001	112529600	R_dup16308
chr3	112538040	112574699	R_dup16310
chr3	112651168	112677600	R_dup16316
chr3	112754801	112770000	R_dup16321
chr3	112770601	112795993	R_dup16322
chr3	112796086	112851463	R_dup16323
chr3	112855401	112965800	R_dup16324
chr3	112999001	113005800	R_dup16331
chr3	113024201	113058400	R_dup16335
chr3	113145400	113155789	R_dup16345
chr3	113176001	113188000	T_dup12025
chr3	113189337	113201484	R_dup16363
chr3	113255201	113271800	R_dup16396
chr3	113381623	113383478	R_dup16416
chr3	113434201	113441200	T_dup12090
chr3	113462898	113467026	TSS_dup615
chr3	113484978	113485279	T_dup12121
chr3	113544001	113544400	CTCF_dup2414
chr3	113685401	113753600	R_dup16535
chr3	113808286	113854128	R_dup16558
chr3	113854270	113866200	R_dup16559
chr3	113899001	113956000	R_dup704
chr3	113956601	114009400	R_dup16564
chr3	114058201	114081600	R_dup16567
chr3	114138201	114217400	R_dup706
chr3	114546801	114646110	R_dup708
chr3	114974201	115032168	R_dup16597
chr3	115182801	115345000	R_dup99
chr3	115409001	115411600	R_dup16604
chr3	115412401	115471634	R_dup16605
chr3	115632401	115641400	R_dup16613
chr3	115642001	115655800	R_dup16614
chr3	115661401	115679600	R_dup16616
chr3	115694801	115696600	R_dup16618
chr3	115720601	115724000	R_dup16625
chr3	116778201	117028410	R_dup722
chr3	117126601	117245400	R_dup724
chr3	117438601	117575200	R_dup10
chr3	117717001	118155600	R_dup727
chr3	118571401	118582800	R_dup16716
chr3	118706144	118753000	R_dup731
chr3	118791528	118804000	R_dup16730
chr3	118818001	118852957	R_dup16732
chr3	119050001	119069727	R_dup16756
chr3	119220401	119225000	T_dup12311
chr3	119259756	119262024	R_dup16800
chr3	119357610	119358085	E_dup1379
chr3	119385517	119386872	T_dup12355
chr3	119419801	119461800	R_dup16850
chr3	119463201	119487400	R_dup16852
chr3	119516401	119525600	R_dup16860
chr3	119539601	119540600	CTCF_dup2515
chr3	119570665	119575086	R_dup16894
chr3	119624218	119624600	T_dup12434
chr3	119689422	119692178	R_dup16989
chr3	119745534	119746209	R_dup17038
chr3	119823864	119843037	R_dup17129
chr3	119843134	119866000	R_dup17130
chr3	119929041	119947667	R_dup736
chr3	120004601	120031319	R_dup17139
chr3	120070401	120135800	R_dup17168
chr3	120390675	120397200	R_dup17195
chr3	120477651	120479594	R_dup17243
chr3	120517544	120557600	R_dup17277
chr3	120558201	120626600	R_dup103
chr3	120887001	121074800	R_dup742
chr3	121177228	121213720	T_dup12799
chr3	121297296	121305017	R_dup17368
chr3	121332801	121350315	R_dup17371
chr3	121564189	121568452	R_dup17488
chr3	121607777	121637600	R_dup104
chr3	122209401	122216200	T_dup12993
chr3	122314601	122317200	R_dup17613
chr3	122357491	122369000	R_dup17619
chr3	122462801	122472070	R_dup17689
chr3	122518601	122542793	R_dup17719
chr3	122580076	122593000	R_dup17724
chr3	122694401	122701600	R_dup17733
chr3	123026401	123027000	CTCF_dup2599
chr3	123048201	123060800	R_dup17855
chr3	123131401	123134200	R_dup17861
chr3	123217601	123217883	T_dup13235
chr3	123217884	123218642	R_dup17870
chr3	123464401	123500000	R_dup754
chr3	123699401	123735200	R_dup106
chr3	124114401	124175400	R_dup757
chr3	124387069	124387351	T_dup108
chr3	124387352	124389355	R_dup18072
chr3	124546801	124547559	R_dup18167
chr3	124967031	124968797	R_dup18281
chr3	124968798	124968997	T_dup13545
chr3	125279468	125280721	R_dup18484
chr3	125280722	125280947	T_dup13733
chr3	125335201	125351400	R_dup18507
chr3	125462801	125485000	R_dup18518
chr3	126064454	126067000	R_dup18605
chr3	126151722	126152589	T_dup13802
chr3	126610601	126611038	T_dup13929
chr3	127147801	127153062	R_dup18898
chr3	127316438	127318378	TSS_dup689
chr3	127658401	127678600	R_dup773
chr3	127731001	127740800	R_dup18979
chr3	127837766	127841200	T_dup14041
chr3	128969801	128996757	T_dup10
chr3	129418801	129419303	R_dup19746
chr3	129442954	129445857	R_dup19748
chr3	129553822	129555400	R_dup19778
chr3	129828035	129828400	T_dup14763
chr3	129843440	129855200	R_dup19897
chr3	130419001	130430683	T_dup14899
chr3	130551401	130554444	R_dup20092
chr3	130752801	130761845	R_dup20229
chr3	130800990	130861400	R_dup787
chr3	131089316	131089647	R_dup20256
chr3	131246601	131268200	R_dup20285
chr3	132133001	132134200	R_dup20310
chr3	132354378	132355679	R_dup20434
chr3	132844401	132860000	R_dup20532
chr3	133349114	133378600	T_dup15317
chr3	134252048	134253483	R_dup20812
chr3	134284007	134319400	R_dup20838
chr3	134558001	134604800	R_dup20849
chr3	134617001	134667831	R_dup20850
chr3	134698001	134735027	R_dup20853
chr3	134965401	135086000	R_dup812
chr3	135412801	135455600	R_dup20871
chr3	135818201	135838669	R_dup20888
chr3	136270456	136273544	R_dup21112
chr3	136324696	136325331	R_dup21149
chr3	136490828	136495338	R_dup21257
chr3	136575610	136575800	R_dup21288
chr3	136734001	136751200	R_dup21415
chr3	137275001	137317400	R_dup21421
chr3	137412201	137427800	R_dup21424
chr3	137428401	137511400	R_dup823
chr3	137665801	137689800	R_dup21427
chr3	137894714	137899400	R_dup21444
chr3	137989401	137994616	T_dup16058
chr3	138367343	138389800	T_dup16165
chr3	138912137	138919800	R_dup21708
chr3	139147201	139160878	R_dup21758
chr3	139293601	139307200	R_dup21775
chr3	139497001	139507600	R_dup21798
chr3	139517001	139600303	R_dup831
chr3	139701601	139770000	R_dup832
chr3	139939601	139986600	R_dup834
chr3	140630201	140641400	R_dup838
chr3	140975601	140994800	R_dup21920
chr3	141611201	141632000	T_dup16485
chr3	141652238	141654808	R_dup22167
chr3	141873434	141874561	R_dup22244
chr3	141914092	141929400	T_dup16573
chr3	142524998	142532600	R_dup22535
chr3	142693001	142693600	R_dup22576
chr3	142925024	142925600	R_dup22643
chr3	142942201	142947000	R_dup22653
chr3	142981001	142989600	R_dup22664
chr3	143016967	143020000	R_dup22671
chr3	143093201	143099643	R_dup22692
chr3	143102601	143106600	R_dup22694
chr3	143363201	143363800	CTCF_dup3234
chr3	143829201	143862845	R_dup22772
chr3	143906401	144021800	R_dup853
chr3	144177733	144275000	R_dup855
chr3	145552090	145672013	R_dup862
chr3	145753298	145775599	R_dup22784
chr3	145990318	146044800	R_dup863
chr3	148693401	148708200	R_dup22897
chr3	149212401	149229800	R_dup22987
chr3	149490201	149525400	R_dup23023
chr3	149553604	149559679	R_dup23030
chr3	150103801	150109000	R_dup23141
chr3	150583601	150607000	R_dup889
chr3	150607401	150640400	R_dup23232
chr3	150669946	150726400	R_dup23236
chr3	151097601	151130800	R_dup891
chr3	151241248	151252400	R_dup23285
chr3	152339801	152350127	R_dup23488
chr3	152505601	152508400	R_dup23525
chr3	152800601	152803065	R_dup23599
chr3	153158001	153161600	R_dup23671
chr3	153974661	154036405	T_dup135
chr3	154699860	154709158	R_dup23751
chr3	155714201	155725000	R_dup24000
chr3	156357601	156360800	R_dup24076
chr3	156701801	156763000	R_dup919
chr3	157028777	157031741	R_dup24212
chr3	157633038	157674600	R_dup24275
chr3	158038376	158038607	T_dup17916
chr3	158038608	158039866	R_dup24470
chr3	158279262	158287400	R_dup24601
chr3	158324935	158331179	R_dup24621
chr3	158759275	158819000	R_dup24694
chr3	159908601	159928600	R_dup24739
chr3	160337401	160356030	R_dup24851
chr3	162587001	162687497	R_dup952
chr3	162775201	162891512	R_dup953
chr3	163821338	163839295	R_dup25029
chr3	165778964	165789096	R_dup25088
chr3	168809178	168815284	T_dup18581
chr3	169173401	169200200	R_dup25301
chr3	170958601	170959923	R_dup25757
chr3	171069621	171069758	WE_dup1757
chr3	171087084	171087853	R_dup25892
chr3	171850588	171850829	R_dup26267
chr3	171850830	171852800	T_dup19331
chr3	171905001	171905400	CTCF_dup3799
chr3	172085626	172106771	T_dup142
chr3	172882891	172913419	R_dup1006
chr3	174839401	174933223	R_dup1018
chr3	176337898	176350600	R_dup26628
chr3	177339936	177345235	R_dup1031
chr3	179161932	179162371	R_dup27178
chr3	179197445	179200030	R_dup27187
chr3	179200031	179200176	T_dup20026
chr3	180629802	180632080	TSS_dup978
chr3	183319401	183331400	R_dup27693
chr3	184435601	184445000	R_dup27894
chr3	186084401	186119800	R_dup28444
chr3	189355809	189369800	R_dup28725
chr3	191337001	191376400	R_dup1113
chr3	192185601	192231800	R_dup29003
chr3	193554304	193555735	E_dup2478
chr3	195249801	195252800	T_dup21768
chr3	196395801	196402600	R_dup29949
chr3	197086422	197104991	R_dup30184

## Sheet: BBQ T2 valid interactions
Chromosome	Start	End	Contact_ID
chr3	8068615	8108506	R_dup2248
chr3	10558137	10577200	R_dup2585
chr3	12139794	12176000	R_dup2964
chr3	12708676	12712400	R_dup3005
chr3	15206601	15224000	R_dup3408
chr3	15351494	15353190	E_dup332
chr3	15838001	15839000	E_dup341
chr3	16429941	16518215	R_dup241
chr3	20745697	20781400	R_dup4501
chr3	31325685	31329697	R_dup329
chr3	31329698	31329789	T_dup3960
chr3	31411401	31450200	R_dup5903
chr3	32220001	32245400	R_dup334
chr3	34747997	34772332	R_dup6484
chr3	38768001	38773000	R_dup7019
chr3	39073001	39086539	R_dup7050
chr3	41160601	41166400	R_dup7417
chr3	42060922	42064000	T_dup5100
chr3	43003601	43015331	R_dup7737
chr3	43729773	43731800	E_dup681
chr3	43936401	43967717	R_dup7989
chr3	44177601	44217600	R_dup8006
chr3	44467201	44477600	T_dup5610
chr3	45295601	45299800	R_dup8256
chr3	45498001	45505667	T_dup5760
chr3	46604201	46607000	R_dup8429
chr3	48239801	48264600	R_dup8727
chr3	48724201	48753200	T_dup6261
chr3	49226801	49237579	R_dup9102
chr3	49333216	49376200	T_dup6493
chr3	50859308	50899600	R_dup9584
chr3	51138201	51228000	R_dup9591
chr3	52145502	52157133	T_dup7061
chr3	52453771	52454558	R_dup9934
chr3	52834201	52854400	R_dup10067
chr3	53412201	53460800	R_dup10350
chr3	53764001	53800600	R_dup10365
chr3	56687601	56714000	T_dup7549
chr3	57030001	57037849	R_dup10511
chr3	57655514	57655668	T_dup7673
chr3	57655669	57655978	R_dup10659
chr3	57665729	57666020	R_dup10672
chr3	58093801	58146400	T_dup7925
chr3	58571401	58615600	R_dup444
chr3	62653801	62819200	R_dup470
chr3	63448801	63550800	R_dup11437
chr3	64778601	64869671	R_dup11643
chr3	64969796	64978600	R_dup11663
chr3	65030164	65031923	R_dup11679
chr3	65231801	65319800	R_dup486
chr3	65960601	66003800	R_dup11953
chr3	67755201	67831600	R_dup501
chr3	69262001	69292000	R_dup12439
chr3	69768027	69769180	E_dup1119
chr3	70038001	70042800	R_dup12652
chr3	71393012	71396274	R_dup12970
chr3	72402260	72414869	R_dup13288
chr3	72547522	72557400	R_dup13331
chr3	73135801	73143000	R_dup526
chr3	73336001	73436200	R_dup69
chr3	73918201	74195416	R_dup530
chr3	75279288	75308000	R_dup13582
chr3	75446001	75460135	R_dup13590
chr3	76094601	76152800	R_dup13753
chr3	76188601	76586000	R_dup71
chr3	77406340	77664011	R_dup72
chr3	77664104	77818767	R_dup547
chr3	78158601	78560355	R_dup551
chr3	81014460	81100604	R_dup13843
chr3	81839201	81921000	R_dup568
chr3	84598001	84822000	R_dup581
chr3	85537001	85548351	R_dup13997
chr3	85616801	85625200	R_dup14008
chr3	85625801	85717751	R_dup14009
chr3	87138801	87194600	R_dup593
chr3	87330201	87347200	R_dup14036
chr3	87643063	87661800	R_dup14052
chr3	87761006	87820400	R_dup598
chr3	87932120	87932315	T_dup10191
chr3	87945523	87963099	R_dup599
chr3	87984627	87986276	R_dup14093
chr3	88605605	89148000	R_dup82
chr3	90142601	90231600	R_dup83
chr3	93634074	93634282	T_dup10419
chr3	93634283	93634561	R_dup14323
chr3	93675175	93675609	T_dup10443
chr3	93755601	93756200	CTCF_dup2139
chr3	93756201	93756375	T_dup10508
chr3	93855401	93877800	R_dup14503
chr3	93884625	93953000	R_dup14505
chr3	94582001	94647600	R_dup615
chr3	94691931	94707159	R_dup14514
chr3	94707261	94839000	R_dup616
chr3	95376443	96120400	R_dup85
chr3	96164035	96335934	R_dup619
chr3	96499001	96582000	R_dup14518
chr3	96582401	96689127	R_dup620
chr3	96858401	96933071	R_dup622
chr3	96933164	97221523	R_dup623
chr3	97615801	97627958	R_dup14527
chr3	97664257	97686800	T_dup10623
chr3	97716201	97722000	R_dup14551
chr3	97788201	97904000	R_dup14558
chr3	97979001	98048200	R_dup629
chr3	98127335	98164946	R_dup14564
chr3	98242401	98247200	R_dup14574
chr3	98331801	98376600	R_dup14590
chr3	98401601	98417119	R_dup14594
chr3	98600375	98600598	T_dup10708
chr3	98600599	98600791	R_dup14664
chr3	98642970	98646600	R_dup14682
chr3	98713401	98728400	R_dup14686
chr3	98892601	99008282	R_dup634
chr3	99009457	99218000	R_dup635
chr3	99472601	99494800	R_dup638
chr3	99495199	99495500	E_dup1267
chr3	99495596	99495973	E_dup1268
chr3	99533601	99535031	R_dup14709
chr3	99627201	99627406	R_dup14792
chr3	99631194	99631325	T_dup10810
chr3	99631326	99631428	R_dup14798
chr3	99647507	99647800	R_dup14817
chr3	99749401	99751131	R_dup14915
chr3	99753248	99756733	R_dup14918
chr3	99781939	99786751	R_dup14945
chr3	99797481	99797614	R_dup14954
chr3	99920601	99935724	R_dup15041
chr3	99998201	100007200	T_dup11043
chr3	100009201	100035200	T_dup11044
chr3	100124928	100125290	T_dup11061
chr3	100132967	100133352	R_dup15088
chr3	100133353	100133674	T_dup11069
chr3	100136496	100139800	R_dup639
chr3	100158429	100159764	R_dup15099
chr3	100159765	100159870	T_dup11078
chr3	100159871	100162200	R_dup15100
chr3	100270201	100296400	R_dup15125
chr3	100370201	100372600	R_dup15141
chr3	100373201	100381000	R_dup15142
chr3	100386001	100397400	R_dup15145
chr3	100443964	100444423	T_dup11100
chr3	100444516	100456200	T_dup11101
chr3	100613801	100672000	R_dup8
chr3	100679747	100788800	R_dup15177
chr3	100919601	100929800	R_dup643
chr3	100930201	100948600	R_dup15190
chr3	100967295	100971600	R_dup15196
chr3	100972001	101000590	R_dup15197
chr3	101069113	101072032	R_dup15239
chr3	101111459	101111876	T_dup11205
chr3	101240401	101243400	R_dup15390
chr3	101265401	101265839	R_dup15397
chr3	101319540	101323820	T_dup11307
chr3	101328608	101329200	R_dup15410
chr3	101330801	101344293	T_dup11313
chr3	101344475	101347997	T_dup11314
chr3	101350878	101359400	TSS_dup579
chr3	101363801	101363937	R_dup15411
chr3	101363938	101364099	T_dup11317
chr3	101366481	101392000	T_dup11321
chr3	101402607	101406681	TSS_dup584
chr3	101420876	101421800	R_dup15425
chr3	101433078	101439800	R_dup15428
chr3	101443078	101444667	TSS_dup586
chr3	101450401	101455981	T_dup11329
chr3	101458113	101459824	R_dup15434
chr3	101462728	101463842	R_dup15438
chr3	101507788	101518524	R_dup15468
chr3	101527801	101528600	CTCF_dup2253
chr3	101537948	101543945	R_dup15474
chr3	101589001	101643200	R_dup15482
chr3	101653475	101655200	R_dup15485
chr3	101660201	101689800	R_dup15487
chr3	101690001	101717200	R_dup88
chr3	101717401	101806200	R_dup15488
chr3	101806201	101806600	CTCF_dup2257
chr3	101806601	101943000	R_dup646
chr3	101955001	102111239	R_dup647
chr3	102132942	102189800	R_dup15493
chr3	102190201	102255400	R_dup648
chr3	102342069	102392200	R_dup649
chr3	102392801	102631665	R_dup650
chr3	102788601	103129000	R_dup651
chr3	103159601	103273143	R_dup15496
chr3	103273236	103456815	R_dup653
chr3	103456979	103600412	R_dup654
chr3	103600890	103710200	R_dup655
chr3	103710601	103821200	R_dup90
chr3	103821601	103991800	R_dup656
chr3	104012173	104187000	R_dup657
chr3	104187201	104282800	R_dup658
chr3	104347401	105008801	R_dup91
chr3	105008901	105043489	R_dup15499
chr3	105043590	105085400	R_dup15500
chr3	105089001	105235800	R_dup660
chr3	105291383	105325753	R_dup15503
chr3	105325853	105330823	R_dup15504
chr3	105368801	105377552	R_dup15510
chr3	105379326	105380947	R_dup15512
chr3	105386926	105394503	R_dup15513
chr3	105405601	105409638	R_dup15518
chr3	105409639	105409735	T_dup11396
chr3	105409736	105410526	R_dup15519
chr3	105410754	105419542	R_dup15520
chr3	105421348	105422833	R_dup15523
chr3	105426105	105432459	R_dup15526
chr3	105432557	105433347	R_dup15527
chr3	105433348	105433463	T_dup11404
chr3	105438681	105439138	T_dup11408
chr3	105450106	105457745	R_dup15536
chr3	105465426	105475720	R_dup15540
chr3	105503766	105513783	R_dup663
chr3	105516864	105524200	R_dup15550
chr3	105527401	105536473	R_dup15553
chr3	105543871	105545943	R_dup15557
chr3	105553915	105561400	R_dup15561
chr3	105567026	105569595	R_dup15563
chr3	105573313	105576822	R_dup15566
chr3	105581155	105581645	R_dup15570
chr3	105581824	105582813	R_dup15571
chr3	105589801	105601000	R_dup15575
chr3	105602401	105627474	R_dup15576
chr3	105627689	105648400	R_dup664
chr3	105648801	105678200	R_dup15577
chr3	105679001	105716600	R_dup15578
chr3	105719201	105722800	R_dup15580
chr3	105731524	105744000	R_dup15583
chr3	105744401	105805600	R_dup665
chr3	105806001	105833000	R_dup15584
chr3	105855072	105911400	R_dup92
chr3	105934601	105942400	R_dup15595
chr3	105942401	105942800	CTCF_dup2283
chr3	105975401	105979409	R_dup15599
chr3	105979502	106021400	R_dup15600
chr3	106021801	106046751	R_dup666
chr3	106046852	106080200	R_dup15601
chr3	106080601	106176200	R_dup667
chr3	106235151	106328400	R_dup668
chr3	106329001	106646800	R_dup669
chr3	106647401	106670517	R_dup15605
chr3	106671447	106783200	R_dup670
chr3	106783801	106813400	R_dup15606
chr3	106814001	106822600	R_dup15607
chr3	106823001	106837000	R_dup671
chr3	106844401	106849400	R_dup15609
chr3	106853001	106869683	R_dup15611
chr3	106869792	106913769	R_dup15612
chr3	106913932	106924800	R_dup15613
chr3	106925401	106936000	R_dup15614
chr3	106936401	106954000	R_dup15615
chr3	106954399	106954400	PF_dup216
chr3	106954401	106954774	E
chr3	106954775	106955200	CTCF_dup2291
chr3	106955201	106959000	R_dup15616
chr3	106959455	106959742	TSS_dup592
chr3	106959743	106959800	E_dup1318
chr3	106960401	106984000	R_dup15617
chr3	106984401	106990400	R_dup15618
chr3	106990401	106991000	CTCF_dup2292
chr3	106991001	106991600	R_dup15619
chr3	106991601	106992200	CTCF_dup2293
chr3	106992201	107043461	R_dup15620
chr3	107043557	107052600	R_dup15621
chr3	107053001	107057183	R_dup15622
chr3	107058654	107085400	R_dup15623
chr3	107087001	107132200	R_dup15624
chr3	107132601	107140000	R_dup15625
chr3	107140401	107148200	R_dup15626
chr3	107151201	107160400	R_dup15628
chr3	107160801	107183000	R_dup15629
chr3	107183201	107189000	R_dup15630
chr3	107190201	107199849	R_dup15631
chr3	107200052	107205400	R_dup15632
chr3	107205401	107205800	CTCF_dup2298
chr3	107205801	107217600	R_dup672
chr3	107218001	107231000	R_dup15633
chr3	107231001	107231400	CTCF_dup2299
chr3	107231401	107239200	R_dup15634
chr3	107246715	107248312	R_dup15637
chr3	107248529	107248913	R_dup15638
chr3	107248914	107249143	T_dup11464
chr3	107251423	107252113	R_dup15642
chr3	107252114	107252600	T_dup11468
chr3	107252601	107253593	R_dup15643
chr3	107253594	107254024	T_dup11469
chr3	107254025	107254540	R_dup15644
chr3	107254642	107254909	R_dup15645
chr3	107254910	107255071	T_dup11471
chr3	107255072	107256375	R_dup15646
chr3	107256376	107256541	T_dup11472
chr3	107256542	107257701	R_dup15647
chr3	107257702	107257793	T_dup11473
chr3	107257794	107259012	R_dup15648
chr3	107259013	107259275	T_dup11474
chr3	107259276	107259920	R_dup15649
chr3	107260067	107261362	R_dup15650
chr3	107261802	107262481	R_dup15651
chr3	107263001	107264400	R_dup15653
chr3	107264401	107264800	T_dup11478
chr3	107264801	107266853	R_dup15654
chr3	107267032	107268284	R_dup15655
chr3	107268285	107268562	T_dup11480
chr3	107269111	107269706	T_dup11481
chr3	107269707	107270683	R_dup15657
chr3	107270802	107273536	R_dup15658
chr3	107273668	107274161	R_dup15659
chr3	107274254	107274406	R_dup15660
chr3	107274407	107274571	T_dup11485
chr3	107274572	107276571	R_dup15661
chr3	107276664	107277067	R_dup15662
chr3	107277212	107277562	R_dup15663
chr3	107277683	107278247	R_dup15664
chr3	107278248	107278757	T_dup11489
chr3	107278758	107279507	R_dup15665
chr3	107279508	107279951	T_dup11490
chr3	107279952	107280801	R_dup15666
chr3	107280901	107282059	R_dup15667
chr3	107282060	107282285	T_dup11492
chr3	107282286	107286800	R_dup15668
chr3	107287001	107288600	R_dup15669
chr3	107288601	107289200	T_dup11494
chr3	107291072	107292181	R_dup15675
chr3	107292182	107292273	T_dup11499
chr3	107292274	107293400	R_dup15676
chr3	107294001	107295751	R_dup15677
chr3	107295844	107296241	R_dup15678
chr3	107296242	107296333	T_dup11501
chr3	107298506	107303799	R_dup15683
chr3	107305524	107305650	R_dup15685
chr3	107305651	107305975	T_dup11508
chr3	107305976	107306406	R_dup15686
chr3	107307166	107307398	T_dup11511
chr3	107307399	107309628	R_dup15689
chr3	107310592	107313911	R_dup15691
chr3	107314018	107314371	R_dup15692
chr3	107314372	107314529	T_dup11515
chr3	107314530	107319649	R_dup15693
chr3	107319650	107319826	T_dup11516
chr3	107319827	107323270	R_dup15694
chr3	107323420	107331577	R_dup15695
chr3	107331671	107334322	R_dup15696
chr3	107334323	107334576	T_dup11519
chr3	107334577	107339200	R_dup15697
chr3	107340568	107341600	R_dup15699
chr3	107341601	107342200	T_dup11521
chr3	107343201	107347800	R_dup15701
chr3	107348001	107349400	R_dup15702
chr3	107349401	107349600	T_dup11523
chr3	107349884	107356200	R_dup15704
chr3	107356201	107356613	T_dup11525
chr3	107356850	107357245	T_dup11526
chr3	107357668	107357759	T_dup11527
chr3	107357760	107358217	R_dup15707
chr3	107358218	107358506	T_dup11528
chr3	107358507	107359167	R_dup15708
chr3	107359168	107359293	T_dup11529
chr3	107359294	107361800	R_dup15709
chr3	107361801	107362400	CTCF_dup2302
chr3	107362700	107364509	R_dup15711
chr3	107366844	107367842	R_dup15713
chr3	107367843	107368050	T_dup11533
chr3	107368051	107369702	R_dup15714
chr3	107369848	107372644	R_dup15715
chr3	107372740	107377577	R_dup15716
chr3	107377678	107379200	R_dup15717
chr3	107382900	107385877	R_dup15719
chr3	107385971	107394000	R_dup15720
chr3	107396001	107398375	R_dup15722
chr3	107398376	107398531	T_dup11541
chr3	107399088	107400309	R_dup15724
chr3	107400310	107400499	T_dup11543
chr3	107400500	107402149	R_dup15725
chr3	107403400	107404010	R_dup15727
chr3	107404011	107404300	T_dup11546
chr3	107404301	107406827	R_dup15728
chr3	107409801	107415558	R_dup15731
chr3	107415559	107416128	T_dup11549
chr3	107417201	107419389	R_dup15732
chr3	107421628	107421825	T_dup11552
chr3	107421826	107423447	R_dup15734
chr3	107425070	107429277	R_dup15737
chr3	107429278	107429407	T_dup11556
chr3	107429408	107430759	R_dup15738
chr3	107431948	107433089	R_dup15741
chr3	107433090	107433234	T_dup11560
chr3	107433933	107434143	R_dup15743
chr3	107434144	107434319	T_dup11562
chr3	107434320	107437560	R_dup15744
chr3	107437926	107438923	R_dup15745
chr3	107439115	107444569	R_dup15746
chr3	107444570	107444785	T_dup11565
chr3	107447857	107448197	R_dup15750
chr3	107448198	107448290	T_dup11569
chr3	107448291	107448895	R_dup15751
chr3	107448896	107449086	T_dup11570
chr3	107450001	107452457	R_dup15753
chr3	107452555	107453230	R_dup15754
chr3	107453863	107457495	R_dup15756
chr3	107460001	107460600	CTCF_dup2306
chr3	107460601	107465495	R_dup15761
chr3	107465651	107468299	R_dup15762
chr3	107468931	107470553	R_dup15764
chr3	107473915	107475019	R_dup15768
chr3	107479480	107479672	T_dup11591
chr3	107479673	107479777	R_dup15773
chr3	107484448	107486029	R_dup15777
chr3	107486130	107486629	R_dup15778
chr3	107486755	107491162	R_dup15779
chr3	107493818	107494935	R_dup15782
chr3	107497981	107498261	T_dup11605
chr3	107498825	107499185	T_dup11606
chr3	107499186	107501359	R_dup15788
chr3	107505930	107507159	R_dup15791
chr3	107508968	107509540	R_dup15794
chr3	107510613	107511823	R_dup15796
chr3	107513401	107513800	CTCF_dup2308
chr3	107513801	107514214	T_dup11617
chr3	107515216	107517208	R_dup15801
chr3	107519480	107528502	T_dup11622
chr3	107528503	107529257	R_dup15804
chr3	107530505	107535800	R_dup15806
chr3	107536001	107541200	R_dup15807
chr3	107541601	107552800	R_dup15808
chr3	107553801	107565000	R_dup15809
chr3	107574401	107575000	CTCF_dup2311
chr3	107575001	107586800	R_dup15811
chr3	107590601	107613400	R_dup674
chr3	107614401	107631800	R_dup15813
chr3	107632601	107646200	R_dup15814
chr3	107646801	107656800	R_dup15815
chr3	107657401	107678800	R_dup15816
chr3	107679201	107686800	R_dup15817
chr3	107687001	107702000	R_dup15818
chr3	107702601	107724800	R_dup15819
chr3	107725401	107746985	R_dup675
chr3	107747110	107756047	R_dup15820
chr3	107756660	107756915	T_dup11627
chr3	107758086	107758449	T_dup11629
chr3	107758450	107759581	R_dup15824
chr3	107760753	107761617	T_dup11633
chr3	107764026	107764625	R_dup15831
chr3	107764626	107765870	T_dup11637
chr3	107772758	107774596	R_dup15836
chr3	107774597	107780220	T_dup11642
chr3	107784144	107784941	R_dup15841
chr3	107785085	107785929	R_dup15842
chr3	107792931	107793062	T_dup11659
chr3	107794740	107794939	R_dup15857
chr3	107794940	107795130	T_dup11663
chr3	107806683	107807400	R_dup15874
chr3	107813412	107813623	R_dup15876
chr3	107821953	107822190	E_dup1325
chr3	107825401	107826800	R_dup15880
chr3	107827732	107827925	E_dup1328
chr3	107839201	107842800	R_dup15885
chr3	107846601	107847726	R_dup15886
chr3	107848551	107850000	R_dup15888
chr3	107859784	107864400	R_dup15898
chr3	107865001	107869000	R_dup15899
chr3	107872201	107872800	CTCF_dup13
chr3	107872801	107880509	R_dup15902
chr3	107880744	107884179	R_dup15903
chr3	107884374	107890000	R_dup15904
chr3	107890401	107893392	R_dup15905
chr3	107893549	107902130	R_dup15906
chr3	107905638	107908909	R_dup15909
chr3	107909334	107916165	R_dup15910
chr3	107916166	107916334	T_dup11702
chr3	107916335	107916973	R_dup15911
chr3	107917073	107921600	R_dup15912
chr3	107923678	107927485	R_dup15914
chr3	107927586	107928447	R_dup15915
chr3	107928660	107930863	R_dup15916
chr3	107943401	107976600	R_dup15919
chr3	107977001	107997000	R_dup15920
chr3	107997201	108030800	R_dup93
chr3	108041601	108088365	R_dup15922
chr3	108088847	108125400	R_dup15923
chr3	108126001	108196400	R_dup676
chr3	108200601	108208400	R_dup15925
chr3	108208401	108209000	CTCF_dup2324
chr3	108209001	108212800	R_dup15926
chr3	108212801	108213000	CTCF_dup2325
chr3	108213001	108224600	R_dup15927
chr3	108225201	108254035	R_dup15928
chr3	108254371	108254800	R_dup15929
chr3	108263026	108263206	R_dup15937
chr3	108263207	108263531	T_dup11719
chr3	108263532	108265014	R_dup15938
chr3	108270656	108270951	R_dup15944
chr3	108270952	108271260	T_dup11727
chr3	108275579	108305200	T_dup11732
chr3	108327601	108328200	CTCF_dup2328
chr3	108328201	108330402	R_dup15958
chr3	108346003	108347601	R_dup15968
chr3	108347929	108354678	R_dup15969
chr3	108363322	108381000	R_dup15972
chr3	108382162	108383311	R_dup15974
chr3	108385592	108388649	R_dup15976
chr3	108413522	108460200	R_dup15983
chr3	108461201	108467800	R_dup15984
chr3	108474091	108483932	R_dup15985
chr3	108484032	108537200	R_dup679
chr3	108537801	108598800	R_dup15986
chr3	108599201	108606757	R_dup15987
chr3	108606852	108633800	R_dup15988
chr3	108634401	108737600	R_dup680
chr3	108743001	108769200	R_dup15990
chr3	108770001	108790200	R_dup681
chr3	108790601	108800600	R_dup15991
chr3	108817601	108836800	R_dup15993
chr3	108843870	108860720	R_dup15995
chr3	108860838	108943000	R_dup682
chr3	108943201	108943800	CTCF_dup2340
chr3	108943801	108994400	R_dup15996
chr3	108995001	109035200	R_dup15997
chr3	109035601	109088400	R_dup9
chr3	109088801	109114800	R_dup15998
chr3	109129201	109251000	R_dup683
chr3	109251401	109429745	R_dup684
chr3	109451201	109522000	R_dup16000
chr3	109526201	110033200	R_dup686
chr3	110034001	110051200	R_dup16002
chr3	110051601	110076473	R_dup16003
chr3	110086601	110175600	R_dup94
chr3	110176801	110214400	R_dup16006
chr3	110240601	110244652	T_dup11779
chr3	110258212	110258624	R_dup16038
chr3	110258625	110259647	T_dup11794
chr3	110298004	110298813	R_dup16070
chr3	110305396	110306003	T_dup11830
chr3	110331743	110332389	R_dup16095
chr3	110332896	110334307	R_dup16097
chr3	110370449	110371607	R_dup16119
chr3	110381277	110385455	R_dup16127
chr3	110428536	110599800	R_dup688
chr3	110608201	110775993	R_dup689
chr3	110791401	110799200	R_dup16137
chr3	110799601	111056800	R_dup690
chr3	111057401	111105800	R_dup16138
chr3	111216201	111258600	R_dup16140
chr3	111281201	111296600	R_dup16145
chr3	111297001	111340200	R_dup16146
chr3	111387601	111388200	CTCF_dup2360
chr3	111411201	111434600	R_dup16151
chr3	111435201	111436200	R_dup16152
chr3	111436801	111527200	R_dup16153
chr3	111527601	111579200	R_dup691
chr3	111614401	111686400	R_dup692
chr3	111763201	111785861	R_dup16173
chr3	111832311	111835831	R_dup16190
chr3	111836116	111837200	R_dup16191
chr3	112027601	112046200	R_dup16198
chr3	112157001	112214893	R_dup96
chr3	112238801	112243468	R_dup16204
chr3	112272906	112273518	T_dup11951
chr3	112331201	112337800	R_dup16264
chr3	112348801	112359200	R_dup16266
chr3	112387020	112388232	R_dup16275
chr3	112419001	112442257	R_dup16291
chr3	112467601	112472222	R_dup16297
chr3	112506201	112509400	R_dup16306
chr3	112613801	112621449	R_dup16312
chr3	112651168	112677600	R_dup16316
chr3	112678401	112697887	R_dup16317
chr3	112712201	112736800	T_dup98
chr3	112977601	112990800	R_dup699
chr3	113024201	113058400	R_dup16335
chr3	113122361	113127125	R_dup16338
chr3	113176001	113188000	T_dup12025
chr3	113272201	113296600	R_dup16397
chr3	113308801	113342000	R_dup16399
chr3	113502801	113503089	R_dup16492
chr3	113503090	113503299	T_dup12142
chr3	113544001	113544400	CTCF_dup2414
chr3	113544401	113557200	R_dup16527
chr3	113599001	113604200	R_dup16531
chr3	113609601	113631600	R_dup16533
chr3	113631601	113632200	CTCF_dup2418
chr3	113632201	113666000	R_dup702
chr3	113685401	113753600	R_dup16535
chr3	113789977	113806145	T_dup12195
chr3	113808286	113854128	R_dup16558
chr3	114058201	114081600	R_dup16567
chr3	114138201	114217400	R_dup706
chr3	114546801	114646110	R_dup708
chr3	115378401	115388906	R_dup16602
chr3	115412401	115471634	R_dup16605
chr3	115556601	115618600	R_dup714
chr3	115632401	115641400	R_dup16613
chr3	115732077	115735000	R_dup16628
chr3	115735401	115738200	R_dup715
chr3	115853440	115853531	T_dup12235
chr3	115853532	115858800	R_dup16650
chr3	116105401	116172800	R_dup718
chr3	116173201	116224540	R_dup16662
chr3	116334001	116477000	R_dup100
chr3	116477601	116489600	R_dup16666
chr3	117245801	117438200	R_dup725
chr3	117575801	117617600	R_dup16668
chr3	117717001	118155600	R_dup727
chr3	118356201	118390000	R_dup729
chr3	118463162	118479800	R_dup16688
chr3	118667012	118697308	R_dup16724
chr3	118892601	118923712	R_dup16736
chr3	118994201	119012400	R_dup16749
chr3	119030801	119038600	R_dup16751
chr3	119072601	119086200	R_dup16759
chr3	119487801	119493600	R_dup16853
chr3	119564401	119566662	R_dup16889
chr3	119823864	119843037	R_dup17129
chr3	119972601	120003800	R_dup17138
chr3	120064710	120065335	R_dup17167
chr3	120465969	120469344	R_dup17235
chr3	120494601	120494915	T_dup12728
chr3	120494916	120495128	R_dup17259
chr3	120627801	120769528	R_dup740
chr3	121075201	121118469	R_dup743
chr3	121177228	121213720	T_dup12799
chr3	121312401	121332400	R_dup17370
chr3	121376986	121377145	T_dup12831
chr3	121377146	121378467	R_dup17376
chr3	121394641	121401400	T_dup12847
chr3	121559264	121563947	R_dup17487
chr3	121602801	121607647	R_dup17496
chr3	121660001	121694800	R_dup17501
chr3	121985401	122018600	R_dup17517
chr3	122072871	122074000	R_dup17521
chr3	122178084	122187000	T_dup12965
chr3	122450958	122458156	R_dup17684
chr3	122458157	122458771	T_dup13092
chr3	122748001	122755200	R_dup17739
chr3	122807688	122884983	T_dup106
chr3	122908594	122913200	R_dup17763
chr3	122966274	122966948	R_dup17815
chr3	123034201	123047400	R_dup17854
chr3	123048201	123060800	R_dup17855
chr3	123134601	123166400	R_dup17862
chr3	123169001	123208000	R_dup752
chr3	123299640	123300164	R_dup17918
chr3	123356201	123360800	R_dup17945
chr3	124001001	124070400	R_dup18003
chr3	124607001	124618491	R_dup18226
chr3	124781201	124817800	R_dup18235
chr3	124921601	124931800	R_dup18248
chr3	125046074	125046516	T_dup13620
chr3	125125248	125128000	R_dup18405
chr3	125240401	125244017	R_dup18444
chr3	125502401	125528800	R_dup18520
chr3	125579801	125620200	R_dup18523
chr3	126161779	126162132	T_dup13813
chr3	126162133	126164159	R_dup18633
chr3	127510401	127540157	R_dup772
chr3	127543601	127550600	R_dup18971
chr3	128801601	128803400	R_dup19468
chr3	129130201	129130800	R_dup19595
chr3	129551401	129553611	R_dup19777
chr3	129625132	129625381	R_dup19849
chr3	129814001	129816800	R_dup19878
chr3	129996001	130008035	R_dup19926
chr3	130507001	130508000	R_dup20087
chr3	131106997	131167497	R_dup20262
chr3	132314210	132319989	R_dup20426
chr3	132645801	132649669	R_dup20526
chr3	133003401	133095600	R_dup800
chr3	133326378	133348000	T_dup15316
chr3	133349114	133378600	T_dup15317
chr3	133711601	133758200	R_dup20663
chr3	133777001	133779000	R_dup20666
chr3	133922128	133923548	R_dup20728
chr3	133972601	134006400	R_dup20769
chr3	134021001	134027200	R_dup20775
chr3	134698001	134735027	R_dup20853
chr3	135862401	135864714	T_dup15531
chr3	136011952	136049600	T_dup15590
chr3	136126210	136128040	R_dup21020
chr3	136351601	136353105	R_dup21171
chr3	137600295	137665000	R_dup824
chr3	137788001	137816200	R_dup21434
chr3	137880001	137892000	T_dup120
chr3	138556113	138558200	R_dup21626
chr3	139418401	139437200	R_dup21796
chr3	139517001	139600303	R_dup831
chr3	139879801	139925400	R_dup21810
chr3	140770801	140805600	R_dup839
chr3	141632401	141650000	T_dup16486
chr3	141824112	141836600	R_dup22220
chr3	141900201	141902800	T_dup16565
chr3	141947001	141956200	R_dup844
chr3	142368243	142369748	R_dup22430
chr3	142759417	142785600	T_dup16817
chr3	144572801	145027249	R_dup119
chr3	145063144	145158439	R_dup858
chr3	145969801	145990219	R_dup22808
chr3	146753204	146837800	R_dup121
chr3	149490201	149525400	R_dup23023
chr3	149701201	149740400	R_dup23099
chr3	149946601	149956600	R_dup23114
chr3	149987401	150004000	R_dup23121
chr3	150005444	150011400	R_dup23123
chr3	150311661	150311902	R_dup23184
chr3	151357808	151364715	R_dup23305
chr3	151495601	151499600	R_dup23332
chr3	151694401	151701400	R_dup23364
chr3	152121862	152154556	T_dup17297
chr3	152441907	152460916	R_dup23518
chr3	152809401	152819200	R_dup23601
chr3	152928601	152936800	R_dup23637
chr3	153404201	153457519	R_dup23684
chr3	153715201	153715600	CTCF_dup3443
chr3	154402201	154463600	R_dup907
chr3	156003001	156045532	R_dup24020
chr3	156654401	156659000	R_dup24152
chr3	156659401	156699991	R_dup24153
chr3	157367420	157384417	R_dup24256
chr3	157850516	157850771	T_dup17747
chr3	157850772	157851211	R_dup24300
chr3	157950256	157950563	T_dup17845
chr3	157950564	157950655	R_dup24399
chr3	158266843	158266949	R_dup24596
chr3	158266950	158267190	T_dup18038
chr3	159449401	159480000	R_dup24708
chr3	160045928	160048049	R_dup24761
chr3	160295801	160327400	R_dup939
chr3	162775201	162891512	R_dup953
chr3	162893973	162934200	R_dup954
chr3	165808674	165854651	R_dup25090
chr3	166902801	166968200	R_dup25115
chr3	167664001	167694600	R_dup25150
chr3	167860001	167870489	R_dup25223
chr3	168054183	168142791	R_dup25235
chr3	169835401	169846846	T_dup18672
chr3	179203001	179264200	R_dup27189
chr3	179367001	179368000	CTCF_dup3918
chr3	181931446	181944800	R_dup27334
chr3	183311984	183318800	R_dup27692
chr3	183706801	183723600	T_dup20447
chr3	185510158	185510200	R_dup28310
chr3	187089772	187096523	R_dup28624
chr3	189814204	189893445	R_dup28742
chr3	194686001	194705600	R_dup29384
chr3	196182270	196182740	R_dup29889
chr3	196849407	196850124	R_dup30076
chr3	197226397	197226709	WE_dup2296
