# Supplementary material for: A Bidirectional Non-Coding RNA Promoter Mediates Long-Range Gene Expression Regulation
Source: Genes (Basel). 2024 Apr 25;15(5):549. doi: 10.3390/genes15050549 (PMC11120797; doi:10.3390/genes15050549)
Supplement: Supplementary file 1 [file genes-15-00549-s001.zip › Supplementary_Material_final/Supplementary_File_S5.xlsx]

## Sheet: cover
Online Resource 5
BBX differential interactions
A bidirectional non-coding RNA promoter mediates long-range gene expression regulation.
Cellular and Molecular Life Sciences
Carlos Alberto Peralta-Alvarez1,2, Hober Nelson Nuñez-Martinez1, Ángel Josué Cerecedo-Castillo1, Augusto César Poot-Hernández2, Gustavo Tapia-Urzua1, Sylvia Patricia Garza-Manero1, Georgina Guerrero1, Félix Recillas-Targa1*.
1 Instituto de Fisiología Celular, Departamento de Genética Molecular, Universidad Nacional Autónoma de México, Ciudad de México, México.
2 Instituto de Fisiología Celular, Unidad de Bioinformática y Manejo de la Información, Universidad Nacional Autónoma de México, Ciudad de México, México.
*Corresponding author:
Instituto de Fisiología Celular
Universidad Nacional Autónoma de México
Departamento de Genética Molecular
Circuito Exterior S/N,
Ciudad Universitaria
Ciudad de México, 04510
Phone: (52 55) 56 22 56 03/04
E-mail: frecilla@ifc.unam.mx
Web-page: http://www.ifc.unam.mx/

## Sheet: BBX B1 vs WT differential inter
baseMean	log2FoldChange	lfcSE	stat	pvalue	padj	segment	significant
6.79193	0.604235	1.43809	0.420165	0.674365	0.832776	R_dup1138	FALSE
178.87	9.10516	1.42226	6.40191	1.53442e-10	4.29103e-10	R_dup1139	TRUE
178.87	9.10516	1.42226	6.40191	1.53442e-10	4.29103e-10	CTCF_dup20	TRUE
0.179905	0.62851	4.99442	0.125842	0.899857	NA	R_dup1140	FALSE
0.555445	2.21305	4.85764	0.455582	0.64869	NA	R_dup153	FALSE
1.23296	1.58274	3.29716	0.48003	0.631206	NA	R_dup1146	FALSE
2.62102	-0.00261655	2.12509	-0.00123127	0.999018	0.999566	R_dup1148	FALSE
0.179905	0.62851	4.99442	0.125842	0.899857	NA	R_dup1150	FALSE
0.555445	2.21305	4.85764	0.455582	0.64869	NA	R_dup1151	FALSE
0.921899	-1.97768	4.08601	-0.484012	0.628377	NA	R_dup1153	FALSE
4.91311	-4.64345	2.12651	-2.1836	0.0289914	0.0551019	R_dup154	FALSE
1.86539	-3.1736	2.87865	-1.10246	0.270261	0.41688	R_dup1155	FALSE
3.59255	2.32316	2.10822	1.10195	0.270482	0.417113	R_dup1156	FALSE
2.83106	1.55183	2.30291	0.673858	0.500402	0.686752	R_dup155	FALSE
1.2908	3.42991	3.45692	0.992185	0.321107	NA	R_dup1158	FALSE
0.943494	-3.77693	3.96786	-0.951879	0.341158	NA	R_dup1159	FALSE
0.37554	1.64703	4.89227	0.33666	0.736373	NA	R_dup1161	FALSE
0.195636	0.689555	4.9902	0.138182	0.890097	NA	R_dup1162	FALSE
1.59942	-0.837108	2.706	-0.309353	0.757053	0.889657	R_dup1163	FALSE
0.550902	-0.951141	4.97306	-0.191259	0.848323	NA	R_dup1164	FALSE
1.13913	-2.3036	3.45764	-0.666236	0.50526	NA	R_dup1165	FALSE
668.618	-8.6283	0.504491	-17.103	1.41048e-65	1.50426e-64	R_dup1166	TRUE
665.413	-9.79371	0.737545	-13.2788	3.07272e-40	1.81047e-39	T_dup187	TRUE
0.370997	-2.37627	4.97614	-0.477534	0.632982	NA	R_dup1171	FALSE
220.104	-7.38155	0.598024	-12.3432	5.29957e-35	2.77133e-34	R_dup1174	TRUE
2.25798	-5.03217	2.80958	-1.79107	0.0732815	0.130725	R_dup157	FALSE
1.3926	0.171553	2.87848	0.0595986	0.952475	NA	R_dup1175	FALSE
0.550902	-0.951141	4.97306	-0.191259	0.848323	NA	R_dup1176	FALSE
3.04375	0.397145	2.03497	0.19516	0.845267	0.931773	CTCF_dup28	FALSE
11.5384	-0.17457	1.04618	-0.166864	0.867477	0.943299	R_dup1179	FALSE
2.08907	4.12199	2.87	1.43623	0.150936	0.251955	R_dup1180	FALSE
88.4964	-2.2485	0.429485	-5.23534	1.64681e-07	4.10735e-07	R_dup158	FALSE
0.942173	0.697349	3.6912	0.188922	0.850154	NA	R_dup1181	FALSE
0.586907	2.28776	4.85398	0.471316	0.637415	NA	R_dup1182	FALSE
5.15484	-1.83095	1.59053	-1.15116	0.249667	0.390068	R_dup1184	FALSE
0.550902	-0.951141	4.97306	-0.191259	0.848323	NA	R_dup159	FALSE
0.657245	-3.24889	4.62494	-0.702472	0.482385	NA	R_dup1186	FALSE
641.024	-8.27661	0.463837	-17.8438	3.22971e-71	4.02092e-70	R_dup1190	TRUE
2.07598	-0.329058	2.56767	-0.128154	0.898027	0.956363	R_dup1191	FALSE
0.37554	1.64703	4.89227	0.33666	0.736373	NA	R_dup1192	FALSE
1.13913	-2.3036	3.45764	-0.666236	0.50526	NA	R_dup16	FALSE
2.80224	-1.04385	2.10635	-0.495575	0.620195	0.793033	R_dup1195	FALSE
0.466153	-0.761809	4.98506	-0.152819	0.878541	NA	R_dup1199	FALSE
1.32226	3.46257	3.41224	1.01475	0.310225	NA	R_dup160	FALSE
0.746537	0.0848525	4.06774	0.0208599	0.983357	NA	R_dup1201	FALSE
0.572497	-3.071	4.90621	-0.62594	0.531354	NA	R_dup1205	FALSE
0.768133	-1.59299	4.38241	-0.363495	0.716235	NA	R_dup1206	FALSE
0.657245	-3.24889	4.62494	-0.702472	0.482385	NA	R_dup1210	FALSE
0.370997	-2.37627	4.97614	-0.477534	0.632982	NA	R_dup1211	FALSE
4.78819	2.66357	1.82066	1.46297	0.143475	0.24031	R_dup1213	FALSE
3.12982	-0.770597	2.01693	-0.382064	0.702414	0.853423	R_dup1214	FALSE
0.179905	0.62851	4.99442	0.125842	0.899857	NA	R_dup1218	FALSE
3.84944	-0.0657511	1.77272	-0.0370905	0.970413	0.991168	R_dup162	FALSE
0.370997	-2.37627	4.97614	-0.477534	0.632982	NA	R_dup1219	FALSE
0.37554	1.64703	4.89227	0.33666	0.736373	NA	R_dup1220	FALSE
1.9795	1.01455	2.48273	0.408644	0.682801	0.838668	R_dup1223	FALSE
0.963768	-0.584758	3.92741	-0.148891	0.881639	NA	R_dup1224	FALSE
35.962	-3.64504	0.729099	-4.99938	5.75143e-07	1.40274e-06	R_dup163	FALSE
0.550902	-0.951141	4.97306	-0.191259	0.848323	NA	R_dup1227	FALSE
0.657245	-3.24889	4.62494	-0.702472	0.482385	NA	R_dup1228	FALSE
4.5315	0.476039	1.66114	0.286573	0.774439	0.898159	R_dup1229	FALSE
3.19884	-0.837766	1.97153	-0.424932	0.670886	0.830029	R_dup164	FALSE
6.38571	-0.0105009	1.39303	-0.00753815	0.993985	0.998405	R_dup1230	FALSE
0.661789	0.254622	4.25508	0.0598397	0.952283	NA	R_dup1231	FALSE
2.60739	-3.69463	2.58911	-1.42699	0.153582	0.256014	R_dup1233	FALSE
0.35981	1.59121	4.89646	0.324971	0.745203	NA	R_dup1234	FALSE
0.370997	-2.37627	4.97614	-0.477534	0.632982	NA	R_dup1235	FALSE
2.52586	-0.290908	2.19609	-0.132466	0.894616	0.956129	T_dup253	FALSE
1.51599	-4.46632	3.29653	-1.35485	0.175464	0.286629	R_dup1236	FALSE
6.68617	4.32114	1.93596	2.23204	0.025612	0.0490088	R_dup165	FALSE
14.2848	0.148095	0.945085	0.1567	0.875481	0.947683	R_dup166	FALSE
0.370997	-2.37627	4.97614	-0.477534	0.632982	NA	R_dup1238	FALSE
0.657245	-3.24889	4.62494	-0.702472	0.482385	NA	R_dup1239	FALSE
3.19429	-1.65567	2.03291	-0.814434	0.415396	0.598698	R_dup1241	FALSE
1.14235	3.25089	3.62821	0.896005	0.37025	NA	R_dup1243	FALSE
3.42838	2.24409	2.15676	1.04049	0.298112	0.453724	R_dup1244	FALSE
11.7432	0.237913	1.04524	0.227616	0.819945	0.922332	R_dup17	FALSE
3.07598	0.570483	2.01891	0.28257	0.777507	0.899366	R_dup1246	FALSE
1.03865	-2.23172	3.88126	-0.574998	0.565293	NA	R_dup1250	FALSE
1.63542	0.573003	2.94836	0.194346	0.845905	0.931773	R_dup1251	FALSE
0.466153	-0.761809	4.98506	-0.152819	0.878541	NA	R_dup1252	FALSE
2.32358	1.35194	2.34293	0.577028	0.563921	0.74472	R_dup1254	FALSE
0.286248	-2.18696	4.98813	-0.438434	0.661072	NA	R_dup1255	FALSE
0.179905	0.62851	4.99442	0.125842	0.899857	NA	R_dup167	FALSE
0.466153	-0.761809	4.98506	-0.152819	0.878541	NA	R_dup1257	FALSE
0.179905	0.62851	4.99442	0.125842	0.899857	NA	R_dup1258	FALSE
1.24415	-0.166638	3.26544	-0.0510307	0.959301	NA	R_dup1259	FALSE
3.78496	0.557412	1.83549	0.303685	0.761368	0.889682	R_dup1260	FALSE
8.57902	1.34846	1.30958	1.02969	0.303155	0.459754	R_dup1261	FALSE
0.730807	0.0208305	4.46154	0.00466891	0.996275	NA	R_dup168	FALSE
7.83458	0.584218	1.28853	0.4534	0.650261	0.815757	R_dup1262	FALSE
0.179905	0.62851	4.99442	0.125842	0.899857	NA	R_dup1265	FALSE
1.43124	-4.38881	3.67793	-1.19328	0.232758	0.366149	R_dup1266	FALSE
1.0216	1.22394	3.5678	0.343052	0.73156	NA	T_dup283	FALSE
12.6145	0.878158	1.03022	0.852399	0.393993	0.573124	R_dup1267	FALSE
102.076	-8.08997	1.08594	-7.44975	9.35182e-14	2.89707e-13	R_dup169	TRUE
1.97628	-2.09447	2.51212	-0.833746	0.404424	0.585294	R_dup1270	FALSE
0.37554	1.64703	4.89227	0.33666	0.736373	NA	R_dup1271	FALSE
0.37554	1.64703	4.89227	0.33666	0.736373	NA	T_dup288	FALSE
0.466153	-0.761809	4.98506	-0.152819	0.878541	NA	R_dup1272	FALSE
10.7809	-1.52509	1.1101	-1.37384	0.169491	0.278246	R_dup170	FALSE
6.59727	-2.93854	1.51516	-1.93942	0.0524504	0.0966054	R_dup1274	FALSE
1.22388	-2.41215	3.37566	-0.714573	0.474873	NA	R_dup1275	FALSE
2.23751	4.22259	2.79164	1.51258	0.130386	0.220811	R_dup1276	FALSE
11.2922	0.625077	1.085	0.576106	0.564543	0.74472	R_dup1280	FALSE
2.49607	4.37794	2.72046	1.60926	0.107559	0.186451	R_dup1282	FALSE
0.179905	0.62851	4.99442	0.125842	0.899857	NA	R_dup1284	FALSE
0.370997	-2.37627	4.97614	-0.477534	0.632982	NA	R_dup1285	FALSE
0.762268	0.129763	4.38842	0.0295694	0.97641	NA	R_dup1286	FALSE
2.70577	-0.0748415	2.13101	-0.0351201	0.971984	0.991168	R_dup1287	FALSE
0.948037	-0.640815	3.64024	-0.176036	0.860265	NA	R_dup1288	FALSE
7.13244	-2.73044	1.41775	-1.92589	0.0541181	0.0993122	R_dup1289	FALSE
1.12662	3.23208	3.6369	0.888689	0.37417	NA	R_dup1290	FALSE
0.179905	0.62851	4.99442	0.125842	0.899857	NA	R_dup1291	FALSE
0.195636	0.689555	4.9902	0.138182	0.890097	NA	R_dup172	FALSE
1.60074	-4.53696	3.19931	-1.41811	0.15616	0.258764	R_dup1297	FALSE
2.88699	-1.09659	2.07664	-0.528058	0.597459	0.77293	R_dup1298	FALSE
2.52264	-3.64887	2.59439	-1.40644	0.159593	0.263449	R_dup1299	FALSE
0.766812	2.67522	4.29663	0.622632	0.533526	NA	R_dup1300	FALSE
2.34728	-2.38981	2.3552	-1.0147	0.31025	0.469438	R_dup1302	FALSE
0.566633	-0.890076	4.96882	-0.179132	0.857834	NA	R_dup1304	FALSE
0.286248	-2.18696	4.98813	-0.438434	0.661072	NA	R_dup1307	FALSE
38.5882	1.95732	0.634772	3.0835	0.00204579	0.00420826	R_dup1309	FALSE
1.05306	1.27853	3.53131	0.362054	0.717312	NA	R_dup1310	FALSE
0.852881	-1.76909	3.88285	-0.455616	0.648666	NA	R_dup1312	FALSE
0.93763	-1.92309	4.05966	-0.473707	0.635709	NA	R_dup1315	FALSE
0.370997	-2.37627	4.97614	-0.477534	0.632982	NA	R_dup18	FALSE
310.435	-8.36873	0.678387	-12.3362	5.78034e-35	3.01479e-34	E_dup11	TRUE
310.806	-8.37044	0.678313	-12.3401	5.51015e-35	2.87892e-34	WE_dup5	TRUE
1.38141	1.79666	3.1996	0.561527	0.574439	NA	R_dup1316	FALSE
5.07654	0.573633	1.59485	0.359678	0.719088	0.865903	T_dup326	FALSE
5.47103	2.03571	1.75236	1.1617	0.245357	0.384343	R_dup1327	FALSE
2.84489	-1.9589	2.27373	-0.861537	0.388943	0.568697	R_dup1328	FALSE
2.62688	-0.463546	2.15424	-0.215178	0.829628	0.925678	R_dup174	FALSE
0.286248	-2.18696	4.98813	-0.438434	0.661072	NA	R_dup1329	FALSE
0.195636	0.689555	4.9902	0.138182	0.890097	NA	R_dup1330	FALSE
9.63644	-7.13089	1.86463	-3.82428	0.000131153	0.000286103	R_dup1331	FALSE
0.195636	0.689555	4.9902	0.138182	0.890097	NA	R_dup1332	FALSE
4.83026	-0.875794	1.61956	-0.540762	0.588672	0.765556	R_dup1333	FALSE
1.13327	-0.906071	3.68434	-0.245925	0.80574	NA	R_dup175	FALSE
0.286248	-2.18696	4.98813	-0.438434	0.661072	NA	R_dup1338	FALSE
0.286248	-2.18696	4.98813	-0.438434	0.661072	NA	T_dup342	FALSE
5.44031	-1.18217	1.52849	-0.773425	0.439271	0.623742	R_dup1339	FALSE
1.31771	1.44282	3.21967	0.448126	0.654062	NA	R_dup1340	FALSE
2.05893	1.32296	2.60468	0.507917	0.611511	0.785136	R_dup176	FALSE
0.179905	0.62851	4.99442	0.125842	0.899857	NA	R_dup1341	FALSE
1.39714	1.81511	3.14693	0.576786	0.564084	NA	R_dup1344	FALSE
7.72369	0.49418	1.28344	0.385044	0.700205	0.851434	R_dup1346	FALSE
0.179905	0.62851	4.99442	0.125842	0.899857	NA	R_dup1348	FALSE
0.481884	-0.700747	4.98082	-0.140689	0.888116	NA	R_dup1352	FALSE
0.37554	1.64703	4.89227	0.33666	0.736373	NA	R_dup1356	FALSE
9.20046	-0.931627	1.1757	-0.792401	0.428127	0.613037	R_dup1359	FALSE
0.926442	0.660902	3.713	0.177997	0.858725	NA	R_dup1360	FALSE
2.43203	-2.44237	2.34297	-1.04242	0.297215	0.452591	R_dup1361	FALSE
1.90594	0.0149427	2.51297	0.0059462	0.995256	0.998405	R_dup1364	FALSE
12.5182	-0.138219	1.01618	-0.136019	0.891806	0.955045	R_dup1365	FALSE
0.646058	0.200851	4.68463	0.0428745	0.965802	NA	R_dup1367	FALSE
6.32811	-0.174608	1.42707	-0.122354	0.902618	0.958509	R_dup178	FALSE
0.657245	-3.24889	4.62494	-0.702472	0.482385	NA	R_dup1368	FALSE
3.68072	-0.804342	1.84316	-0.436392	0.662552	0.823829	R_dup1372	FALSE
0.37554	1.64703	4.89227	0.33666	0.736373	NA	R_dup1375	FALSE
7.42646	-1.19944	1.30288	-0.920608	0.357255	0.530049	R_dup1376	FALSE
1.58823	0.509843	2.70713	0.188333	0.850615	0.934468	R_dup179	FALSE
2.59542	-0.496802	2.39438	-0.207487	0.83563	0.927413	R_dup1379	FALSE
0.391271	1.70114	4.88835	0.347999	0.727841	NA	R_dup1382	FALSE
5.31349	1.70699	1.62674	1.04933	0.294025	0.448077	R_dup1385	FALSE
0.37554	1.64703	4.89227	0.33666	0.736373	NA	T_dup390	FALSE
9.79269	-0.787712	1.14058	-0.690625	0.489802	0.679126	R_dup1386	FALSE
0.932307	-0.68888	3.97948	-0.173108	0.862566	NA	R_dup1388	FALSE
1.21723	1.56081	3.31103	0.471397	0.637358	NA	R_dup1390	FALSE
1.24415	-0.166638	3.26544	-0.0510307	0.959301	NA	R_dup1397	FALSE
0.572497	-3.071	4.90621	-0.62594	0.531354	NA	R_dup1401	FALSE
0.179905	0.62851	4.99442	0.125842	0.899857	NA	R_dup1402	FALSE
1.79637	-3.06911	2.90887	-1.05508	0.291387	0.444398	R_dup1403	FALSE
0.179905	0.62851	4.99442	0.125842	0.899857	NA	R_dup1408	FALSE
0.657245	-3.24889	4.62494	-0.702472	0.482385	NA	R_dup1409	FALSE
3.12185	1.91484	2.1064	0.90906	0.363318	0.538642	R_dup1412	FALSE
0.35981	1.59121	4.89646	0.324971	0.745203	NA	R_dup1414	FALSE
2.52264	-3.64887	2.59439	-1.40644	0.159593	0.263449	R_dup1416	FALSE
0.857424	0.855809	3.82119	0.223964	0.822785	NA	R_dup1417	FALSE
0.852881	-1.76909	3.88285	-0.455616	0.648666	NA	R_dup1418	FALSE
3.10368	-1.13985	2.0906	-0.545226	0.585598	0.762937	R_dup1420	FALSE
0.370997	-2.37627	4.97614	-0.477534	0.632982	NA	R_dup1421	FALSE
0.572497	-3.071	4.90621	-0.62594	0.531354	NA	R_dup19	FALSE
1.72472	1.96601	2.97343	0.661191	0.50849	0.694201	R_dup1425	FALSE
0.286248	-2.18696	4.98813	-0.438434	0.661072	NA	R_dup1427	FALSE
5.18156	0.978901	1.63676	0.598074	0.549791	0.733753	R_dup1437	FALSE
1.14235	3.25089	3.62821	0.896005	0.37025	NA	R_dup1438	FALSE
1.75905	-1.92981	2.8407	-0.679344	0.49692	0.685164	R_dup1440	FALSE
0.719619	2.58849	4.84103	0.534699	0.592858	NA	T_dup429	FALSE
0.179905	0.62851	4.99442	0.125842	0.899857	NA	T_dup431	FALSE
0.195636	0.689555	4.9902	0.138182	0.890097	NA	WE_dup16	FALSE
1.64606	1.88496	3.01406	0.625388	0.531716	0.717353	R_dup1454	FALSE
0.286248	-2.18696	4.98813	-0.438434	0.661072	NA	R_dup1459	FALSE
7.16425	-0.0387765	1.36792	-0.0283471	0.977385	0.994085	E_dup19	FALSE
2.52132	-1.21697	2.23379	-0.544803	0.585889	0.762937	R_dup1473	FALSE
2.0453	-2.2033	2.64507	-0.832983	0.404854	0.585774	R_dup1480	FALSE
0.286248	-2.18696	4.98813	-0.438434	0.661072	NA	R_dup1481	FALSE
0.370997	-2.37627	4.97614	-0.477534	0.632982	NA	T_dup474	FALSE
3.64394	-0.569467	1.85321	-0.307286	0.758626	0.889682	R_dup182	FALSE
0.572497	-3.071	4.90621	-0.62594	0.531354	NA	R_dup1516	FALSE
0.286248	-2.18696	4.98813	-0.438434	0.661072	NA	R_dup1524	FALSE
0.572497	-3.071	4.90621	-0.62594	0.531354	NA	R_dup1532	FALSE
1.22974	-4.16248	3.56906	-1.16627	0.243505	NA	R_dup1534	FALSE
2.52132	-1.21697	2.23379	-0.544803	0.585889	0.762937	T_dup518	FALSE
1.02824	-3.88875	3.84148	-1.0123	0.311392	NA	R_dup1547	FALSE
0.752402	-1.64978	4.41802	-0.37342	0.708836	NA	T_dup539	FALSE
0.179905	0.62851	4.99442	0.125842	0.899857	NA	R_dup1559	FALSE
0.466153	-0.761809	4.98506	-0.152819	0.878541	NA	R_dup1616	FALSE
0.37554	1.64703	4.89227	0.33666	0.736373	NA	R_dup1617	FALSE
0.752402	-1.64978	4.41802	-0.37342	0.708836	NA	WE_dup40	FALSE
0.93763	-1.92309	4.05966	-0.473707	0.635709	NA	T_dup591	FALSE
0.391271	1.70114	4.88835	0.347999	0.727841	NA	T_dup592	FALSE
1.41951	-1.39423	3.08595	-0.4518	0.651413	0.815757	T_dup19	FALSE
1.30198	1.42044	3.23209	0.439482	0.660313	NA	T_dup601	FALSE
0.286248	-2.18696	4.98813	-0.438434	0.661072	NA	T_dup608	FALSE
1.51599	-4.46632	3.29653	-1.35485	0.175464	0.286629	E_dup41	FALSE
0.391271	1.70114	4.88835	0.347999	0.727841	NA	E_dup42	FALSE
0.179905	0.62851	4.99442	0.125842	0.899857	NA	T_dup625	FALSE
0.370997	-2.37627	4.97614	-0.477534	0.632982	NA	WE_dup47	FALSE
0.195636	0.689555	4.9902	0.138182	0.890097	NA	T_dup631	FALSE
0.195636	0.689555	4.9902	0.138182	0.890097	NA	R_dup1657	FALSE
0.195636	0.689555	4.9902	0.138182	0.890097	NA	T_dup632	FALSE
0.370997	-2.37627	4.97614	-0.477534	0.632982	NA	T_dup635	FALSE
0.179905	0.62851	4.99442	0.125842	0.899857	NA	T_dup646	FALSE
0.646058	0.200851	4.68463	0.0428745	0.965802	NA	T_dup647	FALSE
0.370997	-2.37627	4.97614	-0.477534	0.632982	NA	T_dup651	FALSE
1.23296	1.58274	3.29716	0.48003	0.631206	NA	T_dup658	FALSE
86.2921	-8.84727	1.48387	-5.96228	2.48738e-09	6.67979e-09	R_dup1704	TRUE
7.95533	0.844312	1.29383	0.652569	0.514034	0.699501	R_dup1706	FALSE
1061.31	-10.1447	0.656295	-15.4575	6.71075e-54	5.43342e-53	R_dup1708	TRUE
0.179905	0.62851	4.99442	0.125842	0.899857	NA	WE_dup57	FALSE
660.895	-8.97354	0.566145	-15.8502	1.40045e-56	1.20261e-55	R_dup1723	TRUE
0.657245	-3.24889	4.62494	-0.702472	0.482385	NA	R_dup1726	FALSE
530.39	6.97492	0.43221	16.1378	1.3837e-58	1.26489e-57	R_dup1730	TRUE
529.998	6.97385	0.432249	16.1339	1.47469e-58	1.34599e-57	T_dup694	TRUE
2.66289	0.367011	2.30423	0.159277	0.873451	0.946106	R_dup1731	FALSE
21.1166	-8.25425	1.64392	-5.02107	5.13839e-07	1.25682e-06	E_dup57	TRUE
161.544	8.95855	1.42648	6.2802	3.38134e-10	9.33752e-10	TSS_dup17	TRUE
1.50216	3.64712	3.24217	1.1249	0.260631	0.403852	R_dup1734	FALSE
2.85398	-0.202677	2.08947	-0.0969995	0.922727	0.969653	E_dup66	FALSE
0.370997	-2.37627	4.97614	-0.477534	0.632982	NA	E_dup68	FALSE
0.195636	0.689555	4.9902	0.138182	0.890097	NA	CTCF_dup100	FALSE
0.35981	1.59121	4.89646	0.324971	0.745203	NA	WE_dup85	FALSE
1.68549	-4.60411	3.14443	-1.46421	0.143137	0.239879	R_dup1747	FALSE
1.60396	0.531041	2.69913	0.196745	0.844027	0.931011	R_dup185	FALSE
0.550902	-0.951141	4.97306	-0.191259	0.848323	NA	R_dup1759	FALSE
1.22388	-2.41215	3.37566	-0.714573	0.474873	NA	R_dup1765	FALSE
0.572497	-3.071	4.90621	-0.62594	0.531354	NA	R_dup1770	FALSE
0.286248	-2.18696	4.98813	-0.438434	0.661072	NA	T_dup706	FALSE
0.571176	2.25083	4.85577	0.463538	0.642979	NA	E_dup89	FALSE
7.04975	5.87649	1.99083	2.95177	0.00315954	0.00645023	T_dup714	FALSE
0.746537	0.0848525	4.06774	0.0208599	0.983357	NA	T_dup717	FALSE
0.179905	0.62851	4.99442	0.125842	0.899857	NA	T_dup722	FALSE
1.11753	-0.952417	3.42265	-0.278269	0.780806	NA	T_dup5	FALSE
3.77001	-0.25017	1.82539	-0.13705	0.890991	0.954679	R_dup1784	FALSE
0.370997	-2.37627	4.97614	-0.477534	0.632982	NA	R_dup1785	FALSE
1.02824	-3.88875	3.84148	-1.0123	0.311392	NA	R_dup1788	FALSE
0.37554	1.64703	4.89227	0.33666	0.736373	NA	R_dup1789	FALSE
1.94804	0.983465	2.5107	0.391709	0.695273	0.847839	R_dup1790	FALSE
3.105	-2.80712	2.25238	-1.24629	0.212657	0.339829	R_dup186	FALSE
4.76469	0.509355	1.61922	0.314568	0.75309	0.888602	R_dup1791	FALSE
1.60396	0.531041	2.69913	0.196745	0.844027	0.931011	R_dup1793	FALSE
3.36301	-0.638308	1.90994	-0.334204	0.738226	0.879692	R_dup1794	FALSE
0.466153	-0.761809	4.98506	-0.152819	0.878541	NA	E_dup103	FALSE
0.286248	-2.18696	4.98813	-0.438434	0.661072	NA	R_dup1798	FALSE
556.063	-9.94903	0.848125	-11.7306	8.88133e-32	4.24862e-31	R_dup1819	TRUE
831.888	-9.30562	0.561028	-16.5867	8.69157e-62	8.52118e-61	R_dup1825	TRUE
0.751081	2.6471	4.3079	0.614477	0.5389	NA	R_dup1827	FALSE
0.762268	0.129763	4.38842	0.0295694	0.97641	NA	R_dup1832	FALSE
0.586907	2.28776	4.85398	0.471316	0.637415	NA	R_dup1835	FALSE
0.179905	0.62851	4.99442	0.125842	0.899857	NA	R_dup1837	FALSE
0.741994	-3.41059	4.82806	-0.70641	0.479933	NA	R_dup1838	FALSE
0.948037	-0.640815	3.64024	-0.176036	0.860265	NA	R_dup1842	FALSE
0.195636	0.689555	4.9902	0.138182	0.890097	NA	E_dup107	FALSE
1.19696	-0.271624	3.30977	-0.0820675	0.934593	NA	R_dup1856	FALSE
0.286248	-2.18696	4.98813	-0.438434	0.661072	NA	R_dup1857	FALSE
0.195636	0.689555	4.9902	0.138182	0.890097	NA	R_dup1858	FALSE
0.946716	2.98035	3.91199	0.76185	0.44615	NA	R_dup1867	FALSE
0.286248	-2.18696	4.98813	-0.438434	0.661072	NA	R_dup1875	FALSE
0.195636	0.689555	4.9902	0.138182	0.890097	NA	R_dup1876	FALSE
0.286248	-2.18696	4.98813	-0.438434	0.661072	NA	R_dup1878	FALSE
0.481884	-0.700747	4.98082	-0.140689	0.888116	NA	R_dup189	FALSE
0.370997	-2.37627	4.97614	-0.477534	0.632982	NA	R_dup1886	FALSE
0.286248	-2.18696	4.98813	-0.438434	0.661072	NA	R_dup1889	FALSE
0.195636	0.689555	4.9902	0.138182	0.890097	NA	R_dup1890	FALSE
0.35981	1.59121	4.89646	0.324971	0.745203	NA	R_dup1891	FALSE
4.61303	-0.780947	1.629	-0.479403	0.631652	0.799439	R_dup1894	FALSE
2.54423	-5.2064	2.69356	-1.93291	0.0532474	0.0977708	R_dup1899	FALSE
8.84387	-0.442937	1.19111	-0.37187	0.70999	0.85877	R_dup190	FALSE
7.29944	5.92817	1.95531	3.03182	0.00243081	0.00498303	R_dup1904	FALSE
0.179905	0.62851	4.99442	0.125842	0.899857	NA	R_dup1907	FALSE
0.179905	0.62851	4.99442	0.125842	0.899857	NA	T_dup786	FALSE
0.539715	2.17439	4.8596	0.447443	0.654555	NA	R_dup1909	FALSE
0.572497	-3.071	4.90621	-0.62594	0.531354	NA	R_dup1910	FALSE
0.943494	-3.77693	3.96786	-0.951879	0.341158	NA	R_dup1912	FALSE
7.74945	-6.81688	1.95433	-3.4881	0.000486469	0.00102987	R_dup191	FALSE
6.94003	-1.63971	1.36356	-1.20252	0.229164	0.362123	R_dup1913	FALSE
0.195636	0.689555	4.9902	0.138182	0.890097	NA	R_dup1916	FALSE
5.43445	-0.937119	1.5102	-0.620526	0.534912	0.719714	R_dup1918	FALSE
0.195636	0.689555	4.9902	0.138182	0.890097	NA	R_dup1919	FALSE
64.6752	6.04308	0.941336	6.41969	1.36555e-10	3.83319e-10	R_dup1925	TRUE
3.46403	-0.757801	1.89051	-0.400845	0.688534	0.84258	R_dup192	FALSE
1.91048	1.1706	2.70149	0.433314	0.664787	0.825401	R_dup1926	FALSE
4.05094	-0.222964	1.73858	-0.128245	0.897955	0.956363	R_dup1927	FALSE
0.852881	-1.76909	3.88285	-0.455616	0.648666	NA	R_dup1929	FALSE
0.286248	-2.18696	4.98813	-0.438434	0.661072	NA	CTCF_dup131	FALSE
0.195636	0.689555	4.9902	0.138182	0.890097	NA	R_dup1930	FALSE
0.35981	1.59121	4.89646	0.324971	0.745203	NA	R_dup1931	FALSE
7.72959	3.44282	1.58492	2.17225	0.0298372	0.0566383	R_dup1935	FALSE
0.179905	0.62851	4.99442	0.125842	0.899857	NA	R_dup20	FALSE
11.1807	-0.868623	1.06778	-0.813488	0.415938	0.599188	R_dup1938	FALSE
0.572497	-3.071	4.90621	-0.62594	0.531354	NA	R_dup1940	FALSE
0.370997	-2.37627	4.97614	-0.477534	0.632982	NA	R_dup1942	FALSE
2.36301	-2.34812	2.48884	-0.943458	0.345447	0.516073	R_dup1943	FALSE
22.6358	-4.52425	0.977615	-4.62785	3.69483e-06	8.68746e-06	R_dup1946	TRUE
13.4565	1.93261	1.06106	1.82139	0.0685471	0.123352	R_dup1947	FALSE
0.37554	1.64703	4.89227	0.33666	0.736373	NA	R_dup1957	FALSE
0.179905	0.62851	4.99442	0.125842	0.899857	NA	R_dup1959	FALSE
0.857424	0.855809	3.82119	0.223964	0.822785	NA	R_dup1962	FALSE
45.1486	7.11511	1.49509	4.75899	1.94569e-06	4.62596e-06	R_dup1966	TRUE
1.59942	-0.837108	2.706	-0.309353	0.757053	0.889657	R_dup1967	FALSE
0.195636	0.689555	4.9902	0.138182	0.890097	NA	T_dup849	FALSE
2.23751	4.22259	2.79164	1.51258	0.130386	0.220811	T_dup852	FALSE
0.370997	-2.37627	4.97614	-0.477534	0.632982	NA	T_dup855	FALSE
10.6277	-0.238814	1.08938	-0.21922	0.826479	0.924333	T_dup864	FALSE
0.391271	1.70114	4.88835	0.347999	0.727841	NA	T_dup867	FALSE
1.22974	-4.16248	3.56906	-1.16627	0.243505	NA	R_dup1995	FALSE
1.15808	3.26953	3.65088	0.895545	0.370496	NA	T_dup890	FALSE
861.688	-8.84057	0.475381	-18.5968	3.41027e-77	4.87849e-76	R_dup2024	TRUE
5.13681	3.92532	2.06549	1.90043	0.0573765	0.104739	R_dup2035	FALSE
2.42084	-1.18099	2.24935	-0.525033	0.59956	0.775143	T_dup908	FALSE
0.370997	-2.37627	4.97614	-0.477534	0.632982	NA	R_dup2048	FALSE
0.179905	0.62851	4.99442	0.125842	0.899857	NA	R_dup2056	FALSE
1.11753	-0.952417	3.42265	-0.278269	0.780806	NA	T_dup931	FALSE
0.286248	-2.18696	4.98813	-0.438434	0.661072	NA	T_dup934	FALSE
0.646058	0.200851	4.68463	0.0428745	0.965802	NA	T_dup947	FALSE
0.37554	1.64703	4.89227	0.33666	0.736373	NA	R_dup2089	FALSE
0.195636	0.689555	4.9902	0.138182	0.890097	NA	T_dup996	FALSE
0.370997	-2.37627	4.97614	-0.477534	0.632982	NA	R_dup2126	FALSE
0.286248	-2.18696	4.98813	-0.438434	0.661072	NA	R_dup2137	FALSE
0.195636	0.689555	4.9902	0.138182	0.890097	NA	R_dup2142	FALSE
0.657245	-3.24889	4.62494	-0.702472	0.482385	NA	R_dup2149	FALSE
0.657245	-3.24889	4.62494	-0.702472	0.482385	NA	R_dup2151	FALSE
0.286248	-2.18696	4.98813	-0.438434	0.661072	NA	R_dup2152	FALSE
1.44433	1.87031	3.15587	0.592646	0.553418	0.736327	T_dup1022	FALSE
0.481884	-0.700747	4.98082	-0.140689	0.888116	NA	R_dup2153	FALSE
959.842	-8.99761	0.473633	-18.997	1.80617e-80	2.76311e-79	R_dup194	TRUE
8.27646	-0.0479506	1.29747	-0.0369571	0.970519	0.991168	R_dup2159	FALSE
0.195636	0.689555	4.9902	0.138182	0.890097	NA	R_dup2165	FALSE
0.466153	-0.761809	4.98506	-0.152819	0.878541	NA	R_dup2167	FALSE
2.16073	-0.414458	2.33684	-0.177358	0.859227	0.938902	R_dup2174	FALSE
1.44433	1.87031	3.15587	0.592646	0.553418	0.736327	R_dup2176	FALSE
2.91845	-1.0572	2.03294	-0.520037	0.603038	0.777107	R_dup195	FALSE
0.37554	1.64703	4.89227	0.33666	0.736373	NA	R_dup2178	FALSE
0.466153	-0.761809	4.98506	-0.152819	0.878541	NA	R_dup2179	FALSE
2.36623	0.396519	2.2823	0.173736	0.862073	0.940975	R_dup2180	FALSE
4.91026	2.05502	1.71397	1.19898	0.230535	0.363904	R_dup2184	FALSE
0.286248	-2.18696	4.98813	-0.438434	0.661072	NA	R_dup2186	FALSE
0.555445	2.21305	4.85764	0.455582	0.64869	NA	R_dup2187	FALSE
5.85244	1.79531	1.54881	1.15915	0.246394	0.385867	R_dup2189	FALSE
3.47258	0.594076	1.92006	0.309404	0.757014	0.889657	R_dup196	FALSE
0.370997	-2.37627	4.97614	-0.477534	0.632982	NA	R_dup2190	FALSE
2.44888	4.35194	2.70275	1.61019	0.107357	0.186263	R_dup2191	FALSE
0.35981	1.59121	4.89646	0.324971	0.745203	NA	R_dup2194	FALSE
11.1011	-0.673999	1.08729	-0.61989	0.53533	0.719714	R_dup2195	FALSE
0.179905	0.62851	4.99442	0.125842	0.899857	NA	R_dup2197	FALSE
7.21831	-0.498507	1.31218	-0.379906	0.704015	0.854322	R_dup2198	FALSE
1.12794	-0.0776871	3.3613	-0.0231122	0.981561	NA	R_dup2199	FALSE
1.80224	-4.71708	3.09705	-1.52309	0.127736	0.217437	R_dup2202	FALSE
0.657245	-3.24889	4.62494	-0.702472	0.482385	NA	R_dup2204	FALSE
318.193	6.93711	0.549745	12.6188	1.66404e-36	9.0271e-36	R_dup21	TRUE
0.195636	0.689555	4.9902	0.138182	0.890097	NA	R_dup2209	FALSE
2.76014	-1.91031	2.3134	-0.825757	0.408942	0.590683	R_dup2211	FALSE
11.9265	0.525031	1.11819	0.469538	0.638685	0.806282	R_dup2213	FALSE
0.195636	0.689555	4.9902	0.138182	0.890097	NA	R_dup2214	FALSE
2.57227	0.948197	2.35303	0.402968	0.686972	0.841996	R_dup198	FALSE
5.10078	-1.0153	1.57263	-0.645605	0.518535	0.703579	R_dup2216	FALSE
4.40034	-0.176672	1.66948	-0.105825	0.915722	0.96673	R_dup2217	FALSE
0.555445	2.21305	4.85764	0.455582	0.64869	NA	R_dup2218	FALSE
0.466153	-0.761809	4.98506	-0.152819	0.878541	NA	R_dup2219	FALSE
20.4561	-0.971114	0.794962	-1.22158	0.221865	0.352085	R_dup199	FALSE
0.746537	0.0848525	4.06774	0.0208599	0.983357	NA	R_dup2222	FALSE
0.67752	0.309314	4.59681	0.0672888	0.946352	NA	R_dup2225	FALSE
0.572497	-3.071	4.90621	-0.62594	0.531354	NA	R_dup2227	FALSE
0.370997	-2.37627	4.97614	-0.477534	0.632982	NA	R_dup2229	FALSE
0.858745	-3.65235	4.52335	-0.807443	0.419411	NA	R_dup2231	FALSE
0.550902	-0.951141	4.97306	-0.191259	0.848323	NA	R_dup2233	FALSE
1.48775	0.637013	3.00755	0.211804	0.83226	0.925678	R_dup2234	FALSE
0.179905	0.62851	4.99442	0.125842	0.899857	NA	R_dup200	FALSE
0.179905	0.62851	4.99442	0.125842	0.899857	NA	R_dup2235	FALSE
1.30863	-2.5146	3.57189	-0.703999	0.481434	NA	R_dup2236	FALSE
0.37554	1.64703	4.89227	0.33666	0.736373	NA	R_dup2238	FALSE
0.370997	-2.37627	4.97614	-0.477534	0.632982	NA	R_dup2240	FALSE
3.65722	-5.72364	2.38755	-2.39729	0.0165169	0.0321217	T_dup1101	FALSE
0.370997	-2.37627	4.97614	-0.477534	0.632982	NA	R_dup201	FALSE
1.19696	-0.271624	3.30977	-0.0820675	0.934593	NA	R_dup202	FALSE
2.34273	-5.08016	2.77882	-1.82817	0.0675243	0.121548	R_dup2244	FALSE
0.179905	0.62851	4.99442	0.125842	0.899857	NA	R_dup2246	FALSE
0.657245	-3.24889	4.62494	-0.702472	0.482385	NA	R_dup2247	FALSE
43.0538	0.428319	0.581784	0.736216	0.461599	0.648084	R_dup2248	FALSE
3.63939	-1.21212	1.884	-0.643376	0.51998	0.705197	R_dup203	FALSE
1.32226	3.46257	3.41224	1.01475	0.310225	NA	R_dup2250	FALSE
11.3796	-0.298514	1.06146	-0.281231	0.778534	0.899797	R_dup2251	FALSE
1.11299	-3.996	4.08038	-0.979319	0.327422	NA	R_dup2253	FALSE
5.40598	-0.0649046	1.54801	-0.0419278	0.966556	0.990013	R_dup2254	FALSE
9.65376	-2.23816	1.19565	-1.87192	0.0612178	0.111137	R_dup2258	FALSE
0.566633	-0.890076	4.96882	-0.179132	0.857834	NA	R_dup2260	FALSE
0.841694	0.819801	3.84651	0.213128	0.831227	NA	R_dup2267	FALSE
0.195636	0.689555	4.9902	0.138182	0.890097	NA	R_dup2	FALSE
16.6182	7.11431	1.68892	4.21235	2.52725e-05	5.71417e-05	R_dup2273	FALSE
10.7407	-0.774328	1.08923	-0.710897	0.477148	0.666238	R_dup2274	FALSE
121.529	8.54176	1.43267	5.96214	2.48962e-09	6.68278e-09	R_dup2275	TRUE
2.66024	4.47065	2.63498	1.69665	0.0897622	0.158462	R_dup2276	FALSE
0.370997	-2.37627	4.97614	-0.477534	0.632982	NA	R_dup2280	FALSE
5.82894	0.288312	1.4634	0.197015	0.843816	0.931011	R_dup2281	FALSE
0.286248	-2.18696	4.98813	-0.438434	0.661072	NA	CTCF_dup165	FALSE
3.14046	-0.19481	2.03318	-0.0958152	0.923667	0.970008	R_dup2283	FALSE
1.97496	-0.103369	2.44526	-0.0422733	0.966281	0.989926	R_dup205	FALSE
3.9806	0.675683	1.80182	0.375	0.707661	0.856127	R_dup2287	FALSE
1.53362	3.6753	3.24431	1.13284	0.257281	0.400177	R_dup2288	FALSE
0.179905	0.62851	4.99442	0.125842	0.899857	NA	R_dup2289	FALSE
0.586907	2.28776	4.85398	0.471316	0.637415	NA	R_dup2290	FALSE
0.286248	-2.18696	4.98813	-0.438434	0.661072	NA	R_dup2291	FALSE
1.05438	-2.17956	3.85857	-0.564863	0.572167	NA	R_dup2293	FALSE
1.0216	1.22394	3.5678	0.343052	0.73156	NA	R_dup2297	FALSE
0.195636	0.689555	4.9902	0.138182	0.890097	NA	R_dup2300	FALSE
3.9467	-1.66081	1.79509	-0.925195	0.354864	0.526633	R_dup206	FALSE
5.02986	-4.68442	2.14297	-2.18595	0.0288191	0.0548633	R_dup2304	FALSE
0.195636	0.689555	4.9902	0.138182	0.890097	NA	R_dup2306	FALSE
0.466153	-0.761809	4.98506	-0.152819	0.878541	NA	CTCF_dup172	FALSE
19.6405	5.87802	1.60203	3.66911	0.000243395	0.000522527	R_dup2309	FALSE
0.370997	-2.37627	4.97614	-0.477534	0.632982	NA	R_dup2311	FALSE
0.286248	-2.18696	4.98813	-0.438434	0.661072	NA	R_dup2315	FALSE
10.482	0.608545	1.11228	0.547116	0.584299	0.762369	T_dup1145	FALSE
0.179905	0.62851	4.99442	0.125842	0.899857	NA	R_dup2317	FALSE
0.179905	0.62851	4.99442	0.125842	0.899857	NA	R_dup2318	FALSE
0.370997	-2.37627	4.97614	-0.477534	0.632982	NA	R_dup2321	FALSE
0.571176	2.25083	4.85577	0.463538	0.642979	NA	R_dup2322	FALSE
0.751081	2.6471	4.3079	0.614477	0.5389	NA	R_dup2324	FALSE
2.36755	-1.07038	2.26527	-0.472519	0.636557	0.804382	R_dup2325	FALSE
0.550902	-0.951141	4.97306	-0.191259	0.848323	NA	R_dup2328	FALSE
0.571176	2.25083	4.85577	0.463538	0.642979	NA	R_dup2342	FALSE
0.179905	0.62851	4.99442	0.125842	0.899857	NA	T_dup1168	FALSE
0.539715	2.17439	4.8596	0.447443	0.654555	NA	E_dup121	FALSE
8.53945	-1.47568	1.23078	-1.19898	0.230536	0.363904	T_dup1189	FALSE
2.52718	-1.81937	2.22183	-0.818859	0.412867	0.595629	T_dup1192	FALSE
0.370997	-2.37627	4.97614	-0.477534	0.632982	NA	R_dup208	FALSE
1.39714	1.81511	3.14693	0.576786	0.564084	NA	R_dup2377	FALSE
11.9883	-0.171278	1.03964	-0.164748	0.869142	0.944361	R_dup2378	FALSE
0.195636	0.689555	4.9902	0.138182	0.890097	NA	R_dup2379	FALSE
0.37554	1.64703	4.89227	0.33666	0.736373	NA	R_dup2382	FALSE
0.37554	1.64703	4.89227	0.33666	0.736373	NA	R_dup2383	FALSE
0.83715	-1.8214	3.90941	-0.465902	0.641285	NA	R_dup2384	FALSE
1.13781	1.12943	3.43436	0.328863	0.742259	NA	R_dup209	FALSE
1.03279	-0.803269	3.27447	-0.245313	0.806214	NA	R_dup2387	FALSE
0.481884	-0.700747	4.98082	-0.140689	0.888116	NA	R_dup2388	FALSE
0.661789	0.254622	4.25508	0.0598397	0.952283	NA	R_dup2389	FALSE
3.82252	0.471769	1.80165	0.261853	0.793435	0.906804	R_dup2390	FALSE
0.762268	0.129763	4.38842	0.0295694	0.97641	NA	R_dup210	FALSE
6.2274	-0.281976	1.42455	-0.19794	0.843092	0.931011	R_dup2391	FALSE
4.82626	-1.44832	1.71128	-0.84634	0.397363	0.576501	R_dup2392	FALSE
3.62821	-0.58227	1.90659	-0.305399	0.760062	0.889682	R_dup2395	FALSE
1.13781	1.12943	3.43436	0.328863	0.742259	NA	T_dup1219	FALSE
1427.04	-8.89323	0.399651	-22.2525	1.06677e-109	2.72461e-108	TSS_dup33	TRUE
4.53546	-1.96516	1.73621	-1.13186	0.257692	0.400589	T_dup1221	FALSE
1.24415	-0.166638	3.26544	-0.0510307	0.959301	NA	TSS	FALSE
0.195636	0.689555	4.9902	0.138182	0.890097	NA	T_dup1225	FALSE
0.286248	-2.18696	4.98813	-0.438434	0.661072	NA	T_dup1226	FALSE
482.045	5.99147	0.347312	17.251	1.10017e-66	1.20796e-65	T_dup1229	TRUE
0.730807	0.0208305	4.46154	0.00466891	0.996275	NA	R_dup2402	FALSE
0.370997	-2.37627	4.97614	-0.477534	0.632982	NA	T_dup1230	FALSE
0.566633	-0.890076	4.96882	-0.179132	0.857834	NA	R_dup2405	FALSE
0.35981	1.59121	4.89646	0.324971	0.745203	NA	R_dup2410	FALSE
14.3551	-0.101749	0.940735	-0.108159	0.91387	0.965803	R_dup211	FALSE
3.31559	-0.941865	1.93022	-0.487958	0.62558	0.796156	R_dup2415	FALSE
9.51382	-5.62773	1.82631	-3.08148	0.00205974	0.0042355	R_dup2416	FALSE
0.370997	-2.37627	4.97614	-0.477534	0.632982	NA	R_dup2420	FALSE
4.44753	-0.148637	1.69254	-0.0878189	0.930021	0.973622	R_dup2421	FALSE
4.19772	-5.91613	2.32627	-2.54318	0.0109848	0.0216316	R_dup2423	FALSE
4.85531	0.203264	1.59904	0.127116	0.898848	0.956741	R_dup2424	FALSE
0.657245	-3.24889	4.62494	-0.702472	0.482385	NA	R_dup2425	FALSE
0.943494	-3.77693	3.96786	-0.951879	0.341158	NA	R_dup2427	FALSE
3.02934	-0.735019	2.00202	-0.367139	0.713515	0.861458	R_dup2428	FALSE
0.35981	1.59121	4.89646	0.324971	0.745203	NA	E_dup132	FALSE
0.566633	-0.890076	4.96882	-0.179132	0.857834	NA	R_dup2429	FALSE
7.30893	-0.692118	1.30783	-0.529211	0.596659	0.772735	T_dup24	FALSE
1.02824	-3.88875	3.84148	-1.0123	0.311392	NA	T_dup1240	FALSE
0.370997	-2.37627	4.97614	-0.477534	0.632982	NA	R_dup2430	FALSE
8.11194	-2.34873	1.32348	-1.77466	0.075954	0.135289	R_dup2434	FALSE
0.466153	-0.761809	4.98506	-0.152819	0.878541	NA	T_dup1241	FALSE
4.41739	-0.956459	1.66355	-0.574952	0.565324	0.74472	T_dup1242	FALSE
0.466153	-0.761809	4.98506	-0.152819	0.878541	NA	T_dup1249	FALSE
1.23296	1.58274	3.29716	0.48003	0.631206	NA	T_dup1250	FALSE
4.77022	-6.10373	2.21717	-2.75294	0.00590633	0.0118146	T_dup25	FALSE
2.35314	-3.55361	2.65861	-1.33664	0.18134	0.295497	T_dup1253	FALSE
0.67752	0.309314	4.59681	0.0672888	0.946352	NA	T_dup1254	FALSE
0.657245	-3.24889	4.62494	-0.702472	0.482385	NA	T_dup1255	FALSE
250.114	6.25255	0.520137	12.021	2.75759e-33	1.38368e-32	T_dup1256	TRUE
0.73535	2.61843	4.36778	0.599488	0.548848	NA	T_dup1257	FALSE
0.762268	0.129763	4.38842	0.0295694	0.97641	NA	TSS_dup45	FALSE
105.987	-9.1407	1.46965	-6.21964	4.98303e-10	1.3678e-09	R_dup2446	TRUE
3.08473	-5.474	2.54021	-2.15494	0.0311669	0.058993	R_dup2450	FALSE
0.286248	-2.18696	4.98813	-0.438434	0.661072	NA	R_dup2454	FALSE
0.370997	-2.37627	4.97614	-0.477534	0.632982	NA	T_dup1265	FALSE
0.370997	-2.37627	4.97614	-0.477534	0.632982	NA	R_dup2460	FALSE
0.179905	0.62851	4.99442	0.125842	0.899857	NA	R_dup2462	FALSE
0.466153	-0.761809	4.98506	-0.152819	0.878541	NA	E_dup153	FALSE
2.8974	-0.730593	2.11563	-0.345331	0.729845	0.874786	R_dup2464	FALSE
1.04852	-0.754139	3.50419	-0.215211	0.829603	NA	T_dup1266	FALSE
0.741994	-3.41059	4.82806	-0.70641	0.479933	NA	TSS_dup48	FALSE
16.915	7.14026	1.68095	4.24774	2.15933e-05	4.90091e-05	R_dup2467	FALSE
0.195636	0.689555	4.9902	0.138182	0.890097	NA	R_dup2482	FALSE
4.40069	3.58075	2.18494	1.63883	0.101248	0.176902	T_dup1283	FALSE
1.77932	-0.436879	2.5576	-0.170816	0.864369	0.941581	T_dup1289	FALSE
0.195636	0.689555	4.9902	0.138182	0.890097	NA	CTCF_dup211	FALSE
0.195636	0.689555	4.9902	0.138182	0.890097	NA	E_dup164	FALSE
2.44566	0.660122	2.22341	0.296896	0.766546	0.892005	T_dup1296	FALSE
0.179905	0.62851	4.99442	0.125842	0.899857	NA	T_dup1297	FALSE
0.286248	-2.18696	4.98813	-0.438434	0.661072	NA	T_dup1298	FALSE
0.466153	-0.761809	4.98506	-0.152819	0.878541	NA	R_dup2489	FALSE
9.90303	-0.296251	1.14077	-0.259694	0.7951	0.90801	T_dup1299	FALSE
42.0134	-3.41791	0.642436	-5.32023	1.03637e-07	2.6089e-07	T_dup26	FALSE
5.19464	5.43815	2.13782	2.54378	0.0109659	0.0216015	R_dup2490	FALSE
0.768133	-1.59299	4.38241	-0.363495	0.716235	NA	WE_dup143	FALSE
3.59861	-4.17149	2.3272	-1.79249	0.0730543	0.130725	R_dup2496	FALSE
1.70576	-1.75927	2.83937	-0.619598	0.535522	0.719714	E_dup169	FALSE
3.20016	-2.20588	2.02715	-1.08816	0.276523	0.425436	T_dup1307	FALSE
114.375	7.46808	1.07581	6.94182	3.87076e-12	1.14431e-11	R_dup2499	TRUE
0.661789	0.254622	4.25508	0.0598397	0.952283	NA	T_dup1312	FALSE
0.179905	0.62851	4.99442	0.125842	0.899857	NA	R_dup2504	FALSE
0.179905	0.62851	4.99442	0.125842	0.899857	NA	R_dup2510	FALSE
0.195636	0.689555	4.9902	0.138182	0.890097	NA	R_dup2521	FALSE
0.195636	0.689555	4.9902	0.138182	0.890097	NA	R_dup2523	FALSE
0.195636	0.689555	4.9902	0.138182	0.890097	NA	E_dup178	FALSE
0.179905	0.62851	4.99442	0.125842	0.899857	NA	R_dup2526	FALSE
1.02824	-3.88875	3.84148	-1.0123	0.311392	NA	R_dup2532	FALSE
3.16982	2.11258	2.21059	0.955663	0.339243	0.507883	R_dup2533	FALSE
4.93229	-1.50565	1.66563	-0.903951	0.366022	0.541032	T_dup1336	FALSE
4.93229	-1.50565	1.66563	-0.903951	0.366022	0.541032	R_dup2536	FALSE
0.286248	-2.18696	4.98813	-0.438434	0.661072	NA	R_dup2540	FALSE
6.89905	-0.0396614	1.35466	-0.0292777	0.976643	0.994074	T_dup1351	FALSE
0.286248	-2.18696	4.98813	-0.438434	0.661072	NA	T_dup1355	FALSE
0.466153	-0.761809	4.98506	-0.152819	0.878541	NA	T_dup1356	FALSE
0.370997	-2.37627	4.97614	-0.477534	0.632982	NA	T_dup1357	FALSE
242.785	-8.0143	0.686921	-11.667	1.87931e-31	8.93989e-31	T_dup1359	TRUE
0.946716	2.98035	3.91199	0.76185	0.44615	NA	T_dup1360	FALSE
0.566633	-0.890076	4.96882	-0.179132	0.857834	NA	R_dup2565	FALSE
1.60983	-0.227409	2.86325	-0.0794234	0.936696	0.975917	R_dup2570	FALSE
0.571176	2.25083	4.85577	0.463538	0.642979	NA	R_dup2571	FALSE
1.24415	-0.166638	3.26544	-0.0510307	0.959301	NA	R_dup2574	FALSE
11.0382	-1.04616	1.08785	-0.961677	0.336212	0.504311	R_dup2581	FALSE
0.286248	-2.18696	4.98813	-0.438434	0.661072	NA	R_dup2584	FALSE
27.6523	-0.0648882	0.723748	-0.0896557	0.928561	0.972884	R_dup2585	FALSE
0.195636	0.689555	4.9902	0.138182	0.890097	NA	R_dup2586	FALSE
5.89342	-0.118533	1.4721	-0.0805195	0.935824	0.975917	R_dup213	FALSE
0.661789	0.254622	4.25508	0.0598397	0.952283	NA	R_dup2589	FALSE
0.179905	0.62851	4.99442	0.125842	0.899857	NA	R_dup2600	FALSE
0.195636	0.689555	4.9902	0.138182	0.890097	NA	R_dup2601	FALSE
2.96032	-0.662731	2.10476	-0.314872	0.752859	0.888602	R_dup2602	FALSE
2.26707	-1.02976	2.3067	-0.446421	0.655293	0.817521	R_dup2603	FALSE
1.9435	-0.145749	2.49393	-0.0584414	0.953397	0.983571	R_dup2609	FALSE
0.286248	-2.18696	4.98813	-0.438434	0.661072	NA	R_dup2612	FALSE
219.376	-8.18756	0.765214	-10.6997	1.02105e-26	4.33399e-26	R_dup2616	TRUE
0.550902	-0.951141	4.97306	-0.191259	0.848323	NA	R_dup2621	FALSE
1.87316	2.12623	2.82083	0.753762	0.450992	0.636588	R_dup2627	FALSE
0.766812	2.67522	4.29663	0.622632	0.533526	NA	R_dup2630	FALSE
0.286248	-2.18696	4.98813	-0.438434	0.661072	NA	R_dup2633	FALSE
0.466153	-0.761809	4.98506	-0.152819	0.878541	NA	CTCF_dup245	FALSE
0.943494	-3.77693	3.96786	-0.951879	0.341158	NA	R_dup2637	FALSE
0.550902	-0.951141	4.97306	-0.191259	0.848323	NA	R_dup2639	FALSE
0.195636	0.689555	4.9902	0.138182	0.890097	NA	R_dup2640	FALSE
0.370997	-2.37627	4.97614	-0.477534	0.632982	NA	R_dup2644	FALSE
0.571176	2.25083	4.85577	0.463538	0.642979	NA	R_dup2645	FALSE
0.37554	1.64703	4.89227	0.33666	0.736373	NA	R_dup2646	FALSE
0.286248	-2.18696	4.98813	-0.438434	0.661072	NA	R_dup2660	FALSE
0.370997	-2.37627	4.97614	-0.477534	0.632982	NA	R_dup2674	FALSE
172.641	-7.03716	0.62438	-11.2706	1.83241e-29	8.33056e-29	R_dup2675	TRUE
1.3926	0.171553	2.87848	0.0595986	0.952475	NA	R_dup2676	FALSE
0.37554	1.64703	4.89227	0.33666	0.736373	NA	R_dup2677	FALSE
0.370997	-2.37627	4.97614	-0.477534	0.632982	NA	R_dup2678	FALSE
0.195636	0.689555	4.9902	0.138182	0.890097	NA	CTCF_dup257	FALSE
1.22388	-2.41215	3.37566	-0.714573	0.474873	NA	R_dup2682	FALSE
0.566633	-0.890076	4.96882	-0.179132	0.857834	NA	R_dup2687	FALSE
1.83261	-0.596132	3.00712	-0.19824	0.842857	0.931011	R_dup216	FALSE
0.35981	1.59121	4.89646	0.324971	0.745203	NA	R_dup2690	FALSE
1.22974	-4.16248	3.56906	-1.16627	0.243505	NA	R_dup2691	FALSE
0.852881	-1.76909	3.88285	-0.455616	0.648666	NA	R_dup2692	FALSE
1.89343	3.98038	2.97225	1.33918	0.180512	0.294389	R_dup2693	FALSE
0.391271	1.70114	4.88835	0.347999	0.727841	NA	R_dup2694	FALSE
0.466153	-0.761809	4.98506	-0.152819	0.878541	NA	R_dup2697	FALSE
2.79848	-5.33099	2.64436	-2.01599	0.0438015	0.0817638	R_dup2698	FALSE
877.957	-9.19101	0.526527	-17.4559	3.10244e-68	3.60598e-67	R_dup2699	TRUE
0.555445	2.21305	4.85764	0.455582	0.64869	NA	R_dup2700	FALSE
1.57914	-2.89945	3.08479	-0.939917	0.34726	0.518191	R_dup2701	FALSE
1.68549	-4.60411	3.14443	-1.46421	0.143137	0.239879	R_dup2703	FALSE
4.0608	0.0861752	1.74275	0.0494477	0.960563	0.986761	R_dup217	FALSE
0.286248	-2.18696	4.98813	-0.438434	0.661072	NA	R_dup2707	FALSE
0.37554	1.64703	4.89227	0.33666	0.736373	NA	R_dup2708	FALSE
1.15808	3.26953	3.65088	0.895545	0.370496	NA	R_dup2711	FALSE
0.646058	0.200851	4.68463	0.0428745	0.965802	NA	T_dup1423	FALSE
0.179905	0.62851	4.99442	0.125842	0.899857	NA	E_dup189	FALSE
0.586907	2.28776	4.85398	0.471316	0.637415	NA	T_dup1424	FALSE
5.19935	-4.72983	2.09783	-2.25463	0.0241566	0.0462982	T_dup1427	FALSE
0.466153	-0.761809	4.98506	-0.152819	0.878541	NA	T_dup1428	FALSE
0.286248	-2.18696	4.98813	-0.438434	0.661072	NA	T_dup30	FALSE
0.286248	-2.18696	4.98813	-0.438434	0.661072	NA	R_dup2729	FALSE
0.370997	-2.37627	4.97614	-0.477534	0.632982	NA	R_dup2731	FALSE
0.35981	1.59121	4.89646	0.324971	0.745203	NA	T_dup1455	FALSE
0.179905	0.62851	4.99442	0.125842	0.899857	NA	R_dup2751	FALSE
0.370997	-2.37627	4.97614	-0.477534	0.632982	NA	T_dup1474	FALSE
0.730807	0.0208305	4.46154	0.00466891	0.996275	NA	R_dup2757	FALSE
0.555445	2.21305	4.85764	0.455582	0.64869	NA	R_dup2798	FALSE
0.657245	-3.24889	4.62494	-0.702472	0.482385	NA	T_dup1516	FALSE
1.09062	1.03425	3.79767	0.272338	0.785362	NA	T_dup1519	FALSE
0.370997	-2.37627	4.97614	-0.477534	0.632982	NA	T_dup1526	FALSE
2.84015	4.56536	2.57182	1.77514	0.075874	0.135187	R_dup2818	FALSE
0.762268	0.129763	4.38842	0.0295694	0.97641	NA	R_dup2828	FALSE
0.466153	-0.761809	4.98506	-0.152819	0.878541	NA	R_dup2831	FALSE
0.37554	1.64703	4.89227	0.33666	0.736373	NA	T_dup1547	FALSE
0.179905	0.62851	4.99442	0.125842	0.899857	NA	R_dup2848	FALSE
2.25324	4.23209	2.78318	1.5206	0.128361	0.218188	R_dup2860	FALSE
1.0216	1.22394	3.5678	0.343052	0.73156	NA	R_dup2867	FALSE
0.646058	0.200851	4.68463	0.0428745	0.965802	NA	R_dup2874	FALSE
0.370997	-2.37627	4.97614	-0.477534	0.632982	NA	R_dup2882	FALSE
0.657245	-3.24889	4.62494	-0.702472	0.482385	NA	T_dup1596	FALSE
28.0636	5.43993	1.23544	4.40325	1.06643e-05	2.44938e-05	T_dup1607	FALSE
1.1234	-2.35097	3.47509	-0.676519	0.498711	NA	R_dup2899	FALSE
0.179905	0.62851	4.99442	0.125842	0.899857	NA	T_dup1612	FALSE
0.555445	2.21305	4.85764	0.455582	0.64869	NA	T_dup1613	FALSE
16.3464	-7.88613	1.69558	-4.65099	3.30348e-06	7.77651e-06	R_dup2912	TRUE
0.37554	1.64703	4.89227	0.33666	0.736373	NA	T_dup1624	FALSE
5.74571	-6.38114	2.08995	-3.05325	0.00226378	0.00465024	R_dup2918	FALSE
2.05761	4.10139	2.877	1.42558	0.15399	0.25655	T_dup1632	FALSE
1.78973	0.0811994	2.73184	0.0297233	0.976288	0.993993	R_dup2921	FALSE
628.258	-8.90216	0.569489	-15.6318	4.41944e-55	3.66296e-54	TSS_dup62	TRUE
0.37554	1.64703	4.89227	0.33666	0.736373	NA	R_dup2922	FALSE
0.539715	2.17439	4.8596	0.447443	0.654555	NA	R_dup2925	FALSE
1.48643	3.63284	3.25946	1.11456	0.265041	0.40972	R_dup2926	FALSE
666.454	-8.46925	0.479154	-17.6754	6.48376e-70	7.8107e-69	R_dup2927	TRUE
0.286248	-2.18696	4.98813	-0.438434	0.661072	NA	R_dup2929	FALSE
0.35981	1.59121	4.89646	0.324971	0.745203	NA	R_dup2931	FALSE
2.54213	-0.393483	2.36256	-0.166549	0.867725	0.943299	R_dup2932	FALSE
4.3958	-0.677079	1.67954	-0.403133	0.686851	0.841996	R_dup219	FALSE
0.550902	-0.951141	4.97306	-0.191259	0.848323	NA	R_dup2935	FALSE
22.2153	6.05976	1.58127	3.83221	0.000126998	0.000277345	T_dup1653	FALSE
9.52803	-0.846027	1.16013	-0.72925	0.465849	0.652759	T_dup1654	FALSE
0.762268	0.129763	4.38842	0.0295694	0.97641	NA	T_dup1655	FALSE
0.370997	-2.37627	4.97614	-0.477534	0.632982	NA	R_dup2950	FALSE
0.195636	0.689555	4.9902	0.138182	0.890097	NA	R_dup2951	FALSE
0.195636	0.689555	4.9902	0.138182	0.890097	NA	R_dup220	FALSE
2.25212	-3.42187	2.70621	-1.26445	0.206068	0.330275	R_dup2953	FALSE
0.571176	2.25083	4.85577	0.463538	0.642979	NA	R_dup2957	FALSE
0.751081	2.6471	4.3079	0.614477	0.5389	NA	R_dup2959	FALSE
7.20822	-0.791758	1.36793	-0.578802	0.562723	0.744335	T_dup1660	FALSE
0.566633	-0.890076	4.96882	-0.179132	0.857834	NA	R_dup2962	FALSE
0.657245	-3.24889	4.62494	-0.702472	0.482385	NA	R_dup2963	FALSE
15.7504	0.516789	0.924035	0.559275	0.575974	0.753489	R_dup2964	FALSE
0.37554	1.64703	4.89227	0.33666	0.736373	NA	R_dup222	FALSE
0.572497	-3.071	4.90621	-0.62594	0.531354	NA	R_dup2968	FALSE
2.06557	-0.803476	2.3741	-0.338435	0.735036	0.877648	R_dup2971	FALSE
0.566633	-0.890076	4.96882	-0.179132	0.857834	NA	R_dup2972	FALSE
8.83591	0.41439	1.20414	0.344138	0.730743	0.874804	R_dup2973	FALSE
5.77111	-0.0319103	1.48095	-0.0215472	0.982809	0.995936	R_dup2975	FALSE
2.26443	2.46748	2.64507	0.932859	0.350893	0.522171	R_dup223	FALSE
2.64451	4.46259	2.63297	1.69489	0.0900971	0.158964	R_dup2977	FALSE
106.076	-6.81531	0.735447	-9.2669	1.91637e-20	7.10108e-20	R_dup2978	TRUE
1.03279	-0.803269	3.27447	-0.245313	0.806214	NA	R_dup2980	FALSE
0.35981	1.59121	4.89646	0.324971	0.745203	NA	R_dup2982	FALSE
62.0685	7.57646	1.46882	5.15821	2.49328e-07	6.18229e-07	R_dup2984	TRUE
0.37554	1.64703	4.89227	0.33666	0.736373	NA	R_dup2985	FALSE
8.00078	4.41445	4.61813	0.955895	0.339125	0.507835	R_dup224	FALSE
1.60983	-0.227409	2.86325	-0.0794234	0.936696	0.975917	R_dup2988	FALSE
0.943494	-3.77693	3.96786	-0.951879	0.341158	NA	T_dup1669	FALSE
34.4825	-5.16337	0.879458	-5.87108	4.32956e-09	1.15126e-08	T_dup1670	TRUE
0.195636	0.689555	4.9902	0.138182	0.890097	NA	T_dup6	FALSE
0.73535	2.61843	4.36778	0.599488	0.548848	NA	T_dup1674	FALSE
0.286248	-2.18696	4.98813	-0.438434	0.661072	NA	T_dup1676	FALSE
9.11	2.09244	1.41319	1.48065	0.138699	0.233691	T_dup1681	FALSE
1.59488	-2.8574	3.07382	-0.929591	0.352583	0.523769	T_dup1684	FALSE
0.179905	0.62851	4.99442	0.125842	0.899857	NA	T_dup1688	FALSE
13.8417	-1.32775	0.969034	-1.37018	0.17063	0.279884	T_dup1689	FALSE
0.195636	0.689555	4.9902	0.138182	0.890097	NA	T_dup1690	FALSE
0.195636	0.689555	4.9902	0.138182	0.890097	NA	T_dup1691	FALSE
0.943494	-3.77693	3.96786	-0.951879	0.341158	NA	T_dup1695	FALSE
0.852881	-1.76909	3.88285	-0.455616	0.648666	NA	T_dup1696	FALSE
0.481884	-0.700747	4.98082	-0.140689	0.888116	NA	T_dup1698	FALSE
4.60774	5.26572	2.22354	2.36817	0.0178765	0.0346864	TSS_dup76	FALSE
2.53305	-2.5824	2.43286	-1.06147	0.288478	0.441319	R_dup3004	FALSE
0.83715	-1.8214	3.90941	-0.465902	0.641285	NA	R_dup3005	FALSE
0.391271	1.70114	4.88835	0.347999	0.727841	NA	R_dup3009	FALSE
0.466153	-0.761809	4.98506	-0.152819	0.878541	NA	R_dup3012	FALSE
0.571176	2.25083	4.85577	0.463538	0.642979	NA	R_dup3013	FALSE
0.195636	0.689555	4.9902	0.138182	0.890097	NA	R_dup3014	FALSE
0.286248	-2.18696	4.98813	-0.438434	0.661072	NA	R_dup3017	FALSE
0.286248	-2.18696	4.98813	-0.438434	0.661072	NA	R_dup3021	FALSE
53.478	3.69463	0.632872	5.83788	5.28696e-09	1.39959e-08	R_dup3026	FALSE
0.370997	-2.37627	4.97614	-0.477534	0.632982	NA	R_dup3027	FALSE
1.09516	3.19364	3.72533	0.857277	0.391292	NA	R_dup3028	FALSE
216.244	-6.98621	0.556721	-12.5489	4.03306e-36	2.16809e-35	R_dup3030	TRUE
1.88699	-4.77687	3.00775	-1.58819	0.112244	0.193221	R_dup3038	FALSE
391.471	-12.471	1.45556	-8.56786	1.05422e-17	3.65386e-17	R_dup3041	TRUE
0.370997	-2.37627	4.97614	-0.477534	0.632982	NA	R_dup3042	FALSE
0.179905	0.62851	4.99442	0.125842	0.899857	NA	R_dup3044	FALSE
0.370997	-2.37627	4.97614	-0.477534	0.632982	NA	R_dup3047	FALSE
1.58369	-0.869892	2.71469	-0.320438	0.748636	0.885167	R_dup3048	FALSE
2.35182	-1.09455	2.24278	-0.488031	0.625528	0.796156	T_dup31	FALSE
0.657245	-3.24889	4.62494	-0.702472	0.482385	NA	T_dup1717	FALSE
0.37554	1.64703	4.89227	0.33666	0.736373	NA	E_dup219	FALSE
0.943494	-3.77693	3.96786	-0.951879	0.341158	NA	R_dup3057	FALSE
0.730807	0.0208305	4.46154	0.00466891	0.996275	NA	R_dup3058	FALSE
0.179905	0.62851	4.99442	0.125842	0.899857	NA	R_dup3059	FALSE
0.286248	-2.18696	4.98813	-0.438434	0.661072	NA	T_dup1723	FALSE
178.842	-7.89208	0.775925	-10.1712	2.66649e-24	1.07655e-23	T_dup1726	TRUE
0.657245	-3.24889	4.62494	-0.702472	0.482385	NA	T_dup1727	FALSE
261.348	-8.441	0.757141	-11.1485	7.28072e-29	3.26508e-28	T_dup1729	TRUE
0.466153	-0.761809	4.98506	-0.152819	0.878541	NA	E_dup238	FALSE
19.7701	-8.15719	1.66353	-4.90354	9.41244e-07	2.26959e-06	T_dup1755	TRUE
0.286248	-2.18696	4.98813	-0.438434	0.661072	NA	E_dup242	FALSE
0.195636	0.689555	4.9902	0.138182	0.890097	NA	R_dup3082	FALSE
0.841694	0.819801	3.84651	0.213128	0.831227	NA	R_dup3087	FALSE
0.179905	0.62851	4.99442	0.125842	0.899857	NA	R_dup226	FALSE
1.86197	3.95764	2.98815	1.32445	0.185355	0.300721	T_dup1760	FALSE
0.179905	0.62851	4.99442	0.125842	0.899857	NA	R_dup3099	FALSE
9.02245	-0.00391014	1.17937	-0.00331544	0.997355	0.998929	R_dup3101	FALSE
1.1234	-2.35097	3.47509	-0.676519	0.498711	NA	R_dup3102	FALSE
1350.83	-8.35086	0.325868	-25.6265	7.72705e-145	3.4062e-143	R_dup3103	TRUE
1.14367	-0.0428573	3.34481	-0.0128131	0.989777	NA	R_dup3104	FALSE
0.370997	-2.37627	4.97614	-0.477534	0.632982	NA	R_dup3105	FALSE
1.41287	1.83348	3.12581	0.586561	0.557498	0.739232	R_dup3108	FALSE
128.097	-9.41541	1.46509	-6.42648	1.30589e-10	3.66746e-10	R_dup227	TRUE
1.22974	-4.16248	3.56906	-1.16627	0.243505	NA	R_dup3113	FALSE
0.37554	1.64703	4.89227	0.33666	0.736373	NA	R_dup3114	FALSE
15.3501	-0.179253	0.949402	-0.188806	0.850245	0.934468	R_dup3115	FALSE
0.550902	-0.951141	4.97306	-0.191259	0.848323	NA	R_dup3117	FALSE
106.634	0.639731	0.361369	1.7703	0.0766773	0.136496	R_dup3121	FALSE
0.286248	-2.18696	4.98813	-0.438434	0.661072	NA	R_dup3123	FALSE
1.01706	-0.854882	3.54474	-0.241169	0.809424	NA	R_dup3125	FALSE
3.57248	-5.6931	2.40083	-2.3713	0.0177255	0.0344159	T_dup33	FALSE
2.72204	-0.177789	2.29767	-0.077378	0.938323	0.975917	T_dup1770	FALSE
3.56075	-3.02711	2.17953	-1.38888	0.16487	0.271483	T_dup1773	FALSE
2.15032	-0.878466	2.37055	-0.370575	0.710954	0.858889	T_dup1774	FALSE
0.555445	2.21305	4.85764	0.455582	0.64869	NA	T_dup1776	FALSE
0.286248	-2.18696	4.98813	-0.438434	0.661072	NA	E_dup259	FALSE
607.473	-6.9473	0.324172	-21.4309	6.88562e-102	1.56997e-100	R_dup3134	TRUE
0.179905	0.62851	4.99442	0.125842	0.899857	NA	R_dup3136	FALSE
1.32226	3.46257	3.41224	1.01475	0.310225	NA	R_dup3146	FALSE
0.657245	-3.24889	4.62494	-0.702472	0.482385	NA	E_dup262	FALSE
0.566633	-0.890076	4.96882	-0.179132	0.857834	NA	R_dup3149	FALSE
0.195636	0.689555	4.9902	0.138182	0.890097	NA	R_dup3157	FALSE
108.69	-8.17149	1.07592	-7.5949	3.08033e-14	9.66827e-14	R_dup3158	TRUE
0.179905	0.62851	4.99442	0.125842	0.899857	NA	R_dup3159	FALSE
0.179905	0.62851	4.99442	0.125842	0.899857	NA	T_dup1792	FALSE
0.37554	1.64703	4.89227	0.33666	0.736373	NA	T_dup1794	FALSE
0.286248	-2.18696	4.98813	-0.438434	0.661072	NA	R_dup3165	FALSE
2.32812	2.68738	2.62096	1.02534	0.305201	0.462386	R_dup3166	FALSE
1.33477	-1.2877	3.15356	-0.408332	0.68303	NA	R_dup3170	FALSE
0.751081	2.6471	4.3079	0.614477	0.5389	NA	R_dup24	FALSE
0.179905	0.62851	4.99442	0.125842	0.899857	NA	R_dup3180	FALSE
0.466153	-0.761809	4.98506	-0.152819	0.878541	NA	R_dup3182	FALSE
0.661789	0.254622	4.25508	0.0598397	0.952283	NA	R_dup3189	FALSE
5.15616	-3.03984	1.70105	-1.78703	0.0739321	0.131767	R_dup3190	FALSE
4.98192	0.356632	1.58704	0.224715	0.822201	0.923192	R_dup3191	FALSE
0.858745	-3.65235	4.52335	-0.807443	0.419411	NA	R_dup3194	FALSE
1.12794	-0.0776871	3.3613	-0.0231122	0.981561	NA	R_dup3198	FALSE
0.852881	-1.76909	3.88285	-0.455616	0.648666	NA	R_dup3202	FALSE
0.566633	-0.890076	4.96882	-0.179132	0.857834	NA	R_dup3204	FALSE
2.19087	1.22677	2.41653	0.507659	0.611692	0.785199	R_dup3205	FALSE
0.555445	2.21305	4.85764	0.455582	0.64869	NA	R_dup3209	FALSE
0.391271	1.70114	4.88835	0.347999	0.727841	NA	R_dup3212	FALSE
751.364	-8.79683	0.500691	-17.5694	4.22668e-69	5.00059e-68	R_dup3214	TRUE
0.921899	-1.97768	4.08601	-0.484012	0.628377	NA	R_dup3222	FALSE
1.70898	1.95205	2.93633	0.664793	0.506183	0.692164	R_dup3227	FALSE
0.858745	-3.65235	4.52335	-0.807443	0.419411	NA	R_dup3231	FALSE
1.2908	3.42991	3.45692	0.992185	0.321107	NA	R_dup3233	FALSE
0.657245	-3.24889	4.62494	-0.702472	0.482385	NA	R_dup231	FALSE
20.7086	4.90125	1.2763	3.84021	0.000122928	0.000268753	R_dup3235	FALSE
1.43979	0.24996	3.08825	0.080939	0.93549	0.975917	R_dup3237	FALSE
0.195636	0.689555	4.9902	0.138182	0.890097	NA	R_dup3239	FALSE
0.930986	2.95764	3.937	0.751241	0.452508	NA	R_dup3244	FALSE
0.179905	0.62851	4.99442	0.125842	0.899857	NA	R_dup3246	FALSE
6.36998	-0.0166826	1.39719	-0.0119402	0.990473	0.998405	R_dup3247	FALSE
0.370997	-2.37627	4.97614	-0.477534	0.632982	NA	R_dup3250	FALSE
5.54856	0.23426	1.49572	0.156621	0.875544	0.947683	R_dup3254	FALSE
0.391271	1.70114	4.88835	0.347999	0.727841	NA	R_dup3255	FALSE
0.195636	0.689555	4.9902	0.138182	0.890097	NA	T_dup1826	FALSE
0.657245	-3.24889	4.62494	-0.702472	0.482385	NA	T_dup1827	FALSE
0.195636	0.689555	4.9902	0.138182	0.890097	NA	T_dup1832	FALSE
246.799	-6.1715	0.41898	-14.7298	4.1477e-49	3.04874e-48	T_dup1834	TRUE
2.43315	4.34319	2.70775	1.60399	0.108717	0.188129	E_dup280	FALSE
81.9759	-8.76911	1.48161	-5.91864	3.24615e-09	8.67047e-09	R_dup3260	TRUE
81.9759	-8.76911	1.48161	-5.91864	3.24615e-09	8.67047e-09	T_dup1836	TRUE
0.179905	0.62851	4.99442	0.125842	0.899857	NA	WE_dup252	FALSE
0.586907	2.28776	4.85398	0.471316	0.637415	NA	E_dup283	FALSE
2.23751	4.22259	2.79164	1.51258	0.130386	0.220811	R_dup3283	FALSE
0.195636	0.689555	4.9902	0.138182	0.890097	NA	T_dup1852	FALSE
0.286248	-2.18696	4.98813	-0.438434	0.661072	NA	R_dup3290	FALSE
8.22019	-1.05388	1.27102	-0.829161	0.407014	0.588469	R_dup3295	FALSE
0.195636	0.689555	4.9902	0.138182	0.890097	NA	R_dup3311	FALSE
3.00774	-0.339942	2.00068	-0.169913	0.865078	0.941837	R_dup3312	FALSE
0.370997	-2.37627	4.97614	-0.477534	0.632982	NA	R_dup233	FALSE
0.661789	0.254622	4.25508	0.0598397	0.952283	NA	R_dup3318	FALSE
0.555445	2.21305	4.85764	0.455582	0.64869	NA	R_dup3321	FALSE
1.3926	0.171553	2.87848	0.0595986	0.952475	NA	T_dup1864	FALSE
0.37554	1.64703	4.89227	0.33666	0.736373	NA	T_dup1867	FALSE
0.286248	-2.18696	4.98813	-0.438434	0.661072	NA	T_dup1871	FALSE
0.858745	-3.65235	4.52335	-0.807443	0.419411	NA	CTCF_dup408	FALSE
0.466153	-0.761809	4.98506	-0.152819	0.878541	NA	R_dup3328	FALSE
0.37554	1.64703	4.89227	0.33666	0.736373	NA	R_dup3330	FALSE
0.37554	1.64703	4.89227	0.33666	0.736373	NA	R_dup3337	FALSE
725.871	-8.59446	0.477894	-17.984	2.5984e-72	3.33256e-71	R_dup3344	TRUE
10.092	-0.163492	1.14318	-0.143015	0.886279	0.953579	R_dup3345	FALSE
1.31449	-4.24896	3.45906	-1.22836	0.219313	NA	R_dup25	FALSE
0.286248	-2.18696	4.98813	-0.438434	0.661072	NA	R_dup3348	FALSE
4.57492	0.134239	1.66229	0.0807555	0.935636	0.975917	T_dup1876	FALSE
0.466153	-0.761809	4.98506	-0.152819	0.878541	NA	T_dup1877	FALSE
0.286248	-2.18696	4.98813	-0.438434	0.661072	NA	T_dup1879	FALSE
1.95014	-3.23682	2.87802	-1.12467	0.260729	0.403852	R_dup3355	FALSE
101.019	-6.25141	0.655639	-9.53484	1.50116e-21	5.74125e-21	R_dup3356	TRUE
4.88032	-2.4882	1.69386	-1.46895	0.141846	0.238655	R_dup3358	FALSE
4.61113	-4.57489	2.16226	-2.11579	0.0343629	0.0647337	R_dup3359	FALSE
0.195636	0.689555	4.9902	0.138182	0.890097	NA	R_dup3360	FALSE
0.391271	1.70114	4.88835	0.347999	0.727841	NA	R_dup234	FALSE
10.0602	-7.18687	1.837	-3.91229	9.1426e-05	0.000200989	R_dup3362	FALSE
3.00432	4.64714	2.51798	1.84558	0.0649534	0.11731	R_dup3364	FALSE
15.0641	-0.0734083	0.921741	-0.0796409	0.936523	0.975917	R_dup3366	FALSE
3.64794	0.111637	1.87836	0.0594329	0.952607	0.983001	R_dup3367	FALSE
79.6847	-5.71367	0.655729	-8.71346	2.94727e-18	1.03415e-17	R_dup235	TRUE
0.586907	2.28776	4.85398	0.471316	0.637415	NA	R_dup3374	FALSE
0.391271	1.70114	4.88835	0.347999	0.727841	NA	R_dup3377	FALSE
0.370997	-2.37627	4.97614	-0.477534	0.632982	NA	R_dup3378	FALSE
1.23296	1.58274	3.29716	0.48003	0.631206	NA	TSS_dup111	FALSE
67.5229	7.68819	1.46115	5.26172	1.42715e-07	3.56548e-07	T_dup1896	TRUE
0.741994	-3.41059	4.82806	-0.70641	0.479933	NA	T_dup1897	FALSE
11.6609	-7.40017	1.78728	-4.14047	3.46595e-05	7.77456e-05	T_dup1900	FALSE
0.370997	-2.37627	4.97614	-0.477534	0.632982	NA	T_dup1907	FALSE
3.1069	2.08564	2.34236	0.890405	0.373249	0.548445	T_dup1909	FALSE
12.969	2.87362	1.18415	2.42674	0.0152354	0.029707	T_dup35	FALSE
0.286248	-2.18696	4.98813	-0.438434	0.661072	NA	T_dup1912	FALSE
0.83715	-1.8214	3.90941	-0.465902	0.641285	NA	T_dup1913	FALSE
307.903	-8.0882	0.625228	-12.9364	2.8047e-38	1.57907e-37	T_dup1914	TRUE
0.657245	-3.24889	4.62494	-0.702472	0.482385	NA	R_dup3397	FALSE
2.05571	-1.49068	2.62842	-0.56714	0.570619	0.749284	R_dup3403	FALSE
35.7672	-7.57136	1.54732	-4.89322	9.91995e-07	2.38712e-06	R_dup3404	TRUE
0.466153	-0.761809	4.98506	-0.152819	0.878541	NA	R_dup3406	FALSE
2.89286	-1.5899	2.25447	-0.705222	0.480672	0.670059	R_dup3407	FALSE
3.29399	-0.573767	1.90934	-0.300506	0.763791	0.891331	R_dup3408	FALSE
7.02854	-0.773336	1.34224	-0.576152	0.564513	0.74472	R_dup3409	FALSE
7.8022	-6.81992	1.9379	-3.51923	0.000432805	0.000918553	WE_dup291	FALSE
143.343	-6.56491	0.59348	-11.0617	1.92341e-28	8.56754e-28	T_dup1920	TRUE
0.572497	-3.071	4.90621	-0.62594	0.531354	NA	T_dup1921	FALSE
0.550902	-0.951141	4.97306	-0.191259	0.848323	NA	T_dup1923	FALSE
8.97958	0.127709	1.22178	0.104527	0.916751	0.966788	E_dup322	FALSE
0.657245	-3.24889	4.62494	-0.702472	0.482385	NA	E_dup323	FALSE
0.179905	0.62851	4.99442	0.125842	0.899857	NA	T_dup1937	FALSE
0.370997	-2.37627	4.97614	-0.477534	0.632982	NA	T_dup1941	FALSE
784.257	-7.70412	0.350945	-21.9525	8.20056e-107	2.05048e-105	E_dup332	TRUE
9.89239	-0.474987	1.13021	-0.420265	0.674292	0.832776	WE_dup300	FALSE
0.195636	0.689555	4.9902	0.138182	0.890097	NA	R_dup3442	FALSE
0.948037	-0.640815	3.64024	-0.176036	0.860265	NA	R_dup3458	FALSE
0.481884	-0.700747	4.98082	-0.140689	0.888116	NA	CTCF_dup452	FALSE
2.88699	-1.09659	2.07664	-0.528058	0.597459	0.77293	T_dup36	FALSE
290.678	-7.7323	1.84194	-4.19792	2.69383e-05	6.07465e-05	T_dup1970	FALSE
2.25666	-1.55707	2.33495	-0.666851	0.504867	0.691	R_dup3484	FALSE
0.852881	-1.76909	3.88285	-0.455616	0.648666	NA	R_dup3486	FALSE
1.88699	-4.77687	3.00775	-1.58819	0.112244	0.193221	R_dup3487	FALSE
5.26099	1.10204	1.579	0.697937	0.485217	0.674813	T_dup1977	FALSE
0.286248	-2.18696	4.98813	-0.438434	0.661072	NA	T_dup1978	FALSE
0.195636	0.689555	4.9902	0.138182	0.890097	NA	R_dup237	FALSE
12.2732	-3.06003	1.12687	-2.71551	0.00661746	0.013184	T_dup1982	FALSE
1.23296	1.58274	3.29716	0.48003	0.631206	NA	R_dup3500	FALSE
0.466153	-0.761809	4.98506	-0.152819	0.878541	NA	R_dup3501	FALSE
0.466153	-0.761809	4.98506	-0.152819	0.878541	NA	T_dup1989	FALSE
0.286248	-2.18696	4.98813	-0.438434	0.661072	NA	R_dup3503	FALSE
0.481884	-0.700747	4.98082	-0.140689	0.888116	NA	R_dup3504	FALSE
0.841694	0.819801	3.84651	0.213128	0.831227	NA	R_dup3510	FALSE
1.71031	-0.312152	2.61916	-0.11918	0.905133	0.959637	R_dup3512	FALSE
0.37554	1.64703	4.89227	0.33666	0.736373	NA	T_dup1998	FALSE
895.129	-6.59195	0.242362	-27.1987	6.72097e-163	4.21016e-161	T_dup2000	TRUE
3.66157	2.20266	1.98718	1.10844	0.267673	0.413531	T_dup2001	FALSE
0.555445	2.21305	4.85764	0.455582	0.64869	NA	R_dup3521	FALSE
0.555445	2.21305	4.85764	0.455582	0.64869	NA	T_dup2007	FALSE
9.37263	0.0610052	1.20772	0.0505125	0.959714	0.986288	E_dup341	FALSE
8.97919	-7.02951	1.8941	-3.71126	0.000206231	0.00044515	R_dup3547	FALSE
0.910711	0.612804	4.07513	0.150376	0.880468	NA	T_dup2037	FALSE
1.09062	1.03425	3.79767	0.272338	0.785362	NA	T_dup2040	FALSE
2.54746	-0.762792	2.15671	-0.353684	0.723576	0.86832	T_dup2042	FALSE
0.195636	0.689555	4.9902	0.138182	0.890097	NA	T_dup2046	FALSE
0.550902	-0.951141	4.97306	-0.191259	0.848323	NA	T_dup2049	FALSE
0.286248	-2.18696	4.98813	-0.438434	0.661072	NA	R_dup3566	FALSE
0.657245	-3.24889	4.62494	-0.702472	0.482385	NA	R_dup3568	FALSE
0.179905	0.62851	4.99442	0.125842	0.899857	NA	R_dup3572	FALSE
1.51013	-2.77764	3.10001	-0.896011	0.370247	0.544303	R_dup3574	FALSE
140.334	-7.54193	0.784212	-9.6172	6.7647e-22	2.6073e-21	R_dup3575	TRUE
0.746537	0.0848525	4.06774	0.0208599	0.983357	NA	R_dup238	FALSE
0.179905	0.62851	4.99442	0.125842	0.899857	NA	R_dup3578	FALSE
0.370997	-2.37627	4.97614	-0.477534	0.632982	NA	R_dup3582	FALSE
0.857424	0.855809	3.82119	0.223964	0.822785	NA	R_dup3584	FALSE
0.286248	-2.18696	4.98813	-0.438434	0.661072	NA	R_dup3586	FALSE
0.286248	-2.18696	4.98813	-0.438434	0.661072	NA	R_dup3588	FALSE
2.71163	-0.526701	2.09537	-0.251364	0.801533	0.912904	R_dup3591	FALSE
0.571176	2.25083	4.85577	0.463538	0.642979	NA	R_dup3592	FALSE
0.195636	0.689555	4.9902	0.138182	0.890097	NA	R_dup239	FALSE
1.19696	-0.271624	3.30977	-0.0820675	0.934593	NA	R_dup3593	FALSE
1.90594	0.0149427	2.51297	0.0059462	0.995256	0.998405	R_dup3594	FALSE
0.957904	0.724468	3.99903	0.181161	0.856241	NA	R_dup3596	FALSE
0.566633	-0.890076	4.96882	-0.179132	0.857834	NA	R_dup3597	FALSE
2.94913	0.0491468	2.20897	0.0222487	0.98225	0.995804	R_dup3599	FALSE
0.195636	0.689555	4.9902	0.138182	0.890097	NA	R_dup3600	FALSE
4.86459	-2.51065	1.81412	-1.38395	0.166373	0.273505	R_dup3601	FALSE
2.24093	-1.58767	2.34013	-0.678454	0.497484	0.685346	R_dup240	FALSE
0.195636	0.689555	4.9902	0.138182	0.890097	NA	R_dup3604	FALSE
0.195636	0.689555	4.9902	0.138182	0.890097	NA	T_dup2067	FALSE
6.22153	-0.0882953	1.41343	-0.062469	0.950189	0.981357	T_dup2069	FALSE
9.52881	-0.786496	1.18391	-0.66432	0.506485	0.692418	T_dup2071	FALSE
0.948037	-0.640815	3.64024	-0.176036	0.860265	NA	T_dup2073	FALSE
12.1587	-0.320494	1.0541	-0.304046	0.761093	0.889682	T_dup2075	FALSE
7.99631	-0.435109	1.25354	-0.347105	0.728512	0.873364	T_dup2080	FALSE
10.827	-1.04838	1.10897	-0.945361	0.344475	0.515068	T_dup38	FALSE
0.35981	1.59121	4.89646	0.324971	0.745203	NA	T_dup2090	FALSE
119.096	8.51244	1.43338	5.93872	2.8726e-09	7.68653e-09	R_dup3620	TRUE
119.662	7.51358	1.06777	7.03667	1.96883e-12	5.87293e-12	CTCF_dup490	TRUE
120.633	3.32343	0.405884	8.18813	2.65327e-16	8.85068e-16	R_dup241	FALSE
0.921899	-1.97768	4.08601	-0.484012	0.628377	NA	R_dup3639	FALSE
1.71031	-0.312152	2.61916	-0.11918	0.905133	0.959637	R_dup3642	FALSE
0.657245	-3.24889	4.62494	-0.702472	0.482385	NA	CTCF_dup498	FALSE
0.195636	0.689555	4.9902	0.138182	0.890097	NA	CTCF_dup499	FALSE
3.38461	-1.00397	1.88778	-0.531824	0.594848	0.771241	R_dup3644	FALSE
0.751081	2.6471	4.3079	0.614477	0.5389	NA	R_dup3647	FALSE
3.60316	-2.42776	1.96763	-1.23385	0.217259	0.346345	R_dup3648	FALSE
0.942173	0.697349	3.6912	0.188922	0.850154	NA	R_dup3649	FALSE
1.42406	0.223909	2.8585	0.0783308	0.937565	0.975917	R_dup3650	FALSE
4.51123	-0.00393491	1.6438	-0.00239379	0.99809	0.998929	T_dup2103	FALSE
0.195636	0.689555	4.9902	0.138182	0.890097	NA	R_dup3651	FALSE
0.179905	0.62851	4.99442	0.125842	0.899857	NA	R_dup3653	FALSE
1.22388	-2.41215	3.37566	-0.714573	0.474873	NA	R_dup3654	FALSE
3.02025	-2.76638	2.26333	-1.22226	0.221609	0.351772	R_dup3657	FALSE
380.816	6.69997	1.02342	6.54665	5.88436e-11	1.67149e-10	R_dup3659	TRUE
0.35981	1.59121	4.89646	0.324971	0.745203	NA	R_dup3660	FALSE
0.370997	-2.37627	4.97614	-0.477534	0.632982	NA	R_dup3665	FALSE
0.646058	0.200851	4.68463	0.0428745	0.965802	NA	R_dup242	FALSE
4.13569	-0.266965	1.71013	-0.156108	0.875948	0.947845	R_dup3668	FALSE
401.778	-9.47989	0.853406	-11.1083	1.14303e-28	5.1144e-28	R_dup3669	TRUE
1442.11	-9.09915	0.400003	-22.7477	1.5121e-114	4.20491e-113	R_dup3670	TRUE
1.43124	-4.38881	3.67793	-1.19328	0.232758	0.366149	R_dup3672	FALSE
0.179905	0.62851	4.99442	0.125842	0.899857	NA	R_dup3673	FALSE
0.657245	-3.24889	4.62494	-0.702472	0.482385	NA	R_dup3675	FALSE
1.14367	-0.0428573	3.34481	-0.0128131	0.989777	NA	R_dup3676	FALSE
0.370997	-2.37627	4.97614	-0.477534	0.632982	NA	R_dup3677	FALSE
12.1352	-0.97968	1.04939	-0.933572	0.350525	0.521754	R_dup243	FALSE
0.370997	-2.37627	4.97614	-0.477534	0.632982	NA	R_dup3685	FALSE
0.841694	0.819801	3.84651	0.213128	0.831227	NA	T_dup2121	FALSE
15.8768	0.288846	0.91911	0.314267	0.753318	0.888602	R_dup244	FALSE
0.852881	-1.76909	3.88285	-0.455616	0.648666	NA	R_dup3708	FALSE
0.481884	-0.700747	4.98082	-0.140689	0.888116	NA	R_dup3717	FALSE
0.741994	-3.41059	4.82806	-0.70641	0.479933	NA	T_dup2156	FALSE
0.586907	2.28776	4.85398	0.471316	0.637415	NA	T_dup2159	FALSE
0.286248	-2.18696	4.98813	-0.438434	0.661072	NA	R_dup3736	FALSE
4.25776	-0.578048	1.70545	-0.338942	0.734653	0.877648	R_dup3743	FALSE
21.9529	5.03763	1.25901	4.00125	6.30084e-05	0.000139703	R_dup3745	FALSE
0.179905	0.62851	4.99442	0.125842	0.899857	NA	R_dup3755	FALSE
1.05438	-2.17956	3.85857	-0.564863	0.572167	NA	R_dup3760	FALSE
0.466153	-0.761809	4.98506	-0.152819	0.878541	NA	R_dup3770	FALSE
1.12208	1.10283	3.42457	0.322033	0.747427	NA	R_dup3794	FALSE
2.63939	-3.7332	2.5662	-1.45476	0.145736	0.243891	R_dup3801	FALSE
0.195636	0.689555	4.9902	0.138182	0.890097	NA	T_dup2228	FALSE
16.9396	7.14137	1.69907	4.20311	2.63268e-05	5.94351e-05	T_dup2230	FALSE
16.9396	7.14137	1.69907	4.20311	2.63268e-05	5.94351e-05	R_dup3805	FALSE
0.83715	-1.8214	3.90941	-0.465902	0.641285	NA	R_dup3818	FALSE
1.39714	1.81511	3.14693	0.576786	0.564084	NA	T_dup2241	FALSE
0.481884	-0.700747	4.98082	-0.140689	0.888116	NA	R_dup3830	FALSE
2.05761	4.10139	2.877	1.42558	0.15399	0.25655	T_dup2255	FALSE
7.30174	-0.0573274	1.32645	-0.0432188	0.965527	0.989926	T_dup2268	FALSE
1.50216	3.64712	3.24217	1.1249	0.260631	0.403852	R_dup3851	FALSE
0.481884	-0.700747	4.98082	-0.140689	0.888116	NA	CTCF_dup521	FALSE
0.195636	0.689555	4.9902	0.138182	0.890097	NA	R_dup3857	FALSE
0.195636	0.689555	4.9902	0.138182	0.890097	NA	R_dup3864	FALSE
0.572497	-3.071	4.90621	-0.62594	0.531354	NA	R_dup3881	FALSE
0.179905	0.62851	4.99442	0.125842	0.899857	NA	R_dup3890	FALSE
0.768133	-1.59299	4.38241	-0.363495	0.716235	NA	R_dup3892	FALSE
0.195636	0.689555	4.9902	0.138182	0.890097	NA	R_dup3901	FALSE
2.34273	-5.08016	2.77882	-1.82817	0.0675243	0.121548	T_dup2321	FALSE
0.946716	2.98035	3.91199	0.76185	0.44615	NA	R_dup3921	FALSE
2.64393	-1.92282	2.23184	-0.861541	0.38894	0.568697	R_dup3927	FALSE
0.37554	1.64703	4.89227	0.33666	0.736373	NA	R_dup3928	FALSE
1.99655	-0.700246	2.45414	-0.285333	0.775389	0.898159	R_dup3934	FALSE
0.286248	-2.18696	4.98813	-0.438434	0.661072	NA	R_dup3939	FALSE
0.943494	-3.77693	3.96786	-0.951879	0.341158	NA	R_dup3952	FALSE
0.286248	-2.18696	4.98813	-0.438434	0.661072	NA	R_dup3955	FALSE
0.37554	1.64703	4.89227	0.33666	0.736373	NA	T_dup2392	FALSE
0.195636	0.689555	4.9902	0.138182	0.890097	NA	R_dup3984	FALSE
0.566633	-0.890076	4.96882	-0.179132	0.857834	NA	R_dup4001	FALSE
0.286248	-2.18696	4.98813	-0.438434	0.661072	NA	WE_dup342	FALSE
227.081	-8.23877	0.761194	-10.8235	2.66446e-27	1.14983e-26	R_dup4017	TRUE
0.37554	1.64703	4.89227	0.33666	0.736373	NA	R_dup4031	FALSE
0.195636	0.689555	4.9902	0.138182	0.890097	NA	R_dup4032	FALSE
0.195636	0.689555	4.9902	0.138182	0.890097	NA	T_dup2437	FALSE
0.370997	-2.37627	4.97614	-0.477534	0.632982	NA	R_dup4042	FALSE
0.741994	-3.41059	4.82806	-0.70641	0.479933	NA	E_dup362	FALSE
3.9611	-0.650601	1.81597	-0.358265	0.720145	0.866649	R_dup4047	FALSE
0.370997	-2.37627	4.97614	-0.477534	0.632982	NA	TSS_dup131	FALSE
0.370997	-2.37627	4.97614	-0.477534	0.632982	NA	R_dup26	FALSE
0.83715	-1.8214	3.90941	-0.465902	0.641285	NA	R_dup4080	FALSE
0.657245	-3.24889	4.62494	-0.702472	0.482385	NA	CTCF_dup532	FALSE
0.555445	2.21305	4.85764	0.455582	0.64869	NA	R_dup4081	FALSE
1.42538	-2.69293	3.18266	-0.846125	0.397483	0.576501	R_dup4082	FALSE
12.7771	-3.64769	1.15855	-3.14849	0.00164119	0.00338833	R_dup4083	FALSE
0.566633	-0.890076	4.96882	-0.179132	0.857834	NA	R_dup4086	FALSE
11.7297	2.3649	1.15964	2.03934	0.0414159	0.0775783	T_dup2490	FALSE
5.33719	0.130718	1.5247	0.0857339	0.931678	0.974126	R_dup4103	FALSE
0.179905	0.62851	4.99442	0.125842	0.899857	NA	R_dup4104	FALSE
5.24658	0.404405	1.53943	0.262697	0.792784	0.906633	R_dup4109	FALSE
0.286248	-2.18696	4.98813	-0.438434	0.661072	NA	R_dup4127	FALSE
10.3532	-0.39638	1.12346	-0.352819	0.724224	0.868923	R_dup4129	FALSE
0.195636	0.689555	4.9902	0.138182	0.890097	NA	R_dup4131	FALSE
0.370997	-2.37627	4.97614	-0.477534	0.632982	NA	R_dup4137	FALSE
0.572497	-3.071	4.90621	-0.62594	0.531354	NA	R_dup4140	FALSE
4.06802	5.08573	2.29823	2.21289	0.0269052	0.0513347	T_dup2529	FALSE
592.458	8.02955	0.56671	14.1687	1.43112e-45	9.52637e-45	R_dup4146	TRUE
0.195636	0.689555	4.9902	0.138182	0.890097	NA	R_dup4147	FALSE
0.37554	1.64703	4.89227	0.33666	0.736373	NA	R_dup4151	FALSE
0.391271	1.70114	4.88835	0.347999	0.727841	NA	R_dup4153	FALSE
0.286248	-2.18696	4.98813	-0.438434	0.661072	NA	R_dup4154	FALSE
1.22388	-2.41215	3.37566	-0.714573	0.474873	NA	R_dup4160	FALSE
2.71373	-5.29045	2.64509	-2.0001	0.0454891	0.0845162	R_dup4161	FALSE
1.2487	1.60471	3.31935	0.48344	0.628783	NA	R_dup4164	FALSE
0.179905	0.62851	4.99442	0.125842	0.899857	NA	R_dup4165	FALSE
0.73535	2.61843	4.36778	0.599488	0.548848	NA	R_dup4172	FALSE
0.852881	-1.76909	3.88285	-0.455616	0.648666	NA	R_dup4179	FALSE
0.370997	-2.37627	4.97614	-0.477534	0.632982	NA	R_dup251	FALSE
0.195636	0.689555	4.9902	0.138182	0.890097	NA	T_dup2560	FALSE
1.22974	-4.16248	3.56906	-1.16627	0.243505	NA	T_dup2568	FALSE
0.286248	-2.18696	4.98813	-0.438434	0.661072	NA	R_dup4189	FALSE
2.84811	0.223862	2.08245	0.107499	0.914393	0.966185	R_dup4190	FALSE
0.370997	-2.37627	4.97614	-0.477534	0.632982	NA	R_dup4192	FALSE
1.62101	-1.67585	2.91621	-0.574666	0.565517	0.74472	R_dup4194	FALSE
4.03653	-1.09793	1.78305	-0.615761	0.538052	0.721973	R_dup4195	FALSE
0.195636	0.689555	4.9902	0.138182	0.890097	NA	R_dup4197	FALSE
0.179905	0.62851	4.99442	0.125842	0.899857	NA	T_dup2576	FALSE
1.61969	0.551954	2.72741	0.202373	0.839625	0.92955	R_dup4198	FALSE
6.21489	0.592478	1.44356	0.410428	0.681492	0.838618	R_dup4201	FALSE
2.80547	0.970286	2.10784	0.460321	0.645285	0.811859	R_dup4202	FALSE
19.7078	-0.077743	0.817431	-0.0951065	0.92423	0.970023	T_dup2582	FALSE
5.47655	-0.575499	1.56098	-0.368678	0.712368	0.860422	R_dup4205	FALSE
9.22419	0.0144289	1.18695	0.0121562	0.990301	0.998405	R_dup4207	FALSE
3.11995	-1.21138	1.98499	-0.61027	0.541683	0.725209	R_dup4212	FALSE
0.195636	0.689555	4.9902	0.138182	0.890097	NA	R_dup4213	FALSE
2.40965	-0.252994	2.25632	-0.112127	0.910723	0.964084	R_dup4214	FALSE
1.30653	3.44634	3.42674	1.00572	0.314551	NA	R_dup254	FALSE
2.35959	2.70757	2.60548	1.03918	0.298719	0.454417	R_dup4218	FALSE
1.14235	3.25089	3.62821	0.896005	0.37025	NA	R_dup4221	FALSE
0.572497	-3.071	4.90621	-0.62594	0.531354	NA	R_dup4223	FALSE
2.41742	4.33439	2.71749	1.595	0.110713	0.191194	T_dup2599	FALSE
0.942173	0.697349	3.6912	0.188922	0.850154	NA	R_dup4226	FALSE
5.5171	0.221012	1.50533	0.14682	0.883274	0.95195	R_dup4228	FALSE
8.21486	-0.927989	1.24839	-0.74335	0.45727	0.644074	R_dup4229	FALSE
0.179905	0.62851	4.99442	0.125842	0.899857	NA	R_dup4230	FALSE
6.54744	-1.32168	1.40098	-0.943391	0.345481	0.516073	R_dup4231	FALSE
2.16395	2.56596	2.68153	0.956902	0.338617	0.5072	R_dup4233	FALSE
0.942173	0.697349	3.6912	0.188922	0.850154	NA	R_dup4235	FALSE
0.286248	-2.18696	4.98813	-0.438434	0.661072	NA	R_dup4236	FALSE
1.14367	-0.0428573	3.34481	-0.0128131	0.989777	NA	R_dup4238	FALSE
1.68549	-4.60411	3.14443	-1.46421	0.143137	0.239879	R_dup4242	FALSE
5.148	2.78486	1.77995	1.56457	0.117683	0.201883	T_dup2615	FALSE
2.45948	-5.16237	2.74141	-1.8831	0.0596864	0.108456	R_dup4243	FALSE
1.31771	1.44282	3.21967	0.448126	0.654062	NA	R_dup4244	FALSE
4.41929	1.14141	1.74688	0.653401	0.513498	0.699114	R_dup256	FALSE
1.03865	-2.23172	3.88126	-0.574998	0.565293	NA	T_dup2618	FALSE
0.195636	0.689555	4.9902	0.138182	0.890097	NA	R_dup4246	FALSE
3.49095	-1.43313	1.88406	-0.760657	0.446862	0.632408	R_dup4247	FALSE
2.61305	4.44634	2.6417	1.68314	0.0923483	0.162497	R_dup4249	FALSE
0.195636	0.689555	4.9902	0.138182	0.890097	NA	R_dup4251	FALSE
1.14367	-0.0428573	3.34481	-0.0128131	0.989777	NA	R_dup4252	FALSE
0.179905	0.62851	4.99442	0.125842	0.899857	NA	R_dup4253	FALSE
0.195636	0.689555	4.9902	0.138182	0.890097	NA	R_dup4255	FALSE
42.729	0.0516303	0.551064	0.093692	0.925354	0.9707	R_dup257	FALSE
2.93873	-0.26547	2.03353	-0.130547	0.896134	0.956129	T_dup2625	FALSE
0.746537	0.0848525	4.06774	0.0208599	0.983357	NA	R_dup4258	FALSE
0.572497	-3.071	4.90621	-0.62594	0.531354	NA	R_dup4262	FALSE
0.37554	1.64703	4.89227	0.33666	0.736373	NA	R_dup4266	FALSE
1.67884	-0.363153	2.63409	-0.137867	0.890346	0.95431	R_dup4274	FALSE
5.13681	3.92532	2.06549	1.90043	0.0573765	0.104739	R_dup4275	FALSE
0.286248	-2.18696	4.98813	-0.438434	0.661072	NA	T_dup2639	FALSE
0.37554	1.64703	4.89227	0.33666	0.736373	NA	R_dup4278	FALSE
81.2618	1.41103	0.42779	3.29841	0.000972355	0.0020275	R_dup4285	FALSE
4.737	0.869873	1.66781	0.521567	0.601972	0.776964	R_dup4286	FALSE
372.927	-8.3707	0.619825	-13.505	1.46197e-41	8.90498e-41	R_dup4288	TRUE
2.08262	-3.31155	2.76502	-1.19766	0.23105	0.364329	R_dup4290	FALSE
1.51013	-2.77764	3.10001	-0.896011	0.370247	0.544303	R_dup4292	FALSE
1.25933	3.3957	3.87734	0.875781	0.381149	NA	R_dup4294	FALSE
1.12208	1.10283	3.42457	0.322033	0.747427	NA	R_dup260	FALSE
3.83029	3.47625	2.23905	1.55255	0.12053	0.20647	R_dup4303	FALSE
0.286248	-2.18696	4.98813	-0.438434	0.661072	NA	T_dup2663	FALSE
0.195636	0.689555	4.9902	0.138182	0.890097	NA	R_dup4304	FALSE
2.51677	-2.49398	2.36265	-1.05559	0.291157	0.444398	R_dup261	FALSE
0.481884	-0.700747	4.98082	-0.140689	0.888116	NA	R_dup4306	FALSE
0.286248	-2.18696	4.98813	-0.438434	0.661072	NA	R_dup4308	FALSE
0.852881	-1.76909	3.88285	-0.455616	0.648666	NA	R_dup4309	FALSE
0.572497	-3.071	4.90621	-0.62594	0.531354	NA	R_dup4316	FALSE
0.370997	-2.37627	4.97614	-0.477534	0.632982	NA	R_dup4317	FALSE
7.97526	-0.32703	1.25516	-0.260549	0.79444	0.907605	R_dup262	FALSE
0.195636	0.689555	4.9902	0.138182	0.890097	NA	T_dup2676	FALSE
1.88699	-4.77687	3.00775	-1.58819	0.112244	0.193221	R_dup4320	FALSE
0.572497	-3.071	4.90621	-0.62594	0.531354	NA	R_dup4321	FALSE
1.15354	1.14741	3.72318	0.30818	0.757945	NA	R_dup4324	FALSE
4.20338	0.488884	1.77056	0.276117	0.782458	0.901007	R_dup4326	FALSE
3.82916	-0.645159	1.78742	-0.360944	0.718141	0.865463	R_dup4327	FALSE
0.370997	-2.37627	4.97614	-0.477534	0.632982	NA	E_dup380	FALSE
0.286248	-2.18696	4.98813	-0.438434	0.661072	NA	WE_dup360	FALSE
18.9979	-8.10679	2.50866	-3.23152	0.00123132	0.0025603	TSS_dup135	FALSE
3.01493	-2.15171	2.08933	-1.02985	0.303079	0.459754	T_dup2700	FALSE
0.943494	-3.77693	3.96786	-0.951879	0.341158	NA	T_dup2705	FALSE
1.21269	-0.234744	3.04205	-0.0771664	0.938491	NA	T_dup2707	FALSE
2.17324	-4.98248	2.85968	-1.74232	0.0814522	0.144262	R_dup4362	FALSE
0.646058	0.200851	4.68463	0.0428745	0.965802	NA	R_dup4365	FALSE
1.78519	-1.15542	2.57642	-0.448461	0.653821	0.816752	R_dup4367	FALSE
0.657245	-3.24889	4.62494	-0.702472	0.482385	NA	CTCF_dup573	FALSE
0.179905	0.62851	4.99442	0.125842	0.899857	NA	R_dup4375	FALSE
128.685	-9.42398	1.46619	-6.42754	1.29682e-10	3.64543e-10	R_dup4377	TRUE
0.661789	0.254622	4.25508	0.0598397	0.952283	NA	CTCF_dup574	FALSE
0.286248	-2.18696	4.98813	-0.438434	0.661072	NA	R_dup4388	FALSE
0.286248	-2.18696	4.98813	-0.438434	0.661072	NA	T_dup2726	FALSE
0.195636	0.689555	4.9902	0.138182	0.890097	NA	R_dup4395	FALSE
1.11089	3.21302	3.66548	0.876562	0.380725	NA	T_dup2733	FALSE
1.11089	3.21302	3.66548	0.876562	0.380725	NA	R_dup4398	FALSE
1.99523	1.02977	2.49405	0.412892	0.679686	0.836915	R_dup4400	FALSE
1.99523	1.02977	2.49405	0.412892	0.679686	0.836915	T_dup2736	FALSE
61.9393	-9.80521	1.52291	-6.43848	1.20672e-10	3.39537e-10	R_dup4402	TRUE
8.4185	0.18862	1.22661	0.153774	0.877788	0.94856	R_dup4403	FALSE
0.286248	-2.18696	4.98813	-0.438434	0.661072	NA	T_dup2741	FALSE
4.42858	-1.52587	1.69814	-0.898552	0.368891	0.544253	R_dup4408	FALSE
0.657245	-3.24889	4.62494	-0.702472	0.482385	NA	R_dup4409	FALSE
0.286248	-2.18696	4.98813	-0.438434	0.661072	NA	T_dup2749	FALSE
9.05808	-5.5573	1.84659	-3.0095	0.00261678	0.00535504	T_dup2755	FALSE
1.13913	-2.3036	3.45764	-0.666236	0.50526	NA	R_dup4424	FALSE
2.17646	-0.394103	2.33208	-0.168993	0.865802	0.942085	R_dup4428	FALSE
0.466153	-0.761809	4.98506	-0.152819	0.878541	NA	R_dup4429	FALSE
0.73535	2.61843	4.36778	0.599488	0.548848	NA	R_dup4430	FALSE
585.182	-10.022	0.847229	-11.8292	2.75819e-32	1.3443e-31	R_dup4431	TRUE
0.179905	0.62851	4.99442	0.125842	0.899857	NA	R_dup4434	FALSE
1.14235	3.25089	3.62821	0.896005	0.37025	NA	R_dup4435	FALSE
15.7638	-2.4599	0.951302	-2.58583	0.00971459	0.0191937	R_dup4440	FALSE
0.35981	1.59121	4.89646	0.324971	0.745203	NA	R_dup4442	FALSE
0.195636	0.689555	4.9902	0.138182	0.890097	NA	R_dup4443	FALSE
0.195636	0.689555	4.9902	0.138182	0.890097	NA	E_dup399	FALSE
1.02824	-3.88875	3.84148	-1.0123	0.311392	NA	R_dup4457	FALSE
0.930986	2.95764	3.937	0.751241	0.452508	NA	R_dup4458	FALSE
4.32204	3.55574	2.15928	1.64672	0.0996152	0.174151	R_dup4462	FALSE
0.646058	0.200851	4.68463	0.0428745	0.965802	NA	R_dup4467	FALSE
1.22974	-4.16248	3.56906	-1.16627	0.243505	NA	R_dup263	FALSE
9.38911	-2.39002	1.21612	-1.96528	0.0493815	0.0912355	R_dup4471	FALSE
1.22388	-2.41215	3.37566	-0.714573	0.474873	NA	R_dup4473	FALSE
0.286248	-2.18696	4.98813	-0.438434	0.661072	NA	R_dup4474	FALSE
1.41419	-0.656373	3.05438	-0.214896	0.829849	0.925678	R_dup4476	FALSE
2.90727	-0.294817	2.02005	-0.145945	0.883965	0.95195	R_dup4478	FALSE
2.2847	4.25094	2.78287	1.52754	0.126628	0.216168	R_dup4480	FALSE
0.572497	-3.071	4.90621	-0.62594	0.531354	NA	R_dup4481	FALSE
1.51013	-2.77764	3.10001	-0.896011	0.370247	0.544303	R_dup264	FALSE
0.195636	0.689555	4.9902	0.138182	0.890097	NA	R_dup4483	FALSE
5.15406	-1.06674	1.56177	-0.683034	0.494586	0.683212	R_dup4490	FALSE
0.286248	-2.18696	4.98813	-0.438434	0.661072	NA	R_dup4491	FALSE
3.24548	0.42854	1.9871	0.215661	0.829252	0.925678	R_dup4492	FALSE
1.62556	-0.200818	2.88163	-0.0696889	0.944441	0.97782	R_dup4493	FALSE
1.26443	1.62898	3.59904	0.452614	0.650827	NA	R_dup265	FALSE
1.14235	3.25089	3.62821	0.896005	0.37025	NA	R_dup4496	FALSE
4.53624	-3.43392	1.95051	-1.76053	0.0783187	0.139127	R_dup4498	FALSE
1.50216	3.64712	3.24217	1.1249	0.260631	0.403852	R_dup4499	FALSE
0.550902	-0.951141	4.97306	-0.191259	0.848323	NA	R_dup4500	FALSE
33.2963	-0.131744	0.623563	-0.211277	0.832671	0.925864	R_dup4501	FALSE
0.572497	-3.071	4.90621	-0.62594	0.531354	NA	R_dup4503	FALSE
0.741994	-3.41059	4.82806	-0.70641	0.479933	NA	R_dup266	FALSE
0.943494	-3.77693	3.96786	-0.951879	0.341158	NA	R_dup4507	FALSE
1.03279	-0.803269	3.27447	-0.245313	0.806214	NA	R_dup4509	FALSE
3.47048	3.32257	2.30371	1.44227	0.149226	0.24945	R_dup4510	FALSE
12.6957	-0.941831	1.04738	-0.899229	0.368531	0.544065	R_dup4513	FALSE
3.9025	-0.345567	1.81358	-0.190544	0.848883	0.933598	R_dup4514	FALSE
1.39924	-4.33068	3.41003	-1.26998	0.20409	0.327193	TSS_dup138	FALSE
0.915255	2.93452	3.99665	0.734245	0.462799	NA	R_dup4518	FALSE
1.46616	1.66074	3.13369	0.529963	0.596137	0.772228	R_dup4532	FALSE
4.68547	-6.0802	2.21788	-2.74145	0.0061169	0.0122153	R_dup4533	FALSE
1.44433	1.87031	3.15587	0.592646	0.553418	0.736327	R_dup4535	FALSE
0.370997	-2.37627	4.97614	-0.477534	0.632982	NA	R_dup4539	FALSE
0.179905	0.62851	4.99442	0.125842	0.899857	NA	R_dup4540	FALSE
0.195636	0.689555	4.9902	0.138182	0.890097	NA	R_dup4542	FALSE
0.752402	-1.64978	4.41802	-0.37342	0.708836	NA	R_dup4545	FALSE
11.6184	-0.446589	1.05669	-0.422628	0.672566	0.831417	R_dup4552	FALSE
0.926442	0.660902	3.713	0.177997	0.858725	NA	R_dup267	FALSE
0.370997	-2.37627	4.97614	-0.477534	0.632982	NA	R_dup4559	FALSE
0.195636	0.689555	4.9902	0.138182	0.890097	NA	R_dup4560	FALSE
0.195636	0.689555	4.9902	0.138182	0.890097	NA	R_dup4565	FALSE
0.481884	-0.700747	4.98082	-0.140689	0.888116	NA	R_dup4569	FALSE
1.1018	-1.00926	3.72524	-0.270924	0.786449	NA	R_dup4571	FALSE
2.83048	-5.36182	2.59855	-2.06339	0.0390757	0.0733332	R_dup268	FALSE
1.77024	-4.66868	3.13191	-1.49068	0.136046	0.229487	R_dup4575	FALSE
0.481884	-0.700747	4.98082	-0.140689	0.888116	NA	R_dup4576	FALSE
274.899	4.90671	0.358544	13.6851	1.2468e-42	7.77748e-42	R_dup4580	TRUE
1.41287	1.83348	3.12581	0.586561	0.557498	0.739232	R_dup4582	FALSE
0.179905	0.62851	4.99442	0.125842	0.899857	NA	R_dup4583	FALSE
0.179905	0.62851	4.99442	0.125842	0.899857	NA	R_dup4584	FALSE
4.12338	-4.4011	2.22855	-1.97487	0.0482827	0.0894553	R_dup269	FALSE
6.92271	-6.65785	2.03568	-3.27057	0.00107331	0.00223566	R_dup4588	FALSE
0.370997	-2.37627	4.97614	-0.477534	0.632982	NA	R_dup4589	FALSE
0.370997	-2.37627	4.97614	-0.477534	0.632982	NA	R_dup4601	FALSE
2.22975	-0.512156	2.32408	-0.220369	0.825584	0.923853	R_dup4602	FALSE
0.962447	3.00275	3.92185	0.765647	0.443886	NA	R_dup270	FALSE
2.03943	-1.38883	2.67031	-0.5201	0.602994	0.777107	R_dup4603	FALSE
5.6608	4.07293	2.02246	2.01385	0.0440258	0.0821308	R_dup4604	FALSE
1.04852	-0.754139	3.50419	-0.215211	0.829603	NA	R_dup4609	FALSE
0.370997	-2.37627	4.97614	-0.477534	0.632982	NA	R_dup4616	FALSE
0.179905	0.62851	4.99442	0.125842	0.899857	NA	R_dup4618	FALSE
0.741994	-3.41059	4.82806	-0.70641	0.479933	NA	E_dup411	FALSE
1.68549	-4.60411	3.14443	-1.46421	0.143137	0.239879	T_dup2885	FALSE
1.59488	-2.8574	3.07382	-0.929591	0.352583	0.523769	R_dup4639	FALSE
0.195636	0.689555	4.9902	0.138182	0.890097	NA	T_dup2916	FALSE
0.179905	0.62851	4.99442	0.125842	0.899857	NA	R_dup4668	FALSE
0.195636	0.689555	4.9902	0.138182	0.890097	NA	R_dup4673	FALSE
0.539715	2.17439	4.8596	0.447443	0.654555	NA	T_dup2939	FALSE
1.13327	-0.906071	3.68434	-0.245925	0.80574	NA	T_dup2950	FALSE
0.195636	0.689555	4.9902	0.138182	0.890097	NA	R_dup4718	FALSE
0.555445	2.21305	4.85764	0.455582	0.64869	NA	R_dup4729	FALSE
0.286248	-2.18696	4.98813	-0.438434	0.661072	NA	R_dup4743	FALSE
0.195636	0.689555	4.9902	0.138182	0.890097	NA	R_dup4744	FALSE
611.71	-8.66895	0.532185	-16.2894	1.17454e-59	1.10247e-58	R_dup4754	TRUE
0.746537	0.0848525	4.06774	0.0208599	0.983357	NA	R_dup4757	FALSE
0.481884	-0.700747	4.98082	-0.140689	0.888116	NA	R_dup4759	FALSE
8.80177	-0.658084	1.21879	-0.539948	0.589233	0.766119	R_dup4761	FALSE
409.495	-5.24965	0.263493	-19.9233	2.5564e-88	4.58227e-87	R_dup4762	TRUE
1.39714	1.81511	3.14693	0.576786	0.564084	NA	R_dup4763	FALSE
0.481884	-0.700747	4.98082	-0.140689	0.888116	NA	R_dup273	FALSE
1.52053	-1.63383	3.01892	-0.541197	0.588372	0.765481	R_dup4769	FALSE
4.50991	0.759983	1.67963	0.45247	0.650931	0.815757	R_dup4770	FALSE
0.370997	-2.37627	4.97614	-0.477534	0.632982	NA	R_dup4772	FALSE
0.466153	-0.761809	4.98506	-0.152819	0.878541	NA	T_dup3029	FALSE
0.661789	0.254622	4.25508	0.0598397	0.952283	NA	R_dup4773	FALSE
0.286248	-2.18696	4.98813	-0.438434	0.661072	NA	R_dup4774	FALSE
7.31215	0.0679752	1.30639	0.0520329	0.958502	0.986007	R_dup29	FALSE
0.571176	2.25083	4.85577	0.463538	0.642979	NA	R_dup4775	FALSE
17.268	-0.250661	0.878666	-0.285275	0.775434	0.898159	R_dup4780	FALSE
2.0813	-0.778931	2.39549	-0.325165	0.745056	0.883937	R_dup4781	FALSE
1.89343	3.98038	2.97225	1.33918	0.180512	0.294389	R_dup274	FALSE
1.5725	0.488099	2.75154	0.177391	0.859201	0.938902	R_dup4782	FALSE
0.857424	0.855809	3.82119	0.223964	0.822785	NA	R_dup4784	FALSE
0.179905	0.62851	4.99442	0.125842	0.899857	NA	R_dup4785	FALSE
0.195636	0.689555	4.9902	0.138182	0.890097	NA	R_dup4786	FALSE
5.91443	-3.29509	1.71216	-1.92452	0.0542893	0.0995304	R_dup275	FALSE
0.766812	2.67522	4.29663	0.622632	0.533526	NA	T_dup3045	FALSE
0.179905	0.62851	4.99442	0.125842	0.899857	NA	R_dup4789	FALSE
0.35981	1.59121	4.89646	0.324971	0.745203	NA	R_dup4793	FALSE
0.370997	-2.37627	4.97614	-0.477534	0.632982	NA	R_dup4796	FALSE
0.195636	0.689555	4.9902	0.138182	0.890097	NA	R_dup4797	FALSE
0.179905	0.62851	4.99442	0.125842	0.899857	NA	R_dup4798	FALSE
0.555445	2.21305	4.85764	0.455582	0.64869	NA	R_dup4799	FALSE
0.37554	1.64703	4.89227	0.33666	0.736373	NA	R_dup4800	FALSE
6.50767	-3.43122	1.70802	-2.00889	0.044549	0.0830029	R_dup277	FALSE
0.370997	-2.37627	4.97614	-0.477534	0.632982	NA	R_dup4804	FALSE
0.195636	0.689555	4.9902	0.138182	0.890097	NA	R_dup4805	FALSE
0.741994	-3.41059	4.82806	-0.70641	0.479933	NA	R_dup4809	FALSE
0.286248	-2.18696	4.98813	-0.438434	0.661072	NA	R_dup4810	FALSE
13.5488	-0.924176	0.974227	-0.948624	0.342812	0.512839	R_dup278	FALSE
0.571176	2.25083	4.85577	0.463538	0.642979	NA	R_dup4813	FALSE
0.466153	-0.761809	4.98506	-0.152819	0.878541	NA	R_dup4815	FALSE
2.16605	-0.854211	2.39176	-0.357147	0.720982	0.86713	R_dup4818	FALSE
0.391271	1.70114	4.88835	0.347999	0.727841	NA	R_dup4819	FALSE
18.2716	-1.60818	0.853485	-1.88425	0.0595316	0.10844	R_dup4820	FALSE
0.195636	0.689555	4.9902	0.138182	0.890097	NA	T_dup3075	FALSE
1.02824	-3.88875	3.84148	-1.0123	0.311392	NA	R_dup4821	FALSE
7.55952	0.440003	1.30332	0.337602	0.735663	0.878221	R_dup4822	FALSE
0.370997	-2.37627	4.97614	-0.477534	0.632982	NA	R_dup4824	FALSE
0.195636	0.689555	4.9902	0.138182	0.890097	NA	R_dup4826	FALSE
2.33023	-0.565454	2.28163	-0.247828	0.804267	0.913919	R_dup4827	FALSE
4.41739	-0.956459	1.66355	-0.574952	0.565324	0.74472	R_dup4828	FALSE
2.23883	1.48547	2.52461	0.588394	0.556268	0.738917	R_dup4829	FALSE
0.466153	-0.761809	4.98506	-0.152819	0.878541	NA	R_dup4830	FALSE
0.741994	-3.41059	4.82806	-0.70641	0.479933	NA	R_dup4837	FALSE
0.661789	0.254622	4.25508	0.0598397	0.952283	NA	R_dup4838	FALSE
3.8572	2.29365	1.95377	1.17396	0.24041	0.377189	R_dup4841	FALSE
0.768133	-1.59299	4.38241	-0.363495	0.716235	NA	R_dup4842	FALSE
1.68339	0.910148	2.82968	0.321644	0.747723	0.885167	R_dup4843	FALSE
1.75241	0.747514	2.64839	0.282252	0.77775	0.899366	R_dup4848	FALSE
0.566633	-0.890076	4.96882	-0.179132	0.857834	NA	R_dup4849	FALSE
0.195636	0.689555	4.9902	0.138182	0.890097	NA	R_dup4850	FALSE
0.286248	-2.18696	4.98813	-0.438434	0.661072	NA	R_dup4851	FALSE
0.657245	-3.24889	4.62494	-0.702472	0.482385	NA	T_dup3101	FALSE
0.286248	-2.18696	4.98813	-0.438434	0.661072	NA	T_dup3103	FALSE
0.286248	-2.18696	4.98813	-0.438434	0.661072	NA	R_dup4853	FALSE
0.926442	0.660902	3.713	0.177997	0.858725	NA	R_dup4854	FALSE
0.195636	0.689555	4.9902	0.138182	0.890097	NA	R_dup4860	FALSE
0.391271	1.70114	4.88835	0.347999	0.727841	NA	R_dup4861	FALSE
0.179905	0.62851	4.99442	0.125842	0.899857	NA	R_dup4862	FALSE
6.03254	-0.915935	1.44809	-0.632512	0.527052	0.713487	R_dup4867	FALSE
3.38138	-4.10551	2.36037	-1.73935	0.0819727	0.145141	R_dup4872	FALSE
0.942173	0.697349	3.6912	0.188922	0.850154	NA	R_dup282	FALSE
2.89476	1.7772	2.15682	0.823988	0.409947	0.591847	T_dup3124	FALSE
0.195636	0.689555	4.9902	0.138182	0.890097	NA	R_dup4880	FALSE
3.46139	1.26906	1.94428	0.652713	0.513942	0.699501	R_dup4882	FALSE
0.550902	-0.951141	4.97306	-0.191259	0.848323	NA	R_dup4885	FALSE
191.903	5.36691	0.465235	11.5359	8.69442e-31	4.05808e-30	R_dup4886	TRUE
3.32545	-0.545028	1.97317	-0.27622	0.782379	0.901007	R_dup4887	FALSE
0.179905	0.62851	4.99442	0.125842	0.899857	NA	T_dup3139	FALSE
0.179905	0.62851	4.99442	0.125842	0.899857	NA	R_dup4894	FALSE
0.195636	0.689555	4.9902	0.138182	0.890097	NA	R_dup4898	FALSE
2.51599	-0.802814	2.20217	-0.364556	0.715443	0.862736	R_dup4899	FALSE
1.03279	-0.803269	3.27447	-0.245313	0.806214	NA	R_dup4902	FALSE
0.286248	-2.18696	4.98813	-0.438434	0.661072	NA	R_dup284	FALSE
0.286248	-2.18696	4.98813	-0.438434	0.661072	NA	R_dup4903	FALSE
1.01706	-0.854882	3.54474	-0.241169	0.809424	NA	R_dup4904	FALSE
2.1048	4.13221	2.87761	1.43598	0.151007	0.252003	R_dup4905	FALSE
2.65702	0.847463	2.16548	0.39135	0.695538	0.847839	R_dup4906	FALSE
7.40276	-0.123215	1.29817	-0.0949144	0.924383	0.970023	R_dup4910	FALSE
12.2962	-0.332181	1.01413	-0.327552	0.743251	0.88338	R_dup4911	FALSE
0.746537	0.0848525	4.06774	0.0208599	0.983357	NA	R_dup4914	FALSE
3.11673	-5.50209	2.51922	-2.18405	0.0289589	0.0550589	R_dup285	FALSE
0.286248	-2.18696	4.98813	-0.438434	0.661072	NA	WE_dup388	FALSE
1.64129	-0.168871	3.13479	-0.05387	0.957039	0.985182	R_dup4915	FALSE
0.370997	-2.37627	4.97614	-0.477534	0.632982	NA	R_dup4917	FALSE
1.76359	-0.46285	2.59081	-0.178651	0.858212	0.938902	R_dup4918	FALSE
1.58823	0.509843	2.70713	0.188333	0.850615	0.934468	R_dup4921	FALSE
0.83715	-1.8214	3.90941	-0.465902	0.641285	NA	WE_dup389	FALSE
0.37554	1.64703	4.89227	0.33666	0.736373	NA	R_dup4922	FALSE
9.06148	3.77737	1.56579	2.41245	0.0158459	0.0308469	R_dup4923	FALSE
0.370997	-2.37627	4.97614	-0.477534	0.632982	NA	R_dup4924	FALSE
222.624	8.42317	1.0479	8.03813	9.1217e-16	2.99576e-15	T_dup3163	TRUE
1.14235	3.25089	3.62821	0.896005	0.37025	NA	T_dup3164	FALSE
0.195636	0.689555	4.9902	0.138182	0.890097	NA	T_dup3179	FALSE
11.2916	-0.785091	1.06087	-0.740043	0.459274	0.646132	T_dup3181	FALSE
0.586907	2.28776	4.85398	0.471316	0.637415	NA	R_dup4944	FALSE
3.40298	-5.6299	2.45194	-2.2961	0.0216703	0.0417076	T_dup3184	FALSE
1.31449	-4.24896	3.45906	-1.22836	0.219313	NA	T_dup3186	FALSE
1.31449	-4.24896	3.45906	-1.22836	0.219313	NA	R_dup4950	FALSE
1.32226	3.46257	3.41224	1.01475	0.310225	NA	T_dup3196	FALSE
97.1776	-8.00977	1.08296	-7.39618	1.4016e-13	4.31725e-13	T_dup3198	TRUE
0.661789	0.254622	4.25508	0.0598397	0.952283	NA	T_dup3200	FALSE
0.370997	-2.37627	4.97614	-0.477534	0.632982	NA	T_dup3202	FALSE
0.370997	-2.37627	4.97614	-0.477534	0.632982	NA	T_dup3205	FALSE
1.05306	1.27853	3.53131	0.362054	0.717312	NA	R_dup4967	FALSE
2.25324	4.23209	2.78318	1.5206	0.128361	0.218188	R_dup4977	FALSE
2.78973	0.959493	2.12451	0.451629	0.651536	0.815757	R_dup4979	FALSE
2.02615	4.08046	2.91123	1.40163	0.161026	0.265668	T_dup3229	FALSE
0.195636	0.689555	4.9902	0.138182	0.890097	NA	R_dup4990	FALSE
0.915255	2.93452	3.99665	0.734245	0.462799	NA	R_dup4995	FALSE
0.572497	-3.071	4.90621	-0.62594	0.531354	NA	R_dup5000	FALSE
1.88699	-4.77687	3.00775	-1.58819	0.112244	0.193221	R_dup5001	FALSE
0.370997	-2.37627	4.97614	-0.477534	0.632982	NA	R_dup5002	FALSE
0.195636	0.689555	4.9902	0.138182	0.890097	NA	R_dup5003	FALSE
1.7996	0.801736	2.58635	0.309987	0.756571	0.889657	R_dup31	FALSE
7.40179	2.21957	1.43788	1.54364	0.122676	0.209963	T_dup3240	FALSE
0.370997	-2.37627	4.97614	-0.477534	0.632982	NA	R_dup5016	FALSE
663.69	9.0026	0.736421	12.2248	2.29145e-34	1.17962e-33	R_dup5040	TRUE
0.195636	0.689555	4.9902	0.138182	0.890097	NA	T_dup3272	FALSE
3.84754	-3.25539	2.0733	-1.57015	0.116381	0.199938	R_dup5051	FALSE
0.858745	-3.65235	4.52335	-0.807443	0.419411	NA	R_dup286	FALSE
0.286248	-2.18696	4.98813	-0.438434	0.661072	NA	R_dup5054	FALSE
6.6786	-0.787969	1.36513	-0.577213	0.563795	0.74472	T_dup3283	FALSE
0.370997	-2.37627	4.97614	-0.477534	0.632982	NA	R_dup5057	FALSE
0.555445	2.21305	4.85764	0.455582	0.64869	NA	R_dup5060	FALSE
0.195636	0.689555	4.9902	0.138182	0.890097	NA	R_dup5093	FALSE
0.910711	0.612804	4.07513	0.150376	0.880468	NA	R_dup5094	FALSE
0.93763	-1.92309	4.05966	-0.473707	0.635709	NA	R_dup5103	FALSE
5.69226	4.08055	2.01291	2.0272	0.0426424	0.0797502	R_dup5110	FALSE
0.943494	-3.77693	3.96786	-0.951879	0.341158	NA	R_dup5144	FALSE
0.932307	-0.68888	3.97948	-0.173108	0.862566	NA	T_dup3366	FALSE
2.53759	-1.30433	2.23574	-0.583398	0.559625	0.741226	R_dup5148	FALSE
0.179905	0.62851	4.99442	0.125842	0.899857	NA	R_dup5149	FALSE
1.1234	-2.35097	3.47509	-0.676519	0.498711	NA	R_dup5152	FALSE
0.391271	1.70114	4.88835	0.347999	0.727841	NA	R_dup5158	FALSE
1.61515	-0.805446	2.91366	-0.276438	0.782212	0.901007	R_dup5188	FALSE
30.6862	7.99892	1.58673	5.04113	4.62797e-07	1.13431e-06	R_dup5192	TRUE
0.943494	-3.77693	3.96786	-0.951879	0.341158	NA	R_dup5196	FALSE
2.08907	4.12199	2.87	1.43623	0.150936	0.251955	R_dup5235	FALSE
0.466153	-0.761809	4.98506	-0.152819	0.878541	NA	R_dup5256	FALSE
0.286248	-2.18696	4.98813	-0.438434	0.661072	NA	R_dup5261	FALSE
0.572497	-3.071	4.90621	-0.62594	0.531354	NA	R_dup5262	FALSE
0.286248	-2.18696	4.98813	-0.438434	0.661072	NA	R_dup5276	FALSE
0.657245	-3.24889	4.62494	-0.702472	0.482385	NA	R_dup5280	FALSE
0.286248	-2.18696	4.98813	-0.438434	0.661072	NA	R_dup287	FALSE
0.286248	-2.18696	4.98813	-0.438434	0.661072	NA	R_dup5289	FALSE
0.286248	-2.18696	4.98813	-0.438434	0.661072	NA	R_dup5293	FALSE
731.677	-9.11883	0.562976	-16.1976	5.24764e-59	4.85672e-58	R_dup5298	TRUE
2.25534	0.0711457	2.50593	0.028391	0.97735	0.994085	R_dup5302	FALSE
0.35981	1.59121	4.89646	0.324971	0.745203	NA	R_dup5303	FALSE
0.730807	0.0208305	4.46154	0.00466891	0.996275	NA	R_dup5309	FALSE
0.646058	0.200851	4.68463	0.0428745	0.965802	NA	R_dup5311	FALSE
0.195636	0.689555	4.9902	0.138182	0.890097	NA	R_dup5313	FALSE
1.69457	-0.337643	2.60017	-0.129854	0.896682	0.956129	R_dup5316	FALSE
0.466153	-0.761809	4.98506	-0.152819	0.878541	NA	R_dup5318	FALSE
0.926442	0.660902	3.713	0.177997	0.858725	NA	R_dup5320	FALSE
0.370997	-2.37627	4.97614	-0.477534	0.632982	NA	R_dup5326	FALSE
0.195636	0.689555	4.9902	0.138182	0.890097	NA	R_dup5327	FALSE
1.22974	-4.16248	3.56906	-1.16627	0.243505	NA	R_dup5328	FALSE
3.09836	-0.803584	1.96469	-0.409013	0.68253	0.838668	R_dup5329	FALSE
0.661789	0.254622	4.25508	0.0598397	0.952283	NA	R_dup5331	FALSE
3.19674	1.24318	2.00153	0.621115	0.534524	0.719714	R_dup5334	FALSE
0.179905	0.62851	4.99442	0.125842	0.899857	NA	R_dup5335	FALSE
5.34193	-3.13195	1.77464	-1.76484	0.0775915	0.138	R_dup4	FALSE
18.0066	-2.71124	0.964974	-2.80965	0.00495948	0.00999454	R_dup5337	FALSE
0.286248	-2.18696	4.98813	-0.438434	0.661072	NA	R_dup5342	FALSE
3.54614	1.17945	2.0634	0.571605	0.56759	0.746954	R_dup5344	FALSE
0.370997	-2.37627	4.97614	-0.477534	0.632982	NA	R_dup5345	FALSE
0.179905	0.62851	4.99442	0.125842	0.899857	NA	R_dup5347	FALSE
0.957904	0.724468	3.99903	0.181161	0.856241	NA	R_dup5348	FALSE
44.5166	-5.87178	0.89879	-6.53299	6.44702e-11	1.82958e-10	R_dup5349	TRUE
1.23296	1.58274	3.29716	0.48003	0.631206	NA	R_dup5350	FALSE
0.571176	2.25083	4.85577	0.463538	0.642979	NA	R_dup5351	FALSE
3.59275	-3.05738	2.12054	-1.4418	0.14936	0.249604	R_dup5352	FALSE
1.22842	-0.200712	3.02913	-0.0662606	0.94717	NA	R_dup5354	FALSE
3.27694	0.450645	1.96434	0.229413	0.818548	0.921873	R_dup5356	FALSE
8.13427	4.61267	1.88639	2.44524	0.0144757	0.0283091	R_dup5358	FALSE
0.943494	-3.77693	3.96786	-0.951879	0.341158	NA	R_dup5359	FALSE
0.566633	-0.890076	4.96882	-0.179132	0.857834	NA	R_dup5360	FALSE
33.1972	-7.4625	1.57303	-4.74402	2.09517e-06	4.97143e-06	R_dup5364	TRUE
0.195636	0.689555	4.9902	0.138182	0.890097	NA	R_dup5366	FALSE
13.8296	3.80771	1.297	2.93578	0.00332712	0.0067784	T_dup3515	FALSE
0.83715	-1.8214	3.90941	-0.465902	0.641285	NA	R_dup5377	FALSE
3.08108	0.0239702	2.2631	0.0105917	0.991549	0.998405	R_dup5378	FALSE
1.30863	-2.5146	3.57189	-0.703999	0.481434	NA	R_dup5379	FALSE
2.89364	-3.85838	2.48884	-1.55027	0.121077	0.207347	T_dup42	FALSE
2.35768	-1.7098	2.32292	-0.736056	0.461697	0.648084	TSS_dup158	FALSE
0.550902	-0.951141	4.97306	-0.191259	0.848323	NA	T_dup3527	FALSE
4.76337	1.30014	1.6947	0.76718	0.442975	0.627653	R_dup5385	FALSE
0.948037	-0.640815	3.64024	-0.176036	0.860265	NA	R_dup5386	FALSE
0.661789	0.254622	4.25508	0.0598397	0.952283	NA	R_dup5391	FALSE
1.1018	-1.00926	3.72524	-0.270924	0.786449	NA	CTCF_dup673	FALSE
9.05978	-0.12873	1.18715	-0.108436	0.91365	0.965803	R_dup5392	FALSE
1.02824	-3.88875	3.84148	-1.0123	0.311392	NA	R_dup5394	FALSE
0.37554	1.64703	4.89227	0.33666	0.736373	NA	CTCF_dup674	FALSE
1.99523	1.02977	2.49405	0.412892	0.679686	0.836915	R_dup5400	FALSE
1.51467	-0.735618	2.75591	-0.266924	0.789528	0.904772	R_dup5403	FALSE
0.481884	-0.700747	4.98082	-0.140689	0.888116	NA	R_dup5406	FALSE
6.50778	-0.214564	1.38468	-0.154955	0.876857	0.947897	R_dup296	FALSE
0.73535	2.61843	4.36778	0.599488	0.548848	NA	R_dup5410	FALSE
2.57359	-0.358475	2.35434	-0.152261	0.878981	0.948751	R_dup5413	FALSE
1.42538	-2.69293	3.18266	-0.846125	0.397483	0.576501	R_dup5414	FALSE
284.861	7.18309	0.625927	11.4759	1.74291e-30	8.10949e-30	R_dup5419	TRUE
256.805	-10.4183	1.44568	-7.2065	5.74091e-13	1.74485e-12	R_dup5420	TRUE
1.86994	-1.23483	2.51219	-0.491537	0.623047	0.794371	R_dup32	FALSE
0.35981	1.59121	4.89646	0.324971	0.745203	NA	R_dup5423	FALSE
1.12208	1.10283	3.42457	0.322033	0.747427	NA	R_dup5424	FALSE
0.195636	0.689555	4.9902	0.138182	0.890097	NA	R_dup5426	FALSE
2.9651	0.33793	2.04773	0.165027	0.868923	0.944295	R_dup297	FALSE
1.40833	0.198021	2.84269	0.0696598	0.944464	0.97782	R_dup5428	FALSE
0.37554	1.64703	4.89227	0.33666	0.736373	NA	R_dup5429	FALSE
1.11299	-3.996	4.08038	-0.979319	0.327422	NA	R_dup5430	FALSE
7.97526	-0.32703	1.25516	-0.260549	0.79444	0.907605	R_dup5431	FALSE
1.68339	0.910148	2.82968	0.321644	0.747723	0.885167	T_dup3560	FALSE
0.179905	0.62851	4.99442	0.125842	0.899857	NA	R_dup5435	FALSE
0.195636	0.689555	4.9902	0.138182	0.890097	NA	R_dup5437	FALSE
0.391271	1.70114	4.88835	0.347999	0.727841	NA	R_dup5438	FALSE
168.441	-9.80771	1.45469	-6.74212	1.56094e-11	4.50275e-11	R_dup5439	TRUE
6.03498	0.521677	1.46244	0.356716	0.721304	0.867343	R_dup5440	FALSE
0.915255	2.93452	3.99665	0.734245	0.462799	NA	T_dup3567	FALSE
7.8839	2.94609	1.54722	1.90411	0.0568955	0.103924	R_dup5441	FALSE
0.370997	-2.37627	4.97614	-0.477534	0.632982	NA	R_dup299	FALSE
0.286248	-2.18696	4.98813	-0.438434	0.661072	NA	R_dup5442	FALSE
0.195636	0.689555	4.9902	0.138182	0.890097	NA	R_dup5451	FALSE
2.09571	0.910093	2.65441	0.34286	0.731704	0.875602	R_dup5452	FALSE
0.37554	1.64703	4.89227	0.33666	0.736373	NA	R_dup5454	FALSE
0.35981	1.59121	4.89646	0.324971	0.745203	NA	R_dup5455	FALSE
2.14368	1.1863	2.40989	0.492262	0.622534	0.794371	R_dup5456	FALSE
14.6781	-0.212446	0.937286	-0.226661	0.820687	0.922332	R_dup5458	FALSE
0.179905	0.62851	4.99442	0.125842	0.899857	NA	R_dup5459	FALSE
5.33377	2.30929	1.75977	1.31226	0.189431	0.306833	R_dup5460	FALSE
3.06347	3.12816	2.40203	1.3023	0.192814	0.311719	R_dup301	FALSE
0.195636	0.689555	4.9902	0.138182	0.890097	NA	R_dup5464	FALSE
2.03279	0.848608	2.63146	0.322486	0.747085	0.885167	R_dup5465	FALSE
4.32468	0.864589	1.73402	0.498604	0.618058	0.791492	R_dup5466	FALSE
88.2533	-4.11278	0.499498	-8.23381	1.8135e-16	6.07665e-16	R_dup302	TRUE
0.657245	-3.24889	4.62494	-0.702472	0.482385	NA	R_dup5469	FALSE
0.195636	0.689555	4.9902	0.138182	0.890097	NA	R_dup5470	FALSE
0.841694	0.819801	3.84651	0.213128	0.831227	NA	R_dup5471	FALSE
0.286248	-2.18696	4.98813	-0.438434	0.661072	NA	R_dup5472	FALSE
0.566633	-0.890076	4.96882	-0.179132	0.857834	NA	R_dup5473	FALSE
2.05648	-4.88895	2.92718	-1.67019	0.0948814	0.166315	R_dup5474	FALSE
1.03865	-2.23172	3.88126	-0.574998	0.565293	NA	R_dup5477	FALSE
0.195636	0.689555	4.9902	0.138182	0.890097	NA	R_dup5478	FALSE
0.179905	0.62851	4.99442	0.125842	0.899857	NA	R_dup5479	FALSE
0.195636	0.689555	4.9902	0.138182	0.890097	NA	R_dup5482	FALSE
2.43315	4.34319	2.70775	1.60399	0.108717	0.188129	R_dup5483	FALSE
2.34141	-1.61819	2.34631	-0.689672	0.4904	0.679481	R_dup5486	FALSE
3.67085	-1.17957	1.82403	-0.646686	0.517835	0.702928	R_dup5487	FALSE
6.56581	-2.97571	1.51642	-1.96233	0.0497238	0.0917539	R_dup5491	FALSE
0.179905	0.62851	4.99442	0.125842	0.899857	NA	R_dup33	FALSE
0.657245	-3.24889	4.62494	-0.702472	0.482385	NA	R_dup5492	FALSE
2.90727	-0.294817	2.02005	-0.145945	0.883965	0.95195	R_dup5493	FALSE
0.73535	2.61843	4.36778	0.599488	0.548848	NA	T_dup3613	FALSE
0.179905	0.62851	4.99442	0.125842	0.899857	NA	R_dup5495	FALSE
0.83715	-1.8214	3.90941	-0.465902	0.641285	NA	R_dup5496	FALSE
3.1285	0.326183	2.04428	0.159559	0.873229	0.946038	R_dup5499	FALSE
0.370997	-2.37627	4.97614	-0.477534	0.632982	NA	R_dup5500	FALSE
0.195636	0.689555	4.9902	0.138182	0.890097	NA	R_dup5502	FALSE
2.48166	1.67486	2.43728	0.687181	0.491968	0.681288	R_dup5503	FALSE
0.286248	-2.18696	4.98813	-0.438434	0.661072	NA	R_dup303	FALSE
1.51599	-4.46632	3.29653	-1.35485	0.175464	0.286629	R_dup5511	FALSE
0.179905	0.62851	4.99442	0.125842	0.899857	NA	R_dup5518	FALSE
0.571176	2.25083	4.85577	0.463538	0.642979	NA	R_dup5522	FALSE
0.179905	0.62851	4.99442	0.125842	0.899857	NA	R_dup5523	FALSE
0.391271	1.70114	4.88835	0.347999	0.727841	NA	R_dup5528	FALSE
0.566633	-0.890076	4.96882	-0.179132	0.857834	NA	R_dup5530	FALSE
1.46616	1.66074	3.13369	0.529963	0.596137	0.772228	R_dup5538	FALSE
0.286248	-2.18696	4.98813	-0.438434	0.661072	NA	R_dup5546	FALSE
1.51467	-0.735618	2.75591	-0.266924	0.789528	0.904772	R_dup5548	FALSE
1.87316	2.12623	2.82083	0.753762	0.450992	0.636588	R_dup5555	FALSE
0.370997	-2.37627	4.97614	-0.477534	0.632982	NA	R_dup5558	FALSE
1.12208	1.10283	3.42457	0.322033	0.747427	NA	R_dup5572	FALSE
5.92884	-2.09431	1.4937	-1.40209	0.160887	0.265513	R_dup5574	FALSE
16.1323	0.0393604	0.916395	0.0429513	0.96574	0.989926	R_dup5575	FALSE
0.179905	0.62851	4.99442	0.125842	0.899857	NA	R_dup304	FALSE
0.179905	0.62851	4.99442	0.125842	0.899857	NA	CTCF_dup695	FALSE
2.44111	-0.217842	2.1926	-0.0993532	0.920858	0.968716	R_dup5578	FALSE
4.21379	0.704117	1.72124	0.409076	0.682484	0.838668	R_dup5580	FALSE
0.550902	-0.951141	4.97306	-0.191259	0.848323	NA	R_dup5581	FALSE
0.179905	0.62851	4.99442	0.125842	0.899857	NA	R_dup5582	FALSE
1.01706	-0.854882	3.54474	-0.241169	0.809424	NA	R_dup5584	FALSE
0.741994	-3.41059	4.82806	-0.70641	0.479933	NA	CTCF_dup698	FALSE
0.195636	0.689555	4.9902	0.138182	0.890097	NA	R_dup5589	FALSE
4.50648	5.2321	2.21765	2.3593	0.0183092	0.0354913	R_dup305	FALSE
0.948037	-0.640815	3.64024	-0.176036	0.860265	NA	R_dup5590	FALSE
0.858745	-3.65235	4.52335	-0.807443	0.419411	NA	R_dup5591	FALSE
0.943494	-3.77693	3.96786	-0.951879	0.341158	NA	R_dup5592	FALSE
1.69457	-0.337643	2.60017	-0.129854	0.896682	0.956129	R_dup5594	FALSE
0.661789	0.254622	4.25508	0.0598397	0.952283	NA	R_dup5595	FALSE
0.370997	-2.37627	4.97614	-0.477534	0.632982	NA	R_dup5596	FALSE
0.370997	-2.37627	4.97614	-0.477534	0.632982	NA	R_dup5598	FALSE
0.370997	-2.37627	4.97614	-0.477534	0.632982	NA	R_dup5601	FALSE
0.963768	-0.584758	3.92741	-0.148891	0.881639	NA	R_dup5603	FALSE
0.195636	0.689555	4.9902	0.138182	0.890097	NA	R_dup5604	FALSE
7.96862	0.199834	1.28164	0.155921	0.876095	0.947845	R_dup5605	FALSE
0.746537	0.0848525	4.06774	0.0208599	0.983357	NA	R_dup5606	FALSE
3.56773	0.783773	1.8663	0.419961	0.674514	0.832787	R_dup5611	FALSE
0.481884	-0.700747	4.98082	-0.140689	0.888116	NA	R_dup5613	FALSE
0.741994	-3.41059	4.82806	-0.70641	0.479933	NA	R_dup5614	FALSE
0.35981	1.59121	4.89646	0.324971	0.745203	NA	R_dup5615	FALSE
9.00008	0.461067	1.19634	0.385399	0.699942	0.851434	R_dup307	FALSE
0.466153	-0.761809	4.98506	-0.152819	0.878541	NA	R_dup5616	FALSE
2.73513	2.94607	2.48181	1.18706	0.235202	0.369603	R_dup5619	FALSE
3.5717	-2.48327	2.10424	-1.18013	0.23795	0.373625	R_dup5620	FALSE
0.370997	-2.37627	4.97614	-0.477534	0.632982	NA	R_dup308	FALSE
2.70577	-0.0748415	2.13101	-0.0351201	0.971984	0.991168	R_dup5621	FALSE
0.286248	-2.18696	4.98813	-0.438434	0.661072	NA	R_dup5625	FALSE
9.48769	-7.10119	1.85937	-3.81915	0.000133915	0.000291807	R_dup5626	FALSE
1.99787	-3.25215	2.8392	-1.14545	0.252025	0.393132	R_dup5630	FALSE
0.555445	2.21305	4.85764	0.455582	0.64869	NA	T_dup3726	FALSE
10.5525	-4.76447	1.47242	-3.2358	0.00121301	0.00252312	T_dup3727	FALSE
0.179905	0.62851	4.99442	0.125842	0.899857	NA	T_dup3744	FALSE
0.286248	-2.18696	4.98813	-0.438434	0.661072	NA	R_dup5650	FALSE
0.179905	0.62851	4.99442	0.125842	0.899857	NA	R_dup5653	FALSE
3.39047	-1.41083	1.92185	-0.734102	0.462887	0.649526	R_dup5675	FALSE
0.825963	0.783436	4.23239	0.185105	0.853147	NA	T_dup3786	FALSE
3.45607	1.54154	2.08261	0.740196	0.459181	0.646132	R_dup5696	FALSE
0.286248	-2.18696	4.98813	-0.438434	0.661072	NA	R_dup309	FALSE
1.60396	0.531041	2.69913	0.196745	0.844027	0.931011	R_dup5697	FALSE
0.481884	-0.700747	4.98082	-0.140689	0.888116	NA	R_dup5698	FALSE
1.68549	-4.60411	3.14443	-1.46421	0.143137	0.239879	R_dup5699	FALSE
8.21544	0.589001	1.25948	0.467653	0.640033	0.80747	R_dup5703	FALSE
172.306	-4.98953	0.387763	-12.8675	6.86062e-38	3.8121e-37	R_dup310	TRUE
0.657245	-3.24889	4.62494	-0.702472	0.482385	NA	R_dup5704	FALSE
741.881	-7.03156	0.299748	-23.4583	1.08829e-121	3.40865e-120	R_dup5705	TRUE
8.03841	-0.203586	1.25482	-0.162243	0.871114	0.945813	R_dup5706	FALSE
0.766812	2.67522	4.29663	0.622632	0.533526	NA	R_dup5708	FALSE
0.555445	2.21305	4.85764	0.455582	0.64869	NA	R_dup5709	FALSE
0.195636	0.689555	4.9902	0.138182	0.890097	NA	R_dup311	FALSE
0.466153	-0.761809	4.98506	-0.152819	0.878541	NA	R_dup5711	FALSE
1.68207	3.81072	3.10363	1.22783	0.219512	0.34863	R_dup5712	FALSE
0.179905	0.62851	4.99442	0.125842	0.899857	NA	R_dup5715	FALSE
5.17322	-6.22788	2.14908	-2.89792	0.00375642	0.00763211	R_dup5717	FALSE
5.23407	1.5851	1.60935	0.984936	0.324656	0.48912	R_dup5719	FALSE
0.481884	-0.700747	4.98082	-0.140689	0.888116	NA	R_dup312	FALSE
0.657245	-3.24889	4.62494	-0.702472	0.482385	NA	R_dup5721	FALSE
0.195636	0.689555	4.9902	0.138182	0.890097	NA	R_dup5722	FALSE
0.35981	1.59121	4.89646	0.324971	0.745203	NA	R_dup5724	FALSE
2.21402	-0.535134	2.5279	-0.211691	0.832348	0.925678	R_dup5726	FALSE
19.2921	2.2647	0.902145	2.51035	0.0120613	0.0237199	R_dup313	FALSE
1.12208	1.10283	3.42457	0.322033	0.747427	NA	R_dup5732	FALSE
0.921899	-1.97768	4.08601	-0.484012	0.628377	NA	R_dup5733	FALSE
0.195636	0.689555	4.9902	0.138182	0.890097	NA	R_dup5737	FALSE
494.555	-10.3669	1.03615	-10.0052	1.44634e-23	5.74577e-23	R_dup314	TRUE
8.08957	-1.55482	1.26375	-1.23032	0.218576	0.34803	R_dup5738	FALSE
8.21202	2.03991	1.33567	1.52726	0.126697	0.216224	R_dup5739	FALSE
0.550902	-0.951141	4.97306	-0.191259	0.848323	NA	R_dup315	FALSE
0.571176	2.25083	4.85577	0.463538	0.642979	NA	R_dup5740	FALSE
0.67752	0.309314	4.59681	0.0672888	0.946352	NA	R_dup5741	FALSE
0.179905	0.62851	4.99442	0.125842	0.899857	NA	R_dup34	FALSE
0.195636	0.689555	4.9902	0.138182	0.890097	NA	R_dup5743	FALSE
1.77478	-1.88148	2.65566	-0.708478	0.478649	0.667707	R_dup5744	FALSE
1.48189	1.68168	3.08207	0.545633	0.585318	0.762862	R_dup5745	FALSE
5.66457	5.5616	2.08519	2.66719	0.00764888	0.0152083	R_dup316	FALSE
0.179905	0.62851	4.99442	0.125842	0.899857	NA	R_dup5747	FALSE
0.286248	-2.18696	4.98813	-0.438434	0.661072	NA	R_dup5749	FALSE
0.657245	-3.24889	4.62494	-0.702472	0.482385	NA	R_dup5750	FALSE
4.13891	1.11	1.76053	0.63049	0.528374	0.714951	R_dup5752	FALSE
0.37554	1.64703	4.89227	0.33666	0.736373	NA	R_dup317	FALSE
0.752402	-1.64978	4.41802	-0.37342	0.708836	NA	R_dup5755	FALSE
1265.88	-8.13125	0.315094	-25.8058	7.6321e-147	3.49374e-145	R_dup5758	TRUE
0.466153	-0.761809	4.98506	-0.152819	0.878541	NA	R_dup5759	FALSE
1163.18	-8.34586	0.351799	-23.7234	2.06969e-124	6.76743e-123	R_dup318	TRUE
0.73535	2.61843	4.36778	0.599488	0.548848	NA	R_dup5762	FALSE
0.948037	-0.640815	3.64024	-0.176036	0.860265	NA	R_dup5763	FALSE
836.4	-10.1217	0.733187	-13.805	2.37704e-43	1.50167e-42	R_dup319	TRUE
2.97473	0.483107	2.12775	0.227051	0.820384	0.922332	R_dup5765	FALSE
0.286248	-2.18696	4.98813	-0.438434	0.661072	NA	R_dup5766	FALSE
2.58214	1.55503	2.29264	0.67827	0.497601	0.685346	R_dup5767	FALSE
93.3893	0.0393649	0.376249	0.104625	0.916674	0.966788	R_dup320	FALSE
4.61757	-0.301014	1.62672	-0.185044	0.853195	0.935919	R_dup5768	FALSE
0.782542	2.7035	4.70422	0.574696	0.565497	NA	R_dup5769	FALSE
0.179905	0.62851	4.99442	0.125842	0.899857	NA	R_dup5771	FALSE
3.49095	-1.43313	1.88406	-0.760657	0.446862	0.632408	R_dup5773	FALSE
1.1018	-1.00926	3.72524	-0.270924	0.786449	NA	R_dup5774	FALSE
0.179905	0.62851	4.99442	0.125842	0.899857	NA	R_dup321	FALSE
0.370997	-2.37627	4.97614	-0.477534	0.632982	NA	R_dup5778	FALSE
0.657245	-3.24889	4.62494	-0.702472	0.482385	NA	R_dup5779	FALSE
0.391271	1.70114	4.88835	0.347999	0.727841	NA	CTCF_dup718	FALSE
2.50481	0.0422802	2.24744	0.0188126	0.984991	0.996861	R_dup5781	FALSE
1.11753	-0.952417	3.42265	-0.278269	0.780806	NA	R_dup5783	FALSE
1.2908	3.42991	3.45692	0.992185	0.321107	NA	R_dup5784	FALSE
0.572497	-3.071	4.90621	-0.62594	0.531354	NA	R_dup322	FALSE
0.179905	0.62851	4.99442	0.125842	0.899857	NA	R_dup5785	FALSE
1.96509	-0.750175	2.46572	-0.304242	0.760943	0.889682	R_dup5787	FALSE
0.921899	-1.97768	4.08601	-0.484012	0.628377	NA	R_dup5791	FALSE
0.370997	-2.37627	4.97614	-0.477534	0.632982	NA	R_dup5792	FALSE
0.657245	-3.24889	4.62494	-0.702472	0.482385	NA	R_dup35	FALSE
3.3721	0.653115	1.90965	0.342008	0.732345	0.875841	R_dup5794	FALSE
2.96377	1.64556	2.2623	0.727383	0.466991	0.653915	R_dup5795	FALSE
1.88112	-3.13501	2.86982	-1.09241	0.274654	0.42278	R_dup5796	FALSE
1.01706	-0.854882	3.54474	-0.241169	0.809424	NA	R_dup5798	FALSE
0.195636	0.689555	4.9902	0.138182	0.890097	NA	T_dup3895	FALSE
7.92997	0.784835	1.28112	0.612616	0.540131	0.724271	R_dup323	FALSE
47.4099	7.1715	1.49757	4.78876	1.67816e-06	4.00431e-06	R_dup5799	TRUE
3.80602	0.339992	1.86228	0.182568	0.855137	0.937186	R_dup5800	FALSE
0.179905	0.62851	4.99442	0.125842	0.899857	NA	R_dup5803	FALSE
0.195636	0.689555	4.9902	0.138182	0.890097	NA	R_dup324	FALSE
2.45948	-5.16237	2.74141	-1.8831	0.0596864	0.108456	R_dup5805	FALSE
0.67752	0.309314	4.59681	0.0672888	0.946352	NA	R_dup5806	FALSE
0.370997	-2.37627	4.97614	-0.477534	0.632982	NA	R_dup5810	FALSE
4.62476	-1.35868	1.68136	-0.808087	0.419041	0.602637	R_dup5813	FALSE
0.762268	0.129763	4.38842	0.0295694	0.97641	NA	R_dup325	FALSE
1.3289	-0.316092	3.44086	-0.0918642	0.926806	NA	R_dup5816	FALSE
0.943494	-3.77693	3.96786	-0.951879	0.341158	NA	R_dup5817	FALSE
23.3737	-1.65545	0.762364	-2.17148	0.0298952	0.0567303	R_dup326	FALSE
6.29641	-0.317512	1.40241	-0.226404	0.820887	0.922332	R_dup5819	FALSE
0.179905	0.62851	4.99442	0.125842	0.899857	NA	R_dup5820	FALSE
0.572497	-3.071	4.90621	-0.62594	0.531354	NA	R_dup5827	FALSE
0.948037	-0.640815	3.64024	-0.176036	0.860265	NA	R_dup5829	FALSE
0.370997	-2.37627	4.97614	-0.477534	0.632982	NA	R_dup5834	FALSE
0.370997	-2.37627	4.97614	-0.477534	0.632982	NA	R_dup5835	FALSE
0.179905	0.62851	4.99442	0.125842	0.899857	NA	R_dup5846	FALSE
0.571176	2.25083	4.85577	0.463538	0.642979	NA	R_dup5860	FALSE
0.550902	-0.951141	4.97306	-0.191259	0.848323	NA	R_dup5878	FALSE
3.51122	-0.714688	1.88534	-0.379076	0.704631	0.854721	R_dup5879	FALSE
0.179905	0.62851	4.99442	0.125842	0.899857	NA	R_dup5883	FALSE
0.841694	0.819801	3.84651	0.213128	0.831227	NA	R_dup5884	FALSE
0.286248	-2.18696	4.98813	-0.438434	0.661072	NA	R_dup5885	FALSE
1.32358	0.350432	3.12247	0.112229	0.910642	NA	R_dup5886	FALSE
7.48728	-0.25692	1.31955	-0.194702	0.845626	0.931773	R_dup5887	FALSE
13.5826	0.134226	1.09073	0.12306	0.902059	0.958198	R_dup329	FALSE
13.5826	0.134226	1.09073	0.12306	0.902059	0.958198	T_dup3960	FALSE
0.852881	-1.76909	3.88285	-0.455616	0.648666	NA	R_dup5892	FALSE
1.53627	-1.58186	3.238	-0.488531	0.625174	0.79598	R_dup5893	FALSE
1.91048	1.1706	2.70149	0.433314	0.664787	0.825401	R_dup5903	FALSE
10.9094	-0.509579	1.07495	-0.474051	0.635463	0.803579	R_dup36	FALSE
2.43579	0.140179	2.40344	0.0583242	0.95349	0.983571	R_dup5905	FALSE
1.7996	0.801736	2.58635	0.309987	0.756571	0.889657	R_dup5908	FALSE
0.370997	-2.37627	4.97614	-0.477534	0.632982	NA	R_dup5909	FALSE
6.21187	-5.01792	2.00429	-2.50359	0.012294	0.0241697	R_dup5920	FALSE
2.54081	0.923782	2.35046	0.393022	0.694303	0.847548	R_dup5921	FALSE
1.01706	-0.854882	3.54474	-0.241169	0.809424	NA	T_dup3967	FALSE
0.566633	-0.890076	4.96882	-0.179132	0.857834	NA	T_dup3971	FALSE
0.35981	1.59121	4.89646	0.324971	0.745203	NA	R_dup5935	FALSE
2.11886	-0.933597	2.6046	-0.358442	0.720013	0.866649	T_dup3981	FALSE
317.894	-9.72742	1.04155	-9.33933	9.69419e-21	3.62148e-20	R_dup5939	TRUE
316.665	-9.7218	1.04159	-9.3336	1.0233e-20	3.81797e-20	T_dup3983	TRUE
0.481884	-0.700747	4.98082	-0.140689	0.888116	NA	T_dup3987	FALSE
955.559	-7.85237	0.335724	-23.3894	5.48172e-121	1.69024e-119	T_dup3989	TRUE
5.13037	0.433044	1.5829	0.273576	0.784411	0.902024	T_dup3997	FALSE
0.566633	-0.890076	4.96882	-0.179132	0.857834	NA	R_dup5966	FALSE
21.5249	2.19155	0.840411	2.60771	0.00911513	0.0180453	R_dup330	FALSE
0.370997	-2.37627	4.97614	-0.477534	0.632982	NA	R_dup5969	FALSE
7.26364	0.519447	1.33758	0.388348	0.697758	0.849849	R_dup5972	FALSE
1.01706	-0.854882	3.54474	-0.241169	0.809424	NA	R_dup5973	FALSE
4.76127	3.81007	2.10755	1.80782	0.0706349	0.126687	R_dup5974	FALSE
2.46139	0.67347	2.22607	0.302538	0.762242	0.890479	R_dup5978	FALSE
2.55278	-1.17074	2.43103	-0.481582	0.630103	0.799022	R_dup331	FALSE
5.19085	-1.25395	1.59056	-0.788371	0.43048	0.615075	R_dup5980	FALSE
1.22388	-2.41215	3.37566	-0.714573	0.474873	NA	R_dup5983	FALSE
0.572497	-3.071	4.90621	-0.62594	0.531354	NA	R_dup5985	FALSE
2.24416	1.06893	2.51232	0.425476	0.67049	0.830029	R_dup5986	FALSE
15.0561	0.430772	0.927271	0.464559	0.642247	0.809406	R_dup5987	FALSE
14.9471	-7.7579	1.71677	-4.5189	6.21632e-06	1.44111e-05	R_dup5988	FALSE
20.1006	4.95284	1.29786	3.81616	0.000135542	0.000295246	R_dup332	FALSE
3.40356	0.672522	1.9133	0.351499	0.725214	0.869935	R_dup5989	FALSE
1.77024	-4.66868	3.13191	-1.49068	0.136046	0.229487	R_dup5991	FALSE
0.852881	-1.76909	3.88285	-0.455616	0.648666	NA	CTCF_dup762	FALSE
4.34895	2.35847	1.96689	1.19909	0.230493	0.363904	R_dup5997	FALSE
4.77588	0.0656742	1.60912	0.0408136	0.967444	0.990582	R_dup5999	FALSE
0.571176	2.25083	4.85577	0.463538	0.642979	NA	R_dup6002	FALSE
0.566633	-0.890076	4.96882	-0.179132	0.857834	NA	T_dup4025	FALSE
0.766812	2.67522	4.29663	0.622632	0.533526	NA	R_dup6004	FALSE
0.286248	-2.18696	4.98813	-0.438434	0.661072	NA	R_dup6006	FALSE
4.05416	1.1769	1.79598	0.655297	0.512276	0.698249	R_dup6009	FALSE
0.741994	-3.41059	4.82806	-0.70641	0.479933	NA	R_dup6012	FALSE
201.166	-10.0643	1.45045	-6.93876	3.95544e-12	1.16818e-11	R_dup6017	TRUE
200.138	-10.057	1.45053	-6.93329	4.11165e-12	1.21371e-11	T_dup4031	TRUE
817.094	-9.50346	0.604315	-15.726	1.00344e-55	8.43424e-55	R_dup6043	TRUE
1.03733	1.25131	3.52376	0.355105	0.722511	NA	R_dup6057	FALSE
4.99544	-1.25801	1.71937	-0.73167	0.46437	0.651146	R_dup334	FALSE
0.370997	-2.37627	4.97614	-0.477534	0.632982	NA	R_dup6058	FALSE
0.873155	0.893716	4.14465	0.215631	0.829275	NA	R_dup6059	FALSE
3.46403	-0.757801	1.89051	-0.400845	0.688534	0.84258	R_dup6061	FALSE
11.4856	-5.90525	1.76522	-3.34534	0.000821828	0.00172086	R_dup6062	FALSE
3.21002	-1.63313	2.18661	-0.746879	0.455137	0.641525	R_dup335	FALSE
4.16847	-1.09266	1.74387	-0.626571	0.530941	0.716993	R_dup6065	FALSE
0.730807	0.0208305	4.46154	0.00466891	0.996275	NA	R_dup6066	FALSE
1.22974	-4.16248	3.56906	-1.16627	0.243505	NA	R_dup6070	FALSE
0.852881	-1.76909	3.88285	-0.455616	0.648666	NA	R_dup6071	FALSE
9.55841	-0.381651	1.16653	-0.327167	0.743542	0.883442	R_dup6073	FALSE
0.857424	0.855809	3.82119	0.223964	0.822785	NA	R_dup6074	FALSE
0.179905	0.62851	4.99442	0.125842	0.899857	NA	R_dup6075	FALSE
875.309	-9.18702	0.527674	-17.4104	6.87794e-68	7.90166e-67	T_dup4078	TRUE
5.91501	-0.317733	1.44447	-0.219965	0.825898	0.923981	E_dup469	FALSE
2.28412	-3.46723	2.72289	-1.27336	0.202889	0.327193	R_dup6099	FALSE
1.0216	1.22394	3.5678	0.343052	0.73156	NA	T_dup4095	FALSE
11.382	0.450685	1.06204	0.424359	0.671304	0.830172	T_dup4097	FALSE
515.724	6.92957	0.432218	16.0326	7.56747e-58	6.74162e-57	T_dup4103	TRUE
0.73535	2.61843	4.36778	0.599488	0.548848	NA	T_dup4105	FALSE
0.370997	-2.37627	4.97614	-0.477534	0.632982	NA	R_dup6118	FALSE
0.746537	0.0848525	4.06774	0.0208599	0.983357	NA	R_dup336	FALSE
7.0257	3.29044	1.6233	2.02701	0.0426617	0.0797612	R_dup6120	FALSE
22.4957	0.959041	0.782154	1.22615	0.22014	0.349535	R_dup6121	FALSE
0.391271	1.70114	4.88835	0.347999	0.727841	NA	R_dup6124	FALSE
0.286248	-2.18696	4.98813	-0.438434	0.661072	NA	R_dup6125	FALSE
0.286248	-2.18696	4.98813	-0.438434	0.661072	NA	TSS_dup172	FALSE
1.1234	-2.35097	3.47509	-0.676519	0.498711	NA	T_dup4115	FALSE
1.31449	-4.24896	3.45906	-1.22836	0.219313	NA	T_dup4116	FALSE
0.195636	0.689555	4.9902	0.138182	0.890097	NA	E_dup473	FALSE
0.37554	1.64703	4.89227	0.33666	0.736373	NA	E_dup474	FALSE
2.18765	-1.46159	2.53712	-0.576081	0.56456	0.74472	T_dup44	FALSE
27.1841	2.63741	0.792915	3.32622	0.000880317	0.0018401	T_dup4124	FALSE
36.9838	1.70489	0.633367	2.69179	0.00710696	0.0141403	T_dup4127	FALSE
356.721	-7.18411	0.445998	-16.1079	2.24358e-58	2.03841e-57	R_dup6134	TRUE
3.4739	-0.388091	1.85815	-0.208859	0.834558	0.926999	R_dup6136	FALSE
1.60528	-1.72351	2.73973	-0.62908	0.529297	0.715223	R_dup6138	FALSE
34.7383	-2.47647	0.669921	-3.69667	0.000218449	0.0004705	R_dup6140	FALSE
550.438	-7.19037	0.360318	-19.9556	1.33885e-88	2.42174e-87	R_dup337	TRUE
6.03176	-0.384717	1.44459	-0.266316	0.789996	0.905134	R_dup6144	FALSE
2.99998	-5.43749	2.54809	-2.13395	0.0328472	0.0620748	R_dup6146	FALSE
2.36887	-3.5191	2.65191	-1.327	0.184508	0.29992	R_dup6147	FALSE
6.69887	-0.445669	1.36686	-0.326053	0.744384	0.883669	R_dup6153	FALSE
2.16073	-0.414458	2.33684	-0.177358	0.859227	0.938902	R_dup6157	FALSE
0.370997	-2.37627	4.97614	-0.477534	0.632982	NA	R_dup6158	FALSE
0.179905	0.62851	4.99442	0.125842	0.899857	NA	R_dup6164	FALSE
0.466153	-0.761809	4.98506	-0.152819	0.878541	NA	R_dup6175	FALSE
0.370997	-2.37627	4.97614	-0.477534	0.632982	NA	R_dup6176	FALSE
0.286248	-2.18696	4.98813	-0.438434	0.661072	NA	T_dup4141	FALSE
0.286248	-2.18696	4.98813	-0.438434	0.661072	NA	T_dup4147	FALSE
0.286248	-2.18696	4.98813	-0.438434	0.661072	NA	R_dup6183	FALSE
0.37554	1.64703	4.89227	0.33666	0.736373	NA	T_dup4151	FALSE
2.62688	-0.463546	2.15424	-0.215178	0.829628	0.925678	T_dup4158	FALSE
0.550902	-0.951141	4.97306	-0.191259	0.848323	NA	T_dup4162	FALSE
0.730807	0.0208305	4.46154	0.00466891	0.996275	NA	T_dup4163	FALSE
3.83049	-1.66272	1.84525	-0.901077	0.367547	0.542748	T_dup4165	FALSE
0.741994	-3.41059	4.82806	-0.70641	0.479933	NA	CTCF_dup806	FALSE
2.13005	-2.26626	2.64884	-0.855565	0.392239	0.570991	T_dup4166	FALSE
24.4259	7.67039	1.6109	4.76156	1.92098e-06	4.56905e-06	T_dup4172	TRUE
0.370997	-2.37627	4.97614	-0.477534	0.632982	NA	R_dup6200	FALSE
0.572497	-3.071	4.90621	-0.62594	0.531354	NA	T_dup4174	FALSE
0.858745	-3.65235	4.52335	-0.807443	0.419411	NA	R_dup6201	FALSE
2.27694	-0.451036	2.31068	-0.195196	0.84524	0.931773	T_dup45	FALSE
1.86539	-3.1736	2.87865	-1.10246	0.270261	0.41688	T_dup4181	FALSE
1.21269	-0.234744	3.04205	-0.0771664	0.938491	NA	T_dup4182	FALSE
5.93206	-0.898817	1.44679	-0.621248	0.534436	0.719714	R_dup6206	FALSE
1.87448	-0.0266706	2.4878	-0.0107206	0.991446	0.998405	R_dup6207	FALSE
0.286248	-2.18696	4.98813	-0.438434	0.661072	NA	R_dup6208	FALSE
3.65722	-5.72364	2.38755	-2.39729	0.0165169	0.0321217	R_dup6209	FALSE
348.805	-5.08787	0.2805	-18.1386	1.58021e-73	2.08511e-72	R_dup339	TRUE
2.99866	-2.0799	2.10879	-0.986298	0.323987	0.488484	R_dup6215	FALSE
0.370997	-2.37627	4.97614	-0.477534	0.632982	NA	R_dup6217	FALSE
0.83715	-1.8214	3.90941	-0.465902	0.641285	NA	R_dup6219	FALSE
1.1234	-2.35097	3.47509	-0.676519	0.498711	NA	T_dup4189	FALSE
0.286248	-2.18696	4.98813	-0.438434	0.661072	NA	R_dup6221	FALSE
1018.1	-8.59622	0.404234	-21.2655	2.37131e-100	5.26554e-99	R_dup6223	TRUE
0.657245	-3.24889	4.62494	-0.702472	0.482385	NA	R_dup6224	FALSE
1.40833	0.198021	2.84269	0.0696598	0.944464	0.97782	R_dup6227	FALSE
0.852881	-1.76909	3.88285	-0.455616	0.648666	NA	R_dup6228	FALSE
0.370997	-2.37627	4.97614	-0.477534	0.632982	NA	E_dup496	FALSE
38.3227	-7.67487	1.54848	-4.9564	7.18106e-07	1.74142e-06	R_dup6232	TRUE
556.689	8.42214	0.664576	12.6729	8.35183e-37	4.55979e-36	T_dup4201	TRUE
0.286248	-2.18696	4.98813	-0.438434	0.661072	NA	T_dup46	FALSE
0.286248	-2.18696	4.98813	-0.438434	0.661072	NA	T_dup4204	FALSE
0.286248	-2.18696	4.98813	-0.438434	0.661072	NA	T_dup4205	FALSE
0.572497	-3.071	4.90621	-0.62594	0.531354	NA	T_dup4206	FALSE
1.83692	0.151646	3.00041	0.0505418	0.959691	0.986288	T_dup4207	FALSE
0.286248	-2.18696	4.98813	-0.438434	0.661072	NA	T_dup4210	FALSE
0.370997	-2.37627	4.97614	-0.477534	0.632982	NA	R_dup6242	FALSE
0.179905	0.62851	4.99442	0.125842	0.899857	NA	R_dup6248	FALSE
2.6301	1.78233	2.36374	0.754028	0.450833	0.636588	R_dup6249	FALSE
0.179905	0.62851	4.99442	0.125842	0.899857	NA	R_dup6250	FALSE
3.9787	-1.69629	1.81573	-0.934217	0.350192	0.52152	R_dup6253	FALSE
0.481884	-0.700747	4.98082	-0.140689	0.888116	NA	R_dup6255	FALSE
0.657245	-3.24889	4.62494	-0.702472	0.482385	NA	R_dup6256	FALSE
554.413	-7.43293	0.384359	-19.3385	2.54807e-83	4.18883e-82	T	TRUE
689.315	-6.78717	0.289989	-23.4049	3.81035e-121	1.18719e-119	T_dup4224	TRUE
0.391271	1.70114	4.88835	0.347999	0.727841	NA	T_dup4238	FALSE
0.179905	0.62851	4.99442	0.125842	0.899857	NA	R_dup6275	FALSE
0.286248	-2.18696	4.98813	-0.438434	0.661072	NA	T_dup4243	FALSE
1.03279	-0.803269	3.27447	-0.245313	0.806214	NA	E_dup502	FALSE
0.550902	-0.951141	4.97306	-0.191259	0.848323	NA	CTCF_dup824	FALSE
0.932307	-0.68888	3.97948	-0.173108	0.862566	NA	R_dup6283	FALSE
0.195636	0.689555	4.9902	0.138182	0.890097	NA	R_dup6286	FALSE
0.195636	0.689555	4.9902	0.138182	0.890097	NA	R_dup6291	FALSE
0.370997	-2.37627	4.97614	-0.477534	0.632982	NA	R_dup340	FALSE
0.657245	-3.24889	4.62494	-0.702472	0.482385	NA	CTCF_dup826	FALSE
0.466153	-0.761809	4.98506	-0.152819	0.878541	NA	R_dup6296	FALSE
0.195636	0.689555	4.9902	0.138182	0.890097	NA	TSS_dup185	FALSE
0.195636	0.689555	4.9902	0.138182	0.890097	NA	T_dup4254	FALSE
15.5006	-0.44115	0.956033	-0.461438	0.644484	0.811194	T_dup4257	FALSE
0.370997	-2.37627	4.97614	-0.477534	0.632982	NA	T_dup4258	FALSE
3.76811	-4.23441	2.28388	-1.85404	0.0637328	0.115527	R_dup6310	FALSE
0.657245	-3.24889	4.62494	-0.702472	0.482385	NA	R_dup6312	FALSE
0.751081	2.6471	4.3079	0.614477	0.5389	NA	R_dup6313	FALSE
10.4632	-7.24689	1.82599	-3.96875	7.22493e-05	0.000159598	R_dup6317	FALSE
1.12208	1.10283	3.42457	0.322033	0.747427	NA	R_dup6318	FALSE
1.88699	-4.77687	3.00775	-1.58819	0.112244	0.193221	E_dup519	FALSE
0.195636	0.689555	4.9902	0.138182	0.890097	NA	E_dup522	FALSE
0.391271	1.70114	4.88835	0.347999	0.727841	NA	R_dup6327	FALSE
1.14499	-4.06712	4.01744	-1.01237	0.311362	NA	R_dup6345	FALSE
0.858745	-3.65235	4.52335	-0.807443	0.419411	NA	R_dup6353	FALSE
0.481884	-0.700747	4.98082	-0.140689	0.888116	NA	CTCF_dup837	FALSE
0.286248	-2.18696	4.98813	-0.438434	0.661072	NA	R_dup6360	FALSE
1.02824	-3.88875	3.84148	-1.0123	0.311392	NA	R_dup6379	FALSE
0.657245	-3.24889	4.62494	-0.702472	0.482385	NA	R_dup341	FALSE
0.566633	-0.890076	4.96882	-0.179132	0.857834	NA	R_dup6386	FALSE
0.286248	-2.18696	4.98813	-0.438434	0.661072	NA	R_dup6397	FALSE
1.32358	0.350432	3.12247	0.112229	0.910642	NA	R_dup6398	FALSE
0.286248	-2.18696	4.98813	-0.438434	0.661072	NA	R_dup6410	FALSE
4.29322	0.850398	1.75004	0.48593	0.627017	0.796787	R_dup6419	FALSE
0.179905	0.62851	4.99442	0.125842	0.899857	NA	T_dup4363	FALSE
6.42778	-2.90098	1.53588	-1.88881	0.0589175	0.107354	R_dup6427	FALSE
0.286248	-2.18696	4.98813	-0.438434	0.661072	NA	R_dup6428	FALSE
19.7558	-3.24313	0.900639	-3.60093	0.000317087	0.000677795	R_dup6432	FALSE
0.179905	0.62851	4.99442	0.125842	0.899857	NA	R_dup6435	FALSE
0.179905	0.62851	4.99442	0.125842	0.899857	NA	R_dup6436	FALSE
0.741994	-3.41059	4.82806	-0.70641	0.479933	NA	R_dup6437	FALSE
13.7077	-0.800932	0.990262	-0.808808	0.418626	0.602556	R_dup6438	FALSE
0.195636	0.689555	4.9902	0.138182	0.890097	NA	R_dup6443	FALSE
0.370997	-2.37627	4.97614	-0.477534	0.632982	NA	T_dup4381	FALSE
0.550902	-0.951141	4.97306	-0.191259	0.848323	NA	R_dup6452	FALSE
1.43979	0.24996	3.08825	0.080939	0.93549	0.975917	R_dup6454	FALSE
0.195636	0.689555	4.9902	0.138182	0.890097	NA	R_dup6456	FALSE
0.481884	-0.700747	4.98082	-0.140689	0.888116	NA	R_dup6461	FALSE
7.06323	0.0293072	1.33129	0.0220141	0.982437	0.995824	T_dup4389	FALSE
2.43979	1.24797	2.43206	0.513134	0.607858	0.782301	R_dup6462	FALSE
0.286248	-2.18696	4.98813	-0.438434	0.661072	NA	R_dup344	FALSE
6.33961	-0.687603	1.45554	-0.472403	0.636639	0.804382	R_dup6464	FALSE
0.657245	-3.24889	4.62494	-0.702472	0.482385	NA	R_dup6465	FALSE
1.03865	-2.23172	3.88126	-0.574998	0.565293	NA	R_dup6467	FALSE
1.87448	-0.0266706	2.4878	-0.0107206	0.991446	0.998405	R_dup6471	FALSE
1.67962	-2.93426	3.26645	-0.898304	0.369024	0.544253	R_dup6475	FALSE
6.21167	-0.288902	1.42473	-0.202776	0.83931	0.92955	R_dup6477	FALSE
301.999	-5.44993	0.317714	-17.1536	5.91195e-66	6.38512e-65	R_dup6481	TRUE
0.571176	2.25083	4.85577	0.463538	0.642979	NA	R_dup6482	FALSE
0.35981	1.59121	4.89646	0.324971	0.745203	NA	R_dup345	FALSE
2.77933	0.62634	2.28853	0.273687	0.784325	0.902024	R_dup6484	FALSE
0.195636	0.689555	4.9902	0.138182	0.890097	NA	R_dup6485	FALSE
1.77478	-1.88148	2.65566	-0.708478	0.478649	0.667707	R_dup6488	FALSE
3.09836	-0.803584	1.96469	-0.409013	0.68253	0.838668	R_dup6490	FALSE
1.96509	-0.750175	2.46572	-0.304242	0.760943	0.889682	R_dup6493	FALSE
3.94459	0.116531	1.75888	0.0662526	0.947177	0.979724	R_dup6494	FALSE
0.550902	-0.951141	4.97306	-0.191259	0.848323	NA	R_dup6495	FALSE
937.639	-9.96334	0.658213	-15.1369	9.24058e-52	7.11393e-51	R_dup347	TRUE
0.566633	-0.890076	4.96882	-0.179132	0.857834	NA	R_dup6499	FALSE
23.2473	-1.89554	0.777808	-2.43702	0.0148087	0.0288844	R_dup6500	FALSE
4.24848	2.4601	1.8961	1.29746	0.194474	0.314232	R_dup6502	FALSE
2.90727	-0.294817	2.02005	-0.145945	0.883965	0.95195	R_dup6503	FALSE
1.50348	0.657837	2.95946	0.222283	0.824094	0.923227	R_dup6505	FALSE
3.09968	-2.19342	2.05157	-1.06914	0.285007	0.437246	R_dup348	FALSE
1.51335	1.71921	3.06225	0.561421	0.57451	0.752095	R_dup6507	FALSE
8.90702	-0.330345	1.19006	-0.277587	0.78133	0.90058	R_dup6508	FALSE
2.62766	-1.84177	2.20803	-0.834124	0.404211	0.58527	R_dup6509	FALSE
0.286248	-2.18696	4.98813	-0.438434	0.661072	NA	R_dup6512	FALSE
9.67838	0.146897	1.14499	0.128296	0.897915	0.956363	R_dup6513	FALSE
1.39924	-4.33068	3.41003	-1.26998	0.20409	0.327193	R_dup350	FALSE
3.28867	-0.296874	1.95086	-0.152176	0.879048	0.948751	R_dup6514	FALSE
0.873155	0.893716	4.14465	0.215631	0.829275	NA	R_dup6515	FALSE
2.19219	-0.373335	2.36505	-0.157855	0.874571	0.946974	R_dup351	FALSE
1.23296	1.58274	3.29716	0.48003	0.631206	NA	R_dup6519	FALSE
2.8337	-1.00467	2.0623	-0.487157	0.626147	0.796367	R_dup6520	FALSE
0.286248	-2.18696	4.98813	-0.438434	0.661072	NA	R_dup6522	FALSE
1.12662	3.23208	3.6369	0.888689	0.37417	NA	R_dup6524	FALSE
13.1587	0.867136	1.01128	0.85746	0.391191	0.570991	R_dup39	FALSE
1.51467	-0.735618	2.75591	-0.266924	0.789528	0.904772	R_dup352	FALSE
4.80544	-2.03218	1.65207	-1.23008	0.218667	0.34803	R_dup6527	FALSE
2.84302	0.845638	2.18915	0.386287	0.699284	0.851184	R_dup6529	FALSE
0.370997	-2.37627	4.97614	-0.477534	0.632982	NA	R_dup6530	FALSE
0.766812	2.67522	4.29663	0.622632	0.533526	NA	R_dup6531	FALSE
0.566633	-0.890076	4.96882	-0.179132	0.857834	NA	R_dup6532	FALSE
6.20428	5.69326	2.03396	2.79911	0.00512442	0.0103164	R_dup6534	FALSE
1.53362	3.6753	3.24431	1.13284	0.257281	0.400177	T_dup4466	FALSE
0.746537	0.0848525	4.06774	0.0208599	0.983357	NA	R_dup6536	FALSE
4.59407	-2.38368	1.73204	-1.37623	0.168752	0.277152	R_dup6537	FALSE
0.286248	-2.18696	4.98813	-0.438434	0.661072	NA	T_dup4469	FALSE
2.24548	-0.49136	2.28147	-0.21537	0.829479	0.925678	R_dup6538	FALSE
0.195636	0.689555	4.9902	0.138182	0.890097	NA	R_dup6540	FALSE
0.978178	3.02548	4.29161	0.704977	0.480825	NA	R_dup6548	FALSE
12.3813	-6.02567	1.74793	-3.44731	0.0005662	0.001194	R_dup6549	FALSE
6.10668	2.43652	1.60858	1.5147	0.129847	0.220537	R_dup6551	FALSE
1.11753	-0.952417	3.42265	-0.278269	0.780806	NA	R_dup6554	FALSE
1.77268	2.23229	2.87976	0.775167	0.438241	0.622427	R_dup6555	FALSE
18.4644	7.26649	1.66373	4.36759	1.25628e-05	2.87432e-05	R_dup6556	FALSE
6.19784	1.18002	1.45785	0.809424	0.418271	0.602258	R_dup355	FALSE
15.7837	0.06214	0.899398	0.0690906	0.944917	0.978119	R_dup6560	FALSE
0.646058	0.200851	4.68463	0.0428745	0.965802	NA	T_dup4491	FALSE
2.9014	0.126504	2.06693	0.061204	0.951197	0.981886	R_dup356	FALSE
3.65913	-0.474546	1.89626	-0.250254	0.802391	0.912928	R_dup6567	FALSE
1.1234	-2.35097	3.47509	-0.676519	0.498711	NA	R_dup6568	FALSE
0.195636	0.689555	4.9902	0.138182	0.890097	NA	R_dup6569	FALSE
1.23429	-1.22131	3.27028	-0.373456	0.708809	NA	R_dup6570	FALSE
0.370997	-2.37627	4.97614	-0.477534	0.632982	NA	R_dup6571	FALSE
0.195636	0.689555	4.9902	0.138182	0.890097	NA	R_dup6572	FALSE
51.863	-6.0954	0.875707	-6.96055	3.38958e-12	1.00455e-11	R_dup6573	TRUE
0.466153	-0.761809	4.98506	-0.152819	0.878541	NA	R_dup6575	FALSE
4.11409	0.0187622	1.74047	0.01078	0.991399	0.998405	R_dup6576	FALSE
1.39924	-4.33068	3.41003	-1.26998	0.20409	0.327193	R_dup6578	FALSE
0.391271	1.70114	4.88835	0.347999	0.727841	NA	CTCF_dup865	FALSE
47.3016	-3.01555	0.58447	-5.15945	2.47673e-07	6.14383e-07	R_dup6582	FALSE
0.195636	0.689555	4.9902	0.138182	0.890097	NA	R_dup6583	FALSE
5.27482	-0.63054	1.52692	-0.412949	0.679644	0.836915	R_dup358	FALSE
1.89021	-0.00594816	2.4817	-0.00239681	0.998088	0.998929	R_dup6589	FALSE
0.370997	-2.37627	4.97614	-0.477534	0.632982	NA	R_dup6591	FALSE
0.195636	0.689555	4.9902	0.138182	0.890097	NA	R_dup6593	FALSE
0.466153	-0.761809	4.98506	-0.152819	0.878541	NA	R_dup6595	FALSE
2.23561	-1.07832	2.53501	-0.425372	0.670566	0.830029	R_dup6597	FALSE
0.179905	0.62851	4.99442	0.125842	0.899857	NA	R_dup6599	FALSE
0.481884	-0.700747	4.98082	-0.140689	0.888116	NA	R_dup6601	FALSE
1.97042	-1.2793	2.49698	-0.512338	0.608415	0.78251	R_dup6604	FALSE
0.915255	2.93452	3.99665	0.734245	0.462799	NA	R_dup6607	FALSE
0.286248	-2.18696	4.98813	-0.438434	0.661072	NA	R_dup6608	FALSE
0.195636	0.689555	4.9902	0.138182	0.890097	NA	R_dup6611	FALSE
0.179905	0.62851	4.99442	0.125842	0.899857	NA	R_dup40	FALSE
0.179905	0.62851	4.99442	0.125842	0.899857	NA	R_dup6612	FALSE
38.4593	-6.6749	1.1742	-5.68462	1.31107e-08	3.41003e-08	R_dup6613	TRUE
0.37554	1.64703	4.89227	0.33666	0.736373	NA	T_dup4531	FALSE
0.730807	0.0208305	4.46154	0.00466891	0.996275	NA	R_dup6621	FALSE
4.72127	0.863316	1.65817	0.520643	0.602616	0.776964	R_dup6623	FALSE
2.64926	-2.54844	2.37859	-1.07141	0.283986	0.436017	R_dup6624	FALSE
0.195636	0.689555	4.9902	0.138182	0.890097	NA	R_dup6625	FALSE
560.766	-9.96096	0.848597	-11.7381	8.12444e-32	3.88989e-31	R_dup6628	TRUE
0.751081	2.6471	4.3079	0.614477	0.5389	NA	R_dup6629	FALSE
3.00452	-2.80517	2.15369	-1.3025	0.192746	0.311711	R_dup6630	FALSE
1.13781	1.12943	3.43436	0.328863	0.742259	NA	R_dup359	FALSE
2.16527	0.564318	2.5139	0.224479	0.822385	0.923224	R_dup6633	FALSE
0.391271	1.70114	4.88835	0.347999	0.727841	NA	R_dup6634	FALSE
0.286248	-2.18696	4.98813	-0.438434	0.661072	NA	R_dup6638	FALSE
2.38196	0.41094	2.32514	0.176738	0.859714	0.93909	R_dup6640	FALSE
0.466153	-0.761809	4.98506	-0.152819	0.878541	NA	R_dup6651	FALSE
0.466153	-0.761809	4.98506	-0.152819	0.878541	NA	CTCF_dup889	FALSE
2.07334	4.11172	2.87027	1.43252	0.151994	0.253509	E_dup527	FALSE
0.286248	-2.18696	4.98813	-0.438434	0.661072	NA	E_dup530	FALSE
0.286248	-2.18696	4.98813	-0.438434	0.661072	NA	T_dup4560	FALSE
2.40833	1.22261	2.4514	0.498741	0.617962	0.791492	E_dup538	FALSE
1.50348	0.657837	2.95946	0.222283	0.824094	0.923227	T_dup4565	FALSE
29.5671	-2.48332	0.699134	-3.552	0.000382318	0.000812853	T_dup4568	FALSE
7.28558	2.26824	1.45282	1.56127	0.11846	0.203099	T_dup49	FALSE
3.29399	-0.573767	1.90934	-0.300506	0.763791	0.891331	T_dup4572	FALSE
837.116	-7.9504	0.367251	-21.6484	6.28723e-104	1.47886e-102	T_dup4574	TRUE
0.646058	0.200851	4.68463	0.0428745	0.965802	NA	T_dup4575	FALSE
0.195636	0.689555	4.9902	0.138182	0.890097	NA	T_dup4586	FALSE
0.391271	1.70114	4.88835	0.347999	0.727841	NA	R_dup6705	FALSE
0.179905	0.62851	4.99442	0.125842	0.899857	NA	R_dup6716	FALSE
4.42516	0.814827	1.68732	0.482912	0.629158	0.79866	R_dup6720	FALSE
1.31449	-4.24896	3.45906	-1.22836	0.219313	NA	T_dup4610	FALSE
1026.63	-7.60545	0.300089	-25.344	1.04688e-141	4.38729e-140	T_dup4611	TRUE
1.22974	-4.16248	3.56906	-1.16627	0.243505	NA	T_dup4615	FALSE
0.539715	2.17439	4.8596	0.447443	0.654555	NA	T_dup4616	FALSE
0.943494	-3.77693	3.96786	-0.951879	0.341158	NA	R_dup6739	FALSE
2.63807	-1.33606	2.14022	-0.624264	0.532454	0.718023	R_dup6740	FALSE
0.286248	-2.18696	4.98813	-0.438434	0.661072	NA	R_dup6742	FALSE
0.179905	0.62851	4.99442	0.125842	0.899857	NA	T_dup4626	FALSE
0.370997	-2.37627	4.97614	-0.477534	0.632982	NA	R_dup6747	FALSE
0.195636	0.689555	4.9902	0.138182	0.890097	NA	T_dup4630	FALSE
19.8021	-8.16149	1.65642	-4.9272	8.3416e-07	2.01383e-06	T_dup4631	TRUE
0.370997	-2.37627	4.97614	-0.477534	0.632982	NA	T_dup4632	FALSE
0.37554	1.64703	4.89227	0.33666	0.736373	NA	T_dup4633	FALSE
0.37554	1.64703	4.89227	0.33666	0.736373	NA	T_dup4634	FALSE
6.25533	-1.01092	1.4645	-0.69028	0.490018	0.679268	T_dup51	FALSE
28.9355	-7.2626	1.58901	-4.57052	4.8651e-06	1.13538e-05	T_dup4638	FALSE
335.185	7.42729	0.621654	11.9476	6.6804e-33	3.31568e-32	R_dup6757	TRUE
0.195636	0.689555	4.9902	0.138182	0.890097	NA	T_dup4652	FALSE
0.946716	2.98035	3.91199	0.76185	0.44615	NA	R_dup6784	FALSE
3.19806	0.129936	1.96549	0.0661085	0.947291	0.979724	R_dup6785	FALSE
2.44111	-0.217842	2.1926	-0.0993532	0.920858	0.968716	R_dup6786	FALSE
0.286248	-2.18696	4.98813	-0.438434	0.661072	NA	R_dup6790	FALSE
194.61	7.2288	0.767516	9.41844	4.57826e-21	1.72876e-20	R_dup6792	TRUE
2.7215	-0.0598865	2.12791	-0.0281433	0.977548	0.994085	R_dup361	FALSE
5.70496	-1.06058	1.49231	-0.710701	0.47727	0.666252	R_dup6802	FALSE
0.179905	0.62851	4.99442	0.125842	0.899857	NA	R_dup6803	FALSE
1.02824	-3.88875	3.84148	-1.0123	0.311392	NA	R_dup6808	FALSE
0.481884	-0.700747	4.98082	-0.140689	0.888116	NA	T_dup4676	FALSE
0.657245	-3.24889	4.62494	-0.702472	0.482385	NA	R_dup6809	FALSE
0.646058	0.200851	4.68463	0.0428745	0.965802	NA	R_dup6810	FALSE
408.538	-8.76376	0.670295	-13.0745	4.60736e-39	2.64147e-38	R_dup6812	TRUE
0.179905	0.62851	4.99442	0.125842	0.899857	NA	R_dup6814	FALSE
[truncated: 8,703 more rows]

## Sheet: BBX T1 vs WT differential inter
baseMean	log2FoldChange	lfcSE	stat	pvalue	padj	segment	significant
5.47138	0.718653	1.51745	0.473593	0.63579	0.86521	R_dup1138	FALSE
1.68901	2.59671	2.77465	0.93587	0.34934	NA	R_dup1139	FALSE
1.68901	2.59671	2.77465	0.93587	0.34934	NA	CTCF_dup20	FALSE
1.4494	2.34066	2.93014	0.798821	0.424394	NA	R_dup1146	FALSE
1.50554	-1.01231	2.81482	-0.359634	0.719121	NA	R_dup1148	FALSE
0.739604	3.00976	4.25352	0.707594	0.479197	NA	R_dup1151	FALSE
0.804752	-1.1959	4.24951	-0.281421	0.778388	NA	R_dup1153	FALSE
3.86485	-3.88115	2.19365	-1.76926	0.07685	0.151984	R_dup154	FALSE
1.78812	-1.36626	2.64652	-0.516248	0.605681	0.843684	R_dup1155	FALSE
1.39881	1.09131	3.41083	0.319954	0.749003	NA	R_dup1156	FALSE
1.28396	0.377337	3.53089	0.106867	0.914894	NA	R_dup155	FALSE
0.25	1.43717	4.99375	0.287793	0.773505	NA	R_dup1158	FALSE
0.722969	-3.00859	4.28512	-0.702103	0.482615	NA	R_dup1159	FALSE
0.5	2.44308	4.89025	0.499582	0.61737	NA	R_dup1160	FALSE
0.239604	1.40627	4.99593	0.281483	0.77834	NA	R_dup1161	FALSE
1.02495	-1.67897	3.35772	-0.500032	0.617052	NA	R_dup1163	FALSE
0.282574	-1.60173	4.97689	-0.321834	0.747578	NA	R_dup1164	FALSE
0.962573	-1.57582	3.4134	-0.461657	0.644327	NA	R_dup1165	FALSE
513.142	-7.70611	0.491945	-15.6646	2.64189e-55	1.76446e-54	R_dup1166	TRUE
510.934	-8.02269	0.542604	-14.7855	1.81623e-49	1.09939e-48	T_dup187	TRUE
0.25	1.43717	4.99375	0.287793	0.773505	NA	R_dup1167	FALSE
0.532574	-0.137112	4.97313	-0.0275705	0.978005	NA	R_dup1171	FALSE
176.797	-4.17311	0.353363	-11.8097	3.47801e-32	1.54284e-31	R_dup1174	TRUE
6.66613	1.51163	1.34909	1.12048	0.26251	0.454992	R_dup157	FALSE
2.46119	1.97043	2.11976	0.929554	0.352602	0.581228	R_dup1175	FALSE
0.532574	-0.137112	4.97313	-0.0275705	0.978005	NA	R_dup1176	FALSE
2.22435	0.283806	2.08384	0.136194	0.891668	0.976797	CTCF_dup28	FALSE
9.8392	0.13688	1.05279	0.130017	0.896553	0.976843	R_dup1179	FALSE
4.14604	5.49798	2.25881	2.43401	0.0149326	0.0327858	R_dup1180	FALSE
95.1006	-0.522115	0.404205	-1.29171	0.196457	0.352385	R_dup158	FALSE
0.282574	-1.60173	4.97689	-0.321834	0.747578	NA	R_dup1181	FALSE
0.489604	2.41545	4.89227	0.493727	0.621499	NA	R_dup1182	FALSE
5.77703	-0.181762	1.36429	-0.133228	0.894013	0.976843	R_dup1184	FALSE
0.522178	-0.16803	4.97533	-0.0337726	0.973059	NA	R_dup159	FALSE
0.502772	-2.47923	4.89228	-0.506764	0.612321	NA	R_dup1186	FALSE
0.239604	1.40627	4.99593	0.281483	0.77834	NA	R_dup1189	FALSE
492.252	-7.38263	0.461652	-15.9918	1.45858e-57	1.01233e-56	R_dup1190	TRUE
1.5996	-0.309191	3.23738	-0.0955067	0.923912	NA	R_dup1191	FALSE
0.239604	1.40627	4.99593	0.281483	0.77834	NA	R_dup1192	FALSE
1.20218	-0.592833	3.08537	-0.192143	0.84763	NA	R_dup16	FALSE
0.239604	1.40627	4.99593	0.281483	0.77834	NA	R_dup1193	FALSE
1.94594	-1.54554	2.55556	-0.604776	0.545328	0.796025	R_dup1195	FALSE
0.470198	0.0449645	4.98473	0.00902045	0.992803	NA	R_dup1199	FALSE
0.25	1.43717	4.99375	0.287793	0.773505	NA	R_dup1200	FALSE
0.25	1.43717	4.99375	0.287793	0.773505	NA	R_dup160	FALSE
0.282574	-1.60173	4.97689	-0.321834	0.747578	NA	R_dup1201	FALSE
0.440395	-2.30817	4.90563	-0.470516	0.637987	NA	R_dup1205	FALSE
0.440395	-2.30817	4.90563	-0.470516	0.637987	NA	R_dup1206	FALSE
0.489604	2.41545	4.89227	0.493727	0.621499	NA	R_dup1208	FALSE
0.502772	-2.47923	4.89228	-0.506764	0.612321	NA	R_dup1210	FALSE
0.282574	-1.60173	4.97689	-0.321834	0.747578	NA	R_dup1211	FALSE
0.239604	1.40627	4.99593	0.281483	0.77834	NA	R_dup1212	FALSE
0.992375	-0.033179	2.97014	-0.0111709	0.991087	NA	R_dup1213	FALSE
3.69594	0.543355	1.67939	0.323543	0.746284	0.920962	R_dup1214	FALSE
2.47713	-0.631129	2.03246	-0.310524	0.756163	0.925748	R_dup162	FALSE
0.282574	-1.60173	4.97689	-0.321834	0.747578	NA	R_dup1219	FALSE
0.25	1.43717	4.99375	0.287793	0.773505	NA	R_dup1220	FALSE
0.992375	-0.033179	2.97014	-0.0111709	0.991087	NA	R_dup1223	FALSE
0.919602	0.0998555	3.96484	0.0251852	0.979907	NA	R_dup1224	FALSE
28.3881	-3.11137	0.75587	-4.11628	3.85034e-05	9.65512e-05	R_dup163	FALSE
0.282574	-1.60173	4.97689	-0.321834	0.747578	NA	R_dup1227	FALSE
0.502772	-2.47923	4.89228	-0.506764	0.612321	NA	R_dup1228	FALSE
4.64396	1.13315	1.53801	0.736761	0.461268	0.715003	R_dup1229	FALSE
4.00831	0.653819	1.64421	0.397648	0.690889	0.897697	R_dup164	FALSE
6.58712	0.752405	1.29437	0.581292	0.561044	0.808593	R_dup1230	FALSE
0.220198	-1.41967	4.98848	-0.28459	0.775958	NA	R_dup1231	FALSE
1.85327	-4.35601	3.01088	-1.44675	0.147966	0.273935	R_dup1233	FALSE
0.5	2.44308	4.89025	0.499582	0.61737	NA	R_dup1234	FALSE
0.282574	-1.60173	4.97689	-0.321834	0.747578	NA	R_dup1235	FALSE
3.49515	1.2154	1.82624	0.665519	0.505719	0.756916	T_dup253	FALSE
1.41336	-2.24619	3.01934	-0.743934	0.456916	NA	R_dup1236	FALSE
8.09544	5.00184	1.8394	2.71928	0.00654242	0.0147505	R_dup165	FALSE
13.2484	0.636347	0.913051	0.696946	0.485837	0.739424	R_dup166	FALSE
0.282574	-1.60173	4.97689	-0.321834	0.747578	NA	R_dup1238	FALSE
0.742375	-1.04319	3.76547	-0.277042	0.781748	NA	R_dup1239	FALSE
2.83247	-0.905299	1.94113	-0.466378	0.640945	0.867001	R_dup1241	FALSE
3.34683	2.65237	2.13632	1.24156	0.2144	0.38029	R_dup1244	FALSE
8.29484	0.013628	1.15155	0.0118344	0.990558	0.999874	R_dup17	FALSE
2.92237	1.04797	1.95055	0.53727	0.591081	0.833066	R_dup1246	FALSE
0.660593	-2.8876	4.86601	-0.593422	0.552899	NA	R_dup1250	FALSE
1.96119	1.54562	2.30503	0.67054	0.502513	0.75324	R_dup1251	FALSE
0.470198	0.0449645	4.98473	0.00902045	0.992803	NA	R_dup1252	FALSE
0.502772	-2.47923	4.89228	-0.506764	0.612321	NA	R_dup1254	FALSE
0.470198	0.0449645	4.98473	0.00902045	0.992803	NA	R_dup1255	FALSE
0.220198	-1.41967	4.98848	-0.28459	0.775958	NA	R_dup1257	FALSE
1.23198	0.544271	2.72965	0.199392	0.841956	NA	R_dup1259	FALSE
3.83019	1.17427	1.74893	0.671422	0.501952	0.75324	R_dup1260	FALSE
4.26158	0.395039	1.66734	0.236927	0.812713	0.951149	R_dup1261	FALSE
0.282574	-1.60173	4.97689	-0.321834	0.747578	NA	R_dup168	FALSE
5.06633	0.155244	1.46007	0.106326	0.915324	0.979527	R_dup1262	FALSE
1.35099	-2.16786	3.5408	-0.612252	0.540371	NA	R_dup1266	FALSE
0.709801	1.01923	3.80902	0.267582	0.789021	NA	T_dup283	FALSE
14.1763	1.65743	0.922775	1.79614	0.0724722	0.144582	R_dup1267	FALSE
0.239604	1.40627	4.99593	0.281483	0.77834	NA	R_dup1269	FALSE
81.3359	-4.51108	0.553935	-8.1437	3.83389e-16	1.29567e-15	R_dup169	TRUE
1.22574	-3.76809	3.46164	-1.08853	0.276362	NA	R_dup1270	FALSE
0.718811	2.97144	4.85814	0.611642	0.540775	NA	R_dup1271	FALSE
0.718811	2.97144	4.85814	0.611642	0.540775	NA	T_dup288	FALSE
0.720198	1.04881	4.40363	0.238169	0.81175	NA	R_dup1272	FALSE
9.79553	-0.742949	1.05657	-0.703168	0.481951	0.734679	R_dup170	FALSE
12.317	0.815534	0.954856	0.854091	0.393054	0.633497	R_dup1274	FALSE
1.03535	-1.65571	3.34844	-0.494472	0.620973	NA	R_dup1275	FALSE
0.489604	2.41545	4.89227	0.493727	0.621499	NA	R_dup1277	FALSE
10.9471	1.14661	1.0339	1.10901	0.267425	0.461837	R_dup1280	FALSE
0.239604	1.40627	4.99593	0.281483	0.77834	NA	R_dup1281	FALSE
0.239604	1.40627	4.99593	0.281483	0.77834	NA	R_dup1283	FALSE
1.95841	4.41549	2.89599	1.52469	0.127335	0.240015	R_dup1284	FALSE
0.25	1.43717	4.99375	0.287793	0.773505	NA	R_dup171	FALSE
0.282574	-1.60173	4.97689	-0.321834	0.747578	NA	R_dup1285	FALSE
0.282574	-1.60173	4.97689	-0.321834	0.747578	NA	R_dup1286	FALSE
1.31792	-2.09835	3.10546	-0.675696	0.499234	NA	R_dup1287	FALSE
0.679999	-0.877758	4.49331	-0.195348	0.845121	NA	R_dup1288	FALSE
4.98475	-4.28017	2.05034	-2.08754	0.0368392	0.0773313	R_dup1289	FALSE
0.25	1.43717	4.99375	0.287793	0.773505	NA	R_dup1293	FALSE
1.22574	-3.76809	3.46164	-1.08853	0.276362	NA	R_dup1297	FALSE
2.24792	-1.02746	2.12074	-0.484483	0.628043	0.858376	R_dup1298	FALSE
1.79089	-4.31017	3.00604	-1.43384	0.151619	0.27897	R_dup1299	FALSE
0.25	1.43717	4.99375	0.287793	0.773505	NA	R_dup1300	FALSE
1.98752	-1.64236	2.5239	-0.650723	0.515225	0.763719	R_dup1302	FALSE
0.282574	-1.60173	4.97689	-0.321834	0.747578	NA	R_dup1304	FALSE
0.709801	1.01923	3.80902	0.267582	0.789021	NA	R_dup1307	FALSE
13.8272	0.373095	0.910697	0.409681	0.68204	0.89324	R_dup1309	FALSE
0.470198	0.0449645	4.98473	0.00902045	0.992803	NA	R_dup1310	FALSE
1.25277	0.577117	3.09977	0.186181	0.852303	NA	R_dup1312	FALSE
1.30475	0.423102	3.02124	0.140043	0.888626	NA	R_dup1315	FALSE
0.282574	-1.60173	4.97689	-0.321834	0.747578	NA	R_dup18	FALSE
238.201	-7.59792	0.688014	-11.0433	2.36266e-28	9.84169e-28	E_dup11	TRUE
238.483	-7.59963	0.687889	-11.0477	2.24792e-28	9.37256e-28	WE_dup5	TRUE
0.709801	1.01923	3.80902	0.267582	0.789021	NA	R_dup1316	FALSE
6.46673	1.66571	1.36594	1.21946	0.22267	0.393935	T_dup326	FALSE
0.239604	1.40627	4.99593	0.281483	0.77834	NA	T_dup327	FALSE
2.07693	0.570256	2.5113	0.227077	0.820364	0.953426	R_dup1327	FALSE
1.72851	-4.2631	3.03438	-1.40493	0.160042	NA	R_dup1328	FALSE
1.64257	-1.28336	2.76675	-0.463852	0.642754	NA	R_dup174	FALSE
0.459801	0.0140535	4.98692	0.00281808	0.997752	NA	R_dup1329	FALSE
11.5751	-0.82868	1.03714	-0.799005	0.424288	0.674965	R_dup1331	FALSE
0.25	1.43717	4.99375	0.287793	0.773505	NA	R_dup1332	FALSE
4.10792	-0.48528	1.59912	-0.303467	0.761534	0.927094	R_dup1333	FALSE
0.565148	-2.63514	4.88138	-0.539835	0.589311	NA	R_dup175	FALSE
0.220198	-1.41967	4.98848	-0.28459	0.775958	NA	R_dup1338	FALSE
0.220198	-1.41967	4.98848	-0.28459	0.775958	NA	T_dup342	FALSE
5.55871	-0.121331	1.42374	-0.0852204	0.932086	0.985896	R_dup1339	FALSE
0.532574	-0.137112	4.97313	-0.0275705	0.978005	NA	R_dup1340	FALSE
2.64881	2.25995	2.26507	0.997742	0.318405	0.534813	R_dup176	FALSE
0.220198	-1.41967	4.98848	-0.28459	0.775958	NA	R_dup1344	FALSE
8.05593	1.1899	1.18558	1.00364	0.315551	0.530653	R_dup1346	FALSE
0.470198	0.0449645	4.98473	0.00902045	0.992803	NA	R_dup1352	FALSE
11.006	0.460443	1.0093	0.456199	0.648247	0.872334	R_dup1359	FALSE
0.761782	0.824717	4.32229	0.190806	0.848678	NA	R_dup1360	FALSE
1.8103	-2.67973	2.76354	-0.969675	0.332208	0.553719	R_dup1361	FALSE
1.69178	0.415672	2.40027	0.173177	0.862512	NA	R_dup1364	FALSE
12.6322	0.601402	0.941238	0.638947	0.522857	0.771622	R_dup1365	FALSE
0.699405	0.994507	4.4472	0.223625	0.823049	NA	R_dup1367	FALSE
5.29505	0.0858166	1.47357	0.0582372	0.95356	0.995589	R_dup178	FALSE
1.48198	0.968313	2.52831	0.382988	0.701729	NA	R_dup1368	FALSE
0.239604	1.40627	4.99593	0.281483	0.77834	NA	R_dup1371	FALSE
4.96812	0.83948	1.46864	0.571603	0.567591	0.814103	R_dup1372	FALSE
0.239604	1.40627	4.99593	0.281483	0.77834	NA	R_dup1375	FALSE
6.89742	-0.430948	1.23756	-0.348224	0.727672	0.916293	R_dup1376	FALSE
1.24238	0.560714	2.72465	0.205793	0.836953	NA	R_dup179	FALSE
1.40297	-2.26696	3.025	-0.749409	0.453611	NA	R_dup1379	FALSE
0.718811	2.97144	4.85814	0.611642	0.540775	NA	R_dup1382	FALSE
2.66198	0.846094	1.96819	0.429884	0.66728	0.884895	R_dup1385	FALSE
18.6417	1.55475	0.811421	1.91608	0.0553544	0.112736	R_dup1386	FALSE
0.440395	-2.30817	4.90563	-0.470516	0.637987	NA	R_dup1388	FALSE
0.709801	1.01923	3.80902	0.267582	0.789021	NA	R_dup1390	FALSE
1.24238	0.560714	2.72465	0.205793	0.836953	NA	R_dup1397	FALSE
0.239604	1.40627	4.99593	0.281483	0.77834	NA	R_dup1398	FALSE
0.440395	-2.30817	4.90563	-0.470516	0.637987	NA	R_dup1401	FALSE
0.239604	1.40627	4.99593	0.281483	0.77834	NA	R_dup1402	FALSE
1.22574	-3.76809	3.46164	-1.08853	0.276362	NA	R_dup1403	FALSE
0.752772	-1.01754	3.75007	-0.27134	0.78613	NA	R_dup1409	FALSE
3.44039	2.55692	1.9068	1.34095	0.179937	0.325069	R_dup1412	FALSE
0.25	1.43717	4.99375	0.287793	0.773505	NA	R_dup1414	FALSE
1.79089	-4.31017	3.00604	-1.43384	0.151619	0.27897	R_dup1416	FALSE
0.959801	1.61086	3.40983	0.472416	0.63663	NA	R_dup1417	FALSE
1.24238	0.560714	2.72465	0.205793	0.836953	NA	R_dup1418	FALSE
1.63307	-4.17108	3.22547	-1.29317	0.195953	NA	R_dup1420	FALSE
0.282574	-1.60173	4.97689	-0.321834	0.747578	NA	R_dup1421	FALSE
0.690395	-0.848681	4.47009	-0.189858	0.849421	NA	R_dup19	FALSE
0.282574	-1.60173	4.97689	-0.321834	0.747578	NA	R_dup1425	FALSE
0.220198	-1.41967	4.98848	-0.28459	0.775958	NA	R_dup1427	FALSE
0.479207	2.38738	4.89436	0.487781	0.625705	NA	R_dup1435	FALSE
14.0802	3.29831	1.11654	2.95406	0.00313623	0.00719648	R_dup1437	FALSE
1.94802	4.40842	2.9115	1.51414	0.129991	0.244441	R_dup1438	FALSE
0.729207	2.99103	4.27445	0.699746	0.484086	NA	R_dup181	FALSE
2.03673	-0.116881	2.26543	-0.0515936	0.958853	0.997006	R_dup1440	FALSE
0.25	1.43717	4.99375	0.287793	0.773505	NA	R_dup1446	FALSE
0.958415	3.38617	4.62121	0.732746	0.463713	NA	WE_dup16	FALSE
1.73059	2.4636	2.85304	0.863499	0.387863	NA	R_dup1454	FALSE
0.220198	-1.41967	4.98848	-0.28459	0.775958	NA	R_dup1459	FALSE
5.70475	0.0673395	1.43981	0.0467699	0.962697	0.997543	E_dup19	FALSE
0.25	1.43717	4.99375	0.287793	0.773505	NA	T_dup454	FALSE
6.24653	1.89823	1.45912	1.30094	0.193278	0.347074	R_dup1473	FALSE
2.01732	-0.808294	2.22171	-0.363816	0.715996	0.912194	R_dup1480	FALSE
0.220198	-1.41967	4.98848	-0.28459	0.775958	NA	R_dup1481	FALSE
0.782574	0.879542	4.28431	0.205294	0.837343	NA	T_dup474	FALSE
4.13495	0.552385	1.63334	0.338193	0.735218	0.918122	R_dup182	FALSE
0.440395	-2.30817	4.90563	-0.470516	0.637987	NA	R_dup1516	FALSE
0.220198	-1.41967	4.98848	-0.28459	0.775958	NA	R_dup1524	FALSE
0.440395	-2.30817	4.90563	-0.470516	0.637987	NA	R_dup1532	FALSE
0.943167	-3.39474	3.86922	-0.877371	0.380285	NA	R_dup1534	FALSE
3.30891	0.563359	1.84137	0.305945	0.759647	0.926683	T_dup518	FALSE
0.785346	-3.11806	4.1646	-0.748705	0.454035	NA	R_dup1547	FALSE
1.6696	1.42948	2.69242	0.530929	0.595468	NA	T_dup539	FALSE
0.239604	1.40627	4.99593	0.281483	0.77834	NA	R_dup1592	FALSE
0.220198	-1.41967	4.98848	-0.28459	0.775958	NA	R_dup1616	FALSE
1.9196	1.69237	2.56839	0.658924	0.509944	0.759674	WE_dup40	FALSE
0.565148	-2.63514	4.88138	-0.539835	0.589311	NA	T_dup591	FALSE
1.26455	-0.694043	3.04542	-0.227897	0.819726	NA	T_dup19	FALSE
0.522178	-0.16803	4.97533	-0.0337726	0.973059	NA	T_dup601	FALSE
0.220198	-1.41967	4.98848	-0.28459	0.775958	NA	T_dup608	FALSE
1.16336	-3.69891	3.5852	-1.03171	0.302206	NA	E_dup41	FALSE
0.729207	2.99103	4.27445	0.699746	0.484086	NA	E_dup42	FALSE
1.03257	1.47417	3.88143	0.3798	0.704094	NA	WE_dup47	FALSE
0.282574	-1.60173	4.97689	-0.321834	0.747578	NA	T_dup635	FALSE
0.470198	0.0449645	4.98473	0.00902045	0.992803	NA	T_dup647	FALSE
0.282574	-1.60173	4.97689	-0.321834	0.747578	NA	T_dup651	FALSE
0.220198	-1.41967	4.98848	-0.28459	0.775958	NA	T_dup658	FALSE
0.239604	1.40627	4.99593	0.281483	0.77834	NA	T_dup659	FALSE
66.4669	-7.07738	1.11639	-6.33954	2.30447e-10	6.87029e-10	R_dup1704	TRUE
12.1486	2.18846	1.04843	2.08737	0.0368545	0.0773313	R_dup1706	FALSE
814.449	-8.23613	0.458952	-17.9455	5.20422e-72	4.56635e-71	R_dup1708	TRUE
505.993	-9.0129	0.7454	-12.0914	1.17326e-33	5.28795e-33	R_dup1723	TRUE
0.502772	-2.47923	4.89228	-0.506764	0.612321	NA	R_dup1726	FALSE
6.74772	0.261503	1.33154	0.196392	0.844303	0.965488	R_dup1730	FALSE
6.74772	0.261503	1.33154	0.196392	0.844303	0.965488	T_dup694	FALSE
1.5996	-0.309191	3.23738	-0.0955067	0.923912	NA	R_dup1731	FALSE
16.6511	-5.03426	1.33083	-3.78279	0.000155083	0.000377985	E_dup57	FALSE
0.459801	0.0140535	4.98692	0.00281808	0.997752	NA	TSS_dup17	FALSE
2.88218	0.540924	1.90974	0.283244	0.77699	0.933826	E_dup66	FALSE
0.532574	-0.137112	4.97313	-0.0275705	0.978005	NA	E_dup68	FALSE
4.49653	1.33144	1.6047	0.829715	0.4067	0.651767	R_dup1747	FALSE
0.502772	-2.47923	4.89228	-0.506764	0.612321	NA	R_dup185	FALSE
0.522178	-0.16803	4.97533	-0.0337726	0.973059	NA	R_dup1759	FALSE
0.239604	1.40627	4.99593	0.281483	0.77834	NA	R_dup1764	FALSE
0.785346	-3.11806	4.1646	-0.748705	0.454035	NA	R_dup1765	FALSE
0.440395	-2.30817	4.90563	-0.470516	0.637987	NA	R_dup1770	FALSE
0.220198	-1.41967	4.98848	-0.28459	0.775958	NA	T_dup706	FALSE
0.239604	1.40627	4.99593	0.281483	0.77834	NA	E_dup89	FALSE
0.282574	-1.60173	4.97689	-0.321834	0.747578	NA	T_dup717	FALSE
1.04436	-0.209943	3.80895	-0.0551182	0.956044	NA	T_dup5	FALSE
4.46673	0.903238	1.67833	0.538178	0.590454	0.832907	R_dup1784	FALSE
0.282574	-1.60173	4.97689	-0.321834	0.747578	NA	R_dup1785	FALSE
1.76455	0.337187	2.33619	0.144332	0.885238	0.975819	R_dup1788	FALSE
0.502772	-2.47923	4.89228	-0.506764	0.612321	NA	R_dup1790	FALSE
0.25	1.43717	4.99375	0.287793	0.773505	NA	E_dup94	FALSE
2.07346	-4.52016	2.86245	-1.57912	0.114308	0.218648	R_dup186	FALSE
3.70633	0.549156	1.65805	0.331206	0.740489	0.918791	R_dup1791	FALSE
1.24238	0.560714	2.72465	0.205793	0.836953	NA	R_dup1793	FALSE
1.8103	-2.67973	2.76354	-0.969675	0.332208	0.553719	R_dup1794	FALSE
0.25	1.43717	4.99375	0.287793	0.773505	NA	R_dup1796	FALSE
0.459801	0.0140535	4.98692	0.00281808	0.997752	NA	E_dup103	FALSE
0.220198	-1.41967	4.98848	-0.28459	0.775958	NA	R_dup1798	FALSE
427.222	-7.76459	0.543883	-14.2762	3.07924e-46	1.7202e-45	R_dup1819	TRUE
0.239604	1.40627	4.99593	0.281483	0.77834	NA	WE_dup105	FALSE
638.17	-8.02156	0.482762	-16.616	5.34037e-62	3.93492e-61	R_dup1825	TRUE
0.479207	2.38738	4.89436	0.487781	0.625705	NA	R_dup1827	FALSE
1.27218	1.89993	3.12294	0.608379	0.542936	NA	R_dup1832	FALSE
1.29436	0.40575	3.0273	0.13403	0.893379	NA	R_dup1838	FALSE
0.690395	-0.848681	4.47009	-0.189858	0.849421	NA	R_dup1842	FALSE
0.239604	1.40627	4.99593	0.281483	0.77834	NA	R_dup1851	FALSE
0.752772	-1.01754	3.75007	-0.27134	0.78613	NA	R_dup1856	FALSE
0.220198	-1.41967	4.98848	-0.28459	0.775958	NA	R_dup1857	FALSE
0.489604	2.41545	4.89227	0.493727	0.621499	NA	R_dup1858	FALSE
0.25	1.43717	4.99375	0.287793	0.773505	NA	R_dup1859	FALSE
0.729207	2.99103	4.27445	0.699746	0.484086	NA	R_dup1874	FALSE
0.220198	-1.41967	4.98848	-0.28459	0.775958	NA	R_dup1875	FALSE
0.459801	0.0140535	4.98692	0.00281808	0.997752	NA	R_dup1878	FALSE
0.220198	-1.41967	4.98848	-0.28459	0.775958	NA	R_dup189	FALSE
1.03257	1.47417	3.88143	0.3798	0.704094	NA	R_dup1886	FALSE
0.459801	0.0140535	4.98692	0.00281808	0.997752	NA	R_dup1889	FALSE
0.25	1.43717	4.99375	0.287793	0.773505	NA	R_dup1891	FALSE
4.4397	-0.0151945	1.51856	-0.0100059	0.992017	0.999874	R_dup1894	FALSE
2.68831	-1.40463	1.98702	-0.706901	0.479628	0.732305	R_dup1899	FALSE
12.7103	1.17064	0.947852	1.23504	0.216815	0.384004	R_dup190	FALSE
0.440395	-2.30817	4.90563	-0.470516	0.637987	NA	R_dup1910	FALSE
1.22297	-0.544607	3.07127	-0.177323	0.859255	NA	R_dup1912	FALSE
6.18118	-4.6109	1.97696	-2.33231	0.0196842	0.0428058	R_dup191	FALSE
4.51178	-3.03598	1.76261	-1.72243	0.084992	0.16657	R_dup1913	FALSE
5.43207	-0.0186181	1.38301	-0.013462	0.989259	0.999874	R_dup1918	FALSE
1.95218	0.753982	2.23559	0.337263	0.735918	0.918122	R_dup1925	FALSE
7.32257	1.74378	1.29414	1.34745	0.177836	0.321638	R_dup192	FALSE
0.929999	0.117853	3.41307	0.03453	0.972454	NA	R_dup1926	FALSE
5.29138	1.1098	1.53669	0.722204	0.470169	0.723175	R_dup1927	FALSE
1.48198	0.968313	2.52831	0.382988	0.701729	NA	R_dup1929	FALSE
0.220198	-1.41967	4.98848	-0.28459	0.775958	NA	CTCF_dup131	FALSE
3.94039	2.78375	1.83594	1.51626	0.129454	0.243625	R_dup1935	FALSE
0.25	1.43717	4.99375	0.287793	0.773505	NA	R_dup1937	FALSE
6.7493	-2.17699	1.3519	-1.61032	0.107327	0.206951	R_dup1938	FALSE
0.440395	-2.30817	4.90563	-0.470516	0.637987	NA	R_dup1940	FALSE
1.26178	1.88824	3.0828	0.612507	0.540202	NA	R_dup1942	FALSE
2.98752	-0.0257493	1.8416	-0.013982	0.988844	0.999874	R_dup1943	FALSE
18.5499	-3.08061	0.903021	-3.41145	0.000646181	0.00153886	R_dup1946	FALSE
2.10653	-4.55457	2.86754	-1.58832	0.112215	0.215507	R_dup1947	FALSE
0.239604	1.40627	4.99593	0.281483	0.77834	NA	R_dup1952	FALSE
0.489604	2.41545	4.89227	0.493727	0.621499	NA	R_dup1956	FALSE
0.239604	1.40627	4.99593	0.281483	0.77834	NA	R_dup1957	FALSE
0.5	2.44308	4.89025	0.499582	0.61737	NA	R_dup1959	FALSE
0.709801	1.01923	3.80902	0.267582	0.789021	NA	R_dup1962	FALSE
0.220198	-1.41967	4.98848	-0.28459	0.775958	NA	R_dup1966	FALSE
7.6294	3.16534	1.41586	2.23563	0.0253758	0.054294	R_dup1967	FALSE
0.25	1.43717	4.99375	0.287793	0.773505	NA	T_dup853	FALSE
0.282574	-1.60173	4.97689	-0.321834	0.747578	NA	T_dup855	FALSE
10.2858	0.415193	1.03128	0.4026	0.687242	0.895671	T_dup864	FALSE
0.239604	1.40627	4.99593	0.281483	0.77834	NA	T_dup867	FALSE
0.943167	-3.39474	3.86922	-0.877371	0.380285	NA	R_dup1995	FALSE
2.43762	4.73177	2.68456	1.76259	0.0779703	0.153945	T_dup890	FALSE
660.667	-7.93347	0.463995	-17.0982	1.53112e-65	1.20425e-64	R_dup2024	TRUE
5.82465	4.51564	1.96198	2.30157	0.0213592	0.0462588	R_dup2035	FALSE
2.02772	-0.793297	2.21988	-0.357361	0.720822	0.912621	T_dup908	FALSE
0.282574	-1.60173	4.97689	-0.321834	0.747578	NA	R_dup2048	FALSE
1.04436	-0.209943	3.80895	-0.0551182	0.956044	NA	T_dup931	FALSE
0.220198	-1.41967	4.98848	-0.28459	0.775958	NA	T_dup934	FALSE
1.4598	2.35212	2.99053	0.786522	0.431562	NA	T_dup947	FALSE
0.718811	2.97144	4.85814	0.611642	0.540775	NA	R_dup2089	FALSE
0.282574	-1.60173	4.97689	-0.321834	0.747578	NA	R_dup2126	FALSE
0.220198	-1.41967	4.98848	-0.28459	0.775958	NA	R_dup2137	FALSE
0.502772	-2.47923	4.89228	-0.506764	0.612321	NA	R_dup2149	FALSE
0.502772	-2.47923	4.89228	-0.506764	0.612321	NA	R_dup2151	FALSE
0.220198	-1.41967	4.98848	-0.28459	0.775958	NA	R_dup2152	FALSE
0.720198	1.04881	4.40363	0.238169	0.81175	NA	T_dup1022	FALSE
6.29346	4.63153	1.94635	2.3796	0.0173315	0.0379483	R_dup2153	FALSE
736.063	-7.96497	0.445679	-17.8716	1.96456e-71	1.71121e-70	R_dup194	TRUE
7.84316	0.510324	1.2899	0.395631	0.692378	0.897697	R_dup2159	FALSE
0.25	1.43717	4.99375	0.287793	0.773505	NA	R_dup2165	FALSE
0.220198	-1.41967	4.98848	-0.28459	0.775958	NA	R_dup2167	FALSE
1.43277	-0.958722	2.58878	-0.370338	0.711131	NA	R_dup2174	FALSE
0.220198	-1.41967	4.98848	-0.28459	0.775958	NA	R_dup2176	FALSE
3.22713	0.192407	1.76169	0.109217	0.91303	0.979527	R_dup195	FALSE
44.2302	8.91213	1.58889	5.60905	2.03446e-08	5.69601e-08	R_dup2178	TRUE
0.220198	-1.41967	4.98848	-0.28459	0.775958	NA	R_dup2179	FALSE
2.74376	1.34307	1.97443	0.680236	0.496355	0.748627	R_dup2180	FALSE
1.21257	-0.5703	2.73839	-0.208261	0.835025	NA	R_dup2184	FALSE
0.220198	-1.41967	4.98848	-0.28459	0.775958	NA	R_dup2186	FALSE
0.239604	1.40627	4.99593	0.281483	0.77834	NA	R_dup2187	FALSE
2.71396	0.771271	1.91949	0.40181	0.687824	0.895744	R_dup2189	FALSE
2.76594	0.696378	1.99384	0.349265	0.72689	0.915698	R_dup196	FALSE
0.522178	-0.16803	4.97533	-0.0337726	0.973059	NA	R_dup2190	FALSE
3.19802	5.12245	2.45651	2.08526	0.037046	0.0776649	R_dup2191	FALSE
10.1562	-0.0919047	1.11953	-0.0820923	0.934573	0.986917	R_dup2195	FALSE
0.25	1.43717	4.99375	0.287793	0.773505	NA	R_dup2196	FALSE
7.61207	0.438184	1.2109	0.361865	0.717453	0.912217	R_dup2198	FALSE
0.440395	-2.30817	4.90563	-0.470516	0.637987	NA	R_dup2199	FALSE
0.239604	1.40627	4.99593	0.281483	0.77834	NA	R_dup2201	FALSE
1.63356	-2.49794	2.89695	-0.862266	0.388541	NA	R_dup2202	FALSE
0.742375	-1.04319	3.76547	-0.277042	0.781748	NA	R_dup2204	FALSE
3.10514	-0.641001	1.83332	-0.349639	0.72661	0.915698	R_dup21	FALSE
0.479207	2.38738	4.89436	0.487781	0.625705	NA	R_dup2209	FALSE
2.15574	-1.77545	2.23442	-0.794591	0.426852	0.677241	R_dup2211	FALSE
8.15455	0.239299	1.28124	0.186772	0.851839	0.967782	R_dup2213	FALSE
0.75	3.02889	4.85529	0.623832	0.532738	NA	R_dup2214	FALSE
2.34821	1.31377	2.45747	0.534604	0.592924	0.834421	R_dup198	FALSE
0.489604	2.41545	4.89227	0.493727	0.621499	NA	R_dup2215	FALSE
5.55732	0.162633	1.40365	0.115865	0.90776	0.97861	R_dup2216	FALSE
4.47851	0.597328	1.53216	0.389859	0.696641	0.900223	R_dup2217	FALSE
0.479207	2.38738	4.89436	0.487781	0.625705	NA	R_dup2218	FALSE
0.699405	0.994507	4.4472	0.223625	0.823049	NA	R_dup2219	FALSE
10.6107	-5.40822	1.76307	-3.06751	0.00215851	0.00501068	R_dup199	FALSE
0.772178	0.868057	3.71636	0.233577	0.815313	NA	R_dup2222	FALSE
0.220198	-1.41967	4.98848	-0.28459	0.775958	NA	R_dup2225	FALSE
0.929999	0.117853	3.41307	0.03453	0.972454	NA	R_dup2227	FALSE
1.27218	1.89993	3.12294	0.608379	0.542936	NA	R_dup2229	FALSE
0.660593	-2.8876	4.86601	-0.593422	0.552899	NA	R_dup2231	FALSE
0.772178	0.868057	3.71636	0.233577	0.815313	NA	R_dup2233	FALSE
0.940395	0.152592	3.93641	0.0387643	0.969078	NA	R_dup2234	FALSE
0.25	1.43717	4.99375	0.287793	0.773505	NA	R_dup200	FALSE
0.239604	1.40627	4.99593	0.281483	0.77834	NA	R_dup2235	FALSE
1.32693	-0.798724	3.49757	-0.228366	0.819362	NA	R_dup2236	FALSE
0.489604	2.41545	4.89227	0.493727	0.621499	NA	R_dup2238	FALSE
0.282574	-1.60173	4.97689	-0.321834	0.747578	NA	R_dup2240	FALSE
2.79643	-4.95383	2.56438	-1.93179	0.0533857	0.109145	T_dup1101	FALSE
0.282574	-1.60173	4.97689	-0.321834	0.747578	NA	R_dup201	FALSE
0.239604	1.40627	4.99593	0.281483	0.77834	NA	T_dup1103	FALSE
0.992375	-0.033179	2.97014	-0.0111709	0.991087	NA	R_dup202	FALSE
1.79089	-4.31017	3.00604	-1.43384	0.151619	0.27897	R_dup2244	FALSE
0.742375	-1.04319	3.76547	-0.277042	0.781748	NA	R_dup2247	FALSE
29.4637	0.132855	0.628055	0.211534	0.832471	0.958093	R_dup2248	FALSE
4.39673	0.32379	1.52804	0.211899	0.832186	0.958093	R_dup203	FALSE
0.979207	3.41547	3.77751	0.904161	0.36591	NA	R_dup2250	FALSE
8.23475	-0.483015	1.14821	-0.420667	0.673999	0.88863	R_dup2251	FALSE
1.58733	-0.170012	2.82805	-0.0601164	0.952063	NA	R_dup2253	FALSE
4.07534	-0.114306	1.63863	-0.0697571	0.944387	0.991669	R_dup2254	FALSE
7.81445	-1.8233	1.24131	-1.46885	0.141873	0.263572	R_dup2258	FALSE
0.282574	-1.60173	4.97689	-0.321834	0.747578	NA	R_dup2260	FALSE
0.459801	0.0140535	4.98692	0.00281808	0.997752	NA	R_dup2267	FALSE
0.479207	2.38738	4.89436	0.487781	0.625705	NA	R_dup2	FALSE
10.3212	-0.0144551	1.0206	-0.0141634	0.9887	0.999874	R_dup2274	FALSE
0.782574	0.879542	4.28431	0.205294	0.837343	NA	R_dup2275	FALSE
3.18762	5.11811	2.44813	2.09062	0.0365622	0.0769544	R_dup2276	FALSE
0.282574	-1.60173	4.97689	-0.321834	0.747578	NA	R_dup2280	FALSE
4.18831	0.1218	1.62763	0.074833	0.940348	0.98873	R_dup2281	FALSE
0.220198	-1.41967	4.98848	-0.28459	0.775958	NA	CTCF_dup165	FALSE
4.22574	1.20593	1.60373	0.751951	0.45208	0.70436	R_dup2283	FALSE
2.25416	0.925297	2.12248	0.435952	0.662872	0.883213	R_dup205	FALSE
3.10099	0.716883	1.89917	0.377471	0.705824	0.907813	R_dup2287	FALSE
0.470198	0.0449645	4.98473	0.00902045	0.992803	NA	R_dup2291	FALSE
0.900196	-1.45923	4.05332	-0.360009	0.71884	NA	R_dup2293	FALSE
0.220198	-1.41967	4.98848	-0.28459	0.775958	NA	R_dup2297	FALSE
2.44802	4.73743	2.67435	1.77143	0.0764891	0.151458	R_dup2301	FALSE
8.1793	1.37145	1.18733	1.15507	0.24806	0.433087	R_dup206	FALSE
3.71029	-5.37193	2.40253	-2.23594	0.0253555	0.0542747	R_dup2304	FALSE
0.25	1.43717	4.99375	0.287793	0.773505	NA	R_dup2307	FALSE
0.220198	-1.41967	4.98848	-0.28459	0.775958	NA	CTCF_dup172	FALSE
0.282574	-1.60173	4.97689	-0.321834	0.747578	NA	R_dup2309	FALSE
0.522178	-0.16803	4.97533	-0.0337726	0.973059	NA	R_dup2311	FALSE
0.709801	1.01923	3.80902	0.267582	0.789021	NA	R_dup2315	FALSE
13.9561	1.7572	0.930414	1.88862	0.0589428	0.119637	T_dup1145	FALSE
0.239604	1.40627	4.99593	0.281483	0.77834	NA	R_dup2316	FALSE
0.761782	0.824717	4.32229	0.190806	0.848678	NA	R_dup2321	FALSE
0.489604	2.41545	4.89227	0.493727	0.621499	NA	R_dup2322	FALSE
1	3.44418	4.54895	0.757136	0.448968	NA	R_dup2324	FALSE
1.46534	-2.33298	2.9305	-0.796103	0.425972	NA	R_dup2325	FALSE
0.282574	-1.60173	4.97689	-0.321834	0.747578	NA	R_dup2328	FALSE
0.25	1.43717	4.99375	0.287793	0.773505	NA	R_dup2330	FALSE
0.239604	1.40627	4.99593	0.281483	0.77834	NA	T_dup1167	FALSE
935.843	7.62565	0.369233	20.6526	9.24236e-95	1.20757e-93	T_dup1189	TRUE
1.98752	-1.64236	2.5239	-0.650723	0.515225	0.763719	T_dup1192	FALSE
1.01178	1.45461	3.36088	0.432806	0.665156	NA	R_dup208	FALSE
1.90782	2.79939	2.77626	1.00833	0.313294	0.52734	R_dup2377	FALSE
12.714	0.698548	0.956719	0.73015	0.465299	0.718456	R_dup2378	FALSE
0.489604	2.41545	4.89227	0.493727	0.621499	NA	R_dup2379	FALSE
0.5	2.44308	4.89025	0.499582	0.61737	NA	R_dup2383	FALSE
0.502772	-2.47923	4.89228	-0.506764	0.612321	NA	R_dup2384	FALSE
0.282574	-1.60173	4.97689	-0.321834	0.747578	NA	R_dup209	FALSE
0.981979	-0.0594122	3.36031	-0.0176805	0.985894	NA	R_dup2387	FALSE
0.220198	-1.41967	4.98848	-0.28459	0.775958	NA	R_dup2388	FALSE
1.90782	2.79939	2.77626	1.00833	0.313294	0.52734	R_dup2389	FALSE
4.41336	1.37405	1.56876	0.87588	0.381095	0.617761	R_dup2390	FALSE
0.532574	-0.137112	4.97313	-0.0275705	0.978005	NA	R_dup210	FALSE
7.73455	0.958915	1.21999	0.786004	0.431865	0.683156	R_dup2391	FALSE
2.95475	-3.46825	2.50998	-1.38178	0.167039	0.303719	R_dup2392	FALSE
4.13495	0.552385	1.63334	0.338193	0.735218	0.918122	R_dup2395	FALSE
0.522178	-0.16803	4.97533	-0.0337726	0.973059	NA	T_dup1219	FALSE
1094.51	-8.43101	0.726436	-11.606	3.84182e-31	1.67624e-30	TSS_dup33	TRUE
3.98593	-1.19597	1.71683	-0.696617	0.486042	0.739502	T_dup1221	FALSE
0.992375	-0.033179	2.97014	-0.0111709	0.991087	NA	TSS	FALSE
0.489604	2.41545	4.89227	0.493727	0.621499	NA	T_dup1225	FALSE
0.220198	-1.41967	4.98848	-0.28459	0.775958	NA	T_dup1226	FALSE
14.1155	0.521226	0.89482	0.582492	0.560235	0.80843	T_dup1229	FALSE
0.282574	-1.60173	4.97689	-0.321834	0.747578	NA	R_dup2402	FALSE
0.532574	-0.137112	4.97313	-0.0275705	0.978005	NA	T_dup1230	FALSE
0.282574	-1.60173	4.97689	-0.321834	0.747578	NA	R_dup2405	FALSE
0.25	1.43717	4.99375	0.287793	0.773505	NA	R_dup2410	FALSE
15.72	0.818223	0.842524	0.971156	0.33147	0.55326	R_dup211	FALSE
2.89534	-0.450793	1.87543	-0.240368	0.810045	0.950119	R_dup2415	FALSE
7.37385	-4.86972	1.88249	-2.58685	0.0096858	0.021533	R_dup2416	FALSE
0.522178	-0.16803	4.97533	-0.0337726	0.973059	NA	R_dup2420	FALSE
3.2701	-0.269291	1.78112	-0.151192	0.879824	0.975392	R_dup2421	FALSE
0.729207	2.99103	4.27445	0.699746	0.484086	NA	R_dup2422	FALSE
3.20376	-5.14528	2.52315	-2.03923	0.0414274	0.0863582	R_dup2423	FALSE
1.72851	-4.2631	3.03438	-1.40493	0.160042	NA	R_dup2424	FALSE
0.992375	-0.033179	2.97014	-0.0111709	0.991087	NA	R_dup2425	FALSE
0.962573	-1.57582	3.4134	-0.461657	0.644327	NA	R_dup2427	FALSE
3.63356	0.589701	1.7002	0.346842	0.72871	0.916293	R_dup2428	FALSE
0.282574	-1.60173	4.97689	-0.321834	0.747578	NA	R_dup2429	FALSE
0.25	1.43717	4.99375	0.287793	0.773505	NA	TSS_dup37	FALSE
5.41544	-0.820569	1.39561	-0.587965	0.556556	0.8065	T_dup24	FALSE
1.03535	-1.65571	3.34844	-0.494472	0.620973	NA	T_dup1240	FALSE
0.282574	-1.60173	4.97689	-0.321834	0.747578	NA	R_dup2430	FALSE
0.239604	1.40627	4.99593	0.281483	0.77834	NA	R_dup2433	FALSE
5.91475	-2.82589	1.52366	-1.85468	0.0636421	0.128196	R_dup2434	FALSE
0.220198	-1.41967	4.98848	-0.28459	0.775958	NA	T_dup1241	FALSE
3.6897	-0.610768	1.67717	-0.364166	0.715734	0.912194	T_dup1242	FALSE
0.220198	-1.41967	4.98848	-0.28459	0.775958	NA	T_dup1249	FALSE
0.470198	0.0449645	4.98473	0.00902045	0.992803	NA	T_dup1250	FALSE
0.25	1.43717	4.99375	0.287793	0.773505	NA	E_dup147	FALSE
3.64416	-5.33339	2.37893	-2.24193	0.024966	0.0534889	T_dup25	FALSE
1.66614	-4.21439	3.09678	-1.36089	0.173547	NA	T_dup1253	FALSE
0.959801	1.61086	3.40983	0.472416	0.63663	NA	T_dup1254	FALSE
0.502772	-2.47923	4.89228	-0.506764	0.612321	NA	T_dup1255	FALSE
3.00346	-2.35753	1.99108	-1.18404	0.236396	0.416217	T_dup1256	FALSE
0.489604	2.41545	4.89227	0.493727	0.621499	NA	T_dup1257	FALSE
2.24099	2.91145	2.5403	1.14611	0.251751	0.438411	TSS_dup45	FALSE
81.4764	-7.37046	1.08886	-6.76899	1.29687e-11	3.98564e-11	R_dup2446	TRUE
2.35604	-4.70349	2.75	-1.71036	0.0871996	0.170687	R_dup2450	FALSE
0.220198	-1.41967	4.98848	-0.28459	0.775958	NA	R_dup2454	FALSE
0.282574	-1.60173	4.97689	-0.321834	0.747578	NA	T_dup1265	FALSE
0.282574	-1.60173	4.97689	-0.321834	0.747578	NA	R_dup2460	FALSE
0.220198	-1.41967	4.98848	-0.28459	0.775958	NA	E_dup153	FALSE
3.10237	0.290134	1.86488	0.155578	0.876366	0.974305	R_dup2464	FALSE
0.502772	-2.47923	4.89228	-0.506764	0.612321	NA	T_dup1266	FALSE
19.0945	7.70092	1.64618	4.67804	2.89629e-06	7.56008e-06	E_dup156	TRUE
1.05475	-0.175308	3.29455	-0.0532114	0.957563	NA	TSS_dup48	FALSE
1.01178	1.45461	3.36088	0.432806	0.665156	NA	T_dup1283	FALSE
1.47921	4.00983	3.23818	1.2383	0.215606	NA	T_dup1287	FALSE
1.28535	-0.645983	3.03243	-0.213025	0.831308	NA	T_dup1289	FALSE
2.42099	1.22206	2.0865	0.585697	0.558079	0.807768	T_dup1296	FALSE
0.25	1.43717	4.99375	0.287793	0.773505	NA	T_dup1297	FALSE
0.220198	-1.41967	4.98848	-0.28459	0.775958	NA	T_dup1298	FALSE
0.220198	-1.41967	4.98848	-0.28459	0.775958	NA	R_dup2489	FALSE
7.1592	-0.493744	1.34898	-0.366012	0.714356	0.912194	T_dup1299	FALSE
34.0166	-2.66004	0.652229	-4.07838	4.53497e-05	0.000113244	T_dup26	FALSE
0.239604	1.40627	4.99593	0.281483	0.77834	NA	R_dup2490	FALSE
0.690395	-0.848681	4.47009	-0.189858	0.849421	NA	WE_dup143	FALSE
2.6093	-4.86186	2.64333	-1.83929	0.0658724	0.132354	R_dup2496	FALSE
1.97435	-0.0459044	2.23172	-0.020569	0.983589	0.999874	E_dup169	FALSE
2.7299	-1.47372	2.22419	-0.662588	0.507594	0.758396	T_dup1307	FALSE
1.39881	1.09131	3.41083	0.319954	0.749003	NA	R_dup2499	FALSE
0.220198	-1.41967	4.98848	-0.28459	0.775958	NA	T_dup1312	FALSE
0.25	1.43717	4.99375	0.287793	0.773505	NA	R_dup2521	FALSE
0.479207	2.38738	4.89436	0.487781	0.625705	NA	E_dup174	FALSE
0.785346	-3.11806	4.1646	-0.748705	0.454035	NA	R_dup2532	FALSE
4.59683	3.15247	1.87371	1.68248	0.0924765	0.180573	R_dup2533	FALSE
601.666	7.77866	0.464567	16.7439	6.27398e-63	4.70254e-62	T_dup1336	TRUE
600.198	7.77511	0.464623	16.7342	7.37859e-63	5.51319e-62	R_dup2536	TRUE
0.220198	-1.41967	4.98848	-0.28459	0.775958	NA	R_dup2540	FALSE
4.63009	-0.453144	1.49569	-0.302967	0.761915	0.927094	T_dup1351	FALSE
0.25	1.43717	4.99375	0.287793	0.773505	NA	T_dup1352	FALSE
0.470198	0.0449645	4.98473	0.00902045	0.992803	NA	T_dup1355	FALSE
0.220198	-1.41967	4.98848	-0.28459	0.775958	NA	T_dup1356	FALSE
2.03257	2.71984	3.14504	0.864804	0.387146	0.625239	T_dup1357	FALSE
186.654	-6.97837	0.645106	-10.8174	2.84725e-27	1.16872e-26	T_dup1359	TRUE
0.239604	1.40627	4.99593	0.281483	0.77834	NA	T_dup1360	FALSE
0.772178	0.868057	3.71636	0.233577	0.815313	NA	R_dup2565	FALSE
2.1294	1.10989	2.43039	0.456673	0.647906	0.872334	R_dup2570	FALSE
0.239604	1.40627	4.99593	0.281483	0.77834	NA	R_dup2571	FALSE
0.742375	-1.04319	3.76547	-0.277042	0.781748	NA	R_dup2574	FALSE
14.2928	0.595793	0.896617	0.664489	0.506377	0.757206	R_dup2581	FALSE
0.459801	0.0140535	4.98692	0.00281808	0.997752	NA	R_dup2584	FALSE
22.3829	0.0943552	0.726098	0.129948	0.896607	0.976843	R_dup2585	FALSE
0.25	1.43717	4.99375	0.287793	0.773505	NA	R_dup2587	FALSE
4.07485	-0.442317	1.62886	-0.271551	0.785967	0.938338	R_dup213	FALSE
0.459801	0.0140535	4.98692	0.00281808	0.997752	NA	R_dup2589	FALSE
0.25	1.43717	4.99375	0.287793	0.773505	NA	R_dup2600	FALSE
2.36277	-0.517309	2.09774	-0.246603	0.805215	0.948175	R_dup2602	FALSE
1.65297	-1.26349	2.47919	-0.509639	0.610305	NA	R_dup2603	FALSE
1.76455	0.337187	2.33619	0.144332	0.885238	0.975819	R_dup2609	FALSE
0.220198	-1.41967	4.98848	-0.28459	0.775958	NA	R_dup2612	FALSE
167.748	-8.41678	1.06138	-7.93002	2.19103e-15	7.28616e-15	R_dup2616	TRUE
0.282574	-1.60173	4.97689	-0.321834	0.747578	NA	R_dup2621	FALSE
1.50139	2.21169	2.90519	0.761289	0.446484	NA	R_dup2627	FALSE
0.220198	-1.41967	4.98848	-0.28459	0.775958	NA	R_dup2633	FALSE
0.220198	-1.41967	4.98848	-0.28459	0.775958	NA	CTCF_dup245	FALSE
0.722969	-3.00859	4.28512	-0.702103	0.482615	NA	R_dup2637	FALSE
0.782574	0.879542	4.28431	0.205294	0.837343	NA	R_dup2639	FALSE
0.25	1.43717	4.99375	0.287793	0.773505	NA	R_dup2640	FALSE
0.532574	-0.137112	4.97313	-0.0275705	0.978005	NA	R_dup2644	FALSE
0.25	1.43717	4.99375	0.287793	0.773505	NA	R_dup2654	FALSE
0.220198	-1.41967	4.98848	-0.28459	0.775958	NA	R_dup2660	FALSE
6.11485	6.05824	2.02467	2.99221	0.00276961	0.0063982	CTCF_dup255	FALSE
0.282574	-1.60173	4.97689	-0.321834	0.747578	NA	R_dup2674	FALSE
132.523	-6.74705	0.732179	-9.21502	3.11212e-20	1.14127e-19	R_dup2675	TRUE
1.24238	0.560714	2.72465	0.205793	0.836953	NA	R_dup2676	FALSE
0.25	1.43717	4.99375	0.287793	0.773505	NA	R_dup2677	FALSE
0.282574	-1.60173	4.97689	-0.321834	0.747578	NA	R_dup2678	FALSE
1.03535	-1.65571	3.34844	-0.494472	0.620973	NA	R_dup2682	FALSE
0.239604	1.40627	4.99593	0.281483	0.77834	NA	R_dup2686	FALSE
0.282574	-1.60173	4.97689	-0.321834	0.747578	NA	R_dup2687	FALSE
2.08733	0.579162	2.57573	0.224853	0.822093	0.953426	R_dup216	FALSE
0.943167	-3.39474	3.86922	-0.877371	0.380285	NA	R_dup2691	FALSE
6.84683	3.67138	1.57601	2.32954	0.0198305	0.0430651	R_dup2692	FALSE
0.968811	3.40131	3.83828	0.886154	0.375535	NA	R_dup2693	FALSE
0.459801	0.0140535	4.98692	0.00281808	0.997752	NA	R_dup2697	FALSE
2.13584	-4.56006	2.88124	-1.58267	0.113496	0.21753	R_dup2698	FALSE
672.938	-8.42184	0.53439	-15.7597	5.88877e-56	3.9718e-55	R_dup2699	TRUE
2.27633	0.203199	2.18711	0.0929076	0.925977	0.984086	R_dup2701	FALSE
1.28812	-3.8339	3.40886	-1.12469	0.260722	NA	R_dup2703	FALSE
3.21673	0.185358	1.76192	0.105202	0.916215	0.979781	R_dup217	FALSE
0.239604	1.40627	4.99593	0.281483	0.77834	NA	R_dup2706	FALSE
1.43901	2.3299	2.93492	0.793854	0.42728	NA	R_dup2707	FALSE
0.729207	2.99103	4.27445	0.699746	0.484086	NA	R_dup2708	FALSE
0.220198	-1.41967	4.98848	-0.28459	0.775958	NA	T_dup1423	FALSE
0.739604	3.00976	4.25352	0.707594	0.479197	NA	T_dup1424	FALSE
4.32465	-2.97538	1.79621	-1.65647	0.0976258	0.190084	T_dup1427	FALSE
0.470198	0.0449645	4.98473	0.00902045	0.992803	NA	T_dup1428	FALSE
1.2098	2.02877	3.16289	0.64143	0.521243	NA	T_dup30	FALSE
0.239604	1.40627	4.99593	0.281483	0.77834	NA	T_dup1435	FALSE
0.220198	-1.41967	4.98848	-0.28459	0.775958	NA	R_dup2729	FALSE
0.282574	-1.60173	4.97689	-0.321834	0.747578	NA	R_dup2731	FALSE
0.239604	1.40627	4.99593	0.281483	0.77834	NA	R_dup2750	FALSE
0.282574	-1.60173	4.97689	-0.321834	0.747578	NA	T_dup1474	FALSE
0.282574	-1.60173	4.97689	-0.321834	0.747578	NA	R_dup2757	FALSE
1.95079	1.53624	2.37964	0.645578	0.518553	0.767003	T_dup1516	FALSE
0.282574	-1.60173	4.97689	-0.321834	0.747578	NA	T_dup1519	FALSE
0.532574	-0.137112	4.97313	-0.0275705	0.978005	NA	T_dup1526	FALSE
0.5	2.44308	4.89025	0.499582	0.61737	NA	R_dup2818	FALSE
0.25	1.43717	4.99375	0.287793	0.773505	NA	R_dup2821	FALSE
0.532574	-0.137112	4.97313	-0.0275705	0.978005	NA	R_dup2828	FALSE
0.720198	1.04881	4.40363	0.238169	0.81175	NA	R_dup2831	FALSE
0.239604	1.40627	4.99593	0.281483	0.77834	NA	T_dup1547	FALSE
0.959801	1.61086	3.40983	0.472416	0.63663	NA	R_dup2867	FALSE
0.470198	0.0449645	4.98473	0.00902045	0.992803	NA	R_dup2874	FALSE
0.282574	-1.60173	4.97689	-0.321834	0.747578	NA	R_dup2882	FALSE
0.742375	-1.04319	3.76547	-0.277042	0.781748	NA	T_dup1596	FALSE
0.440395	-2.30817	4.90563	-0.470516	0.637987	NA	T_dup1607	FALSE
0.972969	-1.55228	3.40314	-0.456131	0.648296	NA	R_dup2899	FALSE
0.968811	3.40131	3.83828	0.886154	0.375535	NA	T_dup1613	FALSE
12.5069	-7.11672	1.74835	-4.07054	4.69039e-05	0.000116942	R_dup2912	FALSE
4.40019	-5.61232	2.21772	-2.53067	0.0113846	0.0251925	R_dup2918	FALSE
2.10861	1.09489	2.53651	0.431653	0.665994	0.884895	R_dup2921	FALSE
481.14	-8.93936	0.749067	-11.934	7.87175e-33	3.51472e-32	TSS_dup62	TRUE
0.968811	3.40131	3.83828	0.886154	0.375535	NA	R_dup2925	FALSE
0.239604	1.40627	4.99593	0.281483	0.77834	NA	R_dup2926	FALSE
511.561	-7.43654	0.450656	-16.5016	3.57385e-61	2.60918e-60	R_dup2927	TRUE
0.220198	-1.41967	4.98848	-0.28459	0.775958	NA	R_dup2929	FALSE
0.239604	1.40627	4.99593	0.281483	0.77834	NA	R_dup2931	FALSE
2.3198	0.118842	2.39062	0.0497117	0.960352	0.997481	R_dup2932	FALSE
3.77148	-0.273902	1.69651	-0.161451	0.871738	0.974301	R_dup219	FALSE
1.50139	2.21169	2.90519	0.761289	0.446484	NA	R_dup2935	FALSE
0.522178	-0.16803	4.97533	-0.0337726	0.973059	NA	T_dup1653	FALSE
9.5892	0.0654126	1.06149	0.0616231	0.950863	0.995012	T_dup1654	FALSE
0.761782	0.824717	4.32229	0.190806	0.848678	NA	T_dup1655	FALSE
0.282574	-1.60173	4.97689	-0.321834	0.747578	NA	R_dup2950	FALSE
0.25	1.43717	4.99375	0.287793	0.773505	NA	R_dup220	FALSE
2.5499	-0.667957	2.00067	-0.333867	0.73848	0.918604	R_dup2953	FALSE
0.979207	3.41547	3.77751	0.904161	0.36591	NA	R_dup2957	FALSE
0.239604	1.40627	4.99593	0.281483	0.77834	NA	R_dup2959	FALSE
6.41732	-0.267901	1.35484	-0.197736	0.843252	0.965488	T_dup1660	FALSE
1.98059	2.70066	2.6737	1.01009	0.312454	0.526296	R_dup2962	FALSE
0.742375	-1.04319	3.76547	-0.277042	0.781748	NA	R_dup2963	FALSE
7.87177	-0.768736	1.23108	-0.62444	0.532339	0.780811	R_dup2964	FALSE
0.239604	1.40627	4.99593	0.281483	0.77834	NA	R_dup2966	FALSE
0.929999	0.117853	3.41307	0.03453	0.972454	NA	R_dup2968	FALSE
1.00554	-3.47939	3.74207	-0.929805	0.352472	NA	R_dup2971	FALSE
1.49099	2.19768	2.97464	0.738806	0.460025	NA	R_dup2972	FALSE
6.0691	0.128166	1.32346	0.0968412	0.922852	0.982487	R_dup2973	FALSE
8.83574	1.56638	1.14065	1.37324	0.169677	0.30793	R_dup2975	FALSE
0.282574	-1.60173	4.97689	-0.321834	0.747578	NA	R_dup223	FALSE
0.239604	1.40627	4.99593	0.281483	0.77834	NA	R_dup2977	FALSE
309.425	1.5045	0.240017	6.26829	3.65039e-10	1.07954e-09	R_dup2978	FALSE
0.502772	-2.47923	4.89228	-0.506764	0.612321	NA	R_dup2980	FALSE
0.220198	-1.41967	4.98848	-0.28459	0.775958	NA	R_dup2984	FALSE
1.26178	1.88824	3.0828	0.612507	0.540202	NA	R_dup224	FALSE
0.660593	-2.8876	4.86601	-0.593422	0.552899	NA	R_dup2988	FALSE
0.972969	-1.55228	3.40314	-0.456131	0.648296	NA	T_dup1669	FALSE
28.1432	-3.38409	0.785719	-4.307	1.65483e-05	4.20254e-05	T_dup1670	FALSE
1.44802	3.98143	3.3373	1.19301	0.232866	NA	T_dup1674	FALSE
0.220198	-1.41967	4.98848	-0.28459	0.775958	NA	T_dup1676	FALSE
1.35049	-3.89741	3.4301	-1.13624	0.255857	NA	T_dup1681	FALSE
1.56792	-1.08821	2.8357	-0.383755	0.70116	NA	T_dup1684	FALSE
0.25	1.43717	4.99375	0.287793	0.773505	NA	T_dup1685	FALSE
2385.5	8.27714	0.281176	29.4376	1.81442e-190	1.02077e-188	T_dup1689	TRUE
0.239604	1.40627	4.99593	0.281483	0.77834	NA	T_dup1690	FALSE
0.722969	-3.00859	4.28512	-0.702103	0.482615	NA	T_dup1695	FALSE
0.502772	-2.47923	4.89228	-0.506764	0.612321	NA	T_dup1696	FALSE
0.470198	0.0449645	4.98473	0.00902045	0.992803	NA	T_dup1698	FALSE
1.66614	-4.21439	3.09678	-1.36089	0.173547	NA	R_dup3004	FALSE
0.502772	-2.47923	4.89228	-0.506764	0.612321	NA	R_dup3005	FALSE
0.220198	-1.41967	4.98848	-0.28459	0.775958	NA	R_dup3012	FALSE
0.220198	-1.41967	4.98848	-0.28459	0.775958	NA	R_dup3017	FALSE
0.220198	-1.41967	4.98848	-0.28459	0.775958	NA	R_dup3021	FALSE
3.14188	-3.55825	2.3196	-1.53399	0.125031	0.236792	R_dup3026	FALSE
0.282574	-1.60173	4.97689	-0.321834	0.747578	NA	R_dup3027	FALSE
165.744	-6.58134	0.640032	-10.2828	8.42125e-25	3.33641e-24	R_dup3030	TRUE
0.489604	2.41545	4.89227	0.493727	0.621499	NA	R_dup3037	FALSE
1.44594	-4.00847	3.25541	-1.23132	0.218202	NA	R_dup3038	FALSE
300.754	-8.25968	0.755726	-10.9295	8.33369e-28	3.4444e-27	R_dup3041	TRUE
0.282574	-1.60173	4.97689	-0.321834	0.747578	NA	R_dup3042	FALSE
0.282574	-1.60173	4.97689	-0.321834	0.747578	NA	R_dup3047	FALSE
1.03535	-1.65571	3.34844	-0.494472	0.620973	NA	R_dup3048	FALSE
1.46534	-2.33298	2.9305	-0.796103	0.425972	NA	T_dup31	FALSE
0.5	2.44308	4.89025	0.499582	0.61737	NA	R_dup3049	FALSE
0.502772	-2.47923	4.89228	-0.506764	0.612321	NA	T_dup1717	FALSE
0.722969	-3.00859	4.28512	-0.702103	0.482615	NA	R_dup3057	FALSE
0.282574	-1.60173	4.97689	-0.321834	0.747578	NA	R_dup3058	FALSE
0.239604	1.40627	4.99593	0.281483	0.77834	NA	R_dup3059	FALSE
0.459801	0.0140535	4.98692	0.00281808	0.997752	NA	T_dup1723	FALSE
137.153	-7.53898	0.896272	-8.41149	4.04834e-17	1.4059e-16	T_dup1726	TRUE
0.502772	-2.47923	4.89228	-0.506764	0.612321	NA	T_dup1727	FALSE
200.025	-8.67361	1.05481	-8.22289	1.98665e-16	6.7665e-16	T_dup1729	TRUE
0.459801	0.0140535	4.98692	0.00281808	0.997752	NA	E_dup238	FALSE
15.1125	-7.38722	1.71659	-4.30343	1.68175e-05	4.26865e-05	T_dup1755	FALSE
0.220198	-1.41967	4.98848	-0.28459	0.775958	NA	E_dup242	FALSE
0.459801	0.0140535	4.98692	0.00281808	0.997752	NA	R_dup3087	FALSE
8.12385	0.431237	1.15558	0.373177	0.709017	0.909718	R_dup3101	FALSE
1.21257	-0.5703	2.73839	-0.208261	0.835025	NA	R_dup3102	FALSE
1033.27	-8.7192	0.47598	-18.3184	5.90165e-75	5.46932e-74	R_dup3103	TRUE
1.1696	0.688742	3.11043	0.22143	0.824758	NA	R_dup3104	FALSE
0.532574	-0.137112	4.97313	-0.0275705	0.978005	NA	R_dup3105	FALSE
0.709801	1.01923	3.80902	0.267582	0.789021	NA	R_dup3108	FALSE
97.9713	-10.0895	1.49145	-6.76486	1.33438e-11	4.09565e-11	R_dup227	TRUE
0.943167	-3.39474	3.86922	-0.877371	0.380285	NA	R_dup3113	FALSE
2049.01	8.31369	0.305306	27.2306	2.81727e-163	9.97939e-162	R_dup3115	TRUE
0.282574	-1.60173	4.97689	-0.321834	0.747578	NA	R_dup3117	FALSE
34.0862	-3.86042	0.746628	-5.17047	2.33503e-07	6.29433e-07	R_dup3121	FALSE
0.220198	-1.41967	4.98848	-0.28459	0.775958	NA	R_dup3123	FALSE
0.502772	-2.47923	4.89228	-0.506764	0.612321	NA	R_dup3125	FALSE
3.22366	-2.48085	1.94525	-1.27534	0.202188	0.36158	T_dup33	FALSE
3.08019	0.81111	2.17713	0.372559	0.709477	0.909922	T_dup1770	FALSE
4.36643	-0.291756	1.64069	-0.177825	0.85886	0.968734	T_dup1773	FALSE
2.27633	0.203199	2.18711	0.0929076	0.925977	0.984086	T_dup1774	FALSE
0.25	1.43717	4.99375	0.287793	0.773505	NA	T_dup1776	FALSE
0.220198	-1.41967	4.98848	-0.28459	0.775958	NA	E_dup259	FALSE
465.485	-6.79299	0.395169	-17.1901	3.15048e-66	2.50259e-65	R_dup3134	TRUE
0.489604	2.41545	4.89227	0.493727	0.621499	NA	TSS_dup96	FALSE
0.502772	-2.47923	4.89228	-0.506764	0.612321	NA	E_dup262	FALSE
0.282574	-1.60173	4.97689	-0.321834	0.747578	NA	R_dup3149	FALSE
82.9062	-9.84709	1.49289	-6.59598	4.22459e-11	1.28348e-10	R_dup3158	TRUE
0.5	2.44308	4.89025	0.499582	0.61737	NA	R_dup3159	FALSE
0.220198	-1.41967	4.98848	-0.28459	0.775958	NA	R_dup3165	FALSE
0.699405	0.994507	4.4472	0.223625	0.823049	NA	R_dup3166	FALSE
1.20218	-0.592833	3.08537	-0.192143	0.84763	NA	R_dup3170	FALSE
0.239604	1.40627	4.99593	0.281483	0.77834	NA	R_dup24	FALSE
0.220198	-1.41967	4.98848	-0.28459	0.775958	NA	R_dup3182	FALSE
0.239604	1.40627	4.99593	0.281483	0.77834	NA	E_dup271	FALSE
0.220198	-1.41967	4.98848	-0.28459	0.775958	NA	R_dup3189	FALSE
3.5194	-5.28684	2.37384	-2.22713	0.0259389	0.0554491	R_dup3190	FALSE
4.11415	0.541575	1.59748	0.339018	0.734596	0.918122	R_dup3191	FALSE
0.910593	-1.43189	4.03849	-0.354561	0.722918	NA	R_dup3194	FALSE
0.440395	-2.30817	4.90563	-0.470516	0.637987	NA	R_dup3198	FALSE
0.502772	-2.47923	4.89228	-0.506764	0.612321	NA	R_dup3202	FALSE
0.532574	-0.137112	4.97313	-0.0275705	0.978005	NA	R_dup3204	FALSE
3.9196	2.77604	1.83648	1.51161	0.130632	0.245454	R_dup3205	FALSE
0.25	1.43717	4.99375	0.287793	0.773505	NA	R_dup3206	FALSE
0.25	1.43717	4.99375	0.287793	0.773505	NA	CTCF_dup384	FALSE
1.93762	4.40127	2.955	1.48943	0.136373	0.25514	R_dup3212	FALSE
576.563	-7.73547	0.464863	-16.6403	3.55645e-62	2.63265e-61	R_dup3214	TRUE
1.04436	-0.209943	3.80895	-0.0551182	0.956044	NA	R_dup3222	FALSE
0.282574	-1.60173	4.97689	-0.321834	0.747578	NA	R_dup3227	FALSE
0.660593	-2.8876	4.86601	-0.593422	0.552899	NA	R_dup3231	FALSE
8.00049	6.44692	1.95	3.30612	0.000945985	0.00224167	R_dup3233	FALSE
0.742375	-1.04319	3.76547	-0.277042	0.781748	NA	R_dup231	FALSE
1.54436	0.83473	2.79931	0.298191	0.765557	NA	R_dup3235	FALSE
0.5	2.44308	4.89025	0.499582	0.61737	NA	R_dup3236	FALSE
1.46119	0.939735	2.95037	0.318514	0.750095	NA	R_dup3237	FALSE
1.22921	3.74303	3.46105	1.08147	0.279486	NA	R_dup3244	FALSE
6.33712	0.662989	1.3289	0.4989	0.61785	0.850811	R_dup3247	FALSE
0.282574	-1.60173	4.97689	-0.321834	0.747578	NA	R_dup3250	FALSE
3.91752	0.00847559	1.62321	0.0052215	0.995834	0.999874	R_dup3254	FALSE
0.502772	-2.47923	4.89228	-0.506764	0.612321	NA	T_dup1827	FALSE
0.25	1.43717	4.99375	0.287793	0.773505	NA	TSS_dup102	FALSE
0.718811	2.97144	4.85814	0.611642	0.540775	NA	T_dup1832	FALSE
187.442	-7.24767	0.705144	-10.2783	8.82797e-25	3.49465e-24	T_dup1834	TRUE
62.8507	-7.99779	1.49933	-5.33426	9.59376e-08	2.62306e-07	R_dup3260	TRUE
62.8507	-7.99779	1.49933	-5.33426	9.59376e-08	2.62306e-07	T_dup1836	TRUE
0.239604	1.40627	4.99593	0.281483	0.77834	NA	E_dup283	FALSE
2.67723	4.86721	2.60588	1.86778	0.0617926	0.124575	R_dup3283	FALSE
0.25	1.43717	4.99375	0.287793	0.773505	NA	T_dup1852	FALSE
0.220198	-1.41967	4.98848	-0.28459	0.775958	NA	R_dup3290	FALSE
1138.85	8.07387	0.380392	21.2251	5.59836e-100	7.92052e-99	R_dup3295	TRUE
3.48614	0.786127	1.72879	0.454726	0.649306	0.872334	R_dup3312	FALSE
6.79207	6.21065	2.01542	3.08157	0.00205915	0.00478699	R_dup3317	FALSE
0.282574	-1.60173	4.97689	-0.321834	0.747578	NA	R_dup233	FALSE
0.459801	0.0140535	4.98692	0.00281808	0.997752	NA	R_dup3318	FALSE
0.968811	3.40131	3.83828	0.886154	0.375535	NA	R_dup3321	FALSE
1.25277	0.577117	3.09977	0.186181	0.852303	NA	T_dup1864	FALSE
0.220198	-1.41967	4.98848	-0.28459	0.775958	NA	T_dup1871	FALSE
0.660593	-2.8876	4.86601	-0.593422	0.552899	NA	CTCF_dup408	FALSE
0.220198	-1.41967	4.98848	-0.28459	0.775958	NA	R_dup3328	FALSE
0.239604	1.40627	4.99593	0.281483	0.77834	NA	R_dup3329	FALSE
0.239604	1.40627	4.99593	0.281483	0.77834	NA	R_dup3336	FALSE
556.236	-8.14671	0.53834	-15.133	9.80817e-52	6.17953e-51	R_dup3344	TRUE
8.77217	0.204994	1.16423	0.176077	0.860234	0.968734	R_dup3345	FALSE
1.00554	-3.47939	3.74207	-0.929805	0.352472	NA	R_dup25	FALSE
0.949405	1.59323	3.4198	0.465884	0.641298	NA	R_dup3348	FALSE
3.38495	0.032202	1.74117	0.0184945	0.985244	0.999874	T_dup1876	FALSE
0.459801	0.0140535	4.98692	0.00281808	0.997752	NA	T_dup1877	FALSE
0.220198	-1.41967	4.98848	-0.28459	0.775958	NA	T_dup1879	FALSE
1.5901	-2.45757	2.94309	-0.835033	0.403699	NA	R_dup3355	FALSE
77.5861	-5.96899	0.768624	-7.76582	8.11198e-15	2.66792e-14	R_dup3356	TRUE
5.14326	-0.694392	1.44361	-0.481012	0.630508	0.860716	R_dup3358	FALSE
3.39465	-5.23895	2.40455	-2.17876	0.0293491	0.062349	R_dup3359	FALSE
0.979207	3.41547	3.77751	0.904161	0.36591	NA	R_dup3360	FALSE
7.9494	-4.97081	1.85438	-2.68057	0.00734959	0.0165314	R_dup3362	FALSE
0.489604	2.41545	4.89227	0.493727	0.621499	NA	R_dup3364	FALSE
3921.2	9.36482	0.312905	29.9287	8.33458e-197	5.38594e-195	R_dup3366	TRUE
2.56931	-0.12398	2.04821	-0.0605308	0.951733	0.995012	R_dup3367	FALSE
1	3.44418	4.54895	0.757136	0.448968	NA	R_dup3369	FALSE
64.0741	-3.84928	0.552768	-6.96365	3.31573e-12	1.03633e-11	R_dup235	FALSE
0.282574	-1.60173	4.97689	-0.321834	0.747578	NA	R_dup3378	FALSE
1.68901	2.59671	2.77465	0.93587	0.34934	NA	TSS_dup111	FALSE
1.74099	2.4765	2.77472	0.892522	0.372113	0.606491	T_dup1896	FALSE
0.804752	-1.1959	4.24951	-0.281421	0.778388	NA	T_dup1897	FALSE
8.92514	-6.63099	1.85791	-3.56906	0.000358268	0.000862224	T_dup1900	FALSE
0.282574	-1.60173	4.97689	-0.321834	0.747578	NA	T_dup1907	FALSE
1.1696	0.688742	3.11043	0.22143	0.824758	NA	T_dup1909	FALSE
1.90297	-0.672153	2.30875	-0.291133	0.77095	0.929338	T_dup35	FALSE
0.220198	-1.41967	4.98848	-0.28459	0.775958	NA	T_dup1912	FALSE
0.752772	-1.01754	3.75007	-0.27134	0.78613	NA	T_dup1913	FALSE
235.49	-8.32006	0.866148	-9.60582	7.55571e-22	2.86985e-21	T_dup1914	TRUE
0.752772	-1.01754	3.75007	-0.27134	0.78613	NA	R_dup3397	FALSE
1.16336	-3.69891	3.5852	-1.03171	0.302206	NA	R_dup3403	FALSE
27.2489	-8.24243	1.58889	-5.18755	2.13084e-07	5.75362e-07	R_dup3404	TRUE
0.459801	0.0140535	4.98692	0.00281808	0.997752	NA	R_dup3406	FALSE
1.91614	-2.76216	2.70081	-1.02272	0.306442	0.517263	R_dup3407	FALSE
2.72713	-0.301856	1.90233	-0.158677	0.873924	0.974301	R_dup3408	FALSE
9.55108	0.850432	1.10663	0.76849	0.442196	0.695129	R_dup3409	FALSE
5.97088	-6.05065	2.03796	-2.96898	0.00298788	0.00687256	WE_dup291	FALSE
109.121	-7.79376	1.07717	-7.23542	4.64081e-13	1.47654e-12	T_dup1920	TRUE
0.690395	-0.848681	4.47009	-0.189858	0.849421	NA	T_dup1921	FALSE
1.50139	2.21169	2.90519	0.761289	0.446484	NA	T_dup1923	FALSE
9.34316	0.876107	1.17976	0.742616	0.457714	0.711107	E_dup322	FALSE
0.502772	-2.47923	4.89228	-0.506764	0.612321	NA	E_dup323	FALSE
0.282574	-1.60173	4.97689	-0.321834	0.747578	NA	T_dup1941	FALSE
0.25	1.43717	4.99375	0.287793	0.773505	NA	E_dup330	FALSE
0.25	1.43717	4.99375	0.287793	0.773505	NA	T_dup1942	FALSE
601.487	-7.25424	0.395792	-18.3284	4.9107e-75	4.56867e-74	E_dup332	TRUE
9.53583	0.219404	1.0635	0.206304	0.836553	0.960516	WE_dup300	FALSE
0.239604	1.40627	4.99593	0.281483	0.77834	NA	R_dup3446	FALSE
21.2537	5.42515	1.27071	4.26939	1.96005e-05	4.96448e-05	R_dup3458	FALSE
0.220198	-1.41967	4.98848	-0.28459	0.775958	NA	CTCF_dup452	FALSE
0.479207	2.38738	4.89436	0.487781	0.625705	NA	R_dup3461	FALSE
0.25	1.43717	4.99375	0.287793	0.773505	NA	T_dup1969	FALSE
2.24792	-1.02746	2.12074	-0.484483	0.628043	0.858376	T_dup36	FALSE
223.199	-7.01365	0.596835	-11.7514	6.94606e-32	3.06988e-31	T_dup1970	TRUE
2.49653	-0.0775437	2.05501	-0.0377339	0.9699	0.999874	R_dup3484	FALSE
0.742375	-1.04319	3.76547	-0.277042	0.781748	NA	R_dup3486	FALSE
1.44594	-4.00847	3.25541	-1.23132	0.218202	NA	R_dup3487	FALSE
4.45495	1.31568	1.58227	0.831514	0.405683	0.650846	T_dup1977	FALSE
0.220198	-1.41967	4.98848	-0.28459	0.775958	NA	T_dup1978	FALSE
12.5599	-1.01738	0.969086	-1.04984	0.293793	0.500684	T_dup1982	FALSE
0.220198	-1.41967	4.98848	-0.28459	0.775958	NA	R_dup3500	FALSE
0.220198	-1.41967	4.98848	-0.28459	0.775958	NA	R_dup3501	FALSE
0.220198	-1.41967	4.98848	-0.28459	0.775958	NA	T_dup1989	FALSE
0.949405	1.59323	3.4198	0.465884	0.641298	NA	R_dup3503	FALSE
0.220198	-1.41967	4.98848	-0.28459	0.775958	NA	R_dup3504	FALSE
0.470198	0.0449645	4.98473	0.00902045	0.992803	NA	R_dup3510	FALSE
0.962573	-1.57582	3.4134	-0.461657	0.644327	NA	R_dup3512	FALSE
0.239604	1.40627	4.99593	0.281483	0.77834	NA	T_dup1998	FALSE
0.489604	2.41545	4.89227	0.493727	0.621499	NA	T_dup7	FALSE
687.698	-6.1529	0.281062	-21.8916	3.12406e-106	4.83471e-105	T_dup2000	TRUE
0.502772	-2.47923	4.89228	-0.506764	0.612321	NA	T_dup2001	FALSE
6.95702	-0.0305758	1.24018	-0.0246544	0.980331	0.999874	E_dup341	FALSE
6.88474	-6.2614	1.99692	-3.13553	0.00171543	0.00401133	R_dup3547	FALSE
0.761782	0.824717	4.32229	0.190806	0.848678	NA	T_dup2037	FALSE
0.532574	-0.137112	4.97313	-0.0275705	0.978005	NA	T_dup2040	FALSE
2.20495	-0.326903	2.08553	-0.156748	0.875443	0.974301	T_dup2042	FALSE
0.239604	1.40627	4.99593	0.281483	0.77834	NA	R_dup3558	FALSE
0.282574	-1.60173	4.97689	-0.321834	0.747578	NA	T_dup2049	FALSE
5.60584	4.45776	1.97051	2.26224	0.0236826	0.0509677	R_dup3566	FALSE
0.502772	-2.47923	4.89228	-0.506764	0.612321	NA	R_dup3568	FALSE
1.00554	-3.47939	3.74207	-0.929805	0.352472	NA	R_dup3574	FALSE
109.32	-5.45291	0.573408	-9.50966	1.9129e-21	7.18579e-21	R_dup3575	TRUE
0.239604	1.40627	4.99593	0.281483	0.77834	NA	CTCF_dup471	FALSE
0.25	1.43717	4.99375	0.287793	0.773505	NA	R_dup3577	FALSE
0.282574	-1.60173	4.97689	-0.321834	0.747578	NA	R_dup238	FALSE
0.729207	2.99103	4.27445	0.699746	0.484086	NA	R_dup3578	FALSE
0.239604	1.40627	4.99593	0.281483	0.77834	NA	R_dup3579	FALSE
0.282574	-1.60173	4.97689	-0.321834	0.747578	NA	R_dup3582	FALSE
0.959801	1.61086	3.40983	0.472416	0.63663	NA	R_dup3584	FALSE
0.220198	-1.41967	4.98848	-0.28459	0.775958	NA	R_dup3586	FALSE
0.470198	0.0449645	4.98473	0.00902045	0.992803	NA	R_dup3588	FALSE
3.94455	1.14339	1.68587	0.678221	0.497632	0.749504	R_dup3591	FALSE
1.00277	-0.00946092	3.3407	-0.00283201	0.99774	NA	R_dup3593	FALSE
0.962573	-1.57582	3.4134	-0.461657	0.644327	NA	R_dup3594	FALSE
0.761782	0.824717	4.32229	0.190806	0.848678	NA	R_dup3596	FALSE
0.282574	-1.60173	4.97689	-0.321834	0.747578	NA	R_dup3597	FALSE
1.59059	-1.19106	2.86318	-0.415992	0.677416	NA	R_dup3599	FALSE
4.65366	-1.10757	1.53645	-0.720862	0.470994	0.724211	R_dup3601	FALSE
2.03812	-0.778986	2.51744	-0.309435	0.75699	0.926276	R_dup240	FALSE
5.1495	0.134689	1.41934	0.0948954	0.924398	0.98342	T_dup2069	FALSE
9.74563	0.145177	1.05977	0.136989	0.891039	0.976797	T_dup2071	FALSE
0.440395	-2.30817	4.90563	-0.470516	0.637987	NA	T_dup2073	FALSE
11.9483	0.385487	1.07412	0.358885	0.719681	0.912217	T_dup2075	FALSE
8.17584	0.408396	1.14789	0.35578	0.722005	0.913152	T_dup2080	FALSE
10.0409	-0.327125	1.11385	-0.293689	0.768995	0.928855	T_dup38	FALSE
0.479207	2.38738	4.89436	0.487781	0.625705	NA	T_dup2090	FALSE
1.01178	1.45461	3.36088	0.432806	0.665156	NA	R_dup3620	FALSE
1.53396	0.819968	2.85145	0.287562	0.773682	NA	CTCF_dup490	FALSE
15.7352	-0.183738	0.853508	-0.215274	0.829554	0.956347	R_dup241	FALSE
0.25	1.43717	4.99375	0.287793	0.773505	NA	R_dup3632	FALSE
3.28396	2.32995	2.15925	1.07905	0.280564	0.481572	R_dup3639	FALSE
1.22297	-0.544607	3.07127	-0.177323	0.859255	NA	R_dup3642	FALSE
0.502772	-2.47923	4.89228	-0.506764	0.612321	NA	CTCF_dup498	FALSE
2.93693	-0.512979	1.90572	-0.269179	0.787792	0.938981	R_dup3644	FALSE
0.25	1.43717	4.99375	0.287793	0.773505	NA	R_dup3645	FALSE
3.30594	-1.26209	1.83496	-0.687803	0.491577	0.744135	R_dup3648	FALSE
0.772178	0.868057	3.71636	0.233577	0.815313	NA	R_dup3649	FALSE
0.742375	-1.04319	3.76547	-0.277042	0.781748	NA	R_dup3650	FALSE
5.15574	0.986474	1.43565	0.687128	0.492002	0.744543	T_dup2103	FALSE
0.729207	2.99103	4.27445	0.699746	0.484086	NA	R_dup3651	FALSE
2.01455	0.665675	2.22392	0.299324	0.764693	0.927487	R_dup3654	FALSE
2.75069	-1.44324	1.96987	-0.732658	0.463767	0.717249	R_dup3657	FALSE
5.62158	0.0884645	1.56087	0.0566764	0.954803	0.995589	R_dup3659	FALSE
0.282574	-1.60173	4.97689	-0.321834	0.747578	NA	R_dup3665	FALSE
0.459801	0.0140535	4.98692	0.00281808	0.997752	NA	R_dup242	FALSE
3.45772	-0.00277042	1.74013	-0.00159208	0.99873	0.999874	R_dup3668	FALSE
308.409	-7.97221	0.679553	-11.7315	8.78365e-32	3.87128e-31	R_dup3669	TRUE
1104.91	-8.5524	0.437909	-19.5301	6.09424e-85	6.841e-84	R_dup3670	TRUE
1.10099	-3.62169	4.36894	-0.828963	0.407125	NA	R_dup3672	FALSE
0.502772	-2.47923	4.89228	-0.506764	0.612321	NA	R_dup3675	FALSE
0.940395	0.152592	3.93641	0.0387643	0.969078	NA	R_dup3676	FALSE
0.282574	-1.60173	4.97689	-0.321834	0.747578	NA	R_dup3677	FALSE
7.62019	-2.08296	1.31282	-1.58663	0.112597	0.216153	R_dup243	FALSE
0.239604	1.40627	4.99593	0.281483	0.77834	NA	R_dup3680	FALSE
0.282574	-1.60173	4.97689	-0.321834	0.747578	NA	R_dup3685	FALSE
0.220198	-1.41967	4.98848	-0.28459	0.775958	NA	T_dup2121	FALSE
22.1354	1.60948	0.738509	2.17936	0.0293048	0.0622824	R_dup244	FALSE
0.752772	-1.01754	3.75007	-0.27134	0.78613	NA	R_dup3708	FALSE
0.239604	1.40627	4.99593	0.281483	0.77834	NA	T_dup2148	FALSE
0.220198	-1.41967	4.98848	-0.28459	0.775958	NA	R_dup3717	FALSE
0.565148	-2.63514	4.88138	-0.539835	0.589311	NA	T_dup2156	FALSE
0.479207	2.38738	4.89436	0.487781	0.625705	NA	T_dup2159	FALSE
0.220198	-1.41967	4.98848	-0.28459	0.775958	NA	R_dup3736	FALSE
4.66752	0.473054	1.54309	0.306564	0.759175	0.926683	R_dup3743	FALSE
27.1914	5.74896	1.20314	4.77831	1.76777e-06	4.65243e-06	R_dup3745	TRUE
0.660593	-2.8876	4.86601	-0.593422	0.552899	NA	R_dup3760	FALSE
0.470198	0.0449645	4.98473	0.00902045	0.992803	NA	R_dup3770	FALSE
102.496	8.68139	1.44549	6.00586	1.90325e-09	5.50929e-09	R_dup3794	TRUE
0.489604	2.41545	4.89227	0.493727	0.621499	NA	R_dup3800	FALSE
1.88633	-4.39451	2.97055	-1.47936	0.139044	0.258719	R_dup3801	FALSE
0.502772	-2.47923	4.89228	-0.506764	0.612321	NA	R_dup3818	FALSE
0.220198	-1.41967	4.98848	-0.28459	0.775958	NA	T_dup2241	FALSE
0.220198	-1.41967	4.98848	-0.28459	0.775958	NA	R_dup3830	FALSE
0.239604	1.40627	4.99593	0.281483	0.77834	NA	T_dup2255	FALSE
9.50485	1.23398	1.14669	1.07612	0.281873	0.483645	T_dup2268	FALSE
2.92723	4.99575	2.52017	1.98231	0.0474448	0.0981319	R_dup3851	FALSE
0.220198	-1.41967	4.98848	-0.28459	0.775958	NA	CTCF_dup521	FALSE
0.940395	0.152592	3.93641	0.0387643	0.969078	NA	R_dup3881	FALSE
0.679999	-0.877758	4.49331	-0.195348	0.845121	NA	R_dup3892	FALSE
0.239604	1.40627	4.99593	0.281483	0.77834	NA	R_dup3901	FALSE
1.79089	-4.31017	3.00604	-1.43384	0.151619	0.27897	T_dup2321	FALSE
3.78098	0.421145	1.79319	0.234858	0.814319	0.951573	R_dup3927	FALSE
2.68277	0.86292	2.08062	0.414743	0.67833	0.891189	R_dup3934	FALSE
0.220198	-1.41967	4.98848	-0.28459	0.775958	NA	R_dup3939	FALSE
1.20218	-0.592833	3.08537	-0.192143	0.84763	NA	R_dup3952	FALSE
0.220198	-1.41967	4.98848	-0.28459	0.775958	NA	R_dup3955	FALSE
0.739604	3.00976	4.25352	0.707594	0.479197	NA	R_dup3995	FALSE
0.782574	0.879542	4.28431	0.205294	0.837343	NA	R_dup4001	FALSE
0.220198	-1.41967	4.98848	-0.28459	0.775958	NA	WE_dup342	FALSE
173.789	-8.46897	1.05682	-8.01365	1.11357e-15	3.72906e-15	R_dup4017	TRUE
0.532574	-0.137112	4.97313	-0.0275705	0.978005	NA	R_dup4042	FALSE
0.565148	-2.63514	4.88138	-0.539835	0.589311	NA	E_dup362	FALSE
3.56168	-0.0987417	1.73897	-0.0567815	0.954719	0.995589	R_dup4047	FALSE
0.729207	2.99103	4.27445	0.699746	0.484086	NA	R_dup4050	FALSE
0.25	1.43717	4.99375	0.287793	0.773505	NA	T_dup2456	FALSE
0.522178	-0.16803	4.97533	-0.0337726	0.973059	NA	TSS_dup131	FALSE
0.772178	0.868057	3.71636	0.233577	0.815313	NA	R_dup26	FALSE
0.502772	-2.47923	4.89228	-0.506764	0.612321	NA	R_dup4080	FALSE
0.752772	-1.01754	3.75007	-0.27134	0.78613	NA	CTCF_dup532	FALSE
1.90158	0.0164854	2.62643	0.00627671	0.994992	0.999874	R_dup4082	FALSE
10.9979	-2.21055	1.08162	-2.04373	0.0409801	0.0855376	R_dup4083	FALSE
0.282574	-1.60173	4.97689	-0.321834	0.747578	NA	R_dup4086	FALSE
8.7796	2.32682	1.2093	1.9241	0.0543415	0.110815	T_dup2490	FALSE
4.62594	0.454288	1.50979	0.300895	0.763495	0.927487	R_dup4103	FALSE
2.20772	-1.84148	2.42461	-0.759493	0.447558	0.699647	R_dup4109	FALSE
0.489604	2.41545	4.89227	0.493727	0.621499	NA	R_dup4111	FALSE
0.220198	-1.41967	4.98848	-0.28459	0.775958	NA	R_dup4127	FALSE
11.8189	0.690142	1.0096	0.683581	0.49424	0.747455	R_dup4129	FALSE
0.25	1.43717	4.99375	0.287793	0.773505	NA	R_dup4132	FALSE
0.532574	-0.137112	4.97313	-0.0275705	0.978005	NA	R_dup4137	FALSE
0.440395	-2.30817	4.90563	-0.470516	0.637987	NA	R_dup4140	FALSE
6.10376	1.39541	1.4006	0.996293	0.319108	0.535689	R_dup4146	FALSE
0.220198	-1.41967	4.98848	-0.28459	0.775958	NA	R_dup4154	FALSE
0.729207	2.99103	4.27445	0.699746	0.484086	NA	R_dup4156	FALSE
1.27495	-0.666614	2.70851	-0.246119	0.80559	NA	R_dup4160	FALSE
2.07346	-4.52016	2.86245	-1.57912	0.114308	0.218648	R_dup4161	FALSE
0.709801	1.01923	3.80902	0.267582	0.789021	NA	R_dup4164	FALSE
0.25	1.43717	4.99375	0.287793	0.773505	NA	R_dup4172	FALSE
0.502772	-2.47923	4.89228	-0.506764	0.612321	NA	R_dup4179	FALSE
0.282574	-1.60173	4.97689	-0.321834	0.747578	NA	R_dup251	FALSE
0.25	1.43717	4.99375	0.287793	0.773505	NA	R_dup4184	FALSE
0.943167	-3.39474	3.86922	-0.877371	0.380285	NA	T_dup2568	FALSE
0.220198	-1.41967	4.98848	-0.28459	0.775958	NA	R_dup4189	FALSE
3.20356	1.13525	1.7998	0.630764	0.528195	0.776939	R_dup4190	FALSE
0.522178	-0.16803	4.97533	-0.0337726	0.973059	NA	R_dup4192	FALSE
1.43277	-0.958722	2.58878	-0.370338	0.711131	NA	R_dup4194	FALSE
4.28376	0.0357098	1.65478	0.0215798	0.982783	0.999874	R_dup4195	FALSE
0.502772	-2.47923	4.89228	-0.506764	0.612321	NA	R_dup4198	FALSE
5.55316	0.941005	1.41978	0.662783	0.507469	0.758396	R_dup4201	FALSE
2.44178	1.23657	2.05223	0.602551	0.546808	0.797449	R_dup4202	FALSE
10.1493	-1.67668	1.16647	-1.4374	0.150605	0.278068	T_dup2582	FALSE
4.99307	-0.0193787	1.53386	-0.012634	0.98992	0.999874	R_dup4205	FALSE
8.41544	0.481176	1.13208	0.425039	0.670808	0.886504	R_dup4207	FALSE
3.84336	0.376811	1.71013	0.220341	0.825606	0.95525	R_dup4212	FALSE
0.5	2.44308	4.89025	0.499582	0.61737	NA	R_dup4213	FALSE
4.20356	1.67576	1.64187	1.02064	0.307425	0.518556	R_dup4214	FALSE
0.979207	3.41547	3.77751	0.904161	0.36591	NA	R_dup254	FALSE
1.9598	2.83866	2.76192	1.02778	0.304052	0.514135	R_dup4218	FALSE
0.440395	-2.30817	4.90563	-0.470516	0.637987	NA	R_dup4223	FALSE
3.65643	5.31674	2.34845	2.26393	0.0235782	0.0507659	T_dup2599	FALSE
1.03257	1.47417	3.88143	0.3798	0.704094	NA	R_dup4226	FALSE
4.14673	0.169241	1.56932	0.107843	0.91412	0.979527	R_dup4228	FALSE
8.76365	0.16801	1.11246	0.151025	0.879956	0.975392	R_dup4229	FALSE
0.239604	1.40627	4.99593	0.281483	0.77834	NA	R_dup4230	FALSE
7.259	0.0466123	1.22533	0.0380407	0.969655	0.999874	R_dup4231	FALSE
0.489604	2.41545	4.89227	0.493727	0.621499	NA	R_dup27	FALSE
4.61623	4.16744	2.06681	2.01636	0.0437622	0.0910268	R_dup4233	FALSE
19.1375	6.23278	1.59617	3.90484	9.42892e-05	0.00023182	R_dup4235	FALSE
0.459801	0.0140535	4.98692	0.00281808	0.997752	NA	R_dup4236	FALSE
0.690395	-0.848681	4.47009	-0.189858	0.849421	NA	R_dup4238	FALSE
0.239604	1.40627	4.99593	0.281483	0.77834	NA	R_dup4241	FALSE
1.53812	-2.37623	2.89888	-0.819705	0.412384	NA	R_dup4242	FALSE
7.57603	3.82885	1.53808	2.48938	0.0127967	0.028213	T_dup2615	FALSE
1.88633	-4.39451	2.97055	-1.47936	0.139044	0.258719	R_dup4243	FALSE
1.01178	1.45461	3.36088	0.432806	0.665156	NA	R_dup4244	FALSE
2.46881	4.74871	2.70205	1.75745	0.0788414	0.155472	T_dup2617	FALSE
5.97435	2.24035	1.49197	1.5016	0.133201	0.249889	R_dup256	FALSE
0.660593	-2.8876	4.86601	-0.593422	0.552899	NA	T_dup2618	FALSE
3.39673	-0.428149	1.81477	-0.235925	0.813491	0.951573	R_dup4247	FALSE
3.42723	5.22286	2.38991	2.18538	0.0288614	0.0613946	R_dup4249	FALSE
0.25	1.43717	4.99375	0.287793	0.773505	NA	R_dup4251	FALSE
1.89881	1.67456	2.5743	0.650492	0.515375	0.763719	R_dup4252	FALSE
18.7678	-2.57192	0.865172	-2.97272	0.00295169	0.00679258	R_dup257	FALSE
5.12178	1.66463	1.49608	1.11266	0.265855	0.459623	T_dup2625	FALSE
1.27218	1.89993	3.12294	0.608379	0.542936	NA	R_dup4258	FALSE
0.679999	-0.877758	4.49331	-0.195348	0.845121	NA	R_dup4262	FALSE
0.489604	2.41545	4.89227	0.493727	0.621499	NA	R_dup4266	FALSE
0.239604	1.40627	4.99593	0.281483	0.77834	NA	R_dup4270	FALSE
2.66059	1.41222	2.03239	0.694857	0.487145	0.740238	R_dup4274	FALSE
0.709801	1.01923	3.80902	0.267582	0.789021	NA	R_dup4275	FALSE
0.220198	-1.41967	4.98848	-0.28459	0.775958	NA	T_dup2639	FALSE
6.14604	6.06501	2.03344	2.98264	0.00285773	0.00659223	R_dup4284	FALSE
21.4383	-1.94868	0.763832	-2.55119	0.0107357	0.0238118	R_dup4285	FALSE
2.01732	-0.808294	2.22171	-0.363816	0.715996	0.912194	R_dup4286	FALSE
0.479207	2.38738	4.89436	0.487781	0.625705	NA	R_dup4287	FALSE
285.659	-8.18484	0.754753	-10.8444	2.12048e-27	8.71893e-27	R_dup4288	TRUE
1.44594	-4.00847	3.25541	-1.23132	0.218202	NA	R_dup4290	FALSE
1.00554	-3.47939	3.74207	-0.929805	0.352472	NA	R_dup4292	FALSE
0.479207	2.38738	4.89436	0.487781	0.625705	NA	R_dup4294	FALSE
0.282574	-1.60173	4.97689	-0.321834	0.747578	NA	R_dup260	FALSE
1.2098	2.02877	3.16289	0.64143	0.521243	NA	R_dup4303	FALSE
0.699405	0.994507	4.4472	0.223625	0.823049	NA	T_dup2663	FALSE
2.12267	-1.72025	2.34402	-0.733888	0.463017	0.716321	R_dup261	FALSE
0.709801	1.01923	3.80902	0.267582	0.789021	NA	R_dup4306	FALSE
0.220198	-1.41967	4.98848	-0.28459	0.775958	NA	R_dup4308	FALSE
0.752772	-1.01754	3.75007	-0.27134	0.78613	NA	R_dup4309	FALSE
0.489604	2.41545	4.89227	0.493727	0.621499	NA	R_dup4312	FALSE
0.440395	-2.30817	4.90563	-0.470516	0.637987	NA	R_dup4316	FALSE
0.282574	-1.60173	4.97689	-0.321834	0.747578	NA	R_dup4317	FALSE
9.05108	0.728564	1.11982	0.650608	0.515299	0.763719	R_dup262	FALSE
1.44594	-4.00847	3.25541	-1.23132	0.218202	NA	R_dup4320	FALSE
0.690395	-0.848681	4.47009	-0.189858	0.849421	NA	R_dup4321	FALSE
0.532574	-0.137112	4.97313	-0.0275705	0.978005	NA	R_dup4324	FALSE
3.54851	0.731597	1.79374	0.407861	0.683376	0.894335	R_dup4326	FALSE
3.73891	0.132567	1.66396	0.0796694	0.9365	0.987501	R_dup4327	FALSE
1.03257	1.47417	3.88143	0.3798	0.704094	NA	E_dup380	FALSE
0.220198	-1.41967	4.98848	-0.28459	0.775958	NA	WE_dup360	FALSE
14.5917	-7.34691	1.84215	-3.98823	6.65689e-05	0.000164768	TSS_dup135	FALSE
2.36554	-1.97492	2.39646	-0.824098	0.409884	0.65576	T_dup2700	FALSE
0.972969	-1.55228	3.40314	-0.456131	0.648296	NA	T_dup2705	FALSE
0.742375	-1.04319	3.76547	-0.277042	0.781748	NA	T_dup2707	FALSE
1.66614	-4.21439	3.09678	-1.36089	0.173547	NA	R_dup4362	FALSE
0.470198	0.0449645	4.98473	0.00902045	0.992803	NA	R_dup4365	FALSE
0.943167	-3.39474	3.86922	-0.877371	0.380285	NA	R_dup4367	FALSE
0.502772	-2.47923	4.89228	-0.506764	0.612321	NA	CTCF_dup573	FALSE
98.6844	-8.65461	1.48501	-5.828	5.60955e-09	1.59957e-08	R_dup4377	TRUE
0.709801	1.01923	3.80902	0.267582	0.789021	NA	CTCF_dup574	FALSE
0.220198	-1.41967	4.98848	-0.28459	0.775958	NA	R_dup4388	FALSE
0.459801	0.0140535	4.98692	0.00281808	0.997752	NA	T_dup2726	FALSE
0.25	1.43717	4.99375	0.287793	0.773505	NA	T_dup2733	FALSE
0.25	1.43717	4.99375	0.287793	0.773505	NA	R_dup4398	FALSE
2.19039	1.75748	2.31106	0.760463	0.446978	0.699647	R_dup4400	FALSE
1.95079	1.53624	2.37964	0.645578	0.518553	0.767003	T_dup2736	FALSE
47.3485	-9.03531	1.54724	-5.83962	5.23197e-09	1.49369e-08	R_dup4402	TRUE
7.88148	0.695953	1.19471	0.582529	0.56021	0.80843	R_dup4403	FALSE
0.220198	-1.41967	4.98848	-0.28459	0.775958	NA	T_dup2741	FALSE
979.224	8.6233	0.478658	18.0156	1.47056e-72	1.30954e-71	R_dup4408	TRUE
0.502772	-2.47923	4.89228	-0.506764	0.612321	NA	R_dup4409	FALSE
0.25	1.43717	4.99375	0.287793	0.773505	NA	T_dup2748	FALSE
0.470198	0.0449645	4.98473	0.00902045	0.992803	NA	T_dup2749	FALSE
0.25	1.43717	4.99375	0.287793	0.773505	NA	T_dup2751	FALSE
7.0289	-4.80032	1.90638	-2.51803	0.0118013	0.0261026	T_dup2755	FALSE
2.18138	1.0028	2.15295	0.465781	0.641372	0.867001	R_dup4424	FALSE
2.66198	0.846094	1.96819	0.429884	0.66728	0.884895	R_dup4428	FALSE
0.699405	0.994507	4.4472	0.223625	0.823049	NA	R_dup4429	FALSE
0.239604	1.40627	4.99593	0.281483	0.77834	NA	R_dup4430	FALSE
449.184	-8.02988	0.574584	-13.9751	2.21084e-44	1.19731e-43	R_dup4431	TRUE
0.489604	2.41545	4.89227	0.493727	0.621499	NA	T_dup2762	FALSE
0.979207	3.41547	3.77751	0.904161	0.36591	NA	R_dup4435	FALSE
12.9217	-1.91683	0.988336	-1.93945	0.0524467	0.107409	R_dup4440	FALSE
18.8134	7.67974	1.6503	4.65355	3.26272e-06	8.50262e-06	R_dup4442	TRUE
0.25	1.43717	4.99375	0.287793	0.773505	NA	R_dup4450	FALSE
0.785346	-3.11806	4.1646	-0.748705	0.454035	NA	R_dup4457	FALSE
0.479207	2.38738	4.89436	0.487781	0.625705	NA	R_dup4458	FALSE
0.282574	-1.60173	4.97689	-0.321834	0.747578	NA	R_dup4462	FALSE
0.699405	0.994507	4.4472	0.223625	0.823049	NA	R_dup4467	FALSE
0.943167	-3.39474	3.86922	-0.877371	0.380285	NA	R_dup263	FALSE
6.03326	-6.06445	2.03567	-2.9791	0.00289099	0.0066625	R_dup4471	FALSE
0.785346	-3.11806	4.1646	-0.748705	0.454035	NA	R_dup4473	FALSE
0.220198	-1.41967	4.98848	-0.28459	0.775958	NA	R_dup4474	FALSE
0.910593	-1.43189	4.03849	-0.354561	0.722918	NA	R_dup4476	FALSE
1.22574	-3.76809	3.46164	-1.08853	0.276362	NA	R_dup4478	FALSE
0.679999	-0.877758	4.49331	-0.195348	0.845121	NA	R_dup4481	FALSE
1.00554	-3.47939	3.74207	-0.929805	0.352472	NA	R_dup264	FALSE
2.45841	4.74306	2.67964	1.77004	0.0767205	0.15179	R_dup4488	FALSE
5.3593	0.00351194	1.3954	0.0025168	0.997992	0.999874	R_dup4490	FALSE
0.470198	0.0449645	4.98473	0.00902045	0.992803	NA	R_dup4491	FALSE
3.01594	0.895622	1.90744	0.469542	0.638683	0.867001	R_dup4492	FALSE
1.9002	0.868041	2.62381	0.330832	0.740771	0.918903	R_dup4493	FALSE
0.709801	1.01923	3.80902	0.267582	0.789021	NA	R_dup265	FALSE
3.17445	-5.14138	2.45353	-2.0955	0.0361262	0.0761037	R_dup4498	FALSE
1.22921	3.74303	3.46105	1.08147	0.279486	NA	R_dup4499	FALSE
0.761782	0.824717	4.32229	0.190806	0.848678	NA	R_dup4500	FALSE
27.5238	0.0906114	0.637158	0.142212	0.886913	0.976044	R_dup4501	FALSE
1.15921	0.680143	3.64181	0.18676	0.851849	NA	R_dup4503	FALSE
0.25	1.43717	4.99375	0.287793	0.773505	NA	R_dup4504	FALSE
0.804752	-1.1959	4.24951	-0.281421	0.778388	NA	R_dup266	FALSE
0.962573	-1.57582	3.4134	-0.461657	0.644327	NA	R_dup4507	FALSE
0.752772	-1.01754	3.75007	-0.27134	0.78613	NA	R_dup4509	FALSE
0.949405	1.59323	3.4198	0.465884	0.641298	NA	R_dup4510	FALSE
2578.33	8.5928	0.299419	28.6983	4.00611e-181	1.99554e-179	R_dup4513	TRUE
3.13495	-0.193171	1.79754	-0.107464	0.914421	0.979527	R_dup4514	FALSE
1.06792	-3.55959	3.71831	-0.957312	0.33841	NA	TSS_dup138	FALSE
0.25	1.43717	4.99375	0.287793	0.773505	NA	R_dup4518	FALSE
0.532574	-0.137112	4.97313	-0.0275705	0.978005	NA	R_dup4532	FALSE
3.82138	-3.87162	2.20324	-1.75723	0.0788779	0.15548	R_dup4533	FALSE
0.220198	-1.41967	4.98848	-0.28459	0.775958	NA	R_dup4535	FALSE
0.282574	-1.60173	4.97689	-0.321834	0.747578	NA	R_dup4539	FALSE
0.440395	-2.30817	4.90563	-0.470516	0.637987	NA	R_dup4545	FALSE
2356.73	8.82319	0.341306	25.8513	2.35448e-147	6.78261e-146	R_dup4552	TRUE
0.772178	0.868057	3.71636	0.233577	0.815313	NA	R_dup267	FALSE
0.282574	-1.60173	4.97689	-0.321834	0.747578	NA	R_dup4559	FALSE
0.979207	3.41547	3.77751	0.904161	0.36591	NA	R_dup4563	FALSE
0.220198	-1.41967	4.98848	-0.28459	0.775958	NA	R_dup4569	FALSE
0.25	1.43717	4.99375	0.287793	0.773505	NA	CTCF_dup591	FALSE
2.04436	1.43645	2.53272	0.567159	0.570606	0.81598	R_dup4571	FALSE
2.64812	-2.17179	2.27826	-0.95327	0.340453	0.563924	R_dup268	FALSE
1.5901	-2.45757	2.94309	-0.835033	0.403699	NA	R_dup4575	FALSE
0.220198	-1.41967	4.98848	-0.28459	0.775958	NA	R_dup4576	FALSE
20.5998	0.951932	0.841586	1.13112	0.258006	0.448135	R_dup4580	FALSE
1.2098	2.02877	3.16289	0.64143	0.521243	NA	R_dup4582	FALSE
3.25623	-3.62658	2.28943	-1.58405	0.113182	0.217189	R_dup269	FALSE
5.79326	-3.46455	1.83092	-1.89225	0.0584577	0.118753	R_dup4588	FALSE
2.48059	3.08215	2.46262	1.25157	0.210726	0.375164	R_dup4589	FALSE
0.282574	-1.60173	4.97689	-0.321834	0.747578	NA	R_dup4601	FALSE
1.74515	-0.441413	2.34004	-0.188635	0.850379	0.967782	R_dup4602	FALSE
1.8803	-0.578049	3.10307	-0.186283	0.852223	0.967782	R_dup4603	FALSE
0.220198	-1.41967	4.98848	-0.28459	0.775958	NA	R_dup4604	FALSE
0.968811	3.40131	3.83828	0.886154	0.375535	NA	R_dup4608	FALSE
0.742375	-1.04319	3.76547	-0.277042	0.781748	NA	R_dup4609	FALSE
0.282574	-1.60173	4.97689	-0.321834	0.747578	NA	R_dup4616	FALSE
1.45841	3.99101	3.25128	1.22752	0.219628	NA	R_dup4618	FALSE
1.29436	0.40575	3.0273	0.13403	0.893379	NA	E_dup411	FALSE
1.28812	-3.8339	3.40886	-1.12469	0.260722	NA	T_dup2885	FALSE
1.80752	-0.513155	2.37008	-0.216514	0.828587	0.955923	R_dup4639	FALSE
0.239604	1.40627	4.99593	0.281483	0.77834	NA	T_dup2916	FALSE
0.239604	1.40627	4.99593	0.281483	0.77834	NA	T_dup2939	FALSE
549.493	10.1118	1.03492	9.7706	1.5056e-22	5.77368e-22	T_dup2950	TRUE
0.25	1.43717	4.99375	0.287793	0.773505	NA	R_dup4699	FALSE
0.489604	2.41545	4.89227	0.493727	0.621499	NA	R_dup4737	FALSE
0.470198	0.0449645	4.98473	0.00902045	0.992803	NA	R_dup4743	FALSE
0.25	1.43717	4.99375	0.287793	0.773505	NA	R_dup4744	FALSE
468.111	-8.89945	0.743496	-11.9697	5.11941e-33	2.29223e-32	R_dup4754	TRUE
0.239604	1.40627	4.99593	0.281483	0.77834	NA	T_dup3012	FALSE
0.239604	1.40627	4.99593	0.281483	0.77834	NA	R_dup272	FALSE
0.25	1.43717	4.99375	0.287793	0.773505	NA	R_dup4755	FALSE
0.522178	-0.16803	4.97533	-0.0337726	0.973059	NA	R_dup4757	FALSE
0.709801	1.01923	3.80902	0.267582	0.789021	NA	R_dup4759	FALSE
9.28445	0.319767	1.1041	0.289617	0.772109	0.930032	R_dup4761	FALSE
306.909	-7.70079	0.62511	-12.3191	7.14832e-35	3.27113e-34	R_dup4762	TRUE
1.1994	2.01501	3.12303	0.645211	0.51879	NA	R_dup4763	FALSE
0.5	2.44308	4.89025	0.499582	0.61737	NA	R_dup4766	FALSE
0.709801	1.01923	3.80902	0.267582	0.789021	NA	R_dup273	FALSE
2.5996	0.925975	2.25865	0.409968	0.681829	0.89324	R_dup4769	FALSE
4.22574	1.20593	1.60373	0.751951	0.45208	0.70436	R_dup4770	FALSE
0.522178	-0.16803	4.97533	-0.0337726	0.973059	NA	R_dup4772	FALSE
0.709801	1.01923	3.80902	0.267582	0.789021	NA	T_dup3029	FALSE
1.18901	2.00195	3.17636	0.630267	0.52852	NA	R_dup4773	FALSE
0.220198	-1.41967	4.98848	-0.28459	0.775958	NA	R_dup4774	FALSE
10.5469	1.51711	1.04969	1.44529	0.148376	0.274588	R_dup29	FALSE
0.968811	3.40131	3.83828	0.886154	0.375535	NA	R_dup4775	FALSE
21.0846	0.945867	0.769822	1.22868	0.219191	0.387925	R_dup4780	FALSE
2.21396	0.273383	2.15133	0.127076	0.89888	0.976843	R_dup4781	FALSE
1.95841	4.41549	2.89599	1.52469	0.127335	0.240015	R_dup274	FALSE
0.502772	-2.47923	4.89228	-0.506764	0.612321	NA	R_dup4782	FALSE
0.470198	0.0449645	4.98473	0.00902045	0.992803	NA	R_dup4784	FALSE
0.25	1.43717	4.99375	0.287793	0.773505	NA	R_dup4785	FALSE
0.239604	1.40627	4.99593	0.281483	0.77834	NA	T_dup3043	FALSE
5.09683	-2.07648	1.52872	-1.35831	0.174365	0.316197	R_dup275	FALSE
1.70841	4.21881	3.04834	1.38397	0.166368	NA	T_dup3045	FALSE
0.239604	1.40627	4.99593	0.281483	0.77834	NA	R_dup4789	FALSE
0.25	1.43717	4.99375	0.287793	0.773505	NA	R_dup4794	FALSE
0.282574	-1.60173	4.97689	-0.321834	0.747578	NA	R_dup4796	FALSE
0.25	1.43717	4.99375	0.287793	0.773505	NA	R_dup4798	FALSE
0.239604	1.40627	4.99593	0.281483	0.77834	NA	R_dup4799	FALSE
0.989604	3.42951	3.81209	0.899639	0.368312	NA	R_dup4801	FALSE
4.55425	-5.65274	2.28778	-2.47084	0.0134795	0.0296549	R_dup277	FALSE
0.522178	-0.16803	4.97533	-0.0337726	0.973059	NA	R_dup4804	FALSE
0.479207	2.38738	4.89436	0.487781	0.625705	NA	R_dup4807	FALSE
0.25	1.43717	4.99375	0.287793	0.773505	NA	R_dup4808	FALSE
0.815148	-1.16741	4.23177	-0.275869	0.782649	NA	R_dup4809	FALSE
0.220198	-1.41967	4.98848	-0.28459	0.775958	NA	R_dup4810	FALSE
13.4457	-0.0353951	0.952973	-0.0371417	0.970372	0.999874	R_dup278	FALSE
0.489604	2.41545	4.89227	0.493727	0.621499	NA	R_dup4813	FALSE
0.220198	-1.41967	4.98848	-0.28459	0.775958	NA	R_dup4815	FALSE
2.28673	0.214733	2.12196	0.101196	0.919395	0.980059	R_dup4818	FALSE
16.6333	-0.788109	0.82541	-0.954809	0.339674	0.562828	R_dup4820	FALSE
0.785346	-3.11806	4.1646	-0.748705	0.454035	NA	R_dup4821	FALSE
20.4733	2.87233	0.861141	3.3355	0.000851474	0.00201972	R_dup4822	FALSE
0.282574	-1.60173	4.97689	-0.321834	0.747578	NA	R_dup4824	FALSE
1.80752	-0.513155	2.37008	-0.216514	0.828587	0.955923	R_dup4827	FALSE
5.64811	0.615973	1.36694	0.450623	0.652261	0.874681	R_dup4828	FALSE
1.4196	1.1067	2.85937	0.387045	0.698723	NA	R_dup4829	FALSE
0.699405	0.994507	4.4472	0.223625	0.823049	NA	R_dup4830	FALSE
0.565148	-2.63514	4.88138	-0.539835	0.589311	NA	R_dup4837	FALSE
1.1994	2.01501	3.12303	0.645211	0.51879	NA	R_dup4838	FALSE
0.479207	2.38738	4.89436	0.487781	0.625705	NA	R_dup4840	FALSE
1.72158	1.28567	2.39984	0.535731	0.592145	NA	R_dup4841	FALSE
0.440395	-2.30817	4.90563	-0.470516	0.637987	NA	R_dup4842	FALSE
1.43	1.12118	2.90276	0.386245	0.699315	NA	R_dup4843	FALSE
0.489604	2.41545	4.89227	0.493727	0.621499	NA	R_dup4844	FALSE
0.752772	-1.01754	3.75007	-0.27134	0.78613	NA	R_dup4848	FALSE
0.532574	-0.137112	4.97313	-0.0275705	0.978005	NA	R_dup4849	FALSE
0.220198	-1.41967	4.98848	-0.28459	0.775958	NA	R_dup4851	FALSE
0.502772	-2.47923	4.89228	-0.506764	0.612321	NA	T_dup3101	FALSE
0.220198	-1.41967	4.98848	-0.28459	0.775958	NA	T_dup3103	FALSE
0.220198	-1.41967	4.98848	-0.28459	0.775958	NA	R_dup4853	FALSE
2.25139	2.91779	2.54935	1.14453	0.252405	0.439229	R_dup4854	FALSE
0.25	1.43717	4.99375	0.287793	0.773505	NA	R_dup4860	FALSE
0.739604	3.00976	4.25352	0.707594	0.479197	NA	R_dup4861	FALSE
4.98544	-0.613772	1.4626	-0.419645	0.674744	0.889163	R_dup4867	FALSE
9.07673	1.42955	1.12578	1.26983	0.204146	0.364671	R_dup4872	FALSE
0.522178	-0.16803	4.97533	-0.0337726	0.973059	NA	R_dup282	FALSE
0.992375	-0.033179	2.97014	-0.0111709	0.991087	NA	T_dup3124	FALSE
2.01455	0.665675	2.22392	0.299324	0.764693	0.927487	R_dup4882	FALSE
0.282574	-1.60173	4.97689	-0.321834	0.747578	NA	R_dup4885	FALSE
4.0194	-2.82644	1.9656	-1.43796	0.150446	0.278025	R_dup4886	FALSE
2.97713	-0.0337555	1.82069	-0.01854	0.985208	0.999874	R_dup4887	FALSE
0.489604	2.41545	4.89227	0.493727	0.621499	NA	R_dup4892	FALSE
0.25	1.43717	4.99375	0.287793	0.773505	NA	R_dup4898	FALSE
1.71534	-1.32648	2.3989	-0.552953	0.580296	NA	R_dup4899	FALSE
0.502772	-2.47923	4.89228	-0.506764	0.612321	NA	R_dup4902	FALSE
0.220198	-1.41967	4.98848	-0.28459	0.775958	NA	R_dup284	FALSE
0.220198	-1.41967	4.98848	-0.28459	0.775958	NA	R_dup4903	FALSE
0.752772	-1.01754	3.75007	-0.27134	0.78613	NA	R_dup4904	FALSE
2.43762	4.73177	2.68456	1.76259	0.0779703	0.153945	R_dup4905	FALSE
2.68138	1.42483	1.97932	0.719858	0.471612	0.724928	R_dup4906	FALSE
5.63148	-0.141972	1.37307	-0.103398	0.917647	0.980059	R_dup4910	FALSE
10.4043	-0.0237021	1.02652	-0.0230897	0.981579	0.999874	R_dup4911	FALSE
0.282574	-1.60173	4.97689	-0.321834	0.747578	NA	R_dup4914	FALSE
3.36831	-1.29483	1.78177	-0.726711	0.467403	0.720078	R_dup285	FALSE
0.220198	-1.41967	4.98848	-0.28459	0.775958	NA	WE_dup388	FALSE
1.3898	0.112269	2.91936	0.0384566	0.969324	NA	R_dup4915	FALSE
0.782574	0.879542	4.28431	0.205294	0.837343	NA	R_dup4917	FALSE
1.52495	-0.071926	2.5062	-0.0286993	0.977104	NA	R_dup4918	FALSE
1.49238	0.980777	2.56944	0.381708	0.702678	NA	R_dup4921	FALSE
0.742375	-1.04319	3.76547	-0.277042	0.781748	NA	WE_dup389	FALSE
1	3.44418	4.54895	0.757136	0.448968	NA	R_dup4922	FALSE
0.440395	-2.30817	4.90563	-0.470516	0.637987	NA	R_dup4923	FALSE
0.282574	-1.60173	4.97689	-0.321834	0.747578	NA	R_dup4924	FALSE
1.00277	-0.00946092	3.3407	-0.00283201	0.99774	NA	T_dup3163	FALSE
0.729207	2.99103	4.27445	0.699746	0.484086	NA	R_dup4935	FALSE
9.89534	-0.305093	1.05999	-0.287826	0.77348	0.930822	T_dup3181	FALSE
0.479207	2.38738	4.89436	0.487781	0.625705	NA	R_dup4944	FALSE
2.6093	-4.86186	2.64333	-1.83929	0.0658724	0.132354	T_dup3184	FALSE
1.24515	-2.04302	3.10154	-0.658711	0.510082	NA	T_dup3186	FALSE
1.00554	-3.47939	3.74207	-0.929805	0.352472	NA	R_dup4950	FALSE
75.0888	-6.24353	0.823766	-7.57925	3.47555e-14	1.12298e-13	T_dup3198	TRUE
1.18901	2.00195	3.17636	0.630267	0.52852	NA	T_dup3200	FALSE
0.532574	-0.137112	4.97313	-0.0275705	0.978005	NA	T_dup3202	FALSE
0.479207	2.38738	4.89436	0.487781	0.625705	NA	R_dup4955	FALSE
0.282574	-1.60173	4.97689	-0.321834	0.747578	NA	T_dup3205	FALSE
1.18901	2.00195	3.17636	0.630267	0.52852	NA	R_dup4967	FALSE
1.69178	0.415672	2.40027	0.173177	0.862512	NA	R_dup4979	FALSE
0.239604	1.40627	4.99593	0.281483	0.77834	NA	T_dup3226	FALSE
1.69802	4.21068	3.08523	1.36479	0.17232	NA	R_dup4995	FALSE
0.440395	-2.30817	4.90563	-0.470516	0.637987	NA	R_dup5000	FALSE
1.44594	-4.00847	3.25541	-1.23132	0.218202	NA	R_dup5001	FALSE
0.282574	-1.60173	4.97689	-0.321834	0.747578	NA	R_dup5002	FALSE
2.46119	1.97043	2.11976	0.929554	0.352602	0.581228	R_dup31	FALSE
3.69317	1.42583	1.70676	0.835405	0.40349	0.648132	T_dup3240	FALSE
0.489604	2.41545	4.89227	0.493727	0.621499	NA	R_dup5008	FALSE
0.489604	2.41545	4.89227	0.493727	0.621499	NA	T_dup3247	FALSE
0.282574	-1.60173	4.97689	-0.321834	0.747578	NA	R_dup5016	FALSE
2.65158	0.838784	1.96907	0.42598	0.670123	0.886453	R_dup5040	FALSE
2.67168	-4.89325	2.60105	-1.88126	0.0599369	0.121313	R_dup5051	FALSE
1.1502	-0.460441	3.16821	-0.145331	0.884449	NA	R_dup286	FALSE
0.220198	-1.41967	4.98848	-0.28459	0.775958	NA	R_dup5054	FALSE
6.42445	-0.0210014	1.27899	-0.0164204	0.986899	0.999874	T_dup3283	FALSE
0.532574	-0.137112	4.97313	-0.0275705	0.978005	NA	R_dup5057	FALSE
1.20841	3.72035	3.54708	1.04885	0.294249	NA	R_dup5060	FALSE
0.282574	-1.60173	4.97689	-0.321834	0.747578	NA	R_dup5094	FALSE
0.565148	-2.63514	4.88138	-0.539835	0.589311	NA	R_dup5103	FALSE
0.720198	1.04881	4.40363	0.238169	0.81175	NA	R_dup5110	FALSE
0.722969	-3.00859	4.28512	-0.702103	0.482615	NA	R_dup5144	FALSE
1.90921	1.68274	2.5506	0.659744	0.509418	0.759674	T_dup3366	FALSE
2.59198	-0.210226	2.07635	-0.101248	0.919354	0.980059	R_dup5148	FALSE
1.21257	-0.5703	2.73839	-0.208261	0.835025	NA	R_dup5152	FALSE
0.739604	3.00976	4.25352	0.707594	0.479197	NA	R_dup5158	FALSE
0.785346	-3.11806	4.1646	-0.748705	0.454035	NA	R_dup5188	FALSE
0.479207	2.38738	4.89436	0.487781	0.625705	NA	R_dup5192	FALSE
0.962573	-1.57582	3.4134	-0.461657	0.644327	NA	R_dup5196	FALSE
0.25	1.43717	4.99375	0.287793	0.773505	NA	R_dup5214	FALSE
3.43762	5.22689	2.39301	2.18424	0.0289449	0.0615449	R_dup5235	FALSE
37.3989	7.23002	1.50653	4.79911	1.59372e-06	4.2106e-06	R_dup5256	TRUE
0.220198	-1.41967	4.98848	-0.28459	0.775958	NA	R_dup5261	FALSE
0.440395	-2.30817	4.90563	-0.470516	0.637987	NA	R_dup5262	FALSE
0.479207	2.38738	4.89436	0.487781	0.625705	NA	R_dup5275	FALSE
2.17861	3.00908	2.55507	1.17769	0.23892	0.419733	R_dup5276	FALSE
1.24238	0.560714	2.72465	0.205793	0.836953	NA	R_dup5280	FALSE
0.459801	0.0140535	4.98692	0.00281808	0.997752	NA	R_dup287	FALSE
0.470198	0.0449645	4.98473	0.00902045	0.992803	NA	R_dup5289	FALSE
0.459801	0.0140535	4.98692	0.00281808	0.997752	NA	R_dup5293	FALSE
560.703	-8.34991	0.569877	-14.6521	1.30528e-48	7.78287e-48	R_dup5298	TRUE
2.05614	0.546995	2.58348	0.211728	0.832319	0.958093	R_dup5302	FALSE
0.489604	2.41545	4.89227	0.493727	0.621499	NA	R_dup5307	FALSE
0.532574	-0.137112	4.97313	-0.0275705	0.978005	NA	R_dup5309	FALSE
1.93901	2.82163	2.65619	1.06228	0.288107	0.49275	R_dup5311	FALSE
0.239604	1.40627	4.99593	0.281483	0.77834	NA	R_dup5313	FALSE
1.20218	-0.592833	3.08537	-0.192143	0.84763	NA	R_dup5316	FALSE
0.459801	0.0140535	4.98692	0.00281808	0.997752	NA	R_dup5318	FALSE
0.282574	-1.60173	4.97689	-0.321834	0.747578	NA	R_dup5320	FALSE
0.282574	-1.60173	4.97689	-0.321834	0.747578	NA	R_dup5326	FALSE
0.943167	-3.39474	3.86922	-0.877371	0.380285	NA	R_dup5328	FALSE
2.73752	-0.292368	1.90176	-0.153735	0.877818	0.974856	R_dup5329	FALSE
0.709801	1.01923	3.80902	0.267582	0.789021	NA	R_dup5331	FALSE
3.3898	1.87093	1.86431	1.00355	0.315596	0.530653	R_dup5334	FALSE
5.88564	-0.738884	1.3452	-0.549277	0.582816	0.825785	R_dup4	FALSE
15.9125	-1.60938	0.885533	-1.81741	0.0691539	0.138308	R_dup5337	FALSE
0.220198	-1.41967	4.98848	-0.28459	0.775958	NA	R_dup5342	FALSE
2.31653	0.831035	2.39558	0.346904	0.728663	0.916293	R_dup5344	FALSE
0.532574	-0.137112	4.97313	-0.0275705	0.978005	NA	R_dup5345	FALSE
1.02218	1.4725	3.35192	0.439299	0.660445	NA	R_dup5348	FALSE
33.9986	-6.09137	1.18083	-5.15854	2.48881e-07	6.69751e-07	R_dup5349	TRUE
0.220198	-1.41967	4.98848	-0.28459	0.775958	NA	R_dup5350	FALSE
2.93069	-2.34499	2.18887	-1.07133	0.284022	0.486983	R_dup5352	FALSE
2.97158	2.30362	2.02956	1.13503	0.256363	0.445629	R_dup5354	FALSE
2.76594	0.696378	1.99384	0.349265	0.72689	0.915698	R_dup5356	FALSE
2.17861	3.00908	2.55507	1.17769	0.23892	0.419733	R_dup5358	FALSE
0.722969	-3.00859	4.28512	-0.702103	0.482615	NA	R_dup5359	FALSE
0.532574	-0.137112	4.97313	-0.0275705	0.978005	NA	R_dup5360	FALSE
25.5577	-6.69508	1.61978	-4.13332	3.57562e-05	8.98038e-05	R_dup5364	FALSE
1.3898	0.112269	2.91936	0.0384566	0.969324	NA	T_dup3515	FALSE
0.742375	-1.04319	3.76547	-0.277042	0.781748	NA	R_dup5377	FALSE
2.15297	-0.253661	2.20492	-0.115043	0.908411	0.978715	R_dup5378	FALSE
0.847723	-3.2248	4.8492	-0.665016	0.50604	NA	R_dup5379	FALSE
3.30267	-0.745024	1.78454	-0.417489	0.676321	0.889729	T_dup42	FALSE
1.38356	-3.94986	3.37681	-1.1697	0.242122	NA	TSS_dup158	FALSE
0.75	3.02889	4.85529	0.623832	0.532738	NA	T_dup3526	FALSE
0.772178	0.868057	3.71636	0.233577	0.815313	NA	T_dup3527	FALSE
3.01594	0.895622	1.90744	0.469542	0.638683	0.867001	R_dup5385	FALSE
0.440395	-2.30817	4.90563	-0.470516	0.637987	NA	R_dup5386	FALSE
0.220198	-1.41967	4.98848	-0.28459	0.775958	NA	R_dup5391	FALSE
0.565148	-2.63514	4.88138	-0.539835	0.589311	NA	CTCF_dup673	FALSE
11.0005	1.02003	1.04648	0.974725	0.329696	0.550876	R_dup5392	FALSE
1.52495	-0.071926	2.5062	-0.0286993	0.977104	NA	R_dup5394	FALSE
3.4092	2.54289	1.96119	1.2966	0.194768	0.349617	R_dup5400	FALSE
0.25	1.43717	4.99375	0.287793	0.773505	NA	R_dup5402	FALSE
1.22297	-0.544607	3.07127	-0.177323	0.859255	NA	R_dup5403	FALSE
0.239604	1.40627	4.99593	0.281483	0.77834	NA	R_dup5404	FALSE
0.220198	-1.41967	4.98848	-0.28459	0.775958	NA	R_dup5406	FALSE
5.81772	0.233153	1.4157	0.164691	0.869187	0.973643	R_dup296	FALSE
4.29901	1.49491	1.87289	0.798187	0.424762	0.675494	R_dup5413	FALSE
2.65158	0.838784	1.96907	0.42598	0.670123	0.886453	R_dup5414	FALSE
2.3103	-1.07695	2.13241	-0.505041	0.61353	0.847214	R_dup5419	FALSE
197.384	-7.64933	0.765375	-9.99422	1.61548e-23	6.2502e-23	R_dup5420	TRUE
2.45356	0.534581	2.08858	0.255955	0.797986	0.945249	R_dup32	FALSE
1.22921	3.74303	3.46105	1.08147	0.279486	NA	R_dup5423	FALSE
2.26178	2.92283	2.58445	1.13093	0.258085	0.448135	R_dup5424	FALSE
0.729207	2.99103	4.27445	0.699746	0.484086	NA	R_dup5426	FALSE
1.73475	-0.456831	2.34261	-0.19501	0.845385	NA	R_dup297	FALSE
0.502772	-2.47923	4.89228	-0.506764	0.612321	NA	R_dup5428	FALSE
0.239604	1.40627	4.99593	0.281483	0.77834	NA	R_dup5429	FALSE
0.847723	-3.2248	4.8492	-0.665016	0.50604	NA	R_dup5430	FALSE
14.6139	1.71563	0.919766	1.86529	0.0621404	0.125223	R_dup5431	FALSE
1.88841	1.66816	2.65684	0.627875	0.530086	0.778762	T_dup3560	FALSE
0.239604	1.40627	4.99593	0.281483	0.77834	NA	R_dup5435	FALSE
128.99	-9.03883	1.46878	-6.15396	7.55697e-10	2.20889e-09	R_dup5439	TRUE
3.85514	0.0461325	1.66543	0.0277001	0.977901	0.999874	R_dup5440	FALSE
0.489604	2.41545	4.89227	0.493727	0.621499	NA	T_dup3567	FALSE
1.8898	0.855551	2.55795	0.334468	0.738027	0.918604	R_dup5441	FALSE
0.772178	0.868057	3.71636	0.233577	0.815313	NA	R_dup299	FALSE
0.220198	-1.41967	4.98848	-0.28459	0.775958	NA	R_dup5442	FALSE
2.53396	1.85697	2.33098	0.796647	0.425656	0.676241	R_dup5452	FALSE
1.70841	4.21881	3.04834	1.38397	0.166368	NA	R_dup5454	FALSE
1.47158	0.955341	2.57656	0.370782	0.7108	NA	R_dup5456	FALSE
13.3669	0.286423	0.908765	0.315178	0.752626	0.924258	R_dup5458	FALSE
1.86901	0.836143	2.63314	0.317546	0.75083	0.923237	R_dup5460	FALSE
0.220198	-1.41967	4.98848	-0.28459	0.775958	NA	R_dup301	FALSE
0.239604	1.40627	4.99593	0.281483	0.77834	NA	R_dup5464	FALSE
6.43	3.47273	1.69132	2.05327	0.0400463	0.0836616	R_dup5465	FALSE
3.13218	0.735455	1.85726	0.395989	0.692113	0.897697	R_dup5466	FALSE
64.1284	-8.02834	1.4985	-5.35759	8.4337e-08	2.31117e-07	R_dup302	TRUE
0.502772	-2.47923	4.89228	-0.506764	0.612321	NA	R_dup5469	FALSE
0.479207	2.38738	4.89436	0.487781	0.625705	NA	R_dup5470	FALSE
0.220198	-1.41967	4.98848	-0.28459	0.775958	NA	R_dup5471	FALSE
0.220198	-1.41967	4.98848	-0.28459	0.775958	NA	R_dup5472	FALSE
0.782574	0.879542	4.28431	0.205294	0.837343	NA	R_dup5473	FALSE
2.0499	-1.69427	2.52836	-0.670106	0.50279	0.75324	R_dup5474	FALSE
0.479207	2.38738	4.89436	0.487781	0.625705	NA	R_dup5476	FALSE
0.910593	-1.43189	4.03849	-0.354561	0.722918	NA	R_dup5477	FALSE
0.239604	1.40627	4.99593	0.281483	0.77834	NA	R_dup5480	FALSE
0.25	1.43717	4.99375	0.287793	0.773505	NA	R_dup5482	FALSE
4.18762	5.51127	2.26854	2.42943	0.0151226	0.0331877	R_dup5483	FALSE
1.60049	-2.4374	2.93842	-0.829494	0.406825	NA	R_dup5486	FALSE
3.40712	-0.420183	1.73691	-0.241914	0.808847	0.950112	R_dup5487	FALSE
5.19178	-2.60886	1.58686	-1.64404	0.100168	0.19448	R_dup5491	FALSE
0.752772	-1.01754	3.75007	-0.27134	0.78613	NA	R_dup5492	FALSE
2.46534	0.00976598	2.05822	0.00474486	0.996214	0.999874	R_dup5493	FALSE
0.502772	-2.47923	4.89228	-0.506764	0.612321	NA	R_dup5496	FALSE
2.77633	0.704618	1.96116	0.359286	0.719381	0.912217	R_dup5499	FALSE
0.522178	-0.16803	4.97533	-0.0337726	0.973059	NA	R_dup5500	FALSE
0.440395	-2.30817	4.90563	-0.470516	0.637987	NA	R_dup5503	FALSE
0.220198	-1.41967	4.98848	-0.28459	0.775958	NA	R_dup303	FALSE
1.16336	-3.69891	3.5852	-1.03171	0.302206	NA	R_dup5511	FALSE
0.489604	2.41545	4.89227	0.493727	0.621499	NA	T_dup3632	FALSE
0.5	2.44308	4.89025	0.499582	0.61737	NA	R_dup5518	FALSE
0.25	1.43717	4.99375	0.287793	0.773505	NA	R_dup5528	FALSE
0.772178	0.868057	3.71636	0.233577	0.815313	NA	R_dup5530	FALSE
0.282574	-1.60173	4.97689	-0.321834	0.747578	NA	R_dup5538	FALSE
0.959801	1.61086	3.40983	0.472416	0.63663	NA	R_dup5546	FALSE
1.21257	-0.5703	2.73839	-0.208261	0.835025	NA	R_dup5548	FALSE
0.25	1.43717	4.99375	0.287793	0.773505	NA	R_dup5552	FALSE
0.282574	-1.60173	4.97689	-0.321834	0.747578	NA	R_dup5555	FALSE
0.761782	0.824717	4.32229	0.190806	0.848678	NA	R_dup5558	FALSE
53.5024	9.1876	1.52002	6.04439	1.49978e-09	4.3519e-09	R_dup5571	TRUE
1.02218	1.4725	3.35192	0.439299	0.660445	NA	R_dup5572	FALSE
16.897	1.84492	1.18099	1.56218	0.118245	0.225728	R_dup5574	FALSE
14.3981	0.454004	0.89078	0.50967	0.610283	0.845415	R_dup5575	FALSE
3.18277	1.12309	1.86707	0.601526	0.54749	0.798079	R_dup5578	FALSE
2.44455	-0.00999632	1.99384	-0.00501359	0.996	0.999874	R_dup5580	FALSE
0.782574	0.879542	4.28431	0.205294	0.837343	NA	R_dup5581	FALSE
0.502772	-2.47923	4.89228	-0.506764	0.612321	NA	R_dup5584	FALSE
0.729207	2.99103	4.27445	0.699746	0.484086	NA	R_dup5585	FALSE
0.565148	-2.63514	4.88138	-0.539835	0.589311	NA	CTCF_dup698	FALSE
0.940395	0.152592	3.93641	0.0387643	0.969078	NA	R_dup5590	FALSE
0.660593	-2.8876	4.86601	-0.593422	0.552899	NA	R_dup5591	FALSE
0.722969	-3.00859	4.28512	-0.702103	0.482615	NA	R_dup5592	FALSE
2.45218	1.24432	2.08291	0.597393	0.550245	0.799448	R_dup5594	FALSE
0.220198	-1.41967	4.98848	-0.28459	0.775958	NA	R_dup5595	FALSE
0.282574	-1.60173	4.97689	-0.321834	0.747578	NA	R_dup5596	FALSE
0.282574	-1.60173	4.97689	-0.321834	0.747578	NA	R_dup5598	FALSE
0.282574	-1.60173	4.97689	-0.321834	0.747578	NA	R_dup5601	FALSE
0.940395	0.152592	3.93641	0.0387643	0.969078	NA	R_dup5603	FALSE
1311.36	8.78619	0.436883	20.1111	5.90234e-90	7.10957e-89	R_dup5605	TRUE
0.282574	-1.60173	4.97689	-0.321834	0.747578	NA	R_dup5606	FALSE
1.48475	-1.05854	2.82457	-0.37476	0.707839	NA	R_dup5611	FALSE
0.470198	0.0449645	4.98473	0.00902045	0.992803	NA	R_dup5613	FALSE
1.04436	-0.209943	3.80895	-0.0551182	0.956044	NA	R_dup5614	FALSE
0.5	2.44308	4.89025	0.499582	0.61737	NA	R_dup5615	FALSE
8.74633	1.00812	1.13927	0.884879	0.376222	0.611105	R_dup307	FALSE
0.220198	-1.41967	4.98848	-0.28459	0.775958	NA	R_dup5616	FALSE
0.25	1.43717	4.99375	0.287793	0.773505	NA	R_dup5617	FALSE
2.15782	2.99602	2.60798	1.14879	0.250643	0.437117	R_dup5619	FALSE
3.06633	-1.66922	1.94981	-0.856094	0.391946	0.631923	R_dup5620	FALSE
0.782574	0.879542	4.28431	0.205294	0.837343	NA	R_dup308	FALSE
1.06792	-3.55959	3.71831	-0.957312	0.33841	NA	R_dup5621	FALSE
0.718811	2.97144	4.85814	0.611642	0.540775	NA	R_dup5622	FALSE
0.459801	0.0140535	4.98692	0.00281808	0.997752	NA	R_dup5625	FALSE
7.259	-6.33177	1.94503	-3.25535	0.00113251	0.00267573	R_dup5626	FALSE
1.38356	-3.94986	3.37681	-1.1697	0.242122	NA	R_dup5630	FALSE
8.03444	-4.99865	1.85488	-2.69487	0.00704169	0.0158687	T_dup3727	FALSE
0.709801	1.01923	3.80902	0.267582	0.789021	NA	R_dup5650	FALSE
0.25	1.43717	4.99375	0.287793	0.773505	NA	R_dup5653	FALSE
1.88633	-4.39451	2.97055	-1.47936	0.139044	0.258719	R_dup5675	FALSE
0.25	1.43717	4.99375	0.287793	0.773505	NA	T_dup3784	FALSE
0.459801	0.0140535	4.98692	0.00281808	0.997752	NA	T_dup3786	FALSE
1.16059	-0.427803	3.63919	-0.117554	0.906421	NA	R_dup5696	FALSE
0.220198	-1.41967	4.98848	-0.28459	0.775958	NA	R_dup309	FALSE
0.981979	-0.0594122	3.36031	-0.0176805	0.985894	NA	R_dup5697	FALSE
0.220198	-1.41967	4.98848	-0.28459	0.775958	NA	R_dup5698	FALSE
1.28812	-3.8339	3.40886	-1.12469	0.260722	NA	R_dup5699	FALSE
2.75346	-3.36385	2.40098	-1.40103	0.161204	0.294227	R_dup5703	FALSE
132.78	-4.70858	0.441545	-10.6639	1.50196e-26	6.0919e-26	R_dup310	TRUE
0.502772	-2.47923	4.89228	-0.506764	0.612321	NA	R_dup5704	FALSE
568.828	-6.77733	0.358568	-18.9011	1.11678e-79	1.13385e-78	R_dup5705	TRUE
6.96603	0.159983	1.23971	0.129049	0.897319	0.976843	R_dup5706	FALSE
0.25	1.43717	4.99375	0.287793	0.773505	NA	R_dup5709	FALSE
0.239604	1.40627	4.99593	0.281483	0.77834	NA	R_dup311	FALSE
0.470198	0.0449645	4.98473	0.00902045	0.992803	NA	R_dup5711	FALSE
0.489604	2.41545	4.89227	0.493727	0.621499	NA	R_dup5712	FALSE
3.9598	-5.45874	2.28594	-2.38796	0.0169422	0.0371299	R_dup5717	FALSE
4.45356	1.78434	1.61629	1.10398	0.269603	0.464926	R_dup5719	FALSE
0.699405	0.994507	4.4472	0.223625	0.823049	NA	R_dup312	FALSE
0.992375	-0.033179	2.97014	-0.0111709	0.991087	NA	R_dup5721	FALSE
1.24515	-2.04302	3.10154	-0.658711	0.510082	NA	R_dup5726	FALSE
15.9832	2.40261	0.939027	2.55862	0.010509	0.0233305	R_dup313	FALSE
0.761782	0.824717	4.32229	0.190806	0.848678	NA	R_dup5732	FALSE
1.55475	0.846656	2.84252	0.297854	0.765815	NA	R_dup5733	FALSE
0.25	1.43717	4.99375	0.287793	0.773505	NA	R_dup5735	FALSE
0.479207	2.38738	4.89436	0.487781	0.625705	NA	R_dup5736	FALSE
0.25	1.43717	4.99375	0.287793	0.773505	NA	R_dup5737	FALSE
380.181	-7.7897	0.587063	-13.2689	3.50489e-40	1.75318e-39	R_dup314	TRUE
11.2664	0.517734	1.01549	0.509837	0.610166	0.845415	R_dup5738	FALSE
2.43416	-0.0197691	2.06135	-0.00959038	0.992348	0.999874	R_dup5739	FALSE
0.532574	-0.137112	4.97313	-0.0275705	0.978005	NA	R_dup315	FALSE
0.739604	3.00976	4.25352	0.707594	0.479197	NA	R_dup5740	FALSE
0.459801	0.0140535	4.98692	0.00281808	0.997752	NA	R_dup5741	FALSE
1.79713	-0.528729	2.37256	-0.222852	0.823651	0.953657	R_dup5744	FALSE
0.282574	-1.60173	4.97689	-0.321834	0.747578	NA	R_dup5745	FALSE
0.239604	1.40627	4.99593	0.281483	0.77834	NA	R_dup316	FALSE
0.470198	0.0449645	4.98473	0.00902045	0.992803	NA	R_dup5749	FALSE
0.502772	-2.47923	4.89228	-0.506764	0.612321	NA	R_dup5750	FALSE
2.72435	0.778522	1.91874	0.405746	0.684929	0.894926	R_dup5752	FALSE
1.18	0.705946	3.10325	0.227486	0.820046	NA	R_dup5755	FALSE
0.25	1.43717	4.99375	0.287793	0.773505	NA	R_dup5756	FALSE
972.749	-7.08873	0.302018	-23.4712	8.03472e-122	1.59428e-120	R_dup5758	TRUE
0.470198	0.0449645	4.98473	0.00902045	0.992803	NA	R_dup5759	FALSE
890.06	-8.36524	0.459949	-18.1873	6.50679e-74	5.93807e-73	R_dup318	TRUE
0.968811	3.40131	3.83828	0.886154	0.375535	NA	R_dup5762	FALSE
1.65921	1.4189	2.69624	0.52625	0.598715	NA	R_dup5763	FALSE
642.561	-7.76742	0.445156	-17.4488	3.51827e-68	2.89079e-67	R_dup319	TRUE
2.42237	0.629832	2.06012	0.305726	0.759813	0.926683	R_dup5765	FALSE
0.220198	-1.41967	4.98848	-0.28459	0.775958	NA	R_dup5766	FALSE
1.73198	1.29595	2.39727	0.540594	0.588788	NA	R_dup5767	FALSE
35.979	-5.59136	1.02141	-5.47414	4.39647e-08	1.21526e-07	R_dup320	TRUE
22.9809	3.41923	0.845409	4.04447	5.2442e-05	0.000130477	R_dup5768	FALSE
0.25	1.43717	4.99375	0.287793	0.773505	NA	R_dup5771	FALSE
0.25	1.43717	4.99375	0.287793	0.773505	NA	R_dup5772	FALSE
2.18831	-3.00192	2.57361	-1.16642	0.243444	0.426428	R_dup5773	FALSE
1.30475	0.423102	3.02124	0.140043	0.888626	NA	R_dup5774	FALSE
0.489604	2.41545	4.89227	0.493727	0.621499	NA	R_dup321	FALSE
0.282574	-1.60173	4.97689	-0.321834	0.747578	NA	R_dup5778	FALSE
0.502772	-2.47923	4.89228	-0.506764	0.612321	NA	R_dup5779	FALSE
1.92237	0.038475	2.24163	0.0171639	0.986306	0.999874	R_dup5781	FALSE
0.815148	-1.16741	4.23177	-0.275869	0.782649	NA	R_dup5783	FALSE
3.17723	5.11377	2.44949	2.08769	0.0368262	0.0773313	R_dup5784	FALSE
1.1696	0.688742	3.11043	0.22143	0.824758	NA	R_dup322	FALSE
0.739604	3.00976	4.25352	0.707594	0.479197	NA	R_dup5785	FALSE
1.19317	-1.94076	3.17987	-0.610326	0.541646	NA	R_dup5787	FALSE
1.04436	-0.209943	3.80895	-0.0551182	0.956044	NA	R_dup5791	FALSE
0.282574	-1.60173	4.97689	-0.321834	0.747578	NA	R_dup5792	FALSE
0.752772	-1.01754	3.75007	-0.27134	0.78613	NA	R_dup35	FALSE
3.46396	1.29558	1.75636	0.737652	0.460726	0.714626	R_dup5794	FALSE
0.565148	-2.63514	4.88138	-0.539835	0.589311	NA	R_dup5795	FALSE
1.28812	-3.8339	3.40886	-1.12469	0.260722	NA	R_dup5796	FALSE
1.48198	0.968313	2.52831	0.382988	0.701729	NA	R_dup5798	FALSE
6.87732	1.05892	1.25781	0.841876	0.399858	0.643161	R_dup323	FALSE
1.02218	1.4725	3.35192	0.439299	0.660445	NA	R_dup5799	FALSE
4.23614	1.21016	1.60983	0.75173	0.452214	0.70436	R_dup5800	FALSE
0.489604	2.41545	4.89227	0.493727	0.621499	NA	R_dup5801	FALSE
0.479207	2.38738	4.89436	0.487781	0.625705	NA	R_dup324	FALSE
1.88633	-4.39451	2.97055	-1.47936	0.139044	0.258719	R_dup5805	FALSE
0.459801	0.0140535	4.98692	0.00281808	0.997752	NA	R_dup5806	FALSE
0.282574	-1.60173	4.97689	-0.321834	0.747578	NA	R_dup5810	FALSE
0.25	1.43717	4.99375	0.287793	0.773505	NA	R_dup5811	FALSE
4.25534	-0.59099	1.62992	-0.362589	0.716912	0.912217	R_dup5813	FALSE
0.282574	-1.60173	4.97689	-0.321834	0.747578	NA	R_dup325	FALSE
1.05475	-0.175308	3.29455	-0.0532114	0.957563	NA	R_dup5816	FALSE
1.70218	0.427787	2.35189	0.181891	0.855669	NA	R_dup5817	FALSE
16.0266	-2.47532	0.919237	-2.6928	0.00708549	0.0159599	R_dup326	FALSE
6.56772	0.539203	1.28868	0.418414	0.675645	0.889574	R_dup5819	FALSE
0.440395	-2.30817	4.90563	-0.470516	0.637987	NA	R_dup5827	FALSE
0.440395	-2.30817	4.90563	-0.470516	0.637987	NA	R_dup5829	FALSE
4.62524	5.65598	2.19598	2.5756	0.0100066	0.0222256	R_dup5830	FALSE
0.282574	-1.60173	4.97689	-0.321834	0.747578	NA	R_dup5834	FALSE
0.282574	-1.60173	4.97689	-0.321834	0.747578	NA	R_dup5835	FALSE
0.729207	2.99103	4.27445	0.699746	0.484086	NA	R_dup5860	FALSE
0.532574	-0.137112	4.97313	-0.0275705	0.978005	NA	R_dup5878	FALSE
4.12455	0.54681	1.60618	0.340442	0.733524	0.918122	R_dup5879	FALSE
0.709801	1.01923	3.80902	0.267582	0.789021	NA	R_dup5884	FALSE
0.220198	-1.41967	4.98848	-0.28459	0.775958	NA	R_dup5885	FALSE
0.440395	-2.30817	4.90563	-0.470516	0.637987	NA	R_dup5886	FALSE
6.50811	0.119021	1.3321	0.0893487	0.928805	0.984721	R_dup5887	FALSE
10.5802	0.178841	1.01287	0.176568	0.859848	0.968734	R_dup329	FALSE
10.5802	0.178841	1.01287	0.176568	0.859848	0.968734	T_dup3960	FALSE
0.992375	-0.033179	2.97014	-0.0111709	0.991087	NA	R_dup5892	FALSE
1.38079	-0.840494	3.42353	-0.245505	0.806066	NA	R_dup5893	FALSE
0.440395	-2.30817	4.90563	-0.470516	0.637987	NA	R_dup5903	FALSE
11.2782	0.375348	0.985376	0.380918	0.703264	0.905739	R_dup36	FALSE
1.13079	-1.84625	3.74958	-0.492389	0.622444	NA	R_dup5905	FALSE
0.968811	3.40131	3.83828	0.886154	0.375535	NA	R_dup5906	FALSE
1.97158	1.55444	2.28366	0.680677	0.496076	0.748627	R_dup5908	FALSE
0.282574	-1.60173	4.97689	-0.321834	0.747578	NA	R_dup5909	FALSE
4.85999	-4.24558	2.06635	-2.05463	0.0399152	0.0834242	R_dup5920	FALSE
1.61901	0.514191	3.22668	0.159356	0.873388	NA	R_dup5921	FALSE
0.742375	-1.04319	3.76547	-0.277042	0.781748	NA	T_dup3967	FALSE
0.532574	-0.137112	4.97313	-0.0275705	0.978005	NA	T_dup3971	FALSE
1.80752	-0.513155	2.37008	-0.216514	0.828587	0.955923	T_dup3981	FALSE
244.366	-7.63524	0.689036	-11.081	1.55049e-28	6.50388e-28	R_dup5939	TRUE
243.173	-7.95194	0.760906	-10.4506	1.45576e-25	5.84996e-25	T_dup3983	TRUE
0.459801	0.0140535	4.98692	0.00281808	0.997752	NA	T_dup3987	FALSE
731.805	-7.83921	0.434662	-18.0352	1.03158e-72	9.22057e-72	T_dup3989	TRUE
1.66614	-4.21439	3.09678	-1.36089	0.173547	NA	T_dup3997	FALSE
0.772178	0.868057	3.71636	0.233577	0.815313	NA	R_dup5966	FALSE
5.90227	-0.00569624	1.33666	-0.00426154	0.9966	0.999874	R_dup330	FALSE
0.282574	-1.60173	4.97689	-0.321834	0.747578	NA	R_dup5969	FALSE
0.25	1.43717	4.99375	0.287793	0.773505	NA	R_dup5970	FALSE
5.95009	0.683636	1.35227	0.505545	0.613176	0.847214	R_dup5972	FALSE
1.23198	0.544271	2.72965	0.199392	0.841956	NA	R_dup5973	FALSE
1.6994	2.60594	2.79056	0.93384	0.350386	NA	R_dup5974	FALSE
2.93138	1.59707	1.92085	0.831442	0.405724	0.650846	R_dup5978	FALSE
1.85049	-1.42713	2.69392	-0.529759	0.596279	0.835454	R_dup331	FALSE
3.53604	-1.91754	1.81076	-1.05897	0.289612	0.494804	R_dup5980	FALSE
1.28535	-0.645983	3.03243	-0.213025	0.831308	NA	R_dup5983	FALSE
1.18	0.705946	3.10325	0.227486	0.820046	NA	R_dup5985	FALSE
0.815148	-1.16741	4.23177	-0.275869	0.782649	NA	R_dup5986	FALSE
9.77821	-0.00979292	1.05862	-0.00925062	0.992619	0.999874	R_dup5987	FALSE
12.1786	-3.95719	1.24464	-3.17939	0.00147583	0.00346632	R_dup5988	FALSE
2.40921	2.09751	2.35432	0.890918	0.372973	0.607272	R_dup332	FALSE
1.00554	-3.47939	3.74207	-0.929805	0.352472	NA	R_dup5989	FALSE
1.5901	-2.45757	2.94309	-0.835033	0.403699	NA	R_dup5991	FALSE
0.502772	-2.47923	4.89228	-0.506764	0.612321	NA	CTCF_dup762	FALSE
0.489604	2.41545	4.89227	0.493727	0.621499	NA	R_dup5996	FALSE
1.04436	-0.209943	3.80895	-0.0551182	0.956044	NA	R_dup5997	FALSE
3.96812	0.29425	1.67808	0.175349	0.860806	0.969014	R_dup5999	FALSE
0.282574	-1.60173	4.97689	-0.321834	0.747578	NA	T_dup4025	FALSE
0.459801	0.0140535	4.98692	0.00281808	0.997752	NA	R_dup6006	FALSE
2.90158	1.034	1.89982	0.544264	0.58626	0.829191	R_dup6009	FALSE
0.804752	-1.1959	4.24951	-0.281421	0.778388	NA	R_dup6012	FALSE
154.297	-8.29407	1.05991	-7.82526	5.06624e-15	1.67312e-14	R_dup6017	TRUE
153.512	-8.28671	1.06002	-7.81749	5.38865e-15	1.77837e-14	T_dup4031	TRUE
626.713	-8.14831	0.50756	-16.0539	5.37033e-58	3.73813e-57	R_dup6043	TRUE
0.239604	1.40627	4.99593	0.281483	0.77834	NA	T_dup4056	FALSE
0.220198	-1.41967	4.98848	-0.28459	0.775958	NA	R_dup6057	FALSE
3.6802	-1.44807	1.81963	-0.795808	0.426144	0.676636	R_dup334	FALSE
0.282574	-1.60173	4.97689	-0.321834	0.747578	NA	R_dup6058	FALSE
0.220198	-1.41967	4.98848	-0.28459	0.775958	NA	R_dup6059	FALSE
4.11415	0.541575	1.59748	0.339018	0.734596	0.918122	R_dup6061	FALSE
9.87177	-2.81728	1.1899	-2.36766	0.0179009	0.0391055	R_dup6062	FALSE
1.43762	3.97105	3.9726	0.999611	0.317499	NA	R_dup6063	FALSE
2.83247	-0.905299	1.94113	-0.466378	0.640945	0.867001	R_dup335	FALSE
4.11693	-0.160973	1.59023	-0.101227	0.919371	0.980059	R_dup6065	FALSE
0.532574	-0.137112	4.97313	-0.0275705	0.978005	NA	R_dup6066	FALSE
0.239604	1.40627	4.99593	0.281483	0.77834	NA	R_dup6069	FALSE
1.43277	-0.958722	2.58878	-0.370338	0.711131	NA	R_dup6070	FALSE
0.502772	-2.47923	4.89228	-0.506764	0.612321	NA	R_dup6071	FALSE
10.0222	0.516333	1.07764	0.479132	0.631845	0.862049	R_dup6073	FALSE
0.459801	0.0140535	4.98692	0.00281808	0.997752	NA	R_dup6074	FALSE
671.248	-8.24822	0.50934	-16.1939	5.56504e-59	3.96012e-58	T_dup4078	TRUE
0.489604	2.41545	4.89227	0.493727	0.621499	NA	T_dup4079	FALSE
6.44108	0.648193	1.29186	0.50175	0.615844	0.849376	E_dup469	FALSE
0.25	1.43717	4.99375	0.287793	0.773505	NA	R_dup6092	FALSE
0.239604	1.40627	4.99593	0.281483	0.77834	NA	R_dup6095	FALSE
1.85376	-2.71211	2.79998	-0.968618	0.332736	0.554019	R_dup6099	FALSE
1.43901	2.3299	2.93492	0.793854	0.42728	NA	T_dup4095	FALSE
3.67722	-5.35304	2.34004	-2.28758	0.0221618	0.0478672	T_dup4097	FALSE
6.60168	0.106411	1.26348	0.0842206	0.932881	0.985896	T_dup4103	FALSE
0.282574	-1.60173	4.97689	-0.321834	0.747578	NA	R_dup6118	FALSE
0.282574	-1.60173	4.97689	-0.321834	0.747578	NA	R_dup336	FALSE
0.742375	-1.04319	3.76547	-0.277042	0.781748	NA	R_dup6120	FALSE
9.30267	-0.770829	1.10076	-0.700267	0.48376	0.737033	R_dup6121	FALSE
0.489604	2.41545	4.89227	0.493727	0.621499	NA	R_dup6123	FALSE
0.220198	-1.41967	4.98848	-0.28459	0.775958	NA	R_dup6125	FALSE
0.989604	3.42951	3.81209	0.899639	0.368312	NA	R_dup6127	FALSE
0.459801	0.0140535	4.98692	0.00281808	0.997752	NA	TSS_dup172	FALSE
0.722969	-3.00859	4.28512	-0.702103	0.482615	NA	T_dup4115	FALSE
1.00554	-3.47939	3.74207	-0.929805	0.352472	NA	T_dup4116	FALSE
0.489604	2.41545	4.89227	0.493727	0.621499	NA	E_dup474	FALSE
3.93416	1.13847	1.65493	0.687924	0.491501	0.744135	T_dup44	FALSE
30.4557	3.25204	0.746312	4.35748	1.3157e-05	3.36452e-05	T_dup4124	FALSE
11.9755	-0.311205	0.99206	-0.313696	0.753752	0.925333	T_dup4127	FALSE
271.753	-9.11533	1.04567	-8.71724	2.85069e-18	1.00679e-17	R_dup6134	TRUE
3.43554	0.3616	1.84773	0.1957	0.844845	0.965595	R_dup6136	FALSE
1.43277	-0.958722	2.58878	-0.370338	0.711131	NA	R_dup6138	FALSE
25.6932	-2.83412	0.78713	-3.60057	0.000317522	0.000765318	R_dup6140	FALSE
421.526	-7.15419	0.45835	-15.6086	6.36351e-55	4.20889e-54	R_dup337	TRUE
0.239604	1.40627	4.99593	0.281483	0.77834	NA	R_dup6141	FALSE
6.05732	0.387682	1.36785	0.283425	0.776851	0.933826	R_dup6144	FALSE
3.04366	-1.61638	2.14761	-0.752642	0.451665	0.70436	R_dup6146	FALSE
2.15574	-1.77545	2.23442	-0.794591	0.426852	0.677241	R_dup6147	FALSE
0.25	1.43717	4.99375	0.287793	0.773505	NA	R_dup6149	FALSE
5.90227	-0.00569624	1.33666	-0.00426154	0.9966	0.999874	R_dup6153	FALSE
2.40158	0.612927	2.06243	0.297187	0.766324	0.928305	R_dup6157	FALSE
0.282574	-1.60173	4.97689	-0.321834	0.747578	NA	R_dup6158	FALSE
0.709801	1.01923	3.80902	0.267582	0.789021	NA	R_dup6175	FALSE
0.282574	-1.60173	4.97689	-0.321834	0.747578	NA	R_dup6176	FALSE
0.220198	-1.41967	4.98848	-0.28459	0.775958	NA	T_dup4141	FALSE
0.709801	1.01923	3.80902	0.267582	0.789021	NA	T_dup4147	FALSE
0.220198	-1.41967	4.98848	-0.28459	0.775958	NA	R_dup6183	FALSE
1.40297	-2.26696	3.025	-0.749409	0.453611	NA	T_dup4158	FALSE
0.239604	1.40627	4.99593	0.281483	0.77834	NA	T_dup4159	FALSE
0.532574	-0.137112	4.97313	-0.0275705	0.978005	NA	T_dup4162	FALSE
0.282574	-1.60173	4.97689	-0.321834	0.747578	NA	T_dup4163	FALSE
2.97089	-1.59632	1.91422	-0.833927	0.404322	0.64925	T_dup4165	FALSE
0.565148	-2.63514	4.88138	-0.539835	0.589311	NA	CTCF_dup806	FALSE
2.06931	-0.888577	2.57645	-0.344885	0.730181	0.916293	T_dup4166	FALSE
0.761782	0.824717	4.32229	0.190806	0.848678	NA	R_dup6200	FALSE
0.440395	-2.30817	4.90563	-0.470516	0.637987	NA	T_dup4174	FALSE
0.660593	-2.8876	4.86601	-0.593422	0.552899	NA	R_dup6201	FALSE
1.49515	-1.03451	2.52211	-0.410175	0.681677	NA	T_dup45	FALSE
1.28812	-3.8339	3.40886	-1.12469	0.260722	NA	T_dup4181	FALSE
0.502772	-2.47923	4.89228	-0.506764	0.612321	NA	T_dup4182	FALSE
6.65227	0.320521	1.29157	0.248164	0.804007	0.947452	R_dup6206	FALSE
0.962573	-1.57582	3.4134	-0.461657	0.644327	NA	R_dup6207	FALSE
0.949405	1.59323	3.4198	0.465884	0.641298	NA	R_dup6208	FALSE
2.79643	-4.95383	2.56438	-1.93179	0.0533857	0.109145	R_dup6209	FALSE
260.568	-7.72759	0.683355	-11.3083	1.19368e-29	5.09657e-29	R_dup339	TRUE
2.57208	-1.3483	2.3297	-0.578742	0.562764	0.809364	R_dup6215	FALSE
0.522178	-0.16803	4.97533	-0.0337726	0.973059	NA	R_dup6217	FALSE
24.1815	5.57519	1.33605	4.17289	3.00761e-05	7.57365e-05	R_dup6219	FALSE
1.21257	-0.5703	2.73839	-0.208261	0.835025	NA	T_dup4189	FALSE
0.220198	-1.41967	4.98848	-0.28459	0.775958	NA	R_dup6221	FALSE
780.788	-7.82623	0.412976	-18.9508	4.34831e-80	4.47175e-79	R_dup6223	TRUE
0.752772	-1.01754	3.75007	-0.27134	0.78613	NA	R_dup6224	FALSE
0.742375	-1.04319	3.76547	-0.277042	0.781748	NA	R_dup6227	FALSE
0.502772	-2.47923	4.89228	-0.506764	0.612321	NA	R_dup6228	FALSE
0.282574	-1.60173	4.97689	-0.321834	0.747578	NA	E_dup496	FALSE
0.239604	1.40627	4.99593	0.281483	0.77834	NA	R_dup6231	FALSE
29.2344	-8.34637	1.59751	-5.22461	1.74524e-07	4.73384e-07	R_dup6232	TRUE
3.51732	0.802334	1.79499	0.446985	0.654886	0.877463	T_dup4201	FALSE
0.220198	-1.41967	4.98848	-0.28459	0.775958	NA	T_dup46	FALSE
0.720198	1.04881	4.40363	0.238169	0.81175	NA	T_dup4204	FALSE
0.220198	-1.41967	4.98848	-0.28459	0.775958	NA	T_dup4205	FALSE
0.440395	-2.30817	4.90563	-0.470516	0.637987	NA	T_dup4206	FALSE
0.910593	-1.43189	4.03849	-0.354561	0.722918	NA	T_dup4207	FALSE
0.709801	1.01923	3.80902	0.267582	0.789021	NA	T_dup4210	FALSE
0.522178	-0.16803	4.97533	-0.0337726	0.973059	NA	R_dup6242	FALSE
0.239604	1.40627	4.99593	0.281483	0.77834	NA	R_dup6248	FALSE
2.38841	2.08403	2.35804	0.883798	0.376805	0.611222	R_dup6249	FALSE
0.239604	1.40627	4.99593	0.281483	0.77834	NA	R_dup6251	FALSE
2.80594	-2.27827	2.27997	-0.999253	0.317672	0.533769	R_dup6253	FALSE
0.5	2.44308	4.89025	0.499582	0.61737	NA	R_dup6254	FALSE
0.220198	-1.41967	4.98848	-0.28459	0.775958	NA	R_dup6255	FALSE
0.502772	-2.47923	4.89228	-0.506764	0.612321	NA	R_dup6256	FALSE
424.656	-7.29203	0.472967	-15.4176	1.24599e-53	8.10658e-53	T	TRUE
526.436	-7.25434	0.423001	-17.1497	6.31479e-66	4.98305e-65	T_dup4224	TRUE
0.239604	1.40627	4.99593	0.281483	0.77834	NA	R_dup6275	FALSE
0.459801	0.0140535	4.98692	0.00281808	0.997752	NA	T_dup4243	FALSE
0.75	3.02889	4.85529	0.623832	0.532738	NA	TSS_dup182	FALSE
0.752772	-1.01754	3.75007	-0.27134	0.78613	NA	E_dup502	FALSE
0.282574	-1.60173	4.97689	-0.321834	0.747578	NA	CTCF_dup824	FALSE
0.929999	0.117853	3.41307	0.03453	0.972454	NA	R_dup6283	FALSE
0.489604	2.41545	4.89227	0.493727	0.621499	NA	R_dup6290	FALSE
0.25	1.43717	4.99375	0.287793	0.773505	NA	R_dup6292	FALSE
0.282574	-1.60173	4.97689	-0.321834	0.747578	NA	R_dup340	FALSE
0.742375	-1.04319	3.76547	-0.277042	0.781748	NA	CTCF_dup826	FALSE
0.709801	1.01923	3.80902	0.267582	0.789021	NA	R_dup6296	FALSE
0.25	1.43717	4.99375	0.287793	0.773505	NA	TSS_dup185	FALSE
1299.73	7.59109	0.610909	12.4259	1.89132e-35	8.76383e-35	T_dup4257	TRUE
0.282574	-1.60173	4.97689	-0.321834	0.747578	NA	T_dup4258	FALSE
2.73406	-4.92385	2.57577	-1.91161	0.0559267	0.113756	R_dup6310	FALSE
0.992375	-0.033179	2.97014	-0.0111709	0.991087	NA	R_dup6312	FALSE
8.01504	-6.47823	1.9066	-3.39779	0.000679334	0.00161621	R_dup6317	FALSE
0.522178	-0.16803	4.97533	-0.0337726	0.973059	NA	R_dup6318	FALSE
1.69594	-2.55508	2.7993	-0.912756	0.361371	NA	E_dup519	FALSE
0.489604	2.41545	4.89227	0.493727	0.621499	NA	R_dup6344	FALSE
0.88079	-3.30004	4.76307	-0.69284	0.48841	NA	R_dup6345	FALSE
0.910593	-1.43189	4.03849	-0.354561	0.722918	NA	R_dup6353	FALSE
0.220198	-1.41967	4.98848	-0.28459	0.775958	NA	CTCF_dup837	FALSE
0.220198	-1.41967	4.98848	-0.28459	0.775958	NA	R_dup6360	FALSE
0.785346	-3.11806	4.1646	-0.748705	0.454035	NA	R_dup6379	FALSE
1.46119	0.939735	2.95037	0.318514	0.750095	NA	R_dup341	FALSE
0.282574	-1.60173	4.97689	-0.321834	0.747578	NA	R_dup6386	FALSE
0.220198	-1.41967	4.98848	-0.28459	0.775958	NA	R_dup6397	FALSE
0.690395	-0.848681	4.47009	-0.189858	0.849421	NA	R_dup6398	FALSE
1.20841	3.72035	3.54708	1.04885	0.294249	NA	R_dup6400	FALSE
0.220198	-1.41967	4.98848	-0.28459	0.775958	NA	R_dup6410	FALSE
4.36138	1.43079	1.63998	0.872439	0.382969	0.619958	R_dup6419	FALSE
0.239604	1.40627	4.99593	0.281483	0.77834	NA	T_dup4363	FALSE
4.33782	-5.59336	2.23551	-2.50205	0.0123475	0.0272855	R_dup6427	FALSE
0.220198	-1.41967	4.98848	-0.28459	0.775958	NA	R_dup6428	FALSE
15.6391	-2.79875	0.958169	-2.92094	0.00348979	0.00799242	R_dup6432	FALSE
0.25	1.43717	4.99375	0.287793	0.773505	NA	R_dup6434	FALSE
0.565148	-2.63514	4.88138	-0.539835	0.589311	NA	R_dup6437	FALSE
1999.28	8.17187	0.296462	27.5647	2.95291e-167	1.12967e-165	R_dup6438	TRUE
0.489604	2.41545	4.89227	0.493727	0.621499	NA	R_dup6451	FALSE
0.282574	-1.60173	4.97689	-0.321834	0.747578	NA	T_dup4381	FALSE
29.2632	6.85677	1.54517	4.43755	9.09897e-06	2.34057e-05	R_dup6452	FALSE
0.502772	-2.47923	4.89228	-0.506764	0.612321	NA	R_dup6454	FALSE
0.220198	-1.41967	4.98848	-0.28459	0.775958	NA	R_dup6461	FALSE
15.391	2.24054	0.916103	2.44573	0.0144561	0.0317834	T_dup4389	FALSE
6.1696	3.40489	1.7213	1.9781	0.0479177	0.0990244	R_dup6462	FALSE
0.949405	1.59323	3.4198	0.465884	0.641298	NA	R_dup344	FALSE
5.91455	-0.0471297	1.43497	-0.0328436	0.973799	0.999874	R_dup6464	FALSE
0.502772	-2.47923	4.89228	-0.506764	0.612321	NA	R_dup6465	FALSE
1.6502	0.545835	2.74748	0.198668	0.842523	NA	R_dup6467	FALSE
0.722969	-3.00859	4.28512	-0.702103	0.482615	NA	R_dup6471	FALSE
1.3699	-2.2	3.55253	-0.619277	0.535734	NA	R_dup6475	FALSE
4.82811	-0.246991	1.51453	-0.16308	0.870455	0.974301	R_dup6477	FALSE
236.297	-4.45784	0.32051	-13.9086	5.61768e-44	3.01501e-43	R_dup6481	TRUE
0.25	1.43717	4.99375	0.287793	0.773505	NA	R_dup6482	FALSE
1.32693	-0.798724	3.49757	-0.228366	0.819362	NA	R_dup6484	FALSE
0.739604	3.00976	4.25352	0.707594	0.479197	NA	R_dup6487	FALSE
2.53673	0.484491	2.0291	0.238771	0.811283	0.950238	R_dup6488	FALSE
3.23752	0.199356	1.7951	0.111055	0.911573	0.979386	R_dup6490	FALSE
0.25	1.43717	4.99375	0.287793	0.773505	NA	R_dup6491	FALSE
2.17237	0.364246	2.13707	0.170442	0.864663	0.97107	R_dup6493	FALSE
3.89396	0.749572	1.63279	0.459073	0.646181	0.871767	R_dup6494	FALSE
0.772178	0.868057	3.71636	0.233577	0.815313	NA	R_dup6495	FALSE
718.75	-8.51545	0.534275	-15.9383	3.43451e-57	2.36655e-56	R_dup347	TRUE
0.522178	-0.16803	4.97533	-0.0337726	0.973059	NA	R_dup6499	FALSE
15.484	-3.2529	1.0014	-3.24835	0.00116076	0.00274112	R_dup6500	FALSE
1.00277	-0.00946092	3.3407	-0.00283201	0.99774	NA	R_dup6502	FALSE
2.20495	-0.326903	2.08553	-0.156748	0.875443	0.974301	R_dup6503	FALSE
0.690395	-0.848681	4.47009	-0.189858	0.849421	NA	R_dup6505	FALSE
2.18831	-3.00192	2.57361	-1.16642	0.243444	0.426428	R_dup348	FALSE
1.27218	1.89993	3.12294	0.608379	0.542936	NA	R_dup6507	FALSE
7.20841	-0.150738	1.2374	-0.121818	0.903043	0.977445	R_dup6508	FALSE
1.82069	-2.66121	2.75976	-0.964287	0.334902	0.557044	R_dup6509	FALSE
0.220198	-1.41967	4.98848	-0.28459	0.775958	NA	R_dup6512	FALSE
8.13425	0.397279	1.18506	0.335241	0.737443	0.918604	R_dup6513	FALSE
1.31792	-2.09835	3.10546	-0.675696	0.499234	NA	R_dup350	FALSE
2.10237	-0.951257	2.53702	-0.37495	0.707697	0.909104	R_dup6514	FALSE
0.709801	1.01923	3.80902	0.267582	0.789021	NA	R_dup6515	FALSE
2.90158	1.034	1.89982	0.544264	0.58626	0.829191	R_dup351	FALSE
0.220198	-1.41967	4.98848	-0.28459	0.775958	NA	R_dup6519	FALSE
1.92515	-1.58917	2.56164	-0.620372	0.535013	0.783353	R_dup6520	FALSE
0.220198	-1.41967	4.98848	-0.28459	0.775958	NA	R_dup6522	FALSE
0.718811	2.97144	4.85814	0.611642	0.540775	NA	R_dup6524	FALSE
11.6446	1.18363	1.00387	1.17906	0.238373	0.419235	R_dup39	FALSE
0.722969	-3.00859	4.28512	-0.702103	0.482615	NA	R_dup352	FALSE
4.90227	-0.600469	1.46631	-0.409511	0.682165	0.89324	R_dup6527	FALSE
2.71257	1.32004	2.11253	0.624861	0.532062	0.780811	R_dup6529	FALSE
0.522178	-0.16803	4.97533	-0.0337726	0.973059	NA	R_dup6530	FALSE
1.49099	2.19768	2.97464	0.738806	0.460025	NA	R_dup6532	FALSE
1.50139	2.21169	2.90519	0.761289	0.446484	NA	R_dup6536	FALSE
0.239604	1.40627	4.99593	0.281483	0.77834	NA	R_dup353	FALSE
3.93346	-1.59445	1.66674	-0.956627	0.338755	0.562085	R_dup6537	FALSE
0.220198	-1.41967	4.98848	-0.28459	0.775958	NA	T_dup4469	FALSE
3.67237	1.41585	1.75185	0.808203	0.418974	0.667844	R_dup6538	FALSE
0.489604	2.41545	4.89227	0.493727	0.621499	NA	R_dup6545	FALSE
0.5	2.44308	4.89025	0.499582	0.61737	NA	R_dup6548	FALSE
14.5201	-0.846503	0.949209	-0.891798	0.372501	0.606917	R_dup6549	FALSE
1.71257	0.440541	2.3949	0.18395	0.854053	NA	R_dup6551	FALSE
1.30475	0.423102	3.02124	0.140043	0.888626	NA	R_dup6554	FALSE
0.220198	-1.41967	4.98848	-0.28459	0.775958	NA	R_dup6555	FALSE
5.09198	1.32428	1.49505	0.885776	0.375738	0.610734	R_dup355	FALSE
11.5441	-0.070061	0.969287	-0.072281	0.942378	0.990022	R_dup6560	FALSE
0.709801	1.01923	3.80902	0.267582	0.789021	NA	T_dup4491	FALSE
1.55752	-1.10762	2.54592	-0.435059	0.663519	NA	R_dup356	FALSE
1.87267	-2.7313	2.81888	-0.968932	0.332579	0.554019	R_dup6567	FALSE
0.722969	-3.00859	4.28512	-0.702103	0.482615	NA	R_dup6568	FALSE
0.660593	-2.8876	4.86601	-0.593422	0.552899	NA	R_dup6570	FALSE
0.282574	-1.60173	4.97689	-0.321834	0.747578	NA	R_dup6571	FALSE
39.6141	-6.32001	1.15251	-5.48368	4.16558e-08	1.1521e-07	R_dup6573	TRUE
0.470198	0.0449645	4.98473	0.00902045	0.992803	NA	R_dup6575	FALSE
6.20633	1.58672	1.39122	1.14053	0.254067	0.441799	R_dup6576	FALSE
1.06792	-3.55959	3.71831	-0.957312	0.33841	NA	R_dup6578	FALSE
38.1017	-2.46186	0.608491	-4.04585	5.21339e-05	0.000129778	R_dup6582	FALSE
4.61831	-0.17624	1.64979	-0.106826	0.914927	0.979527	R_dup358	FALSE
1.70218	0.427787	2.35189	0.181891	0.855669	NA	R_dup6589	FALSE
0.282574	-1.60173	4.97689	-0.321834	0.747578	NA	R_dup6591	FALSE
0.220198	-1.41967	4.98848	-0.28459	0.775958	NA	R_dup6595	FALSE
1.65297	-1.26349	2.47919	-0.509639	0.610305	NA	R_dup6597	FALSE
0.239604	1.40627	4.99593	0.281483	0.77834	NA	R_dup6599	FALSE
0.220198	-1.41967	4.98848	-0.28459	0.775958	NA	R_dup6601	FALSE
1.55752	-1.10762	2.54592	-0.435059	0.663519	NA	R_dup6604	FALSE
3.42723	5.22286	2.38991	2.18538	0.0288614	0.0613946	R_dup6607	FALSE
0.220198	-1.41967	4.98848	-0.28459	0.775958	NA	R_dup6608	FALSE
33.8002	-2.65179	0.646093	-4.10435	4.05445e-05	0.000101351	R_dup6613	FALSE
0.522178	-0.16803	4.97533	-0.0337726	0.973059	NA	R_dup6621	FALSE
2.74653	0.193367	1.92326	0.100541	0.919914	0.980176	R_dup6623	FALSE
1.72851	-4.2631	3.03438	-1.40493	0.160042	NA	R_dup6624	FALSE
430.412	-8.1914	0.619939	-13.2132	7.35967e-40	3.66603e-39	R_dup6628	TRUE
0.5	2.44308	4.89025	0.499582	0.61737	NA	R_dup6629	FALSE
2.76109	-1.42827	2.22135	-0.642971	0.520243	0.768552	R_dup6630	FALSE
0.761782	0.824717	4.32229	0.190806	0.848678	NA	R_dup359	FALSE
2.83782	1.67377	2.23862	0.74768	0.454653	0.707041	R_dup6633	FALSE
0.239604	1.40627	4.99593	0.281483	0.77834	NA	R_dup6634	FALSE
0.220198	-1.41967	4.98848	-0.28459	0.775958	NA	R_dup6638	FALSE
1.78535	0.358333	2.7188	0.131798	0.895144	0.976843	R_dup6640	FALSE
0.220198	-1.41967	4.98848	-0.28459	0.775958	NA	R_dup6651	FALSE
0.220198	-1.41967	4.98848	-0.28459	0.775958	NA	CTCF_dup889	FALSE
6.83366	6.21883	1.97379	3.15071	0.00162877	0.00381429	E_dup527	FALSE
0.479207	2.38738	4.89436	0.487781	0.625705	NA	T_dup4555	FALSE
0.220198	-1.41967	4.98848	-0.28459	0.775958	NA	E_dup530	FALSE
0.220198	-1.41967	4.98848	-0.28459	0.775958	NA	T_dup4560	FALSE
0.804752	-1.1959	4.24951	-0.281421	0.778388	NA	E_dup538	FALSE
1.18	0.705946	3.10325	0.227486	0.820046	NA	T_dup4565	FALSE
21.18	-3.28502	0.90091	-3.64634	0.000266004	0.00064244	T_dup4568	FALSE
11.2041	3.40471	1.21008	2.81362	0.00489866	0.0111337	T_dup49	FALSE
2.47713	-0.631129	2.03246	-0.310524	0.756163	0.925748	T_dup4572	FALSE
639.629	-9.0287	0.667988	-13.5163	1.2538e-41	6.46784e-41	T_dup4574	TRUE
0.220198	-1.41967	4.98848	-0.28459	0.775958	NA	T_dup4575	FALSE
0.239604	1.40627	4.99593	0.281483	0.77834	NA	T_dup4580	FALSE
4.16336	1.25669	1.6014	0.784746	0.432602	0.683869	R_dup6720	FALSE
1.00554	-3.47939	3.74207	-0.929805	0.352472	NA	T_dup4610	FALSE
787.666	-7.11916	0.338612	-21.0245	3.91241e-98	5.37619e-97	T_dup4611	TRUE
1.19317	-1.94076	3.17987	-0.610326	0.541646	NA	T_dup4615	FALSE
0.25	1.43717	4.99375	0.287793	0.773505	NA	T_dup4617	FALSE
0.25	1.43717	4.99375	0.287793	0.773505	NA	T_dup4620	FALSE
0.239604	1.40627	4.99593	0.281483	0.77834	NA	R_dup6736	FALSE
1.94178	0.743908	2.23754	0.332466	0.739537	0.918604	R_dup6739	FALSE
1.93554	-1.56859	2.30696	-0.679936	0.496545	0.748627	R_dup6740	FALSE
0.220198	-1.41967	4.98848	-0.28459	0.775958	NA	R_dup6742	FALSE
2.2202	2.89498	2.59275	1.11656	0.264181	0.457721	R_dup6747	FALSE
15.1455	-7.39185	1.70293	-4.34067	1.42046e-05	3.61888e-05	T_dup4631	FALSE
0.761782	0.824717	4.32229	0.190806	0.848678	NA	T_dup4632	FALSE
0.25	1.43717	4.99375	0.287793	0.773505	NA	T_dup4634	FALSE
5.91218	-0.226896	1.44085	-0.157473	0.874872	0.974301	T_dup51	FALSE
23.0274	-4.49214	1.05392	-4.26232	2.02313e-05	5.11883e-05	T_dup4638	FALSE
2.91475	0.0143071	1.84472	0.0077557	0.993812	0.999874	R_dup6757	FALSE
0.25	1.43717	4.99375	0.287793	0.773505	NA	R_dup6759	FALSE
0.489604	2.41545	4.89227	0.493727	0.621499	NA	T_dup4652	FALSE
2.38218	0.0493773	2.06706	0.0238877	0.980942	0.999874	R_dup6785	FALSE
0.479207	2.38738	4.89436	0.487781	0.625705	NA	T_dup4666	FALSE
1.49515	-1.03451	2.52211	-0.410175	0.681677	NA	R_dup6786	FALSE
0.220198	-1.41967	4.98848	-0.28459	0.775958	NA	R_dup6790	FALSE
1.43277	-0.958722	2.58878	-0.370338	0.711131	NA	R_dup6792	FALSE
0.239604	1.40627	4.99593	0.281483	0.77834	NA	T_dup4670	FALSE
3.27633	1.07657	1.84263	0.584261	0.559045	0.808392	R_dup361	FALSE
0.239604	1.40627	4.99593	0.281483	0.77834	NA	R_dup6800	FALSE
6.35029	0.201692	1.32936	0.151721	0.879407	0.975392	R_dup6802	FALSE
4.13564	5.49463	2.27188	2.41853	0.0155832	0.0341829	R_dup6807	FALSE
0.785346	-3.11806	4.1646	-0.748705	0.454035	NA	R_dup6808	FALSE
0.220198	-1.41967	4.98848	-0.28459	0.775958	NA	T_dup4676	FALSE
0.502772	-2.47923	4.89228	-0.506764	0.612321	NA	R_dup6809	FALSE
0.220198	-1.41967	4.98848	-0.28459	0.775958	NA	R_dup6810	FALSE
312.702	-8.73143	0.858777	-10.1673	2.77541e-24	1.08698e-23	R_dup6812	TRUE
1.49238	0.980777	2.56944	0.381708	0.702678	NA	R_dup6818	FALSE
467.347	-8.57318	0.669183	-12.8114	1.41543e-37	6.79577e-37	R_dup6820	TRUE
0.699405	0.994507	4.4472	0.223625	0.823049	NA	R_dup6821	FALSE
3.85188	0.467047	1.77643	0.262914	0.792617	0.942171	R_dup362	FALSE
0.470198	0.0449645	4.98473	0.00902045	0.992803	NA	R_dup6835	FALSE
1228.72	8.36512	0.41302	20.2536	3.30334e-91	4.06082e-90	R_dup6837	TRUE
0.282574	-1.60173	4.97689	-0.321834	0.747578	NA	R_dup6851	FALSE
0.220198	-1.41967	4.98848	-0.28459	0.775958	NA	R_dup6853	FALSE
0.220198	-1.41967	4.98848	-0.28459	0.775958	NA	R_dup6856	FALSE
0.25	1.43717	4.99375	0.287793	0.773505	NA	T_dup4705	FALSE
2.67723	4.86721	2.60588	1.86778	0.0617926	0.124575	R_dup6869	FALSE
1.45841	3.99101	3.25128	1.22752	0.219628	NA	T_dup4709	FALSE
0.239604	1.40627	4.99593	0.281483	0.77834	NA	T_dup4711	FALSE
0.25	1.43717	4.99375	0.287793	0.773505	NA	R_dup6874	FALSE
1.72851	-4.2631	3.03438	-1.40493	0.160042	NA	R_dup6876	FALSE
1.24515	-2.04302	3.10154	-0.658711	0.510082	NA	R_dup6877	FALSE
2.68831	-1.40463	1.98702	-0.706901	0.479628	0.732305	R_dup6878	FALSE
0.459801	0.0140535	4.98692	0.00281808	0.997752	NA	R_dup363	FALSE
4.13079	1.73211	1.67171	1.03614	0.300139	0.509139	T_dup4721	FALSE
3.2299	-0.71723	1.77431	-0.404231	0.686043	0.895376	T_dup4727	FALSE
1.25139	1.87265	3.13528	0.597283	0.550319	NA	T_dup4729	FALSE
735.436	-8.08831	0.460345	-17.5701	4.17481e-69	3.4902e-68	T_dup4730	TRUE
0.502772	-2.47923	4.89228	-0.506764	0.612321	NA	T_dup4731	FALSE
95.865	-5.59097	0.667362	-8.37771	5.39669e-17	1.86332e-16	T_dup52	TRUE
357.938	-7.69872	0.587548	-13.1031	3.15946e-39	1.55598e-38	T_dup4739	TRUE
0.282574	-1.60173	4.97689	-0.321834	0.747578	NA	R_dup6912	FALSE
0.470198	0.0449645	4.98473	0.00902045	0.992803	NA	R_dup6920	FALSE
1.19317	-1.94076	3.17987	-0.610326	0.541646	NA	R_dup6921	FALSE
97.557	-8.63618	1.4804	-5.83369	5.42162e-09	1.54691e-08	R_dup6923	TRUE
191.088	-8.60532	1.05517	-8.15542	3.47966e-16	1.17762e-15	R_dup6924	TRUE
0.239604	1.40627	4.99593	0.281483	0.77834	NA	CTCF_dup940	FALSE
5.07881	2.1068	1.57191	1.34028	0.180154	0.325216	T_dup53	FALSE
0.489604	2.41545	4.89227	0.493727	0.621499	NA	R_dup6934	FALSE
0.489604	2.41545	4.89227	0.493727	0.621499	NA	T_dup4760	FALSE
0.489604	2.41545	4.89227	0.493727	0.621499	NA	R_dup6951	FALSE
0.720198	1.04881	4.40363	0.238169	0.81175	NA	T_dup4779	FALSE
0.720198	1.04881	4.40363	0.238169	0.81175	NA	R_dup6954	FALSE
1348.62	-8.10201	0.346856	-23.3584	1.13231e-120	2.17457e-119	T_dup4783	TRUE
1348.62	-8.10201	0.346856	-23.3584	1.13231e-120	2.17457e-119	R_dup6959	TRUE
2.61762	2.2447	2.33526	0.961221	0.336441	0.559021	T_dup4794	FALSE
1.9196	1.69237	2.56839	0.658924	0.509944	0.759674	R_dup6990	FALSE
1.16336	-3.69891	3.5852	-1.03171	0.302206	NA	T_dup4821	FALSE
21.2119	-7.87913	1.62807	-4.83955	1.30135e-06	3.45151e-06	T_dup4827	TRUE
0.25	1.43717	4.99375	0.287793	0.773505	NA	T_dup4828	FALSE
0.565148	-2.63514	4.88138	-0.539835	0.589311	NA	R_dup7001	FALSE
5.82187	-0.486419	1.38205	-0.351953	0.724873	0.914844	R_dup7003	FALSE
1.66614	-4.21439	3.09678	-1.36089	0.173547	NA	R_dup7005	FALSE
0.25	1.43717	4.99375	0.287793	0.773505	NA	R_dup7006	FALSE
9.52613	1.35111	1.09551	1.23331	0.217459	0.385001	R_dup7008	FALSE
0.239604	1.40627	4.99593	0.281483	0.77834	NA	R_dup7013	FALSE
0.440395	-2.30817	4.90563	-0.470516	0.637987	NA	R_dup7017	FALSE
99.2135	-5.31038	0.585842	-9.06452	1.25153e-19	4.54774e-19	R_dup7018	TRUE
2.15297	-0.253661	2.20492	-0.115043	0.908411	0.978715	WE_dup551	FALSE
11.2436	-0.261993	0.997526	-0.262643	0.792826	0.942171	R_dup7019	FALSE
0.470198	0.0449645	4.98473	0.00902045	0.992803	NA	R_dup7020	FALSE
300.003	-9.25783	1.04258	-8.87976	6.70027e-19	2.39826e-18	R_dup42	TRUE
12.3822	-7.10344	1.74944	-4.06041	4.89871e-05	0.000122008	R_dup7023	FALSE
1.16059	-0.427803	3.63919	-0.117554	0.906421	NA	R_dup7028	FALSE
0.220198	-1.41967	4.98848	-0.28459	0.775958	NA	R_dup7030	FALSE
0.239604	1.40627	4.99593	0.281483	0.77834	NA	R_dup7032	FALSE
5.56009	-0.355074	1.38611	-0.256166	0.797823	0.945249	R_dup7037	FALSE
0.25	1.43717	4.99375	0.287793	0.773505	NA	R_dup7038	FALSE
0.5	2.44308	4.89025	0.499582	0.61737	NA	R_dup7039	FALSE
0.220198	-1.41967	4.98848	-0.28459	0.775958	NA	R_dup7041	FALSE
3.36277	0.492112	1.85625	0.265111	0.790924	0.941313	R_dup7043	FALSE
0.220198	-1.41967	4.98848	-0.28459	0.775958	NA	R_dup7047	FALSE
1.95218	0.753982	2.23559	0.337263	0.735918	0.918122	E_dup582	FALSE
0.489604	2.41545	4.89227	0.493727	0.621499	NA	R_dup7050	FALSE
1.75416	0.323991	2.38399	0.135903	0.891898	0.976797	T_dup4857	FALSE
0.220198	-1.41967	4.98848	-0.28459	0.775958	NA	R_dup7076	FALSE
2.18762	4.57597	2.80185	1.6332	0.102428	0.197983	T_dup4870	FALSE
0.489604	2.41545	4.89227	0.493727	0.621499	NA	R_dup7084	FALSE
0.502772	-2.47923	4.89228	-0.506764	0.612321	NA	R_dup7086	FALSE
0.239604	1.40627	4.99593	0.281483	0.77834	NA	R_dup7102	FALSE
2.00416	0.655572	2.22576	0.294539	0.768346	0.928305	R_dup7105	FALSE
0.502772	-2.47923	4.89228	-0.506764	0.612321	NA	R_dup7107	FALSE
1.21257	-0.5703	2.73839	-0.208261	0.835025	NA	R_dup7108	FALSE
1.6696	1.42948	2.69242	0.530929	0.595468	NA	R_dup7109	FALSE
0.660593	-2.8876	4.86601	-0.593422	0.552899	NA	R_dup7110	FALSE
0.282574	-1.60173	4.97689	-0.321834	0.747578	NA	R_dup7112	FALSE
9.17514	2.30605	1.21202	1.90264	0.0570874	0.116068	R_dup7116	FALSE
0.785346	-3.11806	4.1646	-0.748705	0.454035	NA	R_dup7118	FALSE
0.220198	-1.41967	4.98848	-0.28459	0.775958	NA	R_dup7119	FALSE
0.532574	-0.137112	4.97313	-0.0275705	0.978005	NA	R_dup7120	FALSE
0.239604	1.40627	4.99593	0.281483	0.77834	NA	R_dup7122	FALSE
0.959801	1.61086	3.40983	0.472416	0.63663	NA	R_dup7123	FALSE
0.679999	-0.877758	4.49331	-0.195348	0.845121	NA	R_dup7125	FALSE
1.2098	2.02877	3.16289	0.64143	0.521243	NA	T_dup4883	FALSE
1.6095	-1.21567	3.27943	-0.370695	0.710865	NA	T_dup4886	FALSE
0.282574	-1.60173	4.97689	-0.321834	0.747578	NA	T_dup4888	FALSE
1.66614	-4.21439	3.09678	-1.36089	0.173547	NA	T_dup55	FALSE
2.13584	-4.56006	2.88124	-1.58267	0.113496	0.21753	R_dup7134	FALSE
0.220198	-1.41967	4.98848	-0.28459	0.775958	NA	R_dup7136	FALSE
0.220198	-1.41967	4.98848	-0.28459	0.775958	NA	R_dup7137	FALSE
0.489604	2.41545	4.89227	0.493727	0.621499	NA	R_dup7138	FALSE
0.679999	-0.877758	4.49331	-0.195348	0.845121	NA	R_dup7142	FALSE
0.847723	-3.2248	4.8492	-0.665016	0.50604	NA	R_dup7143	FALSE
0.470198	0.0449645	4.98473	0.00902045	0.992803	NA	R_dup7144	FALSE
4.39673	0.32379	1.52804	0.211899	0.832186	0.958093	R_dup7148	FALSE
0.220198	-1.41967	4.98848	-0.28459	0.775958	NA	R_dup7149	FALSE
6.87455	-1.88147	1.306	-1.44063	0.149689	0.276803	R_dup7151	FALSE
179.824	8.50013	1.06869	7.95378	1.80906e-15	6.02434e-15	R_dup7152	TRUE
1.45841	3.99101	3.25128	1.22752	0.219628	NA	R_dup7153	FALSE
0.772178	0.868057	3.71636	0.233577	0.815313	NA	R_dup7155	FALSE
1.80752	-0.513155	2.37008	-0.216514	0.828587	0.955923	R_dup7167	FALSE
1.80752	-0.513155	2.37008	-0.216514	0.828587	0.955923	CTCF_dup1012	FALSE
0.979207	3.41547	3.77751	0.904161	0.36591	NA	R_dup367	FALSE
3.97713	0.714242	1.64852	0.433263	0.664824	0.884547	R_dup7169	FALSE
1.46119	0.939735	2.95037	0.318514	0.750095	NA	R_dup7170	FALSE
2.66198	0.846094	1.96819	0.429884	0.66728	0.884895	R_dup7172	FALSE
2.0901	-0.851787	2.27245	-0.374832	0.707786	0.909104	R_dup7175	FALSE
1.23198	0.544271	2.72965	0.199392	0.841956	NA	R_dup7176	FALSE
1.06515	-0.157215	3.78582	-0.0415273	0.966875	NA	R_dup7177	FALSE
1.28535	-0.645983	3.03243	-0.213025	0.831308	NA	R_dup7182	FALSE
2.54366	-3.2142	2.465	-1.30394	0.192255	0.345366	R_dup7183	FALSE
5.38217	-3.34071	1.78353	-1.87309	0.0610559	0.123298	R_dup7185	FALSE
565.878	-8.36303	0.573398	-14.585	3.4976e-48	2.05473e-47	R_dup368	TRUE
1.52495	-0.071926	2.5062	-0.0286993	0.977104	NA	R_dup7190	FALSE
0.502772	-2.47923	4.89228	-0.506764	0.612321	NA	R_dup7191	FALSE
0.962573	-1.57582	3.4134	-0.461657	0.644327	NA	R_dup7192	FALSE
2.05475	1.44282	2.60781	0.55327	0.580079	0.823126	R_dup7194	FALSE
2.64119	0.83194	2.0025	0.415451	0.677812	0.891189	R_dup369	FALSE
25.7371	4.31202	0.915074	4.71222	2.45038e-06	6.40662e-06	R_dup7199	TRUE
1.70079	1.26161	2.82233	0.44701	0.654868	NA	R_dup7200	FALSE
0.282574	-1.60173	4.97689	-0.321834	0.747578	NA	R_dup7201	FALSE
2.67099	1.41844	1.99203	0.712056	0.47643	0.728945	R_dup7202	FALSE
1.1994	2.01501	3.12303	0.645211	0.51879	NA	R_dup7211	FALSE
0.690395	-0.848681	4.47009	-0.189858	0.849421	NA	R_dup7214	FALSE
3.51109	-0.515682	2.08217	-0.247666	0.804393	0.947674	R_dup7223	FALSE
2.99653	0.421417	1.83882	0.229178	0.818731	0.952596	R_dup7224	FALSE
0.25	1.43717	4.99375	0.287793	0.773505	NA	R_dup7230	FALSE
0.459801	0.0140535	4.98692	0.00281808	0.997752	NA	R_dup7232	FALSE
0.815148	-1.16741	4.23177	-0.275869	0.782649	NA	R_dup7238	FALSE
0.440395	-2.30817	4.90563	-0.470516	0.637987	NA	R_dup7252	FALSE
1.48198	0.968313	2.52831	0.382988	0.701729	NA	R_dup7256	FALSE
15.6851	-7.44757	1.6999	-4.38119	1.18032e-05	3.02806e-05	CTCF_dup1035	FALSE
0.660593	-2.8876	4.86601	-0.593422	0.552899	NA	T_dup4970	FALSE
[truncated: 8,032 more rows]

## Sheet: BBX T2 vs WT differential inter
baseMean	log2FoldChange	lfcSE	stat	pvalue	padj	segment	significant
3.55233	-0.353958	1.95647	-0.180917	0.856433	0.94197	R_dup1138	FALSE
1.22695	2.10903	3.24278	0.650377	0.515449	NA	R_dup1139	FALSE
1.22695	2.10903	3.24278	0.650377	0.515449	NA	CTCF_dup20	FALSE
2.6517	4.89644	2.93403	1.66884	0.0951486	0.177483	R_dup153	FALSE
2.18615	3.06775	2.69367	1.13887	0.254756	NA	R_dup1146	FALSE
1.54203	-0.827738	2.99149	-0.276697	0.782013	NA	R_dup1148	FALSE
0.225901	1.45385	4.98952	0.291382	0.77076	NA	R_dup1151	FALSE
0.554744	-2.56422	4.88065	-0.525384	0.599316	NA	R_dup1153	FALSE
3.7342	-3.83043	2.31673	-1.65338	0.0982541	0.18297	R_dup154	FALSE
3.28601	0.703739	1.83117	0.38431	0.700748	0.866529	R_dup1155	FALSE
2.00559	1.87313	3.5019	0.534889	0.592726	NA	R_dup1156	FALSE
1.00655	-0.258277	4.36878	-0.0591189	0.952857	NA	R_dup155	FALSE
0.2815	1.6144	4.97915	0.324233	0.745762	NA	R_dup1158	FALSE
0.70166	-2.92164	4.82569	-0.605435	0.54489	NA	R_dup1159	FALSE
0.2815	1.6144	4.97915	0.324233	0.745762	NA	R_dup1162	FALSE
1.55579	0.0446144	2.54732	0.0175142	0.986026	NA	R_dup1163	FALSE
0.277372	-1.52845	4.97548	-0.307196	0.758694	NA	R_dup1164	FALSE
0.927561	-1.5216	3.58703	-0.424195	0.671424	NA	R_dup1165	FALSE
501.655	-6.49982	0.372548	-17.4469	3.63279e-68	3.26658e-67	R_dup1166	TRUE
496.871	-7.77711	0.523107	-14.8671	5.38669e-50	3.42231e-49	T_dup187	TRUE
0.507401	2.50572	4.89227	0.512179	0.608526	NA	R_dup1170	FALSE
0.503273	-0.130553	4.96748	-0.0262816	0.979033	NA	R_dup1171	FALSE
163.097	-9.33747	1.43898	-6.48897	8.6427e-11	2.58701e-10	R_dup1174	TRUE
1.68069	-4.17933	3.42177	-1.22139	0.221937	NA	R_dup157	FALSE
0.489516	-2.39725	4.89228	-0.490007	0.624129	NA	R_dup1175	FALSE
0.277372	-1.52845	4.97548	-0.307196	0.758694	NA	R_dup1176	FALSE
1.93823	-0.0109159	2.28855	-0.00476978	0.996194	NA	CTCF_dup28	FALSE
11.6597	0.646265	1.04068	0.621002	0.534598	0.749547	R_dup1179	FALSE
67.7435	-2.01723	0.528036	-3.82024	0.00013332	0.000323331	R_dup158	FALSE
0.277372	-1.52845	4.97548	-0.307196	0.758694	NA	R_dup1181	FALSE
6.21703	0.111991	1.38617	0.0807918	0.935608	0.977468	R_dup1184	FALSE
0.503273	-0.130553	4.96748	-0.0262816	0.979033	NA	R_dup159	FALSE
0.489516	-2.39725	4.89228	-0.490007	0.624129	NA	R_dup1186	FALSE
477.948	-7.56634	0.50696	-14.9249	2.26839e-50	1.45778e-49	R_dup1190	TRUE
3.15968	1.40299	2.29896	0.610273	0.541681	0.75379	R_dup1191	FALSE
0.927561	-1.5216	3.58703	-0.424195	0.671424	NA	R_dup16	FALSE
0.733301	3.04106	4.74816	0.640471	0.521867	NA	R_dup1194	FALSE
1.96632	-1.35969	2.7457	-0.495207	0.620454	NA	R_dup1195	FALSE
0.212144	-1.3327	4.98782	-0.267191	0.789322	NA	R_dup1199	FALSE
0.277372	-1.52845	4.97548	-0.307196	0.758694	NA	R_dup1201	FALSE
0.424288	-2.21279	4.90673	-0.45097	0.652011	NA	R_dup1205	FALSE
0.987288	0.369148	4.38981	0.0840918	0.932983	NA	R_dup1206	FALSE
0.507401	2.50572	4.89227	0.512179	0.608526	NA	R_dup1208	FALSE
0.489516	-2.39725	4.89228	-0.490007	0.624129	NA	R_dup1210	FALSE
0.277372	-1.52845	4.97548	-0.307196	0.758694	NA	R_dup1211	FALSE
0.225901	1.45385	4.98952	0.291382	0.77076	NA	R_dup1212	FALSE
10.6375	4.38911	1.48078	2.96405	0.00303619	0.00683563	R_dup1213	FALSE
3.77965	0.654419	1.71145	0.382376	0.702182	0.867276	R_dup1214	FALSE
1.75005	-2.47065	2.90411	-0.850743	0.394912	NA	R_dup162	FALSE
0.277372	-1.52845	4.97548	-0.307196	0.758694	NA	R_dup1219	FALSE
0.677702	2.9357	4.8648	0.603458	0.546204	NA	R_dup1220	FALSE
1.50432	1.05638	2.55005	0.414258	0.678685	NA	R_dup1223	FALSE
0.424288	-2.21279	4.90673	-0.45097	0.652011	NA	R_dup1224	FALSE
26.9428	-3.5726	0.954326	-3.74359	0.00018141	0.0004364	R_dup163	FALSE
0.277372	-1.52845	4.97548	-0.307196	0.758694	NA	R_dup1227	FALSE
0.715417	-0.995023	3.93919	-0.252596	0.800581	NA	R_dup1228	FALSE
3.94032	0.841942	1.6862	0.499315	0.617558	0.811817	R_dup1229	FALSE
2.09678	-1.47577	2.72113	-0.542337	0.587586	NA	R_dup164	FALSE
7.79696	1.18468	1.25754	0.942064	0.34616	0.544192	R_dup1230	FALSE
0.438045	0.0652102	4.97983	0.0130948	0.989552	NA	R_dup1231	FALSE
3.55925	-0.0322546	1.81372	-0.0177837	0.985811	0.993508	R_dup1233	FALSE
0.2815	1.6144	4.97915	0.324233	0.745762	NA	R_dup1234	FALSE
2.08107	2.81287	2.76316	1.01799	0.308683	NA	R_dup1235	FALSE
5.32937	2.07383	1.63682	1.26699	0.205161	0.349643	T_dup253	FALSE
1.12595	-3.60718	4.06399	-0.887595	0.374759	NA	R_dup1236	FALSE
5.73795	4.5394	2.06089	2.20264	0.0276201	0.0565851	R_dup165	FALSE
13.3343	0.722715	0.99245	0.728213	0.466483	0.687319	R_dup166	FALSE
0.277372	-1.52845	4.97548	-0.307196	0.758694	NA	R_dup1238	FALSE
0.489516	-2.39725	4.89228	-0.490007	0.624129	NA	R_dup1239	FALSE
3.50365	-0.0712095	1.85548	-0.038378	0.969386	0.988121	R_dup1241	FALSE
1.89089	1.74075	2.74133	0.635002	0.525427	NA	R_dup1244	FALSE
0.225901	1.45385	4.98952	0.291382	0.77076	NA	R_dup1245	FALSE
9.29772	0.399078	1.14054	0.349903	0.726411	0.878231	R_dup17	FALSE
1.36561	-0.990744	3.11765	-0.317786	0.750647	NA	R_dup1246	FALSE
0.862333	-1.39483	4.60996	-0.302569	0.762219	NA	R_dup1250	FALSE
1.44872	0.98887	2.62298	0.377002	0.706172	NA	R_dup1251	FALSE
0.212144	-1.3327	4.98782	-0.267191	0.789322	NA	R_dup1252	FALSE
0.771016	-0.857103	3.86866	-0.22155	0.824664	NA	R_dup1254	FALSE
0.212144	-1.3327	4.98782	-0.267191	0.789322	NA	R_dup1255	FALSE
0.212144	-1.3327	4.98782	-0.267191	0.789322	NA	R_dup1257	FALSE
0.2815	1.6144	4.97915	0.324233	0.745762	NA	R_dup1258	FALSE
1.22282	0.597029	2.75602	0.216627	0.828499	NA	R_dup1259	FALSE
2.19635	-0.107236	2.28219	-0.0469881	0.962523	NA	R_dup1260	FALSE
6.05099	1.26408	1.6316	0.77475	0.438488	0.653846	R_dup1261	FALSE
0.277372	-1.52845	4.97548	-0.307196	0.758694	NA	R_dup168	FALSE
6.71343	0.906177	1.37602	0.658551	0.510184	0.730989	R_dup1262	FALSE
0.2815	1.6144	4.97915	0.324233	0.745762	NA	R_dup1263	FALSE
1.06072	-3.52357	4.83434	-0.728863	0.466086	NA	R_dup1266	FALSE
1.45285	2.40109	3.06447	0.783526	0.433318	NA	T_dup283	FALSE
10.6257	1.14402	1.08988	1.04967	0.29387	0.474189	R_dup1267	FALSE
77.0166	-5.89207	0.810515	-7.26954	3.60713e-13	1.1599e-12	R_dup169	TRUE
1.19118	-3.68336	3.90528	-0.943176	0.345591	NA	R_dup1270	FALSE
0.212144	-1.3327	4.98782	-0.267191	0.789322	NA	R_dup1272	FALSE
10.1263	-0.526479	1.13954	-0.462011	0.644074	0.830702	R_dup170	FALSE
4.62192	-4.06688	2.18591	-1.8605	0.0628151	0.122232	R_dup1274	FALSE
1.27429	-0.584255	2.74275	-0.213018	0.831313	NA	R_dup1275	FALSE
9.95147	1.00999	1.12691	0.896249	0.37012	0.574169	R_dup1280	FALSE
0.8445	3.23321	4.84999	0.666643	0.505	NA	R_dup1281	FALSE
0.563	2.64407	4.88254	0.541535	0.588139	NA	R_dup1282	FALSE
2.4814	4.79819	2.96751	1.6169	0.105899	0.195377	R_dup1284	FALSE
0.784773	0.944905	3.84946	0.245464	0.806097	NA	R_dup1285	FALSE
0.503273	-0.130553	4.96748	-0.0262816	0.979033	NA	R_dup1286	FALSE
2.00346	-0.088964	2.34644	-0.0379145	0.969756	NA	R_dup1287	FALSE
0.424288	-2.21279	4.90673	-0.45097	0.652011	NA	R_dup1288	FALSE
5.12519	-3.19339	1.76374	-1.81057	0.0702071	0.13561	R_dup1289	FALSE
1.19118	-3.68336	3.90528	-0.943176	0.345591	NA	R_dup1297	FALSE
2.99075	0.0534291	1.86981	0.0285746	0.977204	0.989405	R_dup1298	FALSE
2.76072	-0.778801	1.9701	-0.39531	0.692614	0.861902	R_dup1299	FALSE
0.2815	1.6144	4.97915	0.324233	0.745762	NA	R_dup1300	FALSE
0.733301	3.04106	4.74816	0.640471	0.521867	NA	R_dup1301	FALSE
1.75005	-2.47065	2.90411	-0.850743	0.394912	NA	R_dup1302	FALSE
0.784773	0.944905	3.84946	0.245464	0.806097	NA	R_dup1304	FALSE
0.493644	0.225777	4.96944	0.0454331	0.963762	NA	R_dup1307	FALSE
24.0362	1.63115	0.780767	2.08916	0.0366929	0.0741507	R_dup1309	FALSE
0.493644	0.225777	4.96944	0.0454331	0.963762	NA	R_dup1310	FALSE
1.27842	0.682458	2.73893	0.249169	0.80323	NA	R_dup1312	FALSE
1.34364	0.533656	3.20226	0.166649	0.867646	NA	R_dup1315	FALSE
0.277372	-1.52845	4.97548	-0.307196	0.758694	NA	R_dup18	FALSE
231.408	-7.83802	0.77038	-10.1742	2.58451e-24	1.03011e-23	E_dup11	TRUE
231.685	-7.83976	0.770232	-10.1784	2.4749e-24	9.87302e-24	WE_dup5	TRUE
0.775144	1.25491	4.81228	0.260771	0.794269	NA	R_dup1316	FALSE
2.04118	-1.5897	2.34894	-0.676772	0.498551	NA	T_dup326	FALSE
2.12842	0.666071	2.71735	0.245118	0.806365	NA	R_dup1327	FALSE
1.68069	-4.17933	3.42177	-1.22139	0.221937	NA	R_dup1328	FALSE
1.35185	-2.20671	3.20809	-0.687858	0.491543	NA	R_dup174	FALSE
0.212144	-1.3327	4.98782	-0.267191	0.789322	NA	R_dup1329	FALSE
0.507401	2.50572	4.89227	0.512179	0.608526	NA	R_dup1330	FALSE
7.38942	-4.85489	1.98003	-2.45193	0.0142094	0.030178	R_dup1331	FALSE
0.2815	1.6144	4.97915	0.324233	0.745762	NA	R_dup1332	FALSE
4.57263	-0.0484103	1.57421	-0.0307521	0.975467	0.98884	R_dup1333	FALSE
0.554744	-2.56422	4.88065	-0.525384	0.599316	NA	R_dup175	FALSE
0.212144	-1.3327	4.98782	-0.267191	0.789322	NA	R_dup1338	FALSE
0.212144	-1.3327	4.98782	-0.267191	0.789322	NA	T_dup342	FALSE
9.06225	1.14065	1.22895	0.928154	0.353328	0.552733	R_dup1339	FALSE
1.79957	2.56474	2.88096	0.890237	0.373338	NA	R_dup1340	FALSE
2.85009	2.45479	2.38958	1.02729	0.304285	0.48852	R_dup176	FALSE
0.212144	-1.3327	4.98782	-0.267191	0.789322	NA	R_dup1344	FALSE
7.11576	0.978973	1.36314	0.718173	0.472651	0.695029	R_dup1346	FALSE
1.5778	4.13986	3.55231	1.1654	0.243858	NA	R_dup1348	FALSE
0.775144	1.25491	4.81228	0.260771	0.794269	NA	R_dup1352	FALSE
11.5944	0.662854	1.05133	0.630489	0.528375	0.745272	R_dup1359	FALSE
0.558872	0.0300136	4.95706	0.00605473	0.995169	NA	R_dup1360	FALSE
1.53378	-4.04209	3.59104	-1.12561	0.260332	NA	R_dup1361	FALSE
1.88676	0.759999	2.37254	0.320331	0.748718	NA	R_dup1364	FALSE
9.63207	-0.0416992	1.11529	-0.0373885	0.970175	0.988121	R_dup1365	FALSE
0.212144	-1.3327	4.98782	-0.267191	0.789322	NA	R_dup1367	FALSE
4.82391	-0.116547	1.55995	-0.0747121	0.940444	0.978613	R_dup178	FALSE
0.489516	-2.39725	4.89228	-0.490007	0.624129	NA	R_dup1368	FALSE
3.26812	-0.191968	1.81658	-0.105676	0.91584	0.970488	R_dup1372	FALSE
2.82201	4.98804	2.95112	1.69022	0.0909857	0.170574	R_dup1375	FALSE
9.71381	0.603148	1.11797	0.5395	0.589542	0.792691	R_dup1376	FALSE
1.05252	0.18095	3.48805	0.051877	0.958627	NA	R_dup179	FALSE
1.63335	-1.16989	2.5406	-0.460478	0.645173	NA	R_dup1379	FALSE
4.35441	1.89167	1.72038	1.09957	0.27152	0.443258	R_dup1385	FALSE
0.225901	1.45385	4.98952	0.291382	0.77076	NA	T_dup390	FALSE
4.61779	-5.63646	2.39701	-2.35145	0.0187002	0.0392115	R_dup1386	FALSE
0.424288	-2.21279	4.90673	-0.45097	0.652011	NA	R_dup1388	FALSE
0.493644	0.225777	4.96944	0.0454331	0.963762	NA	R_dup1390	FALSE
1.44872	0.98887	2.62298	0.377002	0.706172	NA	R_dup1397	FALSE
0.705788	-0.65431	4.88805	-0.133859	0.893514	NA	R_dup1401	FALSE
1.19118	-3.68336	3.90528	-0.943176	0.345591	NA	R_dup1403	FALSE
0.2815	1.6144	4.97915	0.324233	0.745762	NA	R_dup1405	FALSE
2.0852	4.54295	3.19046	1.42392	0.154471	NA	R_dup1408	FALSE
0.489516	-2.39725	4.89228	-0.490007	0.624129	NA	R_dup1409	FALSE
4.09692	2.88924	1.89172	1.52731	0.126684	0.228103	R_dup1412	FALSE
0.225901	1.45385	4.98952	0.291382	0.77076	NA	R_dup1414	FALSE
1.74592	-4.231	3.38951	-1.24826	0.211935	NA	R_dup1416	FALSE
1.56755	2.54186	3.82999	0.663672	0.5069	NA	R_dup1417	FALSE
0.715417	-0.995023	3.93919	-0.252596	0.800581	NA	R_dup1418	FALSE
1.599	-4.09954	3.66257	-1.1193	0.26301	NA	R_dup1420	FALSE
1.29217	1.96583	3.21436	0.611577	0.540817	NA	R_dup1421	FALSE
0.424288	-2.21279	4.90673	-0.45097	0.652011	NA	R_dup19	FALSE
0.277372	-1.52845	4.97548	-0.307196	0.758694	NA	R_dup1425	FALSE
0.212144	-1.3327	4.98782	-0.267191	0.789322	NA	R_dup1427	FALSE
4.19574	1.14326	1.81939	0.628375	0.529758	0.746475	R_dup1437	FALSE
0.788901	3.13949	4.63803	0.676901	0.498468	NA	R_dup1438	FALSE
1.04426	-3.48564	4.20231	-0.82946	0.406844	NA	R_dup1440	FALSE
0.2815	1.6144	4.97915	0.324233	0.745762	NA	T_dup431	FALSE
0.733301	3.04106	4.74816	0.640471	0.521867	NA	WE_dup16	FALSE
0.955074	1.36053	4.47641	0.303933	0.761179	NA	R_dup1454	FALSE
0.212144	-1.3327	4.98782	-0.267191	0.789322	NA	R_dup1459	FALSE
8.30969	1.04657	1.47034	0.711791	0.476594	0.698065	E_dup19	FALSE
0.507401	2.50572	4.89227	0.512179	0.608526	NA	R_dup1462	FALSE
1.60313	-2.30111	3.11671	-0.738314	0.460324	NA	R_dup1473	FALSE
0.788901	3.13949	4.63803	0.676901	0.498468	NA	R_dup1475	FALSE
1.2564	-3.75558	3.84647	-0.976371	0.328881	NA	R_dup1480	FALSE
0.212144	-1.3327	4.98782	-0.267191	0.789322	NA	R_dup1481	FALSE
0.277372	-1.52845	4.97548	-0.307196	0.758694	NA	T_dup474	FALSE
4.49307	0.828982	1.66044	0.499254	0.6176	0.811817	R_dup182	FALSE
0.424288	-2.21279	4.90673	-0.45097	0.652011	NA	R_dup1516	FALSE
0.212144	-1.3327	4.98782	-0.267191	0.789322	NA	R_dup1524	FALSE
0.424288	-2.21279	4.90673	-0.45097	0.652011	NA	R_dup1532	FALSE
0.913805	-3.30486	4.3738	-0.755603	0.449887	NA	R_dup1534	FALSE
1.99933	-0.921533	2.82399	-0.326324	0.74418	NA	T_dup518	FALSE
0.766888	-3.04165	4.6889	-0.648691	0.516538	NA	R_dup1547	FALSE
1.15759	0.755122	3.28931	0.229569	0.818427	NA	T_dup539	FALSE
0.212144	-1.3327	4.98782	-0.267191	0.789322	NA	R_dup1616	FALSE
0.225901	1.45385	4.98952	0.291382	0.77076	NA	R_dup1617	FALSE
0.987288	0.369148	4.38981	0.0840918	0.932983	NA	WE_dup40	FALSE
0.554744	-2.56422	4.88065	-0.525384	0.599316	NA	T_dup591	FALSE
0.225901	1.45385	4.98952	0.291382	0.77076	NA	T_dup597	FALSE
1.32989	-0.463189	3.21004	-0.144294	0.885268	NA	T_dup19	FALSE
0.277372	-1.52845	4.97548	-0.307196	0.758694	NA	T_dup601	FALSE
0.663945	0.966942	4.89405	0.197575	0.843377	NA	T_dup608	FALSE
1.12595	-3.60718	4.06399	-0.887595	0.374759	NA	E_dup41	FALSE
0.277372	-1.52845	4.97548	-0.307196	0.758694	NA	WE_dup47	FALSE
0.277372	-1.52845	4.97548	-0.307196	0.758694	NA	T_dup635	FALSE
0.663945	0.966942	4.89405	0.197575	0.843377	NA	T_dup647	FALSE
0.277372	-1.52845	4.97548	-0.307196	0.758694	NA	T_dup651	FALSE
0.212144	-1.3327	4.98782	-0.267191	0.789322	NA	T_dup658	FALSE
64.2727	-7.99888	1.501	-5.32905	9.87293e-08	2.69646e-07	R_dup1704	TRUE
4.41608	0.121051	1.60033	0.0756411	0.939705	0.978613	R_dup1706	FALSE
790.923	-9.03123	0.610847	-14.7848	1.83689e-49	1.13943e-48	R_dup1708	TRUE
4.62921	5.7024	2.62832	2.1696	0.0300372	0.0613678	R_dup1713	FALSE
492.11	-8.61159	0.677075	-12.7188	4.6491e-37	2.32194e-36	R_dup1723	TRUE
0.489516	-2.39725	4.89228	-0.490007	0.624129	NA	R_dup1726	FALSE
5.99796	0.0271487	1.44519	0.0187856	0.985012	0.993252	R_dup1730	FALSE
5.99796	0.0271487	1.44519	0.0187856	0.985012	0.993252	T_dup694	FALSE
2.25958	0.713733	2.69866	0.264477	0.791413	NA	R_dup1731	FALSE
15.7298	-7.40375	1.77457	-4.17213	3.01769e-05	7.51054e-05	E_dup57	FALSE
0.507401	2.50572	4.89227	0.512179	0.608526	NA	E_dup59	FALSE
0.663945	0.966942	4.89405	0.197575	0.843377	NA	TSS_dup17	FALSE
3.32585	0.94869	1.88905	0.502205	0.615524	0.81124	E_dup66	FALSE
0.277372	-1.52845	4.97548	-0.307196	0.758694	NA	E_dup68	FALSE
5.13311	5.84814	2.33686	2.50257	0.0123295	0.0263486	R_dup1746	FALSE
3.79341	1.02723	1.73715	0.59133	0.554299	0.763233	R_dup1747	FALSE
0.2815	1.6144	4.97915	0.324233	0.745762	NA	R_dup1749	FALSE
0.771016	-0.857103	3.86866	-0.22155	0.824664	NA	R_dup185	FALSE
0.558872	0.0300136	4.95706	0.00605473	0.995169	NA	R_dup1759	FALSE
0.766888	-3.04165	4.6889	-0.648691	0.516538	NA	R_dup1765	FALSE
0.424288	-2.21279	4.90673	-0.45097	0.652011	NA	R_dup1770	FALSE
0.212144	-1.3327	4.98782	-0.267191	0.789322	NA	T_dup706	FALSE
0.451801	2.35558	4.90391	0.480348	0.63098	NA	T_dup709	FALSE
0.225901	1.45385	4.98952	0.291382	0.77076	NA	E_dup89	FALSE
2.47728	3.11351	2.62046	1.18815	0.234773	0.391581	T_dup717	FALSE
1.06214	-0.101356	3.48234	-0.0291056	0.97678	NA	T_dup5	FALSE
0.2815	1.6144	4.97915	0.324233	0.745762	NA	R_dup1780	FALSE
1.75968	-2.63217	2.92611	-0.899548	0.368361	NA	R_dup1784	FALSE
0.277372	-1.52845	4.97548	-0.307196	0.758694	NA	R_dup1785	FALSE
1.04839	-1.50692	3.49541	-0.431115	0.666385	NA	R_dup1788	FALSE
1.44872	0.98887	2.62298	0.377002	0.706172	NA	R_dup1790	FALSE
2.53069	-1.99293	2.18649	-0.911473	0.362046	0.564378	R_dup186	FALSE
3.44255	0.436295	1.76804	0.246768	0.805088	0.918806	R_dup1791	FALSE
2.29322	1.88543	2.23603	0.843205	0.399114	0.609188	R_dup1793	FALSE
1.53378	-4.04209	3.59104	-1.12561	0.260332	NA	R_dup1794	FALSE
0.775144	1.25491	4.81228	0.260771	0.794269	NA	E_dup103	FALSE
0.212144	-1.3327	4.98782	-0.267191	0.789322	NA	R_dup1798	FALSE
415.707	-7.51819	0.523639	-14.3576	9.54987e-47	5.5969e-46	R_dup1819	TRUE
618.789	-10.268	1.0354	-9.91685	3.51687e-23	1.37349e-22	R_dup1825	TRUE
0.2815	1.6144	4.97915	0.324233	0.745762	NA	R_dup1827	FALSE
0.784773	0.944905	3.84946	0.245464	0.806097	NA	R_dup1832	FALSE
0.507401	2.50572	4.89227	0.512179	0.608526	NA	R_dup1835	FALSE
0.554744	-2.56422	4.88065	-0.525384	0.599316	NA	R_dup1838	FALSE
0.705788	-0.65431	4.88805	-0.133859	0.893514	NA	R_dup1842	FALSE
0.996917	0.053736	2.97429	0.0180668	0.985586	NA	R_dup1856	FALSE
0.212144	-1.3327	4.98782	-0.267191	0.789322	NA	R_dup1857	FALSE
0.2815	1.6144	4.97915	0.324233	0.745762	NA	R_dup1858	FALSE
0.438045	0.0652102	4.97983	0.0130948	0.989552	NA	R_dup1875	FALSE
0.225901	1.45385	4.98952	0.291382	0.77076	NA	R_dup1876	FALSE
0.212144	-1.3327	4.98782	-0.267191	0.789322	NA	R_dup1878	FALSE
0.212144	-1.3327	4.98782	-0.267191	0.789322	NA	R_dup189	FALSE
0.503273	-0.130553	4.96748	-0.0262816	0.979033	NA	R_dup1886	FALSE
0.212144	-1.3327	4.98782	-0.267191	0.789322	NA	R_dup1889	FALSE
0.2815	1.6144	4.97915	0.324233	0.745762	NA	R_dup1890	FALSE
4.65161	0.196809	1.54027	0.127775	0.898327	0.963831	R_dup1894	FALSE
2.11874	-2.9442	2.71931	-1.0827	0.278942	NA	R_dup1899	FALSE
0.507401	2.50572	4.89227	0.512179	0.608526	NA	R_dup1903	FALSE
20.1407	2.1053	0.848574	2.48099	0.0131019	0.0279591	R_dup190	FALSE
1.10199	0.664756	4.19915	0.158307	0.874215	NA	R_dup1910	FALSE
0.70166	-2.92164	4.82569	-0.605435	0.54489	NA	R_dup1912	FALSE
5.7602	-5.95976	2.27553	-2.61907	0.008817	0.0190707	R_dup191	FALSE
5.71983	-1.12523	1.45399	-0.773892	0.438995	0.654165	R_dup1913	FALSE
6.66333	0.592177	1.31587	0.450028	0.65269	0.836734	R_dup1918	FALSE
1.71646	0.519227	2.38392	0.217804	0.827582	NA	R_dup1925	FALSE
13.741	2.88464	1.09763	2.62805	0.00858751	0.0186014	R_dup192	FALSE
1.32789	1.07513	3.95601	0.271773	0.785797	NA	R_dup1926	FALSE
4.94137	1.02324	1.55924	0.656242	0.511668	0.73148	R_dup1927	FALSE
1.22282	0.597029	2.75602	0.216627	0.828499	NA	R_dup1929	FALSE
0.212144	-1.3327	4.98782	-0.267191	0.789322	NA	CTCF_dup131	FALSE
16.6151	5.06028	1.349	3.75114	0.000176034	0.000423927	R_dup1935	FALSE
6.96248	-1.78889	1.40728	-1.27116	0.20367	0.347369	R_dup1938	FALSE
0.424288	-2.21279	4.90673	-0.45097	0.652011	NA	R_dup1940	FALSE
0.840372	1.06168	4.70274	0.225758	0.821389	NA	R_dup1942	FALSE
5.30185	1.3877	1.50719	0.920717	0.357198	0.558201	R_dup1943	FALSE
16.6614	-5.00342	1.35398	-3.69534	0.000219589	0.000525692	R_dup1946	FALSE
2.03975	-4.46356	3.24366	-1.37609	0.168794	NA	R_dup1947	FALSE
1.3519	3.91481	3.85218	1.01626	0.309507	NA	R_dup1956	FALSE
0.663945	0.966942	4.89405	0.197575	0.843377	NA	R_dup1962	FALSE
0.212144	-1.3327	4.98782	-0.267191	0.789322	NA	R_dup1966	FALSE
0.766888	-3.04165	4.6889	-0.648691	0.516538	NA	R_dup1967	FALSE
0.2815	1.6144	4.97915	0.324233	0.745762	NA	T_dup845	FALSE
0.558872	0.0300136	4.95706	0.00605473	0.995169	NA	T_dup855	FALSE
11.1008	0.677081	1.0789	0.627566	0.530288	0.746475	T_dup864	FALSE
0.2815	1.6144	4.97915	0.324233	0.745762	NA	T_dup867	FALSE
0.913805	-3.30486	4.3738	-0.755603	0.449887	NA	R_dup1995	FALSE
0.2815	1.6144	4.97915	0.324233	0.745762	NA	R_dup1997	FALSE
12.122	7.08505	1.85504	3.81936	0.000133799	0.000324318	R_dup2010	FALSE
0.959202	3.43023	4.29986	0.797753	0.425014	NA	T_dup890	FALSE
644.617	-7.1503	0.386003	-18.524	1.32343e-76	1.42229e-75	R_dup2024	TRUE
3.65275	3.86403	2.32475	1.66213	0.0964873	0.179755	R_dup2035	FALSE
2.77861	0.286872	1.95355	0.146847	0.883253	0.954521	T_dup908	FALSE
0.277372	-1.52845	4.97548	-0.307196	0.758694	NA	R_dup2048	FALSE
0.554744	-2.56422	4.88065	-0.525384	0.599316	NA	T_dup931	FALSE
0.212144	-1.3327	4.98782	-0.267191	0.789322	NA	T_dup934	FALSE
1.17135	2.03782	3.33867	0.610368	0.541618	NA	T_dup947	FALSE
0.225901	1.45385	4.98952	0.291382	0.77076	NA	R_dup2089	FALSE
0.784773	0.944905	3.84946	0.245464	0.806097	NA	R_dup2126	FALSE
0.212144	-1.3327	4.98782	-0.267191	0.789322	NA	R_dup2137	FALSE
0.489516	-2.39725	4.89228	-0.490007	0.624129	NA	R_dup2149	FALSE
0.489516	-2.39725	4.89228	-0.490007	0.624129	NA	R_dup2151	FALSE
0.212144	-1.3327	4.98782	-0.267191	0.789322	NA	R_dup2152	FALSE
0.212144	-1.3327	4.98782	-0.267191	0.789322	NA	T_dup1022	FALSE
0.493644	0.225777	4.96944	0.0454331	0.963762	NA	R_dup2153	FALSE
715.486	-8.30416	0.511194	-16.2446	2.43734e-59	1.82698e-58	R_dup194	TRUE
6.76698	0.228757	1.48038	0.154526	0.877195	0.952589	R_dup2159	FALSE
0.225901	1.45385	4.98952	0.291382	0.77076	NA	R_dup2165	FALSE
0.212144	-1.3327	4.98782	-0.267191	0.789322	NA	R_dup2167	FALSE
2.71751	0.95601	2.02359	0.472433	0.636618	0.825383	R_dup2174	FALSE
0.889846	1.54773	4.56248	0.33923	0.734437	NA	R_dup2176	FALSE
2.70925	-0.235266	1.95245	-0.120498	0.904089	0.965485	R_dup195	FALSE
0.225901	1.45385	4.98952	0.291382	0.77076	NA	R_dup2178	FALSE
0.775144	1.25491	4.81228	0.260771	0.794269	NA	R_dup2179	FALSE
1.32989	-0.463189	3.21004	-0.144294	0.885268	NA	R_dup2180	FALSE
0.70166	-2.92164	4.82569	-0.605435	0.54489	NA	R_dup2184	FALSE
0.212144	-1.3327	4.98782	-0.267191	0.789322	NA	R_dup2186	FALSE
1.71233	-0.403197	2.38712	-0.168905	0.865871	NA	R_dup2189	FALSE
1.27016	-2.07658	3.29568	-0.630094	0.528633	NA	R_dup196	FALSE
0.277372	-1.52845	4.97548	-0.307196	0.758694	NA	R_dup2190	FALSE
3.1591	5.14834	2.74665	1.87441	0.0608738	0.118963	R_dup2191	FALSE
1.411	3.98849	3.77031	1.05787	0.290117	NA	R_dup2194	FALSE
11.9953	0.446529	1.06223	0.420371	0.674215	0.851358	R_dup2195	FALSE
0.507401	2.50572	4.89227	0.512179	0.608526	NA	R_dup2196	FALSE
2.3111	4.6926	3.05385	1.53662	0.124386	0.224419	R_dup2197	FALSE
5.80095	-0.235646	1.44092	-0.163539	0.870094	0.948575	R_dup2198	FALSE
0.987288	0.369148	4.38981	0.0840918	0.932983	NA	R_dup2199	FALSE
0.563	2.64407	4.88254	0.541535	0.588139	NA	R_dup2201	FALSE
1.61959	-2.34364	3.07304	-0.762645	0.445675	NA	R_dup2202	FALSE
0.489516	-2.39725	4.89228	-0.490007	0.624129	NA	R_dup2204	FALSE
3.29421	-0.32243	1.8502	-0.174268	0.861655	0.944685	R_dup21	FALSE
2.40437	-1.06124	2.15359	-0.492775	0.622171	0.81557	R_dup2211	FALSE
14.2873	1.548	1.14443	1.35264	0.176171	0.30562	R_dup2213	FALSE
0.225901	1.45385	4.98952	0.291382	0.77076	NA	R_dup2214	FALSE
1.82153	0.87138	2.8569	0.305009	0.760359	NA	R_dup198	FALSE
5.23657	0.0912033	1.50727	0.0605091	0.95175	0.982391	R_dup2216	FALSE
5.86072	1.24547	1.45804	0.854205	0.392992	0.60149	R_dup2217	FALSE
0.438045	0.0652102	4.97983	0.0130948	0.989552	NA	R_dup2219	FALSE
19.4468	-0.103178	0.812094	-0.127052	0.898899	0.964008	R_dup199	FALSE
0.503273	-0.130553	4.96748	-0.0262816	0.979033	NA	R_dup2222	FALSE
1.28254	2.1785	3.2802	0.664135	0.506604	NA	R_dup2225	FALSE
0.987288	0.369148	4.38981	0.0840918	0.932983	NA	R_dup2227	FALSE
0.277372	-1.52845	4.97548	-0.307196	0.758694	NA	R_dup2229	FALSE
0.636432	-2.79177	4.86679	-0.573636	0.566214	NA	R_dup2231	FALSE
0.2815	1.6144	4.97915	0.324233	0.745762	NA	R_dup2232	FALSE
0.277372	-1.52845	4.97548	-0.307196	0.758694	NA	R_dup2233	FALSE
0.424288	-2.21279	4.90673	-0.45097	0.652011	NA	R_dup2234	FALSE
0.2815	1.6144	4.97915	0.324233	0.745762	NA	R_dup200	FALSE
1.05802	-1.75222	4.35278	-0.402551	0.687278	NA	R_dup2236	FALSE
0.507401	2.50572	4.89227	0.512179	0.608526	NA	R_dup2238	FALSE
0.558872	0.0300136	4.95706	0.00605473	0.995169	NA	R_dup2240	FALSE
2.72495	-4.8739	2.87729	-1.69392	0.0902802	0.169394	T_dup1101	FALSE
0.503273	-0.130553	4.96748	-0.0262816	0.979033	NA	R_dup201	FALSE
0.771016	-0.857103	3.86866	-0.22155	0.824664	NA	R_dup202	FALSE
1.74592	-4.231	3.38951	-1.24826	0.211935	NA	R_dup2244	FALSE
0.489516	-2.39725	4.89228	-0.490007	0.624129	NA	R_dup2247	FALSE
4367.99	8.33407	0.218828	38.085	0	0	R_dup2248	TRUE
3.13354	-0.60974	1.84461	-0.330553	0.740982	0.887962	R_dup203	FALSE
2.7629	4.95214	2.85279	1.73589	0.0825825	0.156531	R_dup2250	FALSE
11.2271	0.49583	1.09509	0.452777	0.65071	0.834675	R_dup2251	FALSE
0.832116	-3.15419	4.8487	-0.650523	0.515354	NA	R_dup2253	FALSE
6.66196	1.15602	1.41941	0.814435	0.415396	0.628022	R_dup2254	FALSE
7.40603	-2.00112	1.36287	-1.46832	0.142019	0.253304	R_dup2258	FALSE
0.784773	0.944905	3.84946	0.245464	0.806097	NA	R_dup2260	FALSE
0.507401	2.50572	4.89227	0.512179	0.608526	NA	R_dup2261	FALSE
0.438045	0.0652102	4.97983	0.0130948	0.989552	NA	R_dup2267	FALSE
0.225901	1.45385	4.98952	0.291382	0.77076	NA	R_dup2	FALSE
9.44189	-0.190244	1.14074	-0.166772	0.86755	0.946958	R_dup2274	FALSE
1.85517	2.61084	2.89489	0.901878	0.367121	NA	R_dup2275	FALSE
1.7481	4.29225	3.37457	1.27194	0.203395	NA	R_dup2276	FALSE
0.2815	1.6144	4.97915	0.324233	0.745762	NA	WE_dup114	FALSE
0.277372	-1.52845	4.97548	-0.307196	0.758694	NA	R_dup2280	FALSE
3.36907	-0.449846	1.88742	-0.238339	0.811618	0.921634	R_dup2281	FALSE
0.212144	-1.3327	4.98782	-0.267191	0.789322	NA	CTCF_dup165	FALSE
3.62311	0.918543	1.81654	0.505654	0.613099	0.809341	R_dup2283	FALSE
3.07799	1.61387	1.9751	0.817106	0.413868	0.626589	R_dup205	FALSE
3.21115	0.859042	1.93007	0.445084	0.656259	0.838658	R_dup2287	FALSE
0.2815	1.6144	4.97915	0.324233	0.745762	NA	R_dup2289	FALSE
0.507401	2.50572	4.89227	0.512179	0.608526	NA	R_dup2290	FALSE
0.212144	-1.3327	4.98782	-0.267191	0.789322	NA	R_dup2291	FALSE
0.636432	-2.79177	4.86679	-0.573636	0.566214	NA	R_dup2293	FALSE
0.493644	0.225777	4.96944	0.0454331	0.963762	NA	R_dup2297	FALSE
2.79844	-2.03205	2.42998	-0.836242	0.403019	0.614308	R_dup206	FALSE
5.84549	-0.683712	1.50793	-0.45341	0.650254	0.834599	R_dup2304	FALSE
0.507401	2.50572	4.89227	0.512179	0.608526	NA	R_dup2305	FALSE
0.225901	1.45385	4.98952	0.291382	0.77076	NA	R_dup2306	FALSE
0.212144	-1.3327	4.98782	-0.267191	0.789322	NA	CTCF_dup172	FALSE
0.277372	-1.52845	4.97548	-0.307196	0.758694	NA	R_dup2309	FALSE
0.277372	-1.52845	4.97548	-0.307196	0.758694	NA	R_dup2311	FALSE
4.7334	5.72522	2.43892	2.34744	0.0189028	0.0395805	R_dup2314	FALSE
1.00104	1.74146	3.52129	0.494552	0.620916	NA	R_dup2315	FALSE
7.70622	0.574654	1.25391	0.458288	0.646746	0.833185	T_dup1145	FALSE
0.225901	1.45385	4.98952	0.291382	0.77076	NA	R_dup2316	FALSE
0.563	2.64407	4.88254	0.541535	0.588139	NA	R_dup2318	FALSE
0.840372	1.06168	4.70274	0.225758	0.821389	NA	R_dup2321	FALSE
0.903602	3.34817	4.84503	0.691054	0.489532	NA	R_dup2322	FALSE
0.677702	2.9357	4.8648	0.603458	0.546204	NA	R_dup2324	FALSE
2.71338	0.347642	1.95004	0.178274	0.858507	0.942393	R_dup2325	FALSE
0.503273	-0.130553	4.96748	-0.0262816	0.979033	NA	R_dup2328	FALSE
0.225901	1.45385	4.98952	0.291382	0.77076	NA	T_dup1168	FALSE
7.83862	-0.577814	1.30345	-0.443294	0.657553	0.839349	T_dup1189	FALSE
2.82045	-0.134867	2.04816	-0.0658482	0.947499	0.981934	T_dup1192	FALSE
0.277372	-1.52845	4.97548	-0.307196	0.758694	NA	R_dup208	FALSE
11.8894	5.61489	1.79876	3.12154	0.00179907	0.0041169	R_dup2377	FALSE
12.474	0.714271	1.02631	0.695959	0.486454	0.708783	R_dup2378	FALSE
1.3519	3.91481	3.85218	1.01626	0.309507	NA	R_dup2382	FALSE
0.489516	-2.39725	4.89228	-0.490007	0.624129	NA	R_dup2384	FALSE
0.558872	0.0300136	4.95706	0.00605473	0.995169	NA	R_dup209	FALSE
4.15952	2.92642	2.14388	1.36501	0.172249	0.30009	R_dup2387	FALSE
0.212144	-1.3327	4.98782	-0.267191	0.789322	NA	R_dup2388	FALSE
1.05664	1.84069	4.34727	0.423412	0.671994	NA	R_dup2389	FALSE
3.27638	0.795904	1.84416	0.431581	0.666046	0.844754	R_dup2390	FALSE
0.503273	-0.130553	4.96748	-0.0262816	0.979033	NA	R_dup210	FALSE
8.56248	1.23779	1.23537	1.00196	0.316364	0.505548	R_dup2391	FALSE
3.90726	-1.03631	1.94486	-0.532845	0.594141	0.796708	R_dup2392	FALSE
3.30797	0.0658018	1.84321	0.0356996	0.971522	0.988752	R_dup2395	FALSE
1.01067	1.49321	3.51626	0.42466	0.671085	NA	T_dup1219	FALSE
1062.12	-8.33781	1.24752	-6.68352	2.3327e-11	7.14058e-11	TSS_dup33	TRUE
4.14279	-0.874011	1.76832	-0.494261	0.621122	0.814527	T_dup1221	FALSE
0.941317	-0.0835337	3.57146	-0.0233892	0.98134	NA	TSS	FALSE
0.225901	1.45385	4.98952	0.291382	0.77076	NA	T_dup1225	FALSE
0.212144	-1.3327	4.98782	-0.267191	0.789322	NA	T_dup1226	FALSE
12.936	0.367492	0.981354	0.374474	0.708052	0.870133	T_dup1229	FALSE
0.277372	-1.52845	4.97548	-0.307196	0.758694	NA	R_dup2402	FALSE
0.277372	-1.52845	4.97548	-0.307196	0.758694	NA	T_dup1230	FALSE
0.277372	-1.52845	4.97548	-0.307196	0.758694	NA	R_dup2405	FALSE
0.225901	1.45385	4.98952	0.291382	0.77076	NA	R_dup2406	FALSE
0.2815	1.6144	4.97915	0.324233	0.745762	NA	R_dup2410	FALSE
13.087	0.448867	0.963251	0.465992	0.641221	0.827742	R_dup211	FALSE
2.91177	-0.338032	1.93821	-0.174405	0.861547	0.944685	R_dup2415	FALSE
7.66822	-3.2237	1.4743	-2.1866	0.028772	0.0588638	R_dup2416	FALSE
0.784773	0.944905	3.84946	0.245464	0.806097	NA	R_dup2420	FALSE
4.39763	0.622543	1.64626	0.378155	0.705315	0.868544	R_dup2421	FALSE
4.6222	5.69267	2.41061	2.3615	0.018201	0.0382597	R_dup2422	FALSE
3.13278	-5.07154	2.84096	-1.78515	0.0742366	0.142591	R_dup2423	FALSE
1.68069	-4.17933	3.42177	-1.22139	0.221937	NA	R_dup2424	FALSE
1.67462	1.29584	2.52839	0.512518	0.608288	NA	R_dup2425	FALSE
1.20906	-0.480118	2.76253	-0.173797	0.862025	NA	R_dup2427	FALSE
2.41812	-0.478814	2.06343	-0.232048	0.816501	0.921923	R_dup2428	FALSE
0.277372	-1.52845	4.97548	-0.307196	0.758694	NA	R_dup2429	FALSE
13.0055	1.52243	1.00345	1.51721	0.129215	0.232097	T_dup24	FALSE
0.766888	-3.04165	4.6889	-0.648691	0.516538	NA	T_dup1240	FALSE
0.277372	-1.52845	4.97548	-0.307196	0.758694	NA	R_dup2430	FALSE
0.2815	1.6144	4.97915	0.324233	0.745762	NA	R_dup2433	FALSE
6.50868	-1.77007	1.40586	-1.25906	0.208008	0.353955	R_dup2434	FALSE
0.889846	1.54773	4.56248	0.33923	0.734437	NA	T_dup1241	FALSE
6.17732	0.896672	1.50087	0.597437	0.550216	0.761155	T_dup1242	FALSE
0.493644	0.225777	4.96944	0.0454331	0.963762	NA	T_dup1249	FALSE
0.889846	1.54773	4.56248	0.33923	0.734437	NA	T_dup1250	FALSE
3.55707	-5.25651	2.66014	-1.97603	0.0481514	0.0959586	T_dup25	FALSE
1.61547	-4.12571	3.50018	-1.17871	0.238512	NA	T_dup1253	FALSE
0.719545	1.1126	3.92934	0.283153	0.77706	NA	T_dup1254	FALSE
0.489516	-2.39725	4.89228	-0.490007	0.624129	NA	T_dup1255	FALSE
3.51798	-1.21418	1.87273	-0.648347	0.51676	0.735099	T_dup1256	FALSE
1.6925	4.24853	3.4461	1.23285	0.217631	NA	T_dup1257	FALSE
0.277372	-1.52845	4.97548	-0.307196	0.758694	NA	TSS_dup45	FALSE
78.764	-9.72948	1.51044	-6.44148	1.18311e-10	3.51542e-10	R_dup2446	TRUE
1.5813	4.15224	4.74197	0.875636	0.381228	NA	R_dup2448	FALSE
2.30067	-4.62728	3.09922	-1.49304	0.135426	0.242278	R_dup2450	FALSE
0.212144	-1.3327	4.98782	-0.267191	0.789322	NA	R_dup2454	FALSE
0.225901	1.45385	4.98952	0.291382	0.77076	NA	TSS_dup46	FALSE
0.277372	-1.52845	4.97548	-0.307196	0.758694	NA	T_dup1265	FALSE
0.277372	-1.52845	4.97548	-0.307196	0.758694	NA	R_dup2460	FALSE
0.212144	-1.3327	4.98782	-0.267191	0.789322	NA	E_dup153	FALSE
4.3825	1.1572	1.71294	0.675562	0.499318	0.720463	R_dup2464	FALSE
0.489516	-2.39725	4.89228	-0.490007	0.624129	NA	T_dup1266	FALSE
0.554744	-2.56422	4.88065	-0.525384	0.599316	NA	TSS_dup48	FALSE
0.225901	1.45385	4.98952	0.291382	0.77076	NA	R_dup2482	FALSE
2.02547	2.77162	2.77314	0.999455	0.317575	NA	T_dup1283	FALSE
1.55579	0.0446144	2.54732	0.0175142	0.986026	NA	T_dup1289	FALSE
0.2815	1.6144	4.97915	0.324233	0.745762	NA	T_dup1290	FALSE
1.15346	-0.608951	3.29511	-0.184804	0.853382	NA	T_dup1296	FALSE
0.212144	-1.3327	4.98782	-0.267191	0.789322	NA	T_dup1298	FALSE
0.212144	-1.3327	4.98782	-0.267191	0.789322	NA	R_dup2489	FALSE
8.29255	0.0583247	1.18823	0.0490854	0.960851	0.985643	T_dup1299	FALSE
0.8445	3.23321	4.84999	0.666643	0.505	NA	T_dup1300	FALSE
0.677702	2.9357	4.8648	0.603458	0.546204	NA	T_dup1301	FALSE
32.0447	-3.04095	0.748389	-4.06333	4.83777e-05	0.000119537	T_dup26	FALSE
1.15759	0.755122	3.28931	0.229569	0.818427	NA	WE_dup143	FALSE
2.52927	-4.77266	2.97685	-1.60326	0.108878	0.199833	R_dup2496	FALSE
1.20493	-1.99242	3.26374	-0.610471	0.54155	NA	E_dup169	FALSE
2.63577	-1.4912	2.42936	-0.613823	0.539332	0.752548	T_dup1307	FALSE
1.15759	0.755122	3.28931	0.229569	0.818427	NA	R_dup2499	FALSE
0.438045	0.0652102	4.97983	0.0130948	0.989552	NA	T_dup1312	FALSE
0.2815	1.6144	4.97915	0.324233	0.745762	NA	T_dup1314	FALSE
2.6517	4.89644	2.93403	1.66884	0.0951486	0.177483	R_dup2504	FALSE
2.8185	4.97916	2.84281	1.7515	0.0798606	0.152018	R_dup2510	FALSE
0.2815	1.6144	4.97915	0.324233	0.745762	NA	R_dup2516	FALSE
0.563	2.64407	4.88254	0.541535	0.588139	NA	E_dup174	FALSE
0.766888	-3.04165	4.6889	-0.648691	0.516538	NA	R_dup2532	FALSE
0.424288	-2.21279	4.90673	-0.45097	0.652011	NA	R_dup2533	FALSE
5.15076	-0.15179	1.51522	-0.100177	0.920204	0.971847	T_dup1336	FALSE
5.15076	-0.15179	1.51522	-0.100177	0.920204	0.971847	R_dup2536	FALSE
0.212144	-1.3327	4.98782	-0.267191	0.789322	NA	R_dup2540	FALSE
0.2815	1.6144	4.97915	0.324233	0.745762	NA	T_dup1345	FALSE
5.0203	-0.0928722	1.5234	-0.0609638	0.951388	0.982391	T_dup1351	FALSE
0.212144	-1.3327	4.98782	-0.267191	0.789322	NA	T_dup1355	FALSE
0.212144	-1.3327	4.98782	-0.267191	0.789322	NA	T_dup1356	FALSE
0.277372	-1.52845	4.97548	-0.307196	0.758694	NA	T_dup1357	FALSE
180.747	-7.90568	0.885476	-8.92817	4.33126e-19	1.56416e-18	T_dup1359	TRUE
0.2815	1.6144	4.97915	0.324233	0.745762	NA	R_dup2563	FALSE
1.23657	1.89039	3.30668	0.571689	0.567532	NA	R_dup2565	FALSE
0.636432	-2.79177	4.86679	-0.573636	0.566214	NA	R_dup2570	FALSE
0.225901	1.45385	4.98952	0.291382	0.77076	NA	R_dup2571	FALSE
0.489516	-2.39725	4.89228	-0.490007	0.624129	NA	R_dup2574	FALSE
0.225901	1.45385	4.98952	0.291382	0.77076	NA	R_dup22	FALSE
11.4501	0.0915027	1.04792	0.0873187	0.930418	0.975592	R_dup2581	FALSE
0.212144	-1.3327	4.98782	-0.267191	0.789322	NA	R_dup2584	FALSE
3144.78	8.24011	0.249962	32.9654	2.54512e-238	2.76859e-236	R_dup2585	TRUE
0.788901	3.13949	4.63803	0.676901	0.498468	NA	R_dup2586	FALSE
2.86367	-2.0696	2.45054	-0.844549	0.398363	0.608458	R_dup213	FALSE
0.493644	0.225777	4.96944	0.0454331	0.963762	NA	R_dup2589	FALSE
0.225901	1.45385	4.98952	0.291382	0.77076	NA	R_dup2592	FALSE
0.225901	1.45385	4.98952	0.291382	0.77076	NA	R_dup2600	FALSE
3.70479	0.790558	1.86633	0.423589	0.671866	0.849114	R_dup2602	FALSE
1.63335	-1.16989	2.5406	-0.460478	0.645173	NA	R_dup2603	FALSE
2.51499	1.21393	2.10048	0.57793	0.563312	0.768309	R_dup2609	FALSE
0.438045	0.0652102	4.97983	0.0130948	0.989552	NA	R_dup2612	FALSE
163.111	-9.33556	1.44347	-6.46742	9.9689e-11	2.96606e-10	R_dup2616	TRUE
0.277372	-1.52845	4.97548	-0.307196	0.758694	NA	R_dup2621	FALSE
1.01067	1.49321	3.51626	0.42466	0.671085	NA	R_dup2627	FALSE
0.212144	-1.3327	4.98782	-0.267191	0.789322	NA	R_dup2633	FALSE
0.212144	-1.3327	4.98782	-0.267191	0.789322	NA	CTCF_dup245	FALSE
0.70166	-2.92164	4.82569	-0.605435	0.54489	NA	R_dup2637	FALSE
0.277372	-1.52845	4.97548	-0.307196	0.758694	NA	R_dup2639	FALSE
0.2815	1.6144	4.97915	0.324233	0.745762	NA	R_dup2640	FALSE
0.277372	-1.52845	4.97548	-0.307196	0.758694	NA	R_dup2644	FALSE
0.225901	1.45385	4.98952	0.291382	0.77076	NA	R_dup2646	FALSE
0.212144	-1.3327	4.98782	-0.267191	0.789322	NA	R_dup2660	FALSE
10.5442	6.88439	1.90982	3.60473	0.000312478	0.000739337	CTCF_dup255	FALSE
2.48491	4.8038	4.07987	1.17744	0.23902	0.397032	R_dup2672	FALSE
0.277372	-1.52845	4.97548	-0.307196	0.758694	NA	R_dup2674	FALSE
128.135	-7.42173	0.933772	-7.94812	1.89359e-15	6.43215e-15	R_dup2675	TRUE
3.08212	2.40979	2.0563	1.1719	0.241236	0.399374	R_dup2676	FALSE
0.2815	1.6144	4.97915	0.324233	0.745762	NA	R_dup2677	FALSE
0.277372	-1.52845	4.97548	-0.307196	0.758694	NA	R_dup2678	FALSE
0.766888	-3.04165	4.6889	-0.648691	0.516538	NA	R_dup2682	FALSE
0.277372	-1.52845	4.97548	-0.307196	0.758694	NA	R_dup2687	FALSE
1.50982	-0.263398	3.83558	-0.0686722	0.945251	NA	R_dup216	FALSE
0.913805	-3.30486	4.3738	-0.755603	0.449887	NA	R_dup2691	FALSE
10.4707	4.36725	1.48222	2.94644	0.00321459	0.00721544	R_dup2692	FALSE
1.974	4.46867	3.23033	1.38334	0.166559	NA	R_dup2693	FALSE
0.945445	1.64909	3.56511	0.462564	0.643677	NA	R_dup2697	FALSE
2.08852	-4.48625	3.25795	-1.37702	0.168507	NA	R_dup2698	FALSE
653.998	-8.541	0.573643	-14.889	3.88305e-50	2.4776e-49	R_dup2699	TRUE
2.05906	-0.0227583	2.28171	-0.00997422	0.992042	NA	R_dup2701	FALSE
1.2564	-3.75558	3.84647	-0.976371	0.328881	NA	R_dup2703	FALSE
3.16105	0.219489	1.8558	0.118272	0.905852	0.966531	R_dup217	FALSE
0.225901	1.45385	4.98952	0.291382	0.77076	NA	R_dup2706	FALSE
0.438045	0.0652102	4.97983	0.0130948	0.989552	NA	R_dup2707	FALSE
1.5222	4.09118	3.55761	1.14998	0.250152	NA	R_dup2708	FALSE
0.225901	1.45385	4.98952	0.291382	0.77076	NA	R_dup2711	FALSE
0.493644	0.225777	4.96944	0.0454331	0.963762	NA	T_dup1423	FALSE
0.903602	3.34817	4.84503	0.691054	0.489532	NA	T_dup1424	FALSE
4.22785	-2.88757	1.87548	-1.53964	0.123649	0.223269	T_dup1427	FALSE
0.212144	-1.3327	4.98782	-0.267191	0.789322	NA	T_dup1428	FALSE
1.67875	2.64337	2.93494	0.900657	0.367771	NA	T_dup30	FALSE
0.212144	-1.3327	4.98782	-0.267191	0.789322	NA	R_dup2729	FALSE
0.277372	-1.52845	4.97548	-0.307196	0.758694	NA	R_dup2731	FALSE
0.225901	1.45385	4.98952	0.291382	0.77076	NA	R_dup2751	FALSE
0.277372	-1.52845	4.97548	-0.307196	0.758694	NA	T_dup1474	FALSE
0.277372	-1.52845	4.97548	-0.307196	0.758694	NA	R_dup2757	FALSE
0.451801	2.35558	4.90391	0.480348	0.63098	NA	R_dup2776	FALSE
0.451801	2.35558	4.90391	0.480348	0.63098	NA	T_dup1494	FALSE
0.489516	-2.39725	4.89228	-0.490007	0.624129	NA	T_dup1516	FALSE
0.277372	-1.52845	4.97548	-0.307196	0.758694	NA	T_dup1519	FALSE
1.51807	2.26604	3.04542	0.744083	0.456826	NA	T_dup1526	FALSE
3.2703	5.19525	2.6891	1.93197	0.0533634	0.105217	R_dup2818	FALSE
0.277372	-1.52845	4.97548	-0.307196	0.758694	NA	R_dup2828	FALSE
0.212144	-1.3327	4.98782	-0.267191	0.789322	NA	R_dup2831	FALSE
0.507401	2.50572	4.89227	0.512179	0.608526	NA	T_dup1556	FALSE
0.225901	1.45385	4.98952	0.291382	0.77076	NA	R_dup2848	FALSE
0.212144	-1.3327	4.98782	-0.267191	0.789322	NA	R_dup2867	FALSE
0.438045	0.0652102	4.97983	0.0130948	0.989552	NA	R_dup2874	FALSE
0.277372	-1.52845	4.97548	-0.307196	0.758694	NA	R_dup2882	FALSE
0.733301	3.04106	4.74816	0.640471	0.521867	NA	R_dup2886	FALSE
0.489516	-2.39725	4.89228	-0.490007	0.624129	NA	T_dup1596	FALSE
0.987288	0.369148	4.38981	0.0840918	0.932983	NA	T_dup1607	FALSE
1.66086	0.453859	2.45439	0.184917	0.853294	NA	R_dup2899	FALSE
12.1727	-7.03468	1.85445	-3.79341	0.000148592	0.000359199	R_dup2912	FALSE
0.507401	2.50572	4.89227	0.512179	0.608526	NA	T_dup1625	FALSE
4.27519	-5.52719	2.45847	-2.24823	0.0245617	0.0505516	R_dup2918	FALSE
1.42533	0.269642	3.10309	0.0868947	0.930755	NA	R_dup2921	FALSE
468.951	-7.5423	0.509352	-14.8076	1.30758e-49	8.17922e-49	TSS_dup62	TRUE
0.2815	1.6144	4.97915	0.324233	0.745762	NA	R_dup2922	FALSE
0.225901	1.45385	4.98952	0.291382	0.77076	NA	R_dup2925	FALSE
0.8445	3.23321	4.84999	0.666643	0.505	NA	R_dup2926	FALSE
496.958	-7.77917	0.519535	-14.9733	1.09671e-50	7.08889e-50	R_dup2927	TRUE
1.00104	1.74146	3.52129	0.494552	0.620916	NA	R_dup2929	FALSE
0.507401	2.50572	4.89227	0.512179	0.608526	NA	R_dup2931	FALSE
12.8421	3.40104	1.41906	2.39668	0.0165443	0.0349286	R_dup2932	FALSE
3.6602	-0.277116	1.8824	-0.147214	0.882963	0.954521	R_dup219	FALSE
0.277372	-1.52845	4.97548	-0.307196	0.758694	NA	R_dup2935	FALSE
0.277372	-1.52845	4.97548	-0.307196	0.758694	NA	T_dup1653	FALSE
9.90807	0.229409	1.10397	0.207803	0.835382	0.933412	T_dup1654	FALSE
0.784773	0.944905	3.84946	0.245464	0.806097	NA	T_dup1655	FALSE
0.277372	-1.52845	4.97548	-0.307196	0.758694	NA	R_dup2950	FALSE
0.451801	2.35558	4.90391	0.480348	0.63098	NA	R_dup2951	FALSE
1.81528	-2.5271	2.91515	-0.866886	0.386004	NA	R_dup2953	FALSE
0.2815	1.6144	4.97915	0.324233	0.745762	NA	R_dup2956	FALSE
0.677702	2.9357	4.8648	0.603458	0.546204	NA	R_dup2957	FALSE
1.0148	3.50616	4.16125	0.842573	0.399467	NA	R_dup2959	FALSE
9.12605	0.743805	1.29967	0.572303	0.567117	0.772318	T_dup1660	FALSE
6.70678	4.69477	1.99855	2.34908	0.0188196	0.0394249	R_dup2962	FALSE
0.489516	-2.39725	4.89228	-0.490007	0.624129	NA	R_dup2963	FALSE
1417.79	8.19861	0.366075	22.396	4.30393e-111	8.30976e-110	R_dup2964	TRUE
1.66499	1.50045	2.85734	0.525122	0.599498	NA	R_dup2968	FALSE
0.979033	-3.39793	4.21728	-0.805715	0.420407	NA	R_dup2971	FALSE
0.784773	0.944905	3.84946	0.245464	0.806097	NA	R_dup2972	FALSE
6.75465	0.487831	1.32913	0.36703	0.713597	0.872947	R_dup2973	FALSE
6.96271	1.14279	1.30896	0.873054	0.382634	0.589074	R_dup2975	FALSE
2.53287	3.14785	2.5886	1.21604	0.223968	0.376233	R_dup223	FALSE
79.2734	-6.28457	0.841106	-7.4718	7.91078e-14	2.59809e-13	R_dup2978	TRUE
0.489516	-2.39725	4.89228	-0.490007	0.624129	NA	R_dup2980	FALSE
2.41205	3.22439	2.6234	1.22909	0.219039	0.369344	R_dup2984	FALSE
0.558872	0.0300136	4.95706	0.00605473	0.995169	NA	R_dup224	FALSE
0.917933	-1.24048	4.53055	-0.273803	0.784236	NA	R_dup2988	FALSE
0.70166	-2.92164	4.82569	-0.605435	0.54489	NA	T_dup1669	FALSE
26.0522	-4.60465	1.03868	-4.43317	9.28589e-06	2.35983e-05	T_dup1670	FALSE
0.719545	1.1126	3.92934	0.283153	0.77706	NA	T_dup1676	FALSE
0.451801	2.35558	4.90391	0.480348	0.63098	NA	R_dup3001	FALSE
1.32163	-3.82491	3.88667	-0.984109	0.325062	NA	T_dup1681	FALSE
0.225901	1.45385	4.98952	0.291382	0.77076	NA	T_dup1682	FALSE
1.04426	-3.48564	4.20231	-0.82946	0.406844	NA	T_dup1684	FALSE
14.3516	-0.0758029	0.925186	-0.0819327	0.9347	0.977468	T_dup1689	FALSE
0.983161	-1.39315	3.54241	-0.393277	0.694115	NA	T_dup1695	FALSE
0.489516	-2.39725	4.89228	-0.490007	0.624129	NA	T_dup1696	FALSE
0.212144	-1.3327	4.98782	-0.267191	0.789322	NA	T_dup1698	FALSE
0.225901	1.45385	4.98952	0.291382	0.77076	NA	TSS_dup76	FALSE
5.50437	1.24625	1.51961	0.820113	0.412152	0.624982	R_dup3004	FALSE
35.3824	6.17445	1.52981	4.0361	5.43481e-05	0.000133919	R_dup3005	FALSE
0.438045	0.0652102	4.97983	0.0130948	0.989552	NA	R_dup3012	FALSE
0.212144	-1.3327	4.98782	-0.267191	0.789322	NA	R_dup3017	FALSE
0.438045	0.0652102	4.97983	0.0130948	0.989552	NA	R_dup3021	FALSE
3.08814	-3.42915	2.4529	-1.398	0.162114	0.284321	R_dup3026	FALSE
0.503273	-0.130553	4.96748	-0.0262816	0.979033	NA	R_dup3027	FALSE
0.451801	2.35558	4.90391	0.480348	0.63098	NA	R_dup3028	FALSE
161.381	-6.72707	0.705996	-9.52849	1.59589e-21	6.0473e-21	R_dup3030	TRUE
0.2815	1.6144	4.97915	0.324233	0.745762	NA	R_dup3037	FALSE
1.40332	-3.92147	3.67667	-1.06658	0.286161	NA	R_dup3038	FALSE
292.033	-8.59993	0.871662	-9.86613	5.83707e-23	2.26771e-22	R_dup3041	TRUE
0.277372	-1.52845	4.97548	-0.307196	0.758694	NA	R_dup3042	FALSE
0.277372	-1.52845	4.97548	-0.307196	0.758694	NA	R_dup3047	FALSE
0.766888	-3.04165	4.6889	-0.648691	0.516538	NA	R_dup3048	FALSE
1.19118	-3.68336	3.90528	-0.943176	0.345591	NA	T_dup31	FALSE
0.489516	-2.39725	4.89228	-0.490007	0.624129	NA	T_dup1717	FALSE
2.16826	1.0584	2.2017	0.480718	0.630717	NA	R_dup3057	FALSE
0.558872	0.0300136	4.95706	0.00605473	0.995169	NA	R_dup3058	FALSE
0.719545	1.1126	3.92934	0.283153	0.77706	NA	T_dup1723	FALSE
133.877	-6.47758	0.708873	-9.13785	6.37057e-20	2.33274e-19	T_dup1726	TRUE
0.489516	-2.39725	4.89228	-0.490007	0.624129	NA	T_dup1727	FALSE
195.538	-6.80191	0.630469	-10.7887	3.8946e-27	1.62792e-26	T_dup1729	TRUE
0.225901	1.45385	4.98952	0.291382	0.77076	NA	T_dup1747	FALSE
0.212144	-1.3327	4.98782	-0.267191	0.789322	NA	E_dup238	FALSE
14.7343	-7.30831	1.81647	-4.02336	5.73748e-05	0.000141143	T_dup1755	FALSE
0.212144	-1.3327	4.98782	-0.267191	0.789322	NA	E_dup242	FALSE
1.3519	3.91481	3.85218	1.01626	0.309507	NA	R_dup3085	FALSE
0.2815	1.6144	4.97915	0.324233	0.745762	NA	R_dup3086	FALSE
1.22695	2.10903	3.24278	0.650377	0.515449	NA	R_dup3087	FALSE
6.12429	-0.283784	1.36167	-0.208409	0.834909	0.933412	R_dup3101	FALSE
1.43496	0.0628185	2.56976	0.0244453	0.980497	NA	R_dup3102	FALSE
1006.32	-8.05504	0.40107	-20.0839	1.02114e-89	1.35949e-88	R_dup3103	TRUE
1.38349	1.14166	3.10459	0.367734	0.713072	NA	R_dup3104	FALSE
0.277372	-1.52845	4.97548	-0.307196	0.758694	NA	R_dup3105	FALSE
0.775144	1.25491	4.81228	0.260771	0.794269	NA	R_dup3108	FALSE
0.225901	1.45385	4.98952	0.291382	0.77076	NA	R_dup3110	FALSE
95.3737	-8.56814	1.46911	-5.83219	5.47061e-09	1.54816e-08	R_dup227	TRUE
0.913805	-3.30486	4.3738	-0.755603	0.449887	NA	R_dup3113	FALSE
11.056	-0.274547	1.07357	-0.255734	0.798156	0.916052	R_dup3115	FALSE
0.277372	-1.52845	4.97548	-0.307196	0.758694	NA	R_dup3117	FALSE
35.0786	-2.94152	0.692108	-4.25009	2.13687e-05	5.34101e-05	R_dup3121	FALSE
0.2815	1.6144	4.97915	0.324233	0.745762	NA	CTCF_dup357	FALSE
0.493644	0.225777	4.96944	0.0454331	0.963762	NA	R_dup3123	FALSE
0.489516	-2.39725	4.89228	-0.490007	0.624129	NA	R_dup3125	FALSE
2.65973	-4.84095	2.88998	-1.67508	0.0939177	0.175555	T_dup33	FALSE
7.16003	2.50262	2.59495	0.964422	0.334835	0.528998	T_dup1770	FALSE
3.551	-0.9647	1.96241	-0.491588	0.62301	0.816043	T_dup1773	FALSE
2.22936	0.218359	2.28002	0.0957707	0.923703	NA	T_dup1774	FALSE
0.2815	1.6144	4.97915	0.324233	0.745762	NA	E_dup253	FALSE
0.212144	-1.3327	4.98782	-0.267191	0.789322	NA	E_dup259	FALSE
454.041	-6.34025	0.369332	-17.1668	4.70733e-66	4.08457e-65	R_dup3134	TRUE
0.489516	-2.39725	4.89228	-0.490007	0.624129	NA	E_dup262	FALSE
0.277372	-1.52845	4.97548	-0.307196	0.758694	NA	R_dup3149	FALSE
80.608	-9.76323	1.50899	-6.47005	9.79707e-11	2.91689e-10	R_dup3158	TRUE
0.719545	1.1126	3.92934	0.283153	0.77706	NA	R_dup3165	FALSE
0.945445	1.64909	3.56511	0.462564	0.643677	NA	R_dup3166	FALSE
0.983161	-1.39315	3.54241	-0.393277	0.694115	NA	R_dup3170	FALSE
1.0148	3.50616	4.16125	0.842573	0.399467	NA	R_dup24	FALSE
0.212144	-1.3327	4.98782	-0.267191	0.789322	NA	R_dup3182	FALSE
1.2407	3.79821	3.8485	0.986934	0.323675	NA	E_dup271	FALSE
0.212144	-1.3327	4.98782	-0.267191	0.789322	NA	R_dup3189	FALSE
3.70811	-3.7175	2.3226	-1.60058	0.10947	0.200838	R_dup3190	FALSE
3.58947	0.281216	1.7579	0.159973	0.872902	0.949547	R_dup3191	FALSE
0.636432	-2.79177	4.86679	-0.573636	0.566214	NA	R_dup3194	FALSE
0.424288	-2.21279	4.90673	-0.45097	0.652011	NA	R_dup3198	FALSE
0.489516	-2.39725	4.89228	-0.490007	0.624129	NA	R_dup3202	FALSE
0.277372	-1.52845	4.97548	-0.307196	0.758694	NA	R_dup3204	FALSE
0.715417	-0.995023	3.93919	-0.252596	0.800581	NA	R_dup3205	FALSE
0.903602	3.34817	4.84503	0.691054	0.489532	NA	R_dup3206	FALSE
1.0704	3.57849	4.16205	0.85979	0.389905	NA	R_dup3212	FALSE
562.091	-7.12073	0.403525	-17.6463	1.08673e-69	1.00556e-68	R_dup3214	TRUE
1.06214	-0.101356	3.48234	-0.0291056	0.97678	NA	R_dup3222	FALSE
0.277372	-1.52845	4.97548	-0.307196	0.758694	NA	R_dup3227	FALSE
0.636432	-2.79177	4.86679	-0.573636	0.566214	NA	R_dup3231	FALSE
0.225901	1.45385	4.98952	0.291382	0.77076	NA	R_dup3233	FALSE
0.489516	-2.39725	4.89228	-0.490007	0.624129	NA	R_dup231	FALSE
0.836244	-1.00697	4.71259	-0.213677	0.830799	NA	R_dup3235	FALSE
2.68942	2.18275	2.13099	1.02429	0.3057	0.490088	R_dup3237	FALSE
6.94896	0.93313	1.30666	0.714133	0.475145	0.696858	R_dup3247	FALSE
2.19578	2.91216	2.74969	1.05909	0.28956	NA	R_dup3250	FALSE
8.37785	1.77024	1.24148	1.42591	0.153895	0.271507	R_dup3254	FALSE
0.489516	-2.39725	4.89228	-0.490007	0.624129	NA	T_dup1827	FALSE
0.2815	1.6144	4.97915	0.324233	0.745762	NA	TSS_dup102	FALSE
0.2815	1.6144	4.97915	0.324233	0.745762	NA	T_dup1832	FALSE
182.05	-7.91486	0.898356	-8.81039	1.24715e-18	4.46771e-18	T_dup1834	TRUE
61.6296	-6.34402	0.965985	-6.56741	5.11969e-11	1.54387e-10	R_dup3260	TRUE
61.6296	-6.34402	0.965985	-6.56741	5.11969e-11	1.54387e-10	T_dup1836	TRUE
0.451801	2.35558	4.90391	0.480348	0.63098	NA	E_dup283	FALSE
3.7221	5.38314	2.5756	2.09006	0.0366126	0.074089	R_dup3283	FALSE
0.212144	-1.3327	4.98782	-0.267191	0.789322	NA	R_dup3290	FALSE
8.46898	0.0703287	1.18714	0.059242	0.952759	0.982953	R_dup3295	FALSE
4.07491	1.17772	1.70121	0.692281	0.488761	0.710519	R_dup3312	FALSE
0.225901	1.45385	4.98952	0.291382	0.77076	NA	R_dup3317	FALSE
0.277372	-1.52845	4.97548	-0.307196	0.758694	NA	R_dup233	FALSE
0.212144	-1.3327	4.98782	-0.267191	0.789322	NA	R_dup3318	FALSE
0.996917	0.053736	2.97429	0.0180668	0.985586	NA	T_dup1864	FALSE
0.212144	-1.3327	4.98782	-0.267191	0.789322	NA	T_dup1871	FALSE
0.917933	-1.24048	4.53055	-0.273803	0.784236	NA	CTCF_dup408	FALSE
0.212144	-1.3327	4.98782	-0.267191	0.789322	NA	R_dup3328	FALSE
0.225901	1.45385	4.98952	0.291382	0.77076	NA	R_dup3330	FALSE
0.563	2.64407	4.88254	0.541535	0.588139	NA	R_dup3337	FALSE
0.225901	1.45385	4.98952	0.291382	0.77076	NA	R_dup3343	FALSE
540.655	-8.26072	0.576958	-14.3177	1.69624e-46	9.86341e-46	R_dup3344	TRUE
7.81466	-0.0514514	1.25426	-0.0410213	0.967279	0.9872	R_dup3345	FALSE
1.43083	-1.07609	3.02399	-0.355852	0.721951	NA	R_dup25	FALSE
0.212144	-1.3327	4.98782	-0.267191	0.789322	NA	R_dup3348	FALSE
0.507401	2.50572	4.89227	0.512179	0.608526	NA	TSS_dup109	FALSE
4.26367	0.689733	1.71278	0.402699	0.68717	0.858	T_dup1876	FALSE
0.212144	-1.3327	4.98782	-0.267191	0.789322	NA	T_dup1877	FALSE
0.212144	-1.3327	4.98782	-0.267191	0.789322	NA	T_dup1879	FALSE
1.32163	-3.82491	3.88667	-0.984109	0.325062	NA	R_dup3355	FALSE
75.2501	-6.19354	0.863277	-7.17446	7.25952e-13	2.30938e-12	R_dup3356	TRUE
4.04322	-1.66693	1.75605	-0.949247	0.342495	0.539381	R_dup3358	FALSE
3.29616	-5.15273	2.68784	-1.91705	0.0552315	0.108708	R_dup3359	FALSE
0.788901	3.13949	4.63803	0.676901	0.498468	NA	R_dup3360	FALSE
7.48966	-6.33466	2.07732	-3.04944	0.00229266	0.00520748	R_dup3362	FALSE
11.8325	0.0800931	1.01235	0.0791158	0.936941	0.977882	R_dup3366	FALSE
2.95854	0.34542	2.13914	0.161476	0.871719	0.948723	R_dup3367	FALSE
60.8957	-4.41096	0.657537	-6.7083	1.96899e-11	6.05634e-11	R_dup235	TRUE
0.277372	-1.52845	4.97548	-0.307196	0.758694	NA	R_dup3378	FALSE
0.225901	1.45385	4.98952	0.291382	0.77076	NA	R_dup3379	FALSE
0.438045	0.0652102	4.97983	0.0130948	0.989552	NA	TSS_dup111	FALSE
0.225901	1.45385	4.98952	0.291382	0.77076	NA	T_dup1890	FALSE
0.729173	0.771168	4.88147	0.157979	0.874474	NA	T_dup1896	FALSE
0.554744	-2.56422	4.88065	-0.525384	0.599316	NA	T_dup1897	FALSE
8.68084	-6.54776	1.99923	-3.27515	0.00105607	0.00243918	T_dup1900	FALSE
0.558872	0.0300136	4.95706	0.00605473	0.995169	NA	T_dup1907	FALSE
0.424288	-2.21279	4.90673	-0.45097	0.652011	NA	T_dup1909	FALSE
2.19635	-0.107236	2.28219	-0.0469881	0.962523	NA	T_dup35	FALSE
0.438045	0.0652102	4.97983	0.0130948	0.989552	NA	T_dup1912	FALSE
0.996917	0.053736	2.97429	0.0180668	0.985586	NA	T_dup1913	FALSE
230.181	-7.01936	0.608119	-11.5427	8.03265e-31	3.56119e-30	T_dup1914	TRUE
0.489516	-2.39725	4.89228	-0.490007	0.624129	NA	R_dup3397	FALSE
1.12595	-3.60718	4.06399	-0.887595	0.374759	NA	R_dup3403	FALSE
26.4833	-8.15788	1.63862	-4.97851	6.40748e-07	1.70713e-06	R_dup3404	TRUE
0.212144	-1.3327	4.98782	-0.267191	0.789322	NA	R_dup3406	FALSE
3.19327	-0.0573835	1.88846	-0.0303864	0.975759	0.98884	R_dup3407	FALSE
411.654	8.14957	0.627033	12.997	1.27179e-38	6.51229e-38	R_dup3408	TRUE
6.73676	0.0615495	1.32461	0.0464661	0.962939	0.985703	R_dup3409	FALSE
5.80897	-5.96789	2.23231	-2.67342	0.0075083	0.0163378	WE_dup291	FALSE
110.393	-4.41606	0.50785	-8.6956	3.45e-18	1.22411e-17	T_dup1920	TRUE
0.424288	-2.21279	4.90673	-0.45097	0.652011	NA	T_dup1921	FALSE
1.51807	2.26604	3.04542	0.744083	0.456826	NA	T_dup1923	FALSE
9.87661	1.06653	1.20206	0.887247	0.374946	0.579037	E_dup322	FALSE
0.489516	-2.39725	4.89228	-0.490007	0.624129	NA	E_dup323	FALSE
0.784773	0.944905	3.84946	0.245464	0.806097	NA	T_dup1941	FALSE
0.2815	1.6144	4.97915	0.324233	0.745762	NA	E_dup330	FALSE
1192.88	0.0743198	0.128388	0.57887	0.562677	0.768309	E_dup332	FALSE
0.225901	1.45385	4.98952	0.291382	0.77076	NA	TSS_dup118	FALSE
10.1381	0.448538	1.09779	0.408582	0.682846	0.855511	WE_dup300	FALSE
0.225901	1.45385	4.98952	0.291382	0.77076	NA	R_dup3457	FALSE
1.10199	0.664756	4.19915	0.158307	0.874215	NA	R_dup3458	FALSE
0.663945	0.966942	4.89405	0.197575	0.843377	NA	CTCF_dup452	FALSE
0.2815	1.6144	4.97915	0.324233	0.745762	NA	R_dup3461	FALSE
0.225901	1.45385	4.98952	0.291382	0.77076	NA	R_dup3467	FALSE
1.69445	-2.5751	2.91591	-0.883119	0.377172	NA	T_dup36	FALSE
216.863	-7.16026	0.648222	-11.046	2.29179e-28	9.72539e-28	T_dup1970	TRUE
0.733301	3.04106	4.74816	0.640471	0.521867	NA	R_dup3481	FALSE
1.98971	-0.756841	2.27863	-0.332148	0.739778	NA	R_dup3484	FALSE
0.507401	2.50572	4.89227	0.512179	0.608526	NA	R_dup3485	FALSE
0.489516	-2.39725	4.89228	-0.490007	0.624129	NA	R_dup3486	FALSE
1.91072	-1.47936	2.36128	-0.626507	0.530983	NA	R_dup3487	FALSE
1.2564	-3.75558	3.84647	-0.976371	0.328881	NA	T_dup1977	FALSE
0.212144	-1.3327	4.98782	-0.267191	0.789322	NA	T_dup1978	FALSE
0.2815	1.6144	4.97915	0.324233	0.745762	NA	R_dup237	FALSE
11.5276	-1.25935	1.11719	-1.12725	0.259639	0.426515	T_dup1982	FALSE
0.438045	0.0652102	4.97983	0.0130948	0.989552	NA	R_dup3500	FALSE
0.212144	-1.3327	4.98782	-0.267191	0.789322	NA	R_dup3501	FALSE
0.212144	-1.3327	4.98782	-0.267191	0.789322	NA	T_dup1989	FALSE
0.212144	-1.3327	4.98782	-0.267191	0.789322	NA	R_dup3503	FALSE
0.663945	0.966942	4.89405	0.197575	0.843377	NA	R_dup3504	FALSE
0.507401	2.50572	4.89227	0.512179	0.608526	NA	R_dup3505	FALSE
0.945445	1.64909	3.56511	0.462564	0.643677	NA	R_dup3510	FALSE
5.99806	2.89208	1.66539	1.73658	0.0824609	0.156531	R_dup3512	FALSE
0.451801	2.35558	4.90391	0.480348	0.63098	NA	T_dup1998	FALSE
4.45541	5.6428	2.42891	2.32318	0.0201695	0.0420748	T_dup7	FALSE
672.671	-5.63441	0.257981	-21.8404	9.58545e-106	1.69647e-104	T_dup2000	TRUE
0.715417	-0.995023	3.93919	-0.252596	0.800581	NA	T_dup2001	FALSE
1012.38	8.22519	0.419423	19.6107	1.25241e-85	1.56903e-84	E_dup341	TRUE
0.2815	1.6144	4.97915	0.324233	0.745762	NA	T_dup2015	FALSE
6.674	-6.17226	2.18573	-2.82389	0.00474453	0.0105015	R_dup3547	FALSE
0.277372	-1.52845	4.97548	-0.307196	0.758694	NA	T_dup2037	FALSE
0.503273	-0.130553	4.96748	-0.0262816	0.979033	NA	T_dup2040	FALSE
3.22078	0.762741	1.82475	0.417998	0.675949	0.852127	T_dup2042	FALSE
3.61441	5.3439	3.64966	1.46422	0.143135	0.254437	T_dup2046	FALSE
0.277372	-1.52845	4.97548	-0.307196	0.758694	NA	T_dup2049	FALSE
7.60426	4.96314	2.00768	2.47208	0.0134328	0.0286105	R_dup3566	FALSE
0.715417	-0.995023	3.93919	-0.252596	0.800581	NA	R_dup3568	FALSE
0.979033	-3.39793	4.21728	-0.805715	0.420407	NA	R_dup3574	FALSE
103.861	-10.1297	1.49814	-6.76151	1.36562e-11	4.21209e-11	R_dup3575	TRUE
0.563	2.64407	4.88254	0.541535	0.588139	NA	CTCF_dup471	FALSE
0.563	2.64407	4.88254	0.541535	0.588139	NA	R_dup3577	FALSE
0.558872	0.0300136	4.95706	0.00605473	0.995169	NA	R_dup238	FALSE
0.507401	2.50572	4.89227	0.512179	0.608526	NA	R_dup3578	FALSE
0.277372	-1.52845	4.97548	-0.307196	0.758694	NA	R_dup3582	FALSE
1.1851	3.73626	3.9944	0.935374	0.349595	NA	T_dup2060	FALSE
0.677702	2.9357	4.8648	0.603458	0.546204	NA	CTCF_dup476	FALSE
0.438045	0.0652102	4.97983	0.0130948	0.989552	NA	R_dup3584	FALSE
0.212144	-1.3327	4.98782	-0.267191	0.789322	NA	R_dup3586	FALSE
0.212144	-1.3327	4.98782	-0.267191	0.789322	NA	R_dup3588	FALSE
3.72818	1.08463	1.72877	0.627397	0.530399	0.746475	R_dup3591	FALSE
0.489516	-2.39725	4.89228	-0.490007	0.624129	NA	R_dup3593	FALSE
1.26466	-0.351752	3.23957	-0.10858	0.913536	NA	R_dup3594	FALSE
0.558872	0.0300136	4.95706	0.00605473	0.995169	NA	R_dup3596	FALSE
0.729173	0.771168	4.88147	0.157979	0.874474	NA	R_dup3597	FALSE
3.82362	1.34484	2.1578	0.623243	0.533125	0.748701	R_dup3599	FALSE
3.08401	-5.05611	2.74577	-1.84142	0.0655601	0.127074	R_dup3601	FALSE
8.98211	2.64673	1.29925	2.03713	0.0416375	0.0837255	R_dup240	FALSE
4.41546	-0.212729	2.1561	-0.0986638	0.921405	0.972425	T_dup2069	FALSE
11.65	0.672444	1.03706	0.648414	0.516717	0.735099	T_dup2071	FALSE
0.424288	-2.21279	4.90673	-0.45097	0.652011	NA	T_dup2073	FALSE
9.90052	-0.0325275	1.19688	-0.0271768	0.978319	0.990084	T_dup2075	FALSE
8.16352	0.473525	1.2048	0.393031	0.694297	0.863033	T_dup2080	FALSE
9.50911	-0.42209	1.14255	-0.369428	0.711809	0.871955	T_dup38	FALSE
1.29217	1.96583	3.21436	0.611577	0.540817	NA	R_dup3620	FALSE
1.56955	0.9087	2.97931	0.305004	0.760363	NA	CTCF_dup490	FALSE
1208.75	7.19968	0.283387	25.4058	2.17421e-142	6.42185e-141	R_dup241	TRUE
0.677702	2.9357	4.8648	0.603458	0.546204	NA	R_dup3632	FALSE
1.00655	-0.258277	4.36878	-0.0591189	0.952857	NA	R_dup3639	FALSE
0.788901	3.13949	4.63803	0.676901	0.498468	NA	E_dup356	FALSE
0.983161	-1.39315	3.54241	-0.393277	0.694115	NA	R_dup3642	FALSE
0.489516	-2.39725	4.89228	-0.490007	0.624129	NA	CTCF_dup498	FALSE
4.32889	0.644032	1.67372	0.38479	0.700393	0.866529	R_dup3644	FALSE
0.225901	1.45385	4.98952	0.291382	0.77076	NA	R_dup3645	FALSE
5.126	0.326768	1.6033	0.203809	0.838503	0.933412	R_dup3648	FALSE
0.784773	0.944905	3.84946	0.245464	0.806097	NA	R_dup3649	FALSE
0.489516	-2.39725	4.89228	-0.490007	0.624129	NA	R_dup3650	FALSE
3.82149	0.334145	1.78502	0.187194	0.851509	0.939102	T_dup2103	FALSE
1.32989	-0.463189	3.21004	-0.144294	0.885268	NA	R_dup3654	FALSE
0.225901	1.45385	4.98952	0.291382	0.77076	NA	R_dup3655	FALSE
2.18397	-2.98818	2.69358	-1.10937	0.26727	NA	R_dup3657	FALSE
4.47376	-0.486925	1.95585	-0.248958	0.803393	0.918233	R_dup3659	FALSE
0.225901	1.45385	4.98952	0.291382	0.77076	NA	R_dup3660	FALSE
0.277372	-1.52845	4.97548	-0.307196	0.758694	NA	R_dup3665	FALSE
0.493644	0.225777	4.96944	0.0454331	0.963762	NA	R_dup242	FALSE
4.7807	0.876377	1.55929	0.562035	0.574092	0.777544	R_dup3668	FALSE
299.172	-9.21397	1.04741	-8.79692	1.40626e-18	5.03363e-18	R_dup3669	TRUE
1075.2	-8.1528	0.40034	-20.3647	3.44006e-92	4.77965e-91	R_dup3670	TRUE
1.06072	-3.52357	4.83434	-0.728863	0.466086	NA	R_dup3672	FALSE
0.225901	1.45385	4.98952	0.291382	0.77076	NA	R_dup3673	FALSE
0.489516	-2.39725	4.89228	-0.490007	0.624129	NA	R_dup3675	FALSE
0.650189	-0.814887	4.89862	-0.16635	0.867881	NA	R_dup3676	FALSE
0.277372	-1.52845	4.97548	-0.307196	0.758694	NA	R_dup3677	FALSE
6.42415	-3.6532	1.86077	-1.96328	0.0496139	0.0985209	R_dup243	FALSE
0.277372	-1.52845	4.97548	-0.307196	0.758694	NA	R_dup3685	FALSE
0.775144	1.25491	4.81228	0.260771	0.794269	NA	T_dup2121	FALSE
11.2971	0.171305	1.03073	0.166197	0.868002	0.947045	R_dup244	FALSE
0.771016	-0.857103	3.86866	-0.22155	0.824664	NA	R_dup3708	FALSE
0.225901	1.45385	4.98952	0.291382	0.77076	NA	T_dup2148	FALSE
0.212144	-1.3327	4.98782	-0.267191	0.789322	NA	R_dup3717	FALSE
1.56955	0.9087	2.97931	0.305004	0.760363	NA	T_dup2156	FALSE
1.0704	3.57849	4.16205	0.85979	0.389905	NA	T_dup2159	FALSE
0.212144	-1.3327	4.98782	-0.267191	0.789322	NA	R_dup3736	FALSE
4.20394	0.277328	1.62678	0.170477	0.864635	0.94654	R_dup3743	FALSE
19.2077	5.27553	1.31622	4.0081	6.12095e-05	0.00015041	R_dup3745	FALSE
0.636432	-2.79177	4.86679	-0.573636	0.566214	NA	R_dup3760	FALSE
0.2815	1.6144	4.97915	0.324233	0.745762	NA	R_dup3763	FALSE
0.212144	-1.3327	4.98782	-0.267191	0.789322	NA	R_dup3770	FALSE
1.06627	1.58677	3.4773	0.456322	0.648159	NA	R_dup3794	FALSE
0.225901	1.45385	4.98952	0.291382	0.77076	NA	R_dup3799	FALSE
1.82761	-4.30453	3.35917	-1.28143	0.200044	NA	R_dup3801	FALSE
0.489516	-2.39725	4.89228	-0.490007	0.624129	NA	R_dup3818	FALSE
0.212144	-1.3327	4.98782	-0.267191	0.789322	NA	T_dup2241	FALSE
0.493644	0.225777	4.96944	0.0454331	0.963762	NA	R_dup3830	FALSE
0.2815	1.6144	4.97915	0.324233	0.745762	NA	T_dup2257	FALSE
10.9121	1.56375	1.15034	1.35938	0.174026	0.302702	T_dup2268	FALSE
1.6369	4.20303	3.59774	1.16824	0.242709	NA	R_dup3851	FALSE
0.212144	-1.3327	4.98782	-0.267191	0.789322	NA	CTCF_dup521	FALSE
0.2815	1.6144	4.97915	0.324233	0.745762	NA	T_dup2288	FALSE
0.424288	-2.21279	4.90673	-0.45097	0.652011	NA	R_dup3881	FALSE
1.10199	0.664756	4.19915	0.158307	0.874215	NA	R_dup3892	FALSE
1.74592	-4.231	3.38951	-1.24826	0.211935	NA	T_dup2321	FALSE
2.33914	-1.00791	2.2686	-0.444287	0.656835	0.839052	R_dup3927	FALSE
2.99901	1.16267	1.97227	0.58951	0.555519	0.764224	R_dup3934	FALSE
0.212144	-1.3327	4.98782	-0.267191	0.789322	NA	R_dup3939	FALSE
0.2815	1.6144	4.97915	0.324233	0.745762	NA	T_dup2352	FALSE
1.15346	-0.608951	3.29511	-0.184804	0.853382	NA	R_dup3952	FALSE
0.212144	-1.3327	4.98782	-0.267191	0.789322	NA	R_dup3955	FALSE
0.225901	1.45385	4.98952	0.291382	0.77076	NA	R_dup3988	FALSE
0.277372	-1.52845	4.97548	-0.307196	0.758694	NA	R_dup4001	FALSE
0.212144	-1.3327	4.98782	-0.267191	0.789322	NA	WE_dup342	FALSE
168.71	-9.38646	1.43821	-6.5265	6.73233e-11	2.02196e-10	R_dup4017	TRUE
0.277372	-1.52845	4.97548	-0.307196	0.758694	NA	R_dup4042	FALSE
0.554744	-2.56422	4.88065	-0.525384	0.599316	NA	E_dup362	FALSE
1.81115	-4.28115	3.40289	-1.25809	0.208359	NA	R_dup4047	FALSE
4.8481	5.76204	2.36793	2.43336	0.0149593	0.0317103	R_dup4050	FALSE
0.277372	-1.52845	4.97548	-0.307196	0.758694	NA	TSS_dup131	FALSE
0.955074	1.36053	4.47641	0.303933	0.761179	NA	R_dup26	FALSE
0.489516	-2.39725	4.89228	-0.490007	0.624129	NA	R_dup4080	FALSE
0.489516	-2.39725	4.89228	-0.490007	0.624129	NA	CTCF_dup532	FALSE
0.225901	1.45385	4.98952	0.291382	0.77076	NA	R_dup4081	FALSE
1.1953	-1.78326	3.33565	-0.534607	0.592921	NA	R_dup4082	FALSE
10.3891	-2.50468	1.23576	-2.02683	0.0426794	0.0856662	R_dup4083	FALSE
0.558872	0.0300136	4.95706	0.00605473	0.995169	NA	R_dup4086	FALSE
29.651	4.30549	0.89255	4.8238	1.40849e-06	3.70174e-06	T_dup2490	TRUE
0.507401	2.50572	4.89227	0.512179	0.608526	NA	R_dup4102	FALSE
4.82604	0.632626	1.5433	0.409917	0.681867	0.855511	R_dup4103	FALSE
0.451801	2.35558	4.90391	0.480348	0.63098	NA	CTCF_dup539	FALSE
1.90659	-2.77154	2.80567	-0.987838	0.323232	NA	R_dup4109	FALSE
0.212144	-1.3327	4.98782	-0.267191	0.789322	NA	R_dup4127	FALSE
9.48648	0.219401	1.18895	0.184533	0.853595	0.940241	R_dup4129	FALSE
0.277372	-1.52845	4.97548	-0.307196	0.758694	NA	R_dup4137	FALSE
0.424288	-2.21279	4.90673	-0.45097	0.652011	NA	R_dup4140	FALSE
0.788901	3.13949	4.63803	0.676901	0.498468	NA	R_dup4143	FALSE
4.37837	0.760162	1.62056	0.469072	0.639018	0.826572	R_dup4146	FALSE
0.212144	-1.3327	4.98782	-0.267191	0.789322	NA	R_dup4154	FALSE
0.992789	-1.63425	3.53491	-0.462317	0.643854	NA	R_dup4160	FALSE
2.02329	-4.44266	3.22685	-1.37678	0.168581	NA	R_dup4161	FALSE
0.945445	1.64909	3.56511	0.462564	0.643677	NA	R_dup4164	FALSE
0.2815	1.6144	4.97915	0.324233	0.745762	NA	R_dup4172	FALSE
0.959202	3.43023	4.29986	0.797753	0.425014	NA	R_dup4178	FALSE
0.489516	-2.39725	4.89228	-0.490007	0.624129	NA	R_dup4179	FALSE
0.277372	-1.52845	4.97548	-0.307196	0.758694	NA	R_dup251	FALSE
0.913805	-3.30486	4.3738	-0.755603	0.449887	NA	T_dup2568	FALSE
0.212144	-1.3327	4.98782	-0.267191	0.789322	NA	R_dup4189	FALSE
3.29013	1.24132	1.84794	0.671732	0.501755	0.722112	R_dup4190	FALSE
0.277372	-1.52845	4.97548	-0.307196	0.758694	NA	R_dup4192	FALSE
0.913805	-3.30486	4.3738	-0.755603	0.449887	NA	R_dup4194	FALSE
3.84346	-0.199109	1.75307	-0.113578	0.909573	0.968667	R_dup4195	FALSE
1.1295	3.66851	4.83309	0.759041	0.447828	NA	R_dup4197	FALSE
0.507401	2.50572	4.89227	0.512179	0.608526	NA	T_dup2576	FALSE
0.489516	-2.39725	4.89228	-0.490007	0.624129	NA	R_dup4198	FALSE
5.54971	1.01065	1.49321	0.676831	0.498513	0.719537	R_dup4201	FALSE
0.70166	-2.92164	4.82569	-0.605435	0.54489	NA	R_dup4202	FALSE
7.50612	-6.34032	2.08909	-3.03496	0.00240566	0.00544909	T_dup2582	FALSE
3.80298	-0.82636	2.1991	-0.375772	0.707087	0.86996	R_dup4205	FALSE
7.14872	0.126543	1.27791	0.0990233	0.92112	0.972354	R_dup4207	FALSE
2.91177	-0.338032	1.93821	-0.174405	0.861547	0.944685	R_dup4212	FALSE
0.507401	2.50572	4.89227	0.512179	0.608526	NA	R_dup4213	FALSE
13.2157	3.65837	1.19222	3.06854	0.00215107	0.00489728	R_dup4214	FALSE
0.2815	1.6144	4.97915	0.324233	0.745762	NA	R_dup254	FALSE
2.86035	3.48094	2.5461	1.36717	0.171573	0.299263	R_dup4218	FALSE
0.424288	-2.21279	4.90673	-0.45097	0.652011	NA	R_dup4223	FALSE
0.788901	3.13949	4.63803	0.676901	0.498468	NA	T_dup2599	FALSE
1.85517	2.61084	2.89489	0.901878	0.367121	NA	R_dup4226	FALSE
4.82604	0.632626	1.5433	0.409917	0.681867	0.855511	R_dup4228	FALSE
7.49402	-0.197676	1.25407	-0.157628	0.87475	0.950861	R_dup4229	FALSE
6.59184	-0.171185	1.36788	-0.125146	0.900408	0.964877	R_dup4231	FALSE
0.733301	3.04106	4.74816	0.640471	0.521867	NA	R_dup4232	FALSE
0.719545	1.1126	3.92934	0.283153	0.77706	NA	R_dup4233	FALSE
0.225901	1.45385	4.98952	0.291382	0.77076	NA	R_dup4234	FALSE
0.503273	-0.130553	4.96748	-0.0262816	0.979033	NA	R_dup4235	FALSE
0.212144	-1.3327	4.98782	-0.267191	0.789322	NA	R_dup4236	FALSE
1.15759	0.755122	3.28931	0.229569	0.818427	NA	R_dup4238	FALSE
0.225901	1.45385	4.98952	0.291382	0.77076	NA	R_dup4240	FALSE
1.2564	-3.75558	3.84647	-0.976371	0.328881	NA	R_dup4242	FALSE
0.489516	-2.39725	4.89228	-0.490007	0.624129	NA	T_dup2615	FALSE
1.82761	-4.30453	3.35917	-1.28143	0.200044	NA	R_dup4243	FALSE
1.06627	1.58677	3.4773	0.456322	0.648159	NA	R_dup4244	FALSE
4.39981	5.62576	2.4521	2.29426	0.0217757	0.0452141	T_dup2617	FALSE
4.25896	1.65794	1.76399	0.939881	0.347279	0.545567	R_dup256	FALSE
0.917933	-1.24048	4.53055	-0.273803	0.784236	NA	T_dup2618	FALSE
0.959202	3.43023	4.29986	0.797753	0.425014	NA	R_dup4246	FALSE
3.18914	-0.561016	1.84917	-0.303388	0.761594	0.89979	R_dup4247	FALSE
1.32789	1.07513	3.95601	0.271773	0.785797	NA	R_dup4252	FALSE
16.4047	-4.3512	1.21792	-3.57264	0.000353394	0.000833936	R_dup257	FALSE
3.50228	0.947516	1.77865	0.532715	0.594231	0.796708	T_dup2625	FALSE
1.2407	3.79821	3.8485	0.986934	0.323675	NA	R_dup4256	FALSE
0.225901	1.45385	4.98952	0.291382	0.77076	NA	T_dup2626	FALSE
0.503273	-0.130553	4.96748	-0.0262816	0.979033	NA	R_dup4258	FALSE
0.2815	1.6144	4.97915	0.324233	0.745762	NA	R_dup4260	FALSE
0.424288	-2.21279	4.90673	-0.45097	0.652011	NA	R_dup4262	FALSE
1.83116	0.697959	2.89844	0.240805	0.809706	NA	R_dup4274	FALSE
0.212144	-1.3327	4.98782	-0.267191	0.789322	NA	R_dup4275	FALSE
0.212144	-1.3327	4.98782	-0.267191	0.789322	NA	T_dup2639	FALSE
3.7221	5.38314	2.5756	2.09006	0.0366126	0.074089	R_dup4283	FALSE
0.225901	1.45385	4.98952	0.291382	0.77076	NA	R_dup4284	FALSE
17.0301	-5.08721	1.4023	-3.62776	0.000285893	0.000678235	R_dup4285	FALSE
4.86381	1.53477	1.6077	0.954637	0.339761	0.536402	R_dup4286	FALSE
278.967	-6.93909	0.540685	-12.8339	1.05922e-37	5.34402e-37	R_dup4288	TRUE
1.62922	-2.51662	2.96149	-0.849782	0.395446	NA	R_dup4290	FALSE
0.979033	-3.39793	4.21728	-0.805715	0.420407	NA	R_dup4292	FALSE
0.225901	1.45385	4.98952	0.291382	0.77076	NA	R_dup4294	FALSE
0.558872	0.0300136	4.95706	0.00605473	0.995169	NA	R_dup260	FALSE
3.43035	3.77832	2.61618	1.44421	0.148679	0.263347	R_dup4303	FALSE
0.493644	0.225777	4.96944	0.0454331	0.963762	NA	T_dup2663	FALSE
1.8805	-2.57985	3.00213	-0.859339	0.390154	NA	R_dup261	FALSE
0.2815	1.6144	4.97915	0.324233	0.745762	NA	R_dup4305	FALSE
0.493644	0.225777	4.96944	0.0454331	0.963762	NA	R_dup4306	FALSE
0.212144	-1.3327	4.98782	-0.267191	0.789322	NA	R_dup4308	FALSE
0.489516	-2.39725	4.89228	-0.490007	0.624129	NA	R_dup4309	FALSE
0.424288	-2.21279	4.90673	-0.45097	0.652011	NA	R_dup4316	FALSE
0.277372	-1.52845	4.97548	-0.307196	0.758694	NA	R_dup4317	FALSE
9.15906	0.820856	1.16312	0.705739	0.480351	0.702414	R_dup262	FALSE
0.225901	1.45385	4.98952	0.291382	0.77076	NA	T_dup2676	FALSE
1.40332	-3.92147	3.67667	-1.06658	0.286161	NA	R_dup4320	FALSE
0.424288	-2.21279	4.90673	-0.45097	0.652011	NA	R_dup4321	FALSE
0.225901	1.45385	4.98952	0.291382	0.77076	NA	R_dup4323	FALSE
0.277372	-1.52845	4.97548	-0.307196	0.758694	NA	R_dup4324	FALSE
3.06973	0.429849	1.98811	0.21621	0.828824	0.930419	R_dup4326	FALSE
3.49402	0.0127527	1.76191	0.00723801	0.994225	0.997642	R_dup4327	FALSE
0.277372	-1.52845	4.97548	-0.307196	0.758694	NA	E_dup380	FALSE
0.438045	0.0652102	4.97983	0.0130948	0.989552	NA	WE_dup360	FALSE
14.0991	-7.25254	2.00126	-3.62399	0.000290095	0.000687837	TSS_dup135	FALSE
3.40541	-0.237336	1.85789	-0.127745	0.898351	0.963831	T_dup2700	FALSE
0.70166	-2.92164	4.82569	-0.605435	0.54489	NA	T_dup2705	FALSE
0.507401	2.50572	4.89227	0.512179	0.608526	NA	T_dup2706	FALSE
0.996917	0.053736	2.97429	0.0180668	0.985586	NA	T_dup2707	FALSE
1.61547	-4.12571	3.50018	-1.17871	0.238512	NA	R_dup4362	FALSE
0.212144	-1.3327	4.98782	-0.267191	0.789322	NA	R_dup4365	FALSE
0.913805	-3.30486	4.3738	-0.755603	0.449887	NA	R_dup4367	FALSE
0.489516	-2.39725	4.89228	-0.490007	0.624129	NA	CTCF_dup573	FALSE
0.225901	1.45385	4.98952	0.291382	0.77076	NA	R_dup4370	FALSE
96.0404	-7.58836	1.11611	-6.79896	1.0538e-11	3.26157e-11	R_dup4377	TRUE
0.438045	0.0652102	4.97983	0.0130948	0.989552	NA	CTCF_dup574	FALSE
2.58235	3.33583	2.63572	1.26562	0.205647	0.350205	R_dup4388	FALSE
0.212144	-1.3327	4.98782	-0.267191	0.789322	NA	T_dup2726	FALSE
2.23762	1.84644	2.23926	0.824576	0.409612	NA	R_dup4400	FALSE
2.23762	1.84644	2.23926	0.824576	0.409612	NA	T_dup2736	FALSE
46.4423	-7.50963	1.54421	-4.8631	1.15562e-06	3.04973e-06	R_dup4402	TRUE
7.111	0.516827	1.29591	0.398813	0.690031	0.860097	R_dup4403	FALSE
0.212144	-1.3327	4.98782	-0.267191	0.789322	NA	T_dup2741	FALSE
5.04018	0.0791326	1.51763	0.0521423	0.958415	0.985142	R_dup4408	FALSE
0.941317	-0.0835337	3.57146	-0.0233892	0.98134	NA	R_dup4409	FALSE
0.225901	1.45385	4.98952	0.291382	0.77076	NA	T_dup2748	FALSE
1.34165	2.28036	4.00832	0.568907	0.569419	NA	T_dup2749	FALSE
0.2815	1.6144	4.97915	0.324233	0.745762	NA	T_dup2751	FALSE
0.225901	1.45385	4.98952	0.291382	0.77076	NA	R_dup4416	FALSE
7.09972	-3.71237	1.62979	-2.27783	0.022737	0.047013	T_dup2755	FALSE
1.26466	-0.351752	3.23957	-0.10858	0.913536	NA	R_dup4424	FALSE
2.83221	1.06041	2.02717	0.523101	0.600904	0.801353	R_dup4428	FALSE
0.438045	0.0652102	4.97983	0.0130948	0.989552	NA	R_dup4429	FALSE
436.216	-8.76098	0.749228	-11.6933	1.37844e-31	6.20367e-31	R_dup4431	TRUE
0.2815	1.6144	4.97915	0.324233	0.745762	NA	R_dup4435	FALSE
12.8113	-1.80569	1.06991	-1.68771	0.091467	0.171332	R_dup4440	FALSE
0.507401	2.50572	4.89227	0.512179	0.608526	NA	R_dup4443	FALSE
0.766888	-3.04165	4.6889	-0.648691	0.516538	NA	R_dup4457	FALSE
0.2815	1.6144	4.97915	0.324233	0.745762	NA	R_dup4458	FALSE
1.01067	1.49321	3.51626	0.42466	0.671085	NA	R_dup4462	FALSE
0.719545	1.1126	3.92934	0.283153	0.77706	NA	R_dup4467	FALSE
0.913805	-3.30486	4.3738	-0.755603	0.449887	NA	R_dup263	FALSE
6.326	-3.62082	1.82952	-1.97911	0.0478039	0.0953513	R_dup4471	FALSE
0.992789	-1.63425	3.53491	-0.462317	0.643854	NA	R_dup4473	FALSE
0.212144	-1.3327	4.98782	-0.267191	0.789322	NA	R_dup4474	FALSE
0.862333	-1.39483	4.60996	-0.302569	0.762219	NA	R_dup4476	FALSE
1.47268	-2.16692	3.07063	-0.705691	0.48038	NA	R_dup4478	FALSE
0.424288	-2.21279	4.90673	-0.45097	0.652011	NA	R_dup4481	FALSE
0.979033	-3.39793	4.21728	-0.805715	0.420407	NA	R_dup264	FALSE
0.225901	1.45385	4.98952	0.291382	0.77076	NA	R_dup4483	FALSE
3.5537	-1.4202	1.8368	-0.773196	0.439407	0.65456	R_dup4490	FALSE
0.212144	-1.3327	4.98782	-0.267191	0.789322	NA	R_dup4491	FALSE
4.14426	1.59712	1.79547	0.889523	0.373722	0.577877	R_dup4492	FALSE
3.17344	1.94238	2.26844	0.856265	0.391851	0.600363	R_dup4493	FALSE
0.493644	0.225777	4.96944	0.0454331	0.963762	NA	R_dup265	FALSE
0.225901	1.45385	4.98952	0.291382	0.77076	NA	R_dup4496	FALSE
3.08401	-5.05611	2.74577	-1.84142	0.0655601	0.127074	R_dup4498	FALSE
0.2815	1.6144	4.97915	0.324233	0.745762	NA	R_dup4499	FALSE
0.277372	-1.52845	4.97548	-0.307196	0.758694	NA	R_dup4500	FALSE
77.6914	2.32033	0.443565	5.23109	1.68517e-07	4.57725e-07	R_dup4501	FALSE
0.424288	-2.21279	4.90673	-0.45097	0.652011	NA	R_dup4503	FALSE
0.554744	-2.56422	4.88065	-0.525384	0.599316	NA	R_dup266	FALSE
0.70166	-2.92164	4.82569	-0.605435	0.54489	NA	R_dup4507	FALSE
0.489516	-2.39725	4.89228	-0.490007	0.624129	NA	R_dup4509	FALSE
0.493644	0.225777	4.96944	0.0454331	0.963762	NA	R_dup4510	FALSE
13.1804	0.175212	1.08421	0.161603	0.871618	0.948723	R_dup4513	FALSE
3.36357	0.1033	1.79953	0.0574037	0.954224	0.983807	R_dup4514	FALSE
1.04426	-3.48564	4.20231	-0.82946	0.406844	NA	TSS_dup138	FALSE
0.225901	1.45385	4.98952	0.291382	0.77076	NA	R_dup4518	FALSE
0.503273	-0.130553	4.96748	-0.0262816	0.979033	NA	R_dup4532	FALSE
3.49184	-5.23115	2.64822	-1.97535	0.0482288	0.0960698	R_dup4533	FALSE
0.212144	-1.3327	4.98782	-0.267191	0.789322	NA	R_dup4535	FALSE
0.225901	1.45385	4.98952	0.291382	0.77076	NA	R_dup4538	FALSE
0.277372	-1.52845	4.97548	-0.307196	0.758694	NA	R_dup4539	FALSE
0.2815	1.6144	4.97915	0.324233	0.745762	NA	R_dup4540	FALSE
0.677702	2.9357	4.8648	0.603458	0.546204	NA	R_dup4542	FALSE
0.876089	0.0864001	4.53869	0.0190364	0.984812	NA	R_dup4545	FALSE
12.4767	0.58801	0.992028	0.592735	0.553359	0.7629	R_dup4552	FALSE
2.53287	3.14785	2.5886	1.21604	0.223968	0.376233	R_dup267	FALSE
0.277372	-1.52845	4.97548	-0.307196	0.758694	NA	R_dup4559	FALSE
0.493644	0.225777	4.96944	0.0454331	0.963762	NA	R_dup4569	FALSE
4.73691	5.73056	2.37822	2.4096	0.01597	0.0337884	CTCF_dup591	FALSE
0.554744	-2.56422	4.88065	-0.525384	0.599316	NA	R_dup4571	FALSE
2.10498	-4.50635	3.15851	-1.42673	0.153657	NA	R_dup268	FALSE
0.507401	2.50572	4.89227	0.512179	0.608526	NA	R_dup4573	FALSE
2.33643	-0.363182	2.21538	-0.163936	0.869781	0.948575	R_dup4575	FALSE
0.212144	-1.3327	4.98782	-0.267191	0.789322	NA	R_dup4576	FALSE
9.1019	-1.63149	1.28933	-1.26537	0.205738	0.350226	R_dup4580	FALSE
0.212144	-1.3327	4.98782	-0.267191	0.789322	NA	R_dup4582	FALSE
3.9519	-1.53525	1.72482	-0.890088	0.373419	0.577678	R_dup269	FALSE
5.14023	-5.79746	2.43524	-2.38065	0.0172823	0.0363923	R_dup4588	FALSE
0.277372	-1.52845	4.97548	-0.307196	0.758694	NA	R_dup4589	FALSE
0.277372	-1.52845	4.97548	-0.307196	0.758694	NA	R_dup4601	FALSE
2.04943	0.116144	2.28164	0.050904	0.959402	NA	R_dup4602	FALSE
2.2555	4.6596	3.06948	1.51804	0.129004	NA	R_dup270	FALSE
1.78719	-0.679668	3.65055	-0.186182	0.852302	NA	R_dup4603	FALSE
17.1893	6.14964	1.68131	3.65765	0.000254539	0.000606435	R_dup4604	FALSE
0.941317	-0.0835337	3.57146	-0.0233892	0.98134	NA	R_dup4609	FALSE
0.277372	-1.52845	4.97548	-0.307196	0.758694	NA	R_dup4616	FALSE
0.959202	3.43023	4.29986	0.797753	0.425014	NA	R_dup4618	FALSE
0.554744	-2.56422	4.88065	-0.525384	0.599316	NA	E_dup411	FALSE
1.2564	-3.75558	3.84647	-0.976371	0.328881	NA	T_dup2885	FALSE
4.71077	1.8508	1.71916	1.07657	0.281672	0.457153	R_dup4639	FALSE
0.451801	2.35558	4.90391	0.480348	0.63098	NA	T_dup2916	FALSE
0.225901	1.45385	4.98952	0.291382	0.77076	NA	R_dup4668	FALSE
1.2963	3.85745	3.8013	1.01477	0.310214	NA	T_dup2939	FALSE
1.06214	-0.101356	3.48234	-0.0291056	0.97678	NA	T_dup2950	FALSE
0.451801	2.35558	4.90391	0.480348	0.63098	NA	T_dup2989	FALSE
0.212144	-1.3327	4.98782	-0.267191	0.789322	NA	R_dup4743	FALSE
455.42	-8.50225	0.675589	-12.5849	2.55523e-36	1.25926e-35	R_dup4754	TRUE
0.733301	3.04106	4.74816	0.640471	0.521867	NA	R_dup272	FALSE
1.0148	3.50616	4.16125	0.842573	0.399467	NA	R_dup4755	FALSE
0.277372	-1.52845	4.97548	-0.307196	0.758694	NA	R_dup4757	FALSE
0.889846	1.54773	4.56248	0.33923	0.734437	NA	R_dup4759	FALSE
5.86062	-1.08233	1.58735	-0.68185	0.495334	0.716804	R_dup4761	FALSE
298.774	-7.40372	0.594052	-12.4631	1.18691e-35	5.77906e-35	R_dup4762	TRUE
0.719545	1.1126	3.92934	0.283153	0.77706	NA	R_dup4763	FALSE
0.2815	1.6144	4.97915	0.324233	0.745762	NA	R_dup4766	FALSE
0.212144	-1.3327	4.98782	-0.267191	0.789322	NA	R_dup273	FALSE
1.63748	-0.140698	2.98973	-0.0470604	0.962465	NA	R_dup4769	FALSE
4.75261	1.49543	1.60159	0.933713	0.350452	0.550164	R_dup4770	FALSE
0.277372	-1.52845	4.97548	-0.307196	0.758694	NA	R_dup4772	FALSE
0.212144	-1.3327	4.98782	-0.267191	0.789322	NA	T_dup3029	FALSE
0.212144	-1.3327	4.98782	-0.267191	0.789322	NA	R_dup4773	FALSE
0.212144	-1.3327	4.98782	-0.267191	0.789322	NA	R_dup4774	FALSE
4.18193	-0.808134	1.63135	-0.495378	0.620333	0.814454	R_dup29	FALSE
0.507401	2.50572	4.89227	0.512179	0.608526	NA	R_dup4775	FALSE
11.7474	-0.530969	1.12651	-0.471341	0.637397	0.825673	R_dup4780	FALSE
1.71233	-0.403197	2.38712	-0.168905	0.865871	NA	R_dup4781	FALSE
1.8072	4.34474	4.52842	0.95944	0.337337	NA	R_dup274	FALSE
1.05252	0.18095	3.48805	0.051877	0.958627	NA	R_dup4782	FALSE
0.719545	1.1126	3.92934	0.283153	0.77706	NA	R_dup4784	FALSE
0.2815	1.6144	4.97915	0.324233	0.745762	NA	R_dup4785	FALSE
1.2963	3.85745	3.8013	1.01477	0.310214	NA	R_dup4786	FALSE
4.78672	-2.37133	1.71331	-1.38406	0.16634	0.291045	R_dup275	FALSE
0.563	2.64407	4.88254	0.541535	0.588139	NA	R_dup4791	FALSE
0.225901	1.45385	4.98952	0.291382	0.77076	NA	R_dup4794	FALSE
0.503273	-0.130553	4.96748	-0.0262816	0.979033	NA	R_dup4796	FALSE
1.4666	4.04091	3.62088	1.116	0.26442	NA	R_dup4801	FALSE
5.97662	-1.54134	1.58141	-0.974659	0.32973	0.522414	R_dup277	FALSE
0.2815	1.6144	4.97915	0.324233	0.745762	NA	T_dup3059	FALSE
0.784773	0.944905	3.84946	0.245464	0.806097	NA	R_dup4804	FALSE
0.554744	-2.56422	4.88065	-0.525384	0.599316	NA	R_dup4809	FALSE
0.212144	-1.3327	4.98782	-0.267191	0.789322	NA	R_dup4810	FALSE
12.1181	-0.259833	1.00911	-0.257487	0.796803	0.914969	R_dup278	FALSE
1.5813	4.15224	4.74197	0.875636	0.381228	NA	R_dup4812	FALSE
0.493644	0.225777	4.96944	0.0454331	0.963762	NA	R_dup4815	FALSE
0.2815	1.6144	4.97915	0.324233	0.745762	NA	R_dup4816	FALSE
3.35536	1.17053	1.91714	0.610562	0.54149	0.75379	R_dup4818	FALSE
0.507401	2.50572	4.89227	0.512179	0.608526	NA	R_dup4819	FALSE
14.968	-1.11094	0.923139	-1.20343	0.228809	0.383375	R_dup4820	FALSE
0.766888	-3.04165	4.6889	-0.648691	0.516538	NA	R_dup4821	FALSE
6.44156	0.763234	1.34607	0.567009	0.570708	0.775787	R_dup4822	FALSE
0.277372	-1.52845	4.97548	-0.307196	0.758694	NA	R_dup4824	FALSE
0.2815	1.6144	4.97915	0.324233	0.745762	NA	R_dup4826	FALSE
1.77756	-0.48174	2.44167	-0.197299	0.843593	NA	R_dup4827	FALSE
4.59601	0.169852	1.57524	0.107826	0.914134	0.969569	R_dup4828	FALSE
1.60939	1.44482	2.96987	0.486494	0.626617	NA	R_dup4829	FALSE
0.212144	-1.3327	4.98782	-0.267191	0.789322	NA	R_dup4830	FALSE
0.507401	2.50572	4.89227	0.512179	0.608526	NA	R_dup4832	FALSE
0.507401	2.50572	4.89227	0.512179	0.608526	NA	T_dup3089	FALSE
0.554744	-2.56422	4.88065	-0.525384	0.599316	NA	R_dup4837	FALSE
0.212144	-1.3327	4.98782	-0.267191	0.789322	NA	R_dup4838	FALSE
1.22282	0.597029	2.75602	0.216627	0.828499	NA	R_dup4841	FALSE
0.424288	-2.21279	4.90673	-0.45097	0.652011	NA	R_dup4842	FALSE
0.876089	0.0864001	4.53869	0.0190364	0.984812	NA	R_dup4843	FALSE
0.489516	-2.39725	4.89228	-0.490007	0.624129	NA	R_dup4848	FALSE
0.503273	-0.130553	4.96748	-0.0262816	0.979033	NA	R_dup4849	FALSE
0.212144	-1.3327	4.98782	-0.267191	0.789322	NA	R_dup4851	FALSE
0.489516	-2.39725	4.89228	-0.490007	0.624129	NA	T_dup3101	FALSE
0.212144	-1.3327	4.98782	-0.267191	0.789322	NA	T_dup3103	FALSE
0.212144	-1.3327	4.98782	-0.267191	0.789322	NA	R_dup4853	FALSE
0.558872	0.0300136	4.95706	0.00605473	0.995169	NA	R_dup4854	FALSE
1.6925	4.24853	3.4461	1.23285	0.217631	NA	R_dup4860	FALSE
0.733301	3.04106	4.74816	0.640471	0.521867	NA	R_dup4861	FALSE
5.4741	-0.210318	1.43999	-0.146055	0.883878	0.954965	R_dup4867	FALSE
0.563	2.64407	4.88254	0.541535	0.588139	NA	R_dup4871	FALSE
2.60825	-3.27314	2.55179	-1.28269	0.199602	0.341083	R_dup4872	FALSE
1.74397	2.51472	2.92205	0.860603	0.389457	NA	R_dup282	FALSE
0.489516	-2.39725	4.89228	-0.490007	0.624129	NA	T_dup3124	FALSE
1.411	3.98849	3.77031	1.05787	0.290117	NA	R_dup4877	FALSE
0.766888	-3.04165	4.6889	-0.648691	0.516538	NA	R_dup4882	FALSE
0.277372	-1.52845	4.97548	-0.307196	0.758694	NA	R_dup4885	FALSE
3.87842	-2.85837	2.13589	-1.33825	0.180813	0.312933	R_dup4886	FALSE
2.48335	-0.532885	2.03456	-0.261916	0.793386	0.913633	R_dup4887	FALSE
0.2815	1.6144	4.97915	0.324233	0.745762	NA	R_dup283	FALSE
0.677702	2.9357	4.8648	0.603458	0.546204	NA	R_dup4892	FALSE
2.93928	0.551293	1.88724	0.292116	0.770198	0.903384	R_dup4899	FALSE
0.2815	1.6144	4.97915	0.324233	0.745762	NA	CTCF_dup615	FALSE
14.575	4.85832	1.49286	3.25438	0.00113641	0.00262204	R_dup4902	FALSE
0.212144	-1.3327	4.98782	-0.267191	0.789322	NA	R_dup284	FALSE
0.212144	-1.3327	4.98782	-0.267191	0.789322	NA	R_dup4903	FALSE
1.16722	0.495922	3.3507	0.148006	0.882338	NA	R_dup4904	FALSE
2.9332	5.04082	2.80926	1.79436	0.0727563	0.139988	R_dup4905	FALSE
2.27946	1.14769	2.19576	0.522684	0.601194	0.801353	R_dup4906	FALSE
7.60878	0.721681	1.24315	0.580525	0.56156	0.76827	R_dup4910	FALSE
13.1145	0.652514	0.967779	0.674239	0.50016	0.721125	R_dup4911	FALSE
0.507401	2.50572	4.89227	0.512179	0.608526	NA	R_dup4912	FALSE
0.729173	0.771168	4.88147	0.157979	0.874474	NA	R_dup4914	FALSE
2.31713	-4.64566	3.06012	-1.51813	0.128982	0.231772	R_dup285	FALSE
0.212144	-1.3327	4.98782	-0.267191	0.789322	NA	WE_dup388	FALSE
1.36973	0.179492	3.12473	0.0574423	0.954193	NA	R_dup4915	FALSE
1.29217	1.96583	3.21436	0.611577	0.540817	NA	R_dup4917	FALSE
2.40379	1.12909	2.25966	0.499673	0.617305	0.811817	R_dup4918	FALSE
1.05252	0.18095	3.48805	0.051877	0.958627	NA	R_dup4921	FALSE
0.489516	-2.39725	4.89228	-0.490007	0.624129	NA	WE_dup389	FALSE
1.0148	3.50616	4.16125	0.842573	0.399467	NA	R_dup4922	FALSE
10.8538	4.50213	1.56933	2.86882	0.00412005	0.00916938	R_dup4923	FALSE
0.277372	-1.52845	4.97548	-0.307196	0.758694	NA	R_dup4924	FALSE
0.489516	-2.39725	4.89228	-0.490007	0.624129	NA	T_dup3163	FALSE
0.507401	2.50572	4.89227	0.512179	0.608526	NA	R_dup4935	FALSE
1.0148	3.50616	4.16125	0.842573	0.399467	NA	T_dup3179	FALSE
9.60456	-0.312215	1.11158	-0.280873	0.778807	0.907458	T_dup3181	FALSE
1.1851	3.73626	3.9944	0.935374	0.349595	NA	R_dup4944	FALSE
2.52927	-4.77266	2.97685	-1.60326	0.108878	0.199833	T_dup3184	FALSE
1.20493	-1.99242	3.26374	-0.610471	0.54155	NA	T_dup3186	FALSE
0.979033	-3.39793	4.21728	-0.805715	0.420407	NA	R_dup4950	FALSE
72.5884	-7.15059	1.12048	-6.38172	1.75115e-10	5.18601e-10	T_dup3198	TRUE
0.719545	1.1126	3.92934	0.283153	0.77706	NA	T_dup3200	FALSE
0.503273	-0.130553	4.96748	-0.0262816	0.979033	NA	T_dup3202	FALSE
0.503273	-0.130553	4.96748	-0.0262816	0.979033	NA	T_dup3205	FALSE
0.438045	0.0652102	4.97983	0.0130948	0.989552	NA	R_dup4967	FALSE
1.49056	0.146185	2.55858	0.0571352	0.954438	NA	R_dup4979	FALSE
1.1851	3.73626	3.9944	0.935374	0.349595	NA	R_dup4995	FALSE
0.225901	1.45385	4.98952	0.291382	0.77076	NA	T_dup3236	FALSE
0.876089	0.0864001	4.53869	0.0190364	0.984812	NA	R_dup5000	FALSE
3.88472	0.815014	1.69484	0.480879	0.630602	0.822365	R_dup5001	FALSE
0.277372	-1.52845	4.97548	-0.307196	0.758694	NA	R_dup5002	FALSE
2.34882	1.92382	2.27377	0.846092	0.397501	0.60735	R_dup31	FALSE
1.48643	-0.948905	2.55803	-0.370952	0.710673	NA	T_dup3240	FALSE
0.277372	-1.52845	4.97548	-0.307196	0.758694	NA	R_dup5016	FALSE
1.0148	3.50616	4.16125	0.842573	0.399467	NA	R_dup5023	FALSE
3.62111	1.54808	1.82678	0.847439	0.39675	0.606701	R_dup5040	FALSE
0.225901	1.45385	4.98952	0.291382	0.77076	NA	R_dup5043	FALSE
0.2815	1.6144	4.97915	0.324233	0.745762	NA	E_dup420	FALSE
2.5945	-4.80726	2.92195	-1.64522	0.0999243	0.18523	R_dup5051	FALSE
0.636432	-2.79177	4.86679	-0.573636	0.566214	NA	R_dup286	FALSE
0.212144	-1.3327	4.98782	-0.267191	0.789322	NA	R_dup5054	FALSE
6.92695	0.263447	1.28891	0.204394	0.838045	0.933412	T_dup3283	FALSE
1.06627	1.58677	3.4773	0.456322	0.648159	NA	R_dup5057	FALSE
0.225901	1.45385	4.98952	0.291382	0.77076	NA	R_dup5060	FALSE
1.01067	1.49321	3.51626	0.42466	0.671085	NA	R_dup5094	FALSE
1.34364	0.533656	3.20226	0.166649	0.867646	NA	R_dup5103	FALSE
2.46765	3.25655	2.59099	1.25688	0.208799	0.355029	R_dup5110	FALSE
0.70166	-2.92164	4.82569	-0.605435	0.54489	NA	R_dup5144	FALSE
0.705788	-0.65431	4.88805	-0.133859	0.893514	NA	T_dup3366	FALSE
1.56399	-2.45563	3.08834	-0.795128	0.426539	NA	R_dup5148	FALSE
0.451801	2.35558	4.90391	0.480348	0.63098	NA	R_dup5149	FALSE
0.70166	-2.92164	4.82569	-0.605435	0.54489	NA	R_dup5152	FALSE
0.788901	3.13949	4.63803	0.676901	0.498468	NA	E_dup425	FALSE
0.563	2.64407	4.88254	0.541535	0.588139	NA	R_dup5158	FALSE
2.34469	1.05326	2.19646	0.479525	0.631565	0.822618	R_dup5188	FALSE
0.70166	-2.92164	4.82569	-0.605435	0.54489	NA	R_dup5196	FALSE
0.2815	1.6144	4.97915	0.324233	0.745762	NA	R_dup5213	FALSE
0.903602	3.34817	4.84503	0.691054	0.489532	NA	R_dup5235	FALSE
1.2407	3.79821	3.8485	0.986934	0.323675	NA	CTCF_dup646	FALSE
0.663945	0.966942	4.89405	0.197575	0.843377	NA	R_dup5256	FALSE
0.212144	-1.3327	4.98782	-0.267191	0.789322	NA	R_dup5261	FALSE
0.424288	-2.21279	4.90673	-0.45097	0.652011	NA	R_dup5262	FALSE
0.438045	0.0652102	4.97983	0.0130948	0.989552	NA	R_dup5276	FALSE
0.225901	1.45385	4.98952	0.291382	0.77076	NA	T_dup3460	FALSE
0.489516	-2.39725	4.89228	-0.490007	0.624129	NA	R_dup5280	FALSE
3.25655	3.68471	2.39297	1.53981	0.123607	0.223269	R_dup287	FALSE
0.212144	-1.3327	4.98782	-0.267191	0.789322	NA	R_dup5289	FALSE
0.212144	-1.3327	4.98782	-0.267191	0.789322	NA	R_dup5293	FALSE
545.482	-8.27312	0.576066	-14.3614	9.03695e-47	5.31726e-46	R_dup5298	TRUE
2.58022	1.10825	2.51387	0.440854	0.659319	0.840882	R_dup5302	FALSE
1.34777	2.03313	3.25362	0.624881	0.532049	NA	R_dup5309	FALSE
1.67875	2.64337	2.93494	0.900657	0.367771	NA	R_dup5311	FALSE
0.225901	1.45385	4.98952	0.291382	0.77076	NA	R_dup5314	FALSE
0.70166	-2.92164	4.82569	-0.605435	0.54489	NA	R_dup5316	FALSE
0.438045	0.0652102	4.97983	0.0130948	0.989552	NA	R_dup5318	FALSE
0.277372	-1.52845	4.97548	-0.307196	0.758694	NA	R_dup5320	FALSE
0.277372	-1.52845	4.97548	-0.307196	0.758694	NA	R_dup5326	FALSE
0.913805	-3.30486	4.3738	-0.755603	0.449887	NA	R_dup5328	FALSE
3.72405	0.624994	1.70794	0.365936	0.714413	0.872947	R_dup5329	FALSE
1.28254	2.1785	3.2802	0.664135	0.506604	NA	R_dup5331	FALSE
2.56096	1.3831	2.13768	0.64701	0.517625	0.73546	R_dup5334	FALSE
4.64393	-1.76902	1.70589	-1.03701	0.299732	0.482078	R_dup4	FALSE
16.4825	-1.27141	0.899468	-1.41352	0.157504	0.277316	R_dup5337	FALSE
0.212144	-1.3327	4.98782	-0.267191	0.789322	NA	R_dup5342	FALSE
2.91732	1.35909	2.43598	0.557922	0.576898	0.780159	R_dup5344	FALSE
0.277372	-1.52845	4.97548	-0.307196	0.758694	NA	R_dup5345	FALSE
0.2815	1.6144	4.97915	0.324233	0.745762	NA	R_dup5347	FALSE
0.2815	1.6144	4.97915	0.324233	0.745762	NA	T_dup3505	FALSE
0.840372	1.06168	4.70274	0.225758	0.821389	NA	R_dup5348	FALSE
32.8278	-7.02381	1.55984	-4.50292	6.70276e-06	1.71314e-05	R_dup5349	FALSE
0.212144	-1.3327	4.98782	-0.267191	0.789322	NA	R_dup5350	FALSE
2.83415	-2.34631	2.36932	-0.990286	0.322034	0.512588	R_dup5352	FALSE
0.996917	0.053736	2.97429	0.0180668	0.985586	NA	R_dup5354	FALSE
1.27016	-2.07658	3.29568	-0.630094	0.528633	NA	R_dup5356	FALSE
1.28254	2.1785	3.2802	0.664135	0.506604	NA	R_dup5358	FALSE
0.70166	-2.92164	4.82569	-0.605435	0.54489	NA	R_dup5359	FALSE
0.558872	0.0300136	4.95706	0.00605473	0.995169	NA	R_dup5360	FALSE
24.5258	-8.0498	1.70923	-4.7096	2.48198e-06	6.47348e-06	R_dup5364	TRUE
1.65123	0.636344	2.88698	0.220419	0.825545	NA	T_dup3515	FALSE
1.61902	1.22796	3.07484	0.399356	0.689631	NA	R_dup5377	FALSE
1.40745	-2.09034	3.1869	-0.655917	0.511877	NA	R_dup5378	FALSE
1.05802	-1.75222	4.35278	-0.402551	0.687278	NA	R_dup5379	FALSE
5.2936	0.707426	1.504	0.470363	0.638096	0.826071	T_dup42	FALSE
1.33809	-3.85687	3.83569	-1.00552	0.314647	NA	TSS_dup158	FALSE
0.784773	0.944905	3.84946	0.245464	0.806097	NA	T_dup3527	FALSE
5.61087	2.16559	1.61313	1.34247	0.179442	0.31068	R_dup5385	FALSE
0.424288	-2.21279	4.90673	-0.45097	0.652011	NA	R_dup5386	FALSE
0.212144	-1.3327	4.98782	-0.267191	0.789322	NA	R_dup5391	FALSE
1.06214	-0.101356	3.48234	-0.0291056	0.97678	NA	CTCF_dup673	FALSE
9.03411	0.646725	1.16399	0.555609	0.578478	0.781101	R_dup5392	FALSE
0.766888	-3.04165	4.6889	-0.648691	0.516538	NA	R_dup5394	FALSE
0.225901	1.45385	4.98952	0.291382	0.77076	NA	CTCF_dup674	FALSE
4.29211	5.5916	3.48327	1.60527	0.108434	0.199264	R_dup295	FALSE
2.97092	2.35416	2.05758	1.14414	0.252567	0.416124	R_dup5400	FALSE
0.70166	-2.92164	4.82569	-0.605435	0.54489	NA	R_dup5403	FALSE
1.67875	2.64337	2.93494	0.900657	0.367771	NA	R_dup5406	FALSE
4.6797	-0.330819	1.57946	-0.209451	0.834096	0.933341	R_dup296	FALSE
2.4814	4.79819	2.96751	1.6169	0.105899	0.195377	R_dup5410	FALSE
1.96432	-0.231511	3.51117	-0.0659355	0.947429	NA	R_dup5413	FALSE
0.913805	-3.30486	4.3738	-0.755603	0.449887	NA	R_dup5414	FALSE
0.225901	1.45385	4.98952	0.291382	0.77076	NA	R_dup5415	FALSE
3.95958	0.68685	1.74423	0.393783	0.693741	0.862646	R_dup5419	FALSE
191.495	-8.5791	1.06348	-8.06697	7.20633e-16	2.47042e-15	R_dup5420	TRUE
1.71233	-0.403197	2.38712	-0.168905	0.865871	NA	R_dup32	FALSE
0.451801	2.35558	4.90391	0.480348	0.63098	NA	R_dup5423	FALSE
2.70318	3.25828	2.56383	1.27087	0.203776	0.347417	R_dup5424	FALSE
0.225901	1.45385	4.98952	0.291382	0.77076	NA	R_dup5426	FALSE
1.48643	-0.948905	2.55803	-0.370952	0.710673	NA	R_dup297	FALSE
2.18202	1.80604	2.28512	0.790346	0.429325	NA	R_dup5428	FALSE
1.39512	-0.566936	3.96585	-0.142954	0.886326	NA	R_dup5430	FALSE
3.29616	-5.15273	2.68784	-1.91705	0.0552315	0.108708	R_dup5431	FALSE
0.424288	-2.21279	4.90673	-0.45097	0.652011	NA	T_dup3560	FALSE
0.225901	1.45385	4.98952	0.291382	0.77076	NA	R_dup5435	FALSE
0.2815	1.6144	4.97915	0.324233	0.745762	NA	R_dup5438	FALSE
125.72	-7.97246	1.08522	-7.3464	2.03613e-13	6.59966e-13	R_dup5439	TRUE
8.48292	1.84506	1.29022	1.43003	0.152708	0.269734	R_dup5440	FALSE
1.14383	-0.357014	3.36592	-0.106067	0.915529	NA	R_dup5441	FALSE
0.503273	-0.130553	4.96748	-0.0262816	0.979033	NA	R_dup299	FALSE
0.212144	-1.3327	4.98782	-0.267191	0.789322	NA	R_dup5442	FALSE
1.6925	4.24853	3.4461	1.23285	0.217631	NA	R_dup5445	FALSE
1.7481	4.29225	3.37457	1.27194	0.203395	NA	R_dup5451	FALSE
1.34364	0.533656	3.20226	0.166649	0.867646	NA	R_dup5452	FALSE
1.27842	0.682458	2.73893	0.249169	0.80323	NA	R_dup5456	FALSE
11.3444	-0.0965414	1.03703	-0.0930942	0.925829	0.974038	R_dup5458	FALSE
17.3842	4.60345	1.29122	3.5652	0.000363573	0.000857223	R_dup5460	FALSE
0.212144	-1.3327	4.98782	-0.267191	0.789322	NA	R_dup301	FALSE
0.225901	1.45385	4.98952	0.291382	0.77076	NA	R_dup5464	FALSE
1.06214	-0.101356	3.48234	-0.0291056	0.97678	NA	R_dup5465	FALSE
4.17035	1.40663	1.73405	0.811182	0.417261	0.629775	R_dup5466	FALSE
62.6045	-6.96795	1.1406	-6.10903	1.00239e-09	2.89176e-09	R_dup302	TRUE
0.771016	-0.857103	3.86866	-0.22155	0.824664	NA	R_dup5469	FALSE
3.48245	3.78824	2.34591	1.61483	0.106348	0.195834	R_dup5471	FALSE
0.212144	-1.3327	4.98782	-0.267191	0.789322	NA	R_dup5472	FALSE
0.503273	-0.130553	4.96748	-0.0262816	0.979033	NA	R_dup5473	FALSE
1.75968	-2.63217	2.92611	-0.899548	0.368361	NA	R_dup5474	FALSE
1.59563	0.567299	2.97078	0.19096	0.848557	NA	R_dup5477	FALSE
0.2815	1.6144	4.97915	0.324233	0.745762	NA	R_dup5482	FALSE
4.51101	5.65961	2.41467	2.34384	0.0190862	0.039927	R_dup5483	FALSE
4.75874	1.4015	1.77584	0.789205	0.429992	0.646148	R_dup5486	FALSE
3.35944	-0.364128	1.7954	-0.202811	0.839283	0.933412	R_dup5487	FALSE
4.62192	-4.06688	2.18591	-1.8605	0.0628151	0.122232	R_dup5491	FALSE
0.489516	-2.39725	4.89228	-0.490007	0.624129	NA	R_dup5492	FALSE
2.37628	0.00608488	2.13252	0.00285337	0.997723	0.999074	R_dup5493	FALSE
0.225901	1.45385	4.98952	0.291382	0.77076	NA	R_dup5495	FALSE
0.715417	-0.995023	3.93919	-0.252596	0.800581	NA	R_dup5496	FALSE
4.65166	1.81865	1.72719	1.05295	0.292363	0.471928	R_dup5499	FALSE
0.277372	-1.52845	4.97548	-0.307196	0.758694	NA	R_dup5500	FALSE
0.987288	0.369148	4.38981	0.0840918	0.932983	NA	R_dup5503	FALSE
0.438045	0.0652102	4.97983	0.0130948	0.989552	NA	R_dup303	FALSE
0.225901	1.45385	4.98952	0.291382	0.77076	NA	R_dup5508	FALSE
1.12595	-3.60718	4.06399	-0.887595	0.374759	NA	R_dup5511	FALSE
0.225901	1.45385	4.98952	0.291382	0.77076	NA	T_dup3632	FALSE
0.2815	1.6144	4.97915	0.324233	0.745762	NA	R_dup5522	FALSE
0.277372	-1.52845	4.97548	-0.307196	0.758694	NA	R_dup5530	FALSE
0.277372	-1.52845	4.97548	-0.307196	0.758694	NA	R_dup5538	FALSE
0.438045	0.0652102	4.97983	0.0130948	0.989552	NA	R_dup5546	FALSE
1.54616	0.239449	3.06268	0.0781828	0.937683	NA	R_dup5548	FALSE
1.46247	2.20216	3.15687	0.697576	0.485442	NA	R_dup5555	FALSE
0.277372	-1.52845	4.97548	-0.307196	0.758694	NA	R_dup5558	FALSE
1.29217	1.96583	3.21436	0.611577	0.540817	NA	R_dup5572	FALSE
5.09573	-1.23778	1.51768	-0.815578	0.414742	0.627246	R_dup5574	FALSE
15.0761	0.63217	0.936116	0.675311	0.499478	0.720463	R_dup5575	FALSE
0.959202	3.43023	4.29986	0.797753	0.425014	NA	CTCF_dup695	FALSE
0.979033	-3.39793	4.21728	-0.805715	0.420407	NA	R_dup5578	FALSE
3.05398	0.65808	2.01859	0.32601	0.744417	0.890346	R_dup5580	FALSE
0.729173	0.771168	4.88147	0.157979	0.874474	NA	R_dup5581	FALSE
0.771016	-0.857103	3.86866	-0.22155	0.824664	NA	R_dup5584	FALSE
0.225901	1.45385	4.98952	0.291382	0.77076	NA	R_dup5585	FALSE
0.554744	-2.56422	4.88065	-0.525384	0.599316	NA	CTCF_dup698	FALSE
0.876089	0.0864001	4.53869	0.0190364	0.984812	NA	R_dup5590	FALSE
0.636432	-2.79177	4.86679	-0.573636	0.566214	NA	R_dup5591	FALSE
0.983161	-1.39315	3.54241	-0.393277	0.694115	NA	R_dup5592	FALSE
1.71646	0.519227	2.38392	0.217804	0.827582	NA	R_dup5594	FALSE
1.00104	1.74146	3.52129	0.494552	0.620916	NA	R_dup5595	FALSE
0.277372	-1.52845	4.97548	-0.307196	0.758694	NA	R_dup5596	FALSE
0.277372	-1.52845	4.97548	-0.307196	0.758694	NA	R_dup5598	FALSE
0.277372	-1.52845	4.97548	-0.307196	0.758694	NA	R_dup5601	FALSE
0.424288	-2.21279	4.90673	-0.45097	0.652011	NA	R_dup5603	FALSE
0.507401	2.50572	4.89227	0.512179	0.608526	NA	R_dup5604	FALSE
7.59302	0.814777	1.33711	0.609359	0.542287	0.754245	R_dup5605	FALSE
0.784773	0.944905	3.84946	0.245464	0.806097	NA	R_dup5606	FALSE
2.55683	0.683267	2.05875	0.331884	0.739977	0.887177	R_dup5611	FALSE
0.663945	0.966942	4.89405	0.197575	0.843377	NA	R_dup5613	FALSE
1.06214	-0.101356	3.48234	-0.0291056	0.97678	NA	R_dup5614	FALSE
0.2815	1.6144	4.97915	0.324233	0.745762	NA	R_dup5615	FALSE
4.55474	-0.68794	1.57833	-0.435866	0.662934	0.842601	R_dup307	FALSE
0.212144	-1.3327	4.98782	-0.267191	0.789322	NA	R_dup5616	FALSE
0.663945	0.966942	4.89405	0.197575	0.843377	NA	R_dup5619	FALSE
3.2111	-1.22665	1.97223	-0.621959	0.533969	0.749389	R_dup5620	FALSE
0.277372	-1.52845	4.97548	-0.307196	0.758694	NA	R_dup308	FALSE
1.27016	-2.07658	3.29568	-0.630094	0.528633	NA	R_dup5621	FALSE
0.719545	1.1126	3.92934	0.283153	0.77706	NA	R_dup5625	FALSE
7.06537	-6.24982	2.11335	-2.95731	0.00310337	0.00697985	R_dup5626	FALSE
1.33809	-3.85687	3.83569	-1.00552	0.314647	NA	R_dup5630	FALSE
7.57135	-6.35209	2.0766	-3.05888	0.00222163	0.00505535	T_dup3727	FALSE
0.2815	1.6144	4.97915	0.324233	0.745762	NA	T_dup3744	FALSE
0.493644	0.225777	4.96944	0.0454331	0.963762	NA	R_dup5650	FALSE
1.82761	-4.30453	3.35917	-1.28143	0.200044	NA	R_dup5675	FALSE
0.212144	-1.3327	4.98782	-0.267191	0.789322	NA	T_dup3786	FALSE
2.72163	1.66107	2.42607	0.684675	0.493549	0.714685	R_dup5696	FALSE
1.78995	2.73808	2.9058	0.942282	0.346048	NA	R_dup309	FALSE
1.27842	0.682458	2.73893	0.249169	0.80323	NA	R_dup5697	FALSE
0.493644	0.225777	4.96944	0.0454331	0.963762	NA	R_dup5698	FALSE
1.2564	-3.75558	3.84647	-0.976371	0.328881	NA	R_dup5699	FALSE
3.51798	-1.21418	1.87273	-0.648347	0.51676	0.735099	R_dup5703	FALSE
128.634	-4.80353	0.500656	-9.59447	8.43475e-22	3.2153e-21	R_dup310	TRUE
0.771016	-0.857103	3.86866	-0.22155	0.824664	NA	R_dup5704	FALSE
549.528	-8.29269	0.580583	-14.2834	2.77716e-46	1.60442e-45	R_dup5705	TRUE
7.38838	0.389156	1.2815	0.303672	0.761378	0.899774	R_dup5706	FALSE
0.225901	1.45385	4.98952	0.291382	0.77076	NA	R_dup5709	FALSE
0.212144	-1.3327	4.98782	-0.267191	0.789322	NA	R_dup5711	FALSE
4.1324	-3.89129	2.25116	-1.72857	0.0838865	0.158562	R_dup5717	FALSE
1.76793	-0.322424	2.3814	-0.135393	0.892301	NA	R_dup5719	FALSE
0.663945	0.966942	4.89405	0.197575	0.843377	NA	R_dup312	FALSE
0.996917	0.053736	2.97429	0.0180668	0.985586	NA	R_dup5721	FALSE
6.22334	2.43214	1.48607	1.63663	0.101708	0.188145	R_dup5726	FALSE
39.1639	3.90094	0.749739	5.20306	1.96032e-07	5.3149e-07	R_dup313	FALSE
0.277372	-1.52845	4.97548	-0.307196	0.758694	NA	R_dup5732	FALSE
1.06214	-0.101356	3.48234	-0.0291056	0.97678	NA	R_dup5733	FALSE
0.451801	2.35558	4.90391	0.480348	0.63098	NA	R_dup5737	FALSE
369.166	-7.93726	0.638157	-12.4378	1.62953e-35	7.92552e-35	R_dup314	TRUE
6.34664	-1.29443	1.46279	-0.884902	0.37621	0.580587	R_dup5738	FALSE
2.65778	0.304092	1.97828	0.153716	0.877834	0.952589	R_dup5739	FALSE
0.503273	-0.130553	4.96748	-0.0262816	0.979033	NA	R_dup315	FALSE
2.8741	5.00578	2.85175	1.75533	0.0792021	0.151022	R_dup5740	FALSE
0.212144	-1.3327	4.98782	-0.267191	0.789322	NA	R_dup5741	FALSE
0.2815	1.6144	4.97915	0.324233	0.745762	NA	R_dup34	FALSE
1.04426	-3.48564	4.20231	-0.82946	0.406844	NA	R_dup5744	FALSE
0.277372	-1.52845	4.97548	-0.307196	0.758694	NA	R_dup5745	FALSE
0.2815	1.6144	4.97915	0.324233	0.745762	NA	R_dup316	FALSE
0.212144	-1.3327	4.98782	-0.267191	0.789322	NA	R_dup5749	FALSE
0.489516	-2.39725	4.89228	-0.490007	0.624129	NA	R_dup5750	FALSE
3.12334	1.14827	1.93635	0.593005	0.553178	0.762886	R_dup5752	FALSE
0.225901	1.45385	4.98952	0.291382	0.77076	NA	R_dup317	FALSE
1.77619	1.61394	2.92132	0.552472	0.580625	NA	R_dup5755	FALSE
946.248	-7.00838	0.30948	-22.6456	1.5403e-113	3.06684e-112	R_dup5758	TRUE
0.945445	1.64909	3.56511	0.462564	0.643677	NA	R_dup5759	FALSE
867.441	-7.74798	0.39768	-19.4829	1.53242e-84	1.89323e-83	R_dup318	TRUE
1.5778	4.13986	3.55231	1.1654	0.243858	NA	R_dup5762	FALSE
0.705788	-0.65431	4.88805	-0.133859	0.893514	NA	R_dup5763	FALSE
624.065	-8.27607	0.53923	-15.3479	3.65619e-53	2.4707e-52	R_dup319	TRUE
2.77311	0.994954	2.06714	0.48132	0.630289	0.822196	R_dup5765	FALSE
0.212144	-1.3327	4.98782	-0.267191	0.789322	NA	R_dup5766	FALSE
1.78582	1.40572	2.42576	0.579495	0.562255	NA	R_dup5767	FALSE
41.2324	-2.31759	0.627934	-3.69082	0.000223536	0.00053457	R_dup320	FALSE
2.62614	-1.36015	2.0515	-0.663004	0.507328	0.728298	R_dup5768	FALSE
0.225901	1.45385	4.98952	0.291382	0.77076	NA	R_dup5770	FALSE
0.733301	3.04106	4.74816	0.640471	0.521867	NA	R_dup5771	FALSE
4.93724	0.677675	1.51495	0.447324	0.654641	0.83755	R_dup5773	FALSE
1.45835	0.739748	3.87886	0.190713	0.848751	NA	R_dup5774	FALSE
0.277372	-1.52845	4.97548	-0.307196	0.758694	NA	R_dup5778	FALSE
0.771016	-0.857103	3.86866	-0.22155	0.824664	NA	R_dup5779	FALSE
0.733301	3.04106	4.74816	0.640471	0.521867	NA	CTCF_dup718	FALSE
0.913805	-3.30486	4.3738	-0.755603	0.449887	NA	R_dup5781	FALSE
0.780645	-1.16569	4.80682	-0.242508	0.808386	NA	R_dup5783	FALSE
1.1295	3.66851	4.83309	0.759041	0.447828	NA	R_dup5784	FALSE
0.424288	-2.21279	4.90673	-0.45097	0.652011	NA	R_dup322	FALSE
0.913805	-3.30486	4.3738	-0.755603	0.449887	NA	R_dup5787	FALSE
0.836244	-1.00697	4.71259	-0.213677	0.830799	NA	R_dup5791	FALSE
0.277372	-1.52845	4.97548	-0.307196	0.758694	NA	R_dup5792	FALSE
3.93012	2.82832	1.90632	1.48365	0.137902	0.246411	R_dup35	FALSE
2.44563	0.595569	2.05954	0.289175	0.772447	0.903992	R_dup5794	FALSE
1.79545	1.206	2.83579	0.425278	0.670634	NA	R_dup5795	FALSE
1.2564	-3.75558	3.84647	-0.976371	0.328881	NA	R_dup5796	FALSE
0.489516	-2.39725	4.89228	-0.490007	0.624129	NA	R_dup5798	FALSE
4.98871	0.372647	1.50511	0.247588	0.804453	0.918607	R_dup323	FALSE
0.729173	0.771168	4.88147	0.157979	0.874474	NA	R_dup5799	FALSE
4.07491	1.17772	1.70121	0.692281	0.488761	0.710519	R_dup5800	FALSE
0.225901	1.45385	4.98952	0.291382	0.77076	NA	R_dup5801	FALSE
2.05351	-2.89901	2.78326	-1.04159	0.297604	NA	R_dup5805	FALSE
0.212144	-1.3327	4.98782	-0.267191	0.789322	NA	R_dup5806	FALSE
0.558872	0.0300136	4.95706	0.00605473	0.995169	NA	R_dup5810	FALSE
0.225901	1.45385	4.98952	0.291382	0.77076	NA	R_dup5812	FALSE
5.90465	0.467087	1.50411	0.310541	0.75615	0.896207	R_dup5813	FALSE
0.784773	0.944905	3.84946	0.245464	0.806097	NA	R_dup325	FALSE
2.24725	1.66302	2.64494	0.628757	0.529508	NA	R_dup5816	FALSE
0.70166	-2.92164	4.82569	-0.605435	0.54489	NA	R_dup5817	FALSE
27.3362	0.0955374	0.699323	0.136614	0.891336	0.958888	R_dup326	FALSE
4.6241	-0.36252	1.55451	-0.233206	0.815601	0.921923	R_dup5819	FALSE
0.424288	-2.21279	4.90673	-0.45097	0.652011	NA	R_dup5827	FALSE
0.424288	-2.21279	4.90673	-0.45097	0.652011	NA	R_dup5829	FALSE
0.277372	-1.52845	4.97548	-0.307196	0.758694	NA	R_dup5834	FALSE
0.277372	-1.52845	4.97548	-0.307196	0.758694	NA	R_dup5835	FALSE
0.507401	2.50572	4.89227	0.512179	0.608526	NA	R_dup5860	FALSE
1.62927	2.37543	3.09927	0.766449	0.443409	NA	R_dup5878	FALSE
3.19327	-0.0573835	1.88846	-0.0303864	0.975759	0.98884	R_dup5879	FALSE
0.563	2.64407	4.88254	0.541535	0.588139	NA	T_dup3952	FALSE
0.663945	0.966942	4.89405	0.197575	0.843377	NA	R_dup5884	FALSE
0.212144	-1.3327	4.98782	-0.267191	0.789322	NA	R_dup5885	FALSE
1.10199	0.664756	4.19915	0.158307	0.874215	NA	R_dup5886	FALSE
7.75569	0.640715	1.25632	0.509994	0.610056	0.807373	R_dup5887	FALSE
1371.42	8.15033	0.349144	23.3438	1.59487e-120	3.55655e-119	R_dup329	TRUE
1368.44	8.14719	0.349149	23.3344	1.98466e-120	4.40376e-119	T_dup3960	TRUE
1.16722	0.495922	3.3507	0.148006	0.882338	NA	R_dup5892	FALSE
1.58188	-0.230136	3.00507	-0.0765824	0.938956	NA	R_dup5893	FALSE
0.2815	1.6144	4.97915	0.324233	0.745762	NA	R_dup5896	FALSE
50.2993	6.72932	1.24002	5.42679	5.73757e-08	1.57766e-07	R_dup5903	TRUE
10.5199	0.279524	1.14483	0.244161	0.807106	0.919697	R_dup36	FALSE
2.03368	0.463057	2.77635	0.166786	0.867538	NA	R_dup5905	FALSE
2.01172	1.643	2.31745	0.708968	0.478344	NA	R_dup5908	FALSE
0.277372	-1.52845	4.97548	-0.307196	0.758694	NA	R_dup5909	FALSE
4.48733	-5.59753	2.42356	-2.30963	0.0209086	0.0434945	R_dup5920	FALSE
3.45494	2.09082	2.20859	0.946678	0.343803	0.541059	R_dup5921	FALSE
0.715417	-0.995023	3.93919	-0.252596	0.800581	NA	T_dup3967	FALSE
0.784773	0.944905	3.84946	0.245464	0.806097	NA	T_dup3971	FALSE
1.27016	-2.07658	3.29568	-0.630094	0.528633	NA	T_dup3981	FALSE
237.574	-7.55544	0.700457	-10.7864	3.98932e-27	1.66595e-26	R_dup5939	TRUE
236.66	-7.54984	0.700464	-10.7783	4.35713e-27	1.81785e-26	T_dup3983	TRUE
0.212144	-1.3327	4.98782	-0.267191	0.789322	NA	T_dup3987	FALSE
713.149	-7.07735	0.367084	-19.2799	7.91921e-83	9.44376e-82	T_dup3989	TRUE
1.89697	-2.61837	2.85315	-0.91771	0.358771	NA	T_dup3997	FALSE
0.2815	1.6144	4.97915	0.324233	0.745762	NA	T_dup4004	FALSE
0.277372	-1.52845	4.97548	-0.307196	0.758694	NA	R_dup5966	FALSE
10.0346	1.31953	1.12249	1.17554	0.239778	0.397846	R_dup330	FALSE
0.503273	-0.130553	4.96748	-0.0262816	0.979033	NA	R_dup5969	FALSE
6.35024	0.885603	1.38995	0.637148	0.524029	0.740548	R_dup5972	FALSE
0.489516	-2.39725	4.89228	-0.490007	0.624129	NA	R_dup5973	FALSE
1.84905	2.80777	2.96304	0.947598	0.343334	NA	R_dup5974	FALSE
1.66086	0.453859	2.45439	0.184917	0.853294	NA	R_dup5978	FALSE
1.60313	-2.30111	3.11671	-0.738314	0.460324	NA	R_dup331	FALSE
4.02125	-1.07847	1.70747	-0.631618	0.527637	0.744621	R_dup5980	FALSE
1.50019	-0.0387728	2.55739	-0.0151611	0.987904	NA	R_dup5983	FALSE
0.424288	-2.21279	4.90673	-0.45097	0.652011	NA	R_dup5985	FALSE
8.56195	3.95547	1.68949	2.34123	0.0192204	0.040189	R_dup5986	FALSE
15.646	1.18646	0.906691	1.30856	0.190682	0.32861	R_dup5987	FALSE
12.1432	-3.46341	1.21847	-2.84243	0.00447708	0.00992435	R_dup5988	FALSE
0.650189	-0.814887	4.89862	-0.16635	0.867881	NA	R_dup332	FALSE
0.979033	-3.39793	4.21728	-0.805715	0.420407	NA	R_dup5989	FALSE
1.88463	-1.25215	2.91079	-0.430176	0.667068	NA	R_dup5991	FALSE
0.489516	-2.39725	4.89228	-0.490007	0.624129	NA	CTCF_dup762	FALSE
0.225901	1.45385	4.98952	0.291382	0.77076	NA	R_dup5996	FALSE
5.17695	3.13565	1.98984	1.57583	0.115065	0.209808	R_dup5997	FALSE
0.2815	1.6144	4.97915	0.324233	0.745762	NA	T_dup4024	FALSE
1.0148	3.50616	4.16125	0.842573	0.399467	NA	R_dup5998	FALSE
5.07533	0.952676	1.60313	0.594261	0.552337	0.762434	R_dup5999	FALSE
3.61441	5.3439	3.64966	1.46422	0.143135	0.254437	R_dup6002	FALSE
0.277372	-1.52845	4.97548	-0.307196	0.758694	NA	T_dup4025	FALSE
0.212144	-1.3327	4.98782	-0.267191	0.789322	NA	R_dup6006	FALSE
3.33961	1.39389	1.89576	0.735269	0.462176	0.682468	R_dup6009	FALSE
1.34364	0.533656	3.20226	0.166649	0.867646	NA	R_dup6012	FALSE
150.363	-7.63834	0.895767	-8.52716	1.49989e-17	5.28816e-17	R_dup6017	TRUE
149.596	-7.63095	0.895883	-8.51781	1.62604e-17	5.72388e-17	T_dup4031	TRUE
0.225901	1.45385	4.98952	0.291382	0.77076	NA	R_dup6021	FALSE
610.356	-7.663	0.455852	-16.8103	2.05164e-63	1.65767e-62	R_dup6043	TRUE
0.2815	1.6144	4.97915	0.324233	0.745762	NA	T_dup4056	FALSE
0.663945	0.966942	4.89405	0.197575	0.843377	NA	R_dup6057	FALSE
79.8723	4.94305	0.722837	6.8384	8.0081e-12	2.48201e-11	R_dup334	TRUE
0.277372	-1.52845	4.97548	-0.307196	0.758694	NA	R_dup6058	FALSE
0.212144	-1.3327	4.98782	-0.267191	0.789322	NA	R_dup6059	FALSE
3.87097	0.468917	1.69962	0.275895	0.782629	0.908471	R_dup6061	FALSE
9.36267	-3.10085	1.34562	-2.30441	0.0211999	0.0440594	R_dup6062	FALSE
3.05185	-0.526474	1.94123	-0.271207	0.786232	0.910095	R_dup335	FALSE
4.86788	0.38373	1.52327	0.251912	0.801109	0.916845	R_dup6065	FALSE
0.784773	0.944905	3.84946	0.245464	0.806097	NA	R_dup6066	FALSE
0.913805	-3.30486	4.3738	-0.755603	0.449887	NA	R_dup6070	FALSE
0.489516	-2.39725	4.89228	-0.490007	0.624129	NA	R_dup6071	FALSE
11.7723	0.948835	1.08091	0.877813	0.380045	0.585493	R_dup6073	FALSE
0.212144	-1.3327	4.98782	-0.267191	0.789322	NA	R_dup6074	FALSE
0.2815	1.6144	4.97915	0.324233	0.745762	NA	R_dup6075	FALSE
652.844	-8.01597	0.492392	-16.2796	1.3766e-59	1.0371e-58	T_dup4078	TRUE
6.84389	0.84435	1.34187	0.629235	0.529196	0.745958	E_dup469	FALSE
1.77614	-2.66752	2.99365	-0.89106	0.372897	NA	R_dup6099	FALSE
1.17135	2.03782	3.33867	0.610368	0.541618	NA	T_dup4095	FALSE
4.58833	-1.82369	1.63785	-1.11347	0.265507	0.434236	T_dup4097	FALSE
4.89122	-0.751841	2.05739	-0.365434	0.714787	0.872947	T_dup4103	FALSE
0.277372	-1.52845	4.97548	-0.307196	0.758694	NA	R_dup6118	FALSE
0.277372	-1.52845	4.97548	-0.307196	0.758694	NA	R_dup336	FALSE
0.489516	-2.39725	4.89228	-0.490007	0.624129	NA	R_dup6120	FALSE
7.92718	-1.36492	1.29073	-1.05748	0.290292	0.469435	R_dup6121	FALSE
0.563	2.64407	4.88254	0.541535	0.588139	NA	CTCF_dup787	FALSE
0.212144	-1.3327	4.98782	-0.267191	0.789322	NA	R_dup6125	FALSE
0.212144	-1.3327	4.98782	-0.267191	0.789322	NA	TSS_dup172	FALSE
0.927561	-1.5216	3.58703	-0.424195	0.671424	NA	T_dup4115	FALSE
0.979033	-3.39793	4.21728	-0.805715	0.420407	NA	T_dup4116	FALSE
0.563	2.64407	4.88254	0.541535	0.588139	NA	E_dup474	FALSE
3.67258	1.05751	1.73788	0.608503	0.542854	0.754245	T_dup44	FALSE
23.6004	2.89694	0.883444	3.27914	0.00104123	0.00240615	T_dup4124	FALSE
12.986	0.0185201	0.965411	0.0191836	0.984695	0.993252	T_dup4127	FALSE
264.656	-8.03827	0.765978	-10.4941	9.19268e-26	3.75452e-25	R_dup6134	TRUE
2.20185	-0.987606	2.17832	-0.453379	0.650276	NA	R_dup6136	FALSE
1.1953	-1.78326	3.33565	-0.534607	0.592921	NA	R_dup6138	FALSE
24.4224	-3.0692	1.03965	-2.95214	0.00315581	0.00709064	R_dup6140	FALSE
410.306	-6.95816	0.452353	-15.3822	2.156e-53	1.46582e-52	R_dup337	TRUE
6.64407	0.683719	1.37925	0.495717	0.620094	0.814454	R_dup6144	FALSE
2.23544	-4.58797	3.09109	-1.48426	0.137741	NA	R_dup6146	FALSE
1.89697	-2.61837	2.85315	-0.91771	0.358771	NA	R_dup6147	FALSE
6.76428	0.444182	1.33361	0.333067	0.739084	0.886582	R_dup6153	FALSE
1.70271	-0.2411	2.45126	-0.0983577	0.921648	NA	R_dup6157	FALSE
0.277372	-1.52845	4.97548	-0.307196	0.758694	NA	R_dup6158	FALSE
0.945445	1.64909	3.56511	0.462564	0.643677	NA	R_dup6175	FALSE
0.277372	-1.52845	4.97548	-0.307196	0.758694	NA	R_dup6176	FALSE
0.212144	-1.3327	4.98782	-0.267191	0.789322	NA	T_dup4141	FALSE
0.212144	-1.3327	4.98782	-0.267191	0.789322	NA	T_dup4147	FALSE
1.22695	2.10903	3.24278	0.650377	0.515449	NA	R_dup6183	FALSE
0.225901	1.45385	4.98952	0.291382	0.77076	NA	T_dup4152	FALSE
8.45546	2.66381	1.37233	1.94109	0.0522476	0.103291	T_dup4158	FALSE
1.8072	4.34474	4.52842	0.95944	0.337337	NA	T_dup4159	FALSE
0.277372	-1.52845	4.97548	-0.307196	0.758694	NA	T_dup4162	FALSE
0.277372	-1.52845	4.97548	-0.307196	0.758694	NA	T_dup4163	FALSE
4.25541	-0.067394	1.63489	-0.0412224	0.967119	0.9872	T_dup4165	FALSE
0.554744	-2.56422	4.88065	-0.525384	0.599316	NA	CTCF_dup806	FALSE
1.54753	-2.41499	3.13265	-0.77091	0.44076	NA	T_dup4166	FALSE
0.2815	1.6144	4.97915	0.324233	0.745762	NA	T_dup4172	FALSE
0.277372	-1.52845	4.97548	-0.307196	0.758694	NA	R_dup6200	FALSE
0.424288	-2.21279	4.90673	-0.45097	0.652011	NA	T_dup4174	FALSE
0.636432	-2.79177	4.86679	-0.573636	0.566214	NA	R_dup6201	FALSE
0.979033	-3.39793	4.21728	-0.805715	0.420407	NA	T_dup45	FALSE
1.2564	-3.75558	3.84647	-0.976371	0.328881	NA	T_dup4181	FALSE
0.715417	-0.995023	3.93919	-0.252596	0.800581	NA	T_dup4182	FALSE
4.16817	-1.16153	1.67246	-0.694504	0.487366	0.709417	R_dup6206	FALSE
0.927561	-1.5216	3.58703	-0.424195	0.671424	NA	R_dup6207	FALSE
0.889846	1.54773	4.56248	0.33923	0.734437	NA	R_dup6208	FALSE
2.72495	-4.8739	2.87729	-1.69392	0.0902802	0.169394	R_dup6209	FALSE
254.199	-6.97274	0.568783	-12.259	1.50252e-34	7.12899e-34	R_dup339	TRUE
2.48885	-1.37463	2.55471	-0.538079	0.590523	0.793532	R_dup6215	FALSE
0.277372	-1.52845	4.97548	-0.307196	0.758694	NA	R_dup6217	FALSE
0.996917	0.053736	2.97429	0.0180668	0.985586	NA	R_dup6219	FALSE
0.927561	-1.5216	3.58703	-0.424195	0.671424	NA	T_dup4189	FALSE
0.212144	-1.3327	4.98782	-0.267191	0.789322	NA	R_dup6221	FALSE
760.857	-7.23619	0.360802	-20.0558	1.79563e-89	2.38348e-88	R_dup6223	TRUE
0.489516	-2.39725	4.89228	-0.490007	0.624129	NA	R_dup6224	FALSE
0.489516	-2.39725	4.89228	-0.490007	0.624129	NA	R_dup6227	FALSE
0.489516	-2.39725	4.89228	-0.490007	0.624129	NA	R_dup6228	FALSE
0.277372	-1.52845	4.97548	-0.307196	0.758694	NA	E_dup496	FALSE
28.6418	-6.8091	1.60214	-4.25001	2.1376e-05	5.34101e-05	R_dup6232	FALSE
2.21561	-0.364099	2.19164	-0.166131	0.868054	NA	T_dup4201	FALSE
0.212144	-1.3327	4.98782	-0.267191	0.789322	NA	T_dup46	FALSE
0.493644	0.225777	4.96944	0.0454331	0.963762	NA	T_dup4204	FALSE
0.212144	-1.3327	4.98782	-0.267191	0.789322	NA	T_dup4205	FALSE
0.424288	-2.21279	4.90673	-0.45097	0.652011	NA	T_dup4206	FALSE
0.636432	-2.79177	4.86679	-0.573636	0.566214	NA	T_dup4207	FALSE
0.212144	-1.3327	4.98782	-0.267191	0.789322	NA	T_dup4210	FALSE
0.277372	-1.52845	4.97548	-0.307196	0.758694	NA	R_dup6242	FALSE
3.13159	2.60718	2.2968	1.13514	0.256317	0.421835	R_dup6249	FALSE
2.2519	-4.60675	3.14722	-1.46375	0.143262	NA	R_dup6253	FALSE
0.225901	1.45385	4.98952	0.291382	0.77076	NA	R_dup6254	FALSE
0.212144	-1.3327	4.98782	-0.267191	0.789322	NA	R_dup6255	FALSE
0.489516	-2.39725	4.89228	-0.490007	0.624129	NA	R_dup6256	FALSE
411.549	-8.35248	0.677575	-12.327	6.47981e-35	3.10418e-34	T	TRUE
515.902	-6.0803	0.324005	-18.766	1.43149e-78	1.61223e-77	T_dup4224	TRUE
0.438045	0.0652102	4.97983	0.0130948	0.989552	NA	T_dup4243	FALSE
1.27842	0.682458	2.73893	0.249169	0.80323	NA	E_dup502	FALSE
0.503273	-0.130553	4.96748	-0.0262816	0.979033	NA	CTCF_dup824	FALSE
0.705788	-0.65431	4.88805	-0.133859	0.893514	NA	R_dup6283	FALSE
4.06621	5.51367	3.53368	1.56032	0.118685	0.215879	R_dup6287	FALSE
0.507401	2.50572	4.89227	0.512179	0.608526	NA	R_dup6290	FALSE
0.225901	1.45385	4.98952	0.291382	0.77076	NA	R_dup6292	FALSE
0.277372	-1.52845	4.97548	-0.307196	0.758694	NA	R_dup340	FALSE
0.489516	-2.39725	4.89228	-0.490007	0.624129	NA	CTCF_dup826	FALSE
0.212144	-1.3327	4.98782	-0.267191	0.789322	NA	R_dup6296	FALSE
2.537	4.8282	2.94393	1.64005	0.100995	0.186903	T_dup4251	FALSE
17.46	0.702128	0.973023	0.721594	0.470544	0.692616	T_dup4257	FALSE
0.558872	0.0300136	4.95706	0.00605473	0.995169	NA	T_dup4258	FALSE
2.94123	-3.3465	2.4753	-1.35196	0.176389	0.305749	R_dup6310	FALSE
1.44872	0.98887	2.62298	0.377002	0.706172	NA	R_dup6312	FALSE
7.78349	-6.39222	2.06396	-3.09706	0.00195448	0.00445881	R_dup6317	FALSE
1.96637	2.67728	3.6476	0.733984	0.462958	NA	R_dup6318	FALSE
1.62922	-2.51662	2.96149	-0.849782	0.395446	NA	E_dup519	FALSE
0.848577	-3.20362	4.84657	-0.661008	0.508607	NA	R_dup6345	FALSE
0.636432	-2.79177	4.86679	-0.573636	0.566214	NA	R_dup6353	FALSE
0.212144	-1.3327	4.98782	-0.267191	0.789322	NA	CTCF_dup837	FALSE
0.493644	0.225777	4.96944	0.0454331	0.963762	NA	R_dup6360	FALSE
0.2815	1.6144	4.97915	0.324233	0.745762	NA	T_dup4311	FALSE
0.225901	1.45385	4.98952	0.291382	0.77076	NA	T_dup4312	FALSE
0.766888	-3.04165	4.6889	-0.648691	0.516538	NA	R_dup6379	FALSE
1.05252	0.18095	3.48805	0.051877	0.958627	NA	R_dup341	FALSE
0.558872	0.0300136	4.95706	0.00605473	0.995169	NA	R_dup6386	FALSE
0.719545	1.1126	3.92934	0.283153	0.77706	NA	R_dup6397	FALSE
0.705788	-0.65431	4.88805	-0.133859	0.893514	NA	R_dup6398	FALSE
0.212144	-1.3327	4.98782	-0.267191	0.789322	NA	R_dup6410	FALSE
3.21115	0.859042	1.93007	0.445084	0.656259	0.838658	R_dup6419	FALSE
5.50626	-1.71908	1.53373	-1.12085	0.262353	0.429707	R_dup6427	FALSE
0.212144	-1.3327	4.98782	-0.267191	0.789322	NA	R_dup6428	FALSE
14.7652	-3.16251	1.0799	-2.92853	0.00340569	0.00762902	R_dup6432	FALSE
0.554744	-2.56422	4.88065	-0.525384	0.599316	NA	R_dup6437	FALSE
11.3656	-0.4132	1.10443	-0.374132	0.708306	0.870133	R_dup6438	FALSE
0.277372	-1.52845	4.97548	-0.307196	0.758694	NA	T_dup4381	FALSE
0.558872	0.0300136	4.95706	0.00605473	0.995169	NA	R_dup6452	FALSE
1.95612	1.59713	2.34941	0.6798	0.496631	NA	R_dup6454	FALSE
0.2815	1.6144	4.97915	0.324233	0.745762	NA	R_dup6456	FALSE
0.212144	-1.3327	4.98782	-0.267191	0.789322	NA	R_dup6461	FALSE
2.5945	-4.80726	2.92195	-1.64522	0.0999243	0.18523	T_dup4389	FALSE
0.836244	-1.00697	4.71259	-0.213677	0.830799	NA	R_dup6462	FALSE
0.212144	-1.3327	4.98782	-0.267191	0.789322	NA	R_dup344	FALSE
4.35493	-0.983926	1.75415	-0.560915	0.574856	0.777869	R_dup6464	FALSE
0.715417	-0.995023	3.93919	-0.252596	0.800581	NA	R_dup6465	FALSE
1.70683	0.705844	2.93884	0.240178	0.810192	NA	R_dup6467	FALSE
0.927561	-1.5216	3.58703	-0.424195	0.671424	NA	R_dup6471	FALSE
1.39099	-2.02385	4.02051	-0.503381	0.614697	NA	R_dup6475	FALSE
4.05147	-0.746279	1.68813	-0.442073	0.658436	0.840236	R_dup6477	FALSE
222.398	-6.32532	0.515028	-12.2815	1.13852e-34	5.40765e-34	R_dup6481	TRUE
0.451801	2.35558	4.90391	0.480348	0.63098	NA	R_dup345	FALSE
255.057	8.44994	0.87412	9.6668	4.17234e-22	1.60005e-21	R_dup6484	TRUE
1.77756	-0.48174	2.44167	-0.197299	0.843593	NA	R_dup6488	FALSE
2.70925	-0.235266	1.95245	-0.120498	0.904089	0.965485	R_dup6490	FALSE
2.38041	0.671007	2.12195	0.316222	0.751834	0.895854	R_dup6493	FALSE
2.69962	-0.131819	1.98186	-0.0665129	0.94697	0.981749	R_dup6494	FALSE
0.503273	-0.130553	4.96748	-0.0262816	0.979033	NA	R_dup6495	FALSE
700.066	-8.11357	0.492282	-16.4815	4.97965e-61	3.86921e-60	R_dup347	TRUE
0.558872	0.0300136	4.95706	0.00605473	0.995169	NA	R_dup6499	FALSE
14.3745	-4.19296	1.25564	-3.33929	0.000839918	0.00194903	R_dup6500	FALSE
2.97092	2.35416	2.05758	1.14414	0.252567	0.416124	R_dup6502	FALSE
4.12438	1.30153	1.6812	0.774165	0.438833	0.654143	R_dup6503	FALSE
0.424288	-2.21279	4.90673	-0.45097	0.652011	NA	R_dup6505	FALSE
3.35944	-0.364128	1.7954	-0.202811	0.839283	0.933412	R_dup348	FALSE
1.12187	1.65746	4.28458	0.386844	0.698872	NA	R_dup6507	FALSE
8.49649	0.377567	1.19059	0.317127	0.751147	0.895854	R_dup6508	FALSE
3.56338	0.418932	1.78987	0.234057	0.81494	0.921923	R_dup6509	FALSE
2.3702	4.73589	3.09928	1.52806	0.126498	0.227859	R_dup6511	FALSE
0.438045	0.0652102	4.97983	0.0130948	0.989552	NA	R_dup6512	FALSE
8.67092	0.620138	1.17437	0.528059	0.597459	0.79924	R_dup6513	FALSE
1.04426	-3.48564	4.20231	-0.82946	0.406844	NA	R_dup350	FALSE
2.57879	-0.125683	2.08768	-0.0602022	0.951995	0.982391	R_dup6514	FALSE
0.719545	1.1126	3.92934	0.283153	0.77706	NA	R_dup6515	FALSE
2.43601	0.715282	2.09223	0.341875	0.732445	0.881701	R_dup351	FALSE
1.17135	2.03782	3.33867	0.610368	0.541618	NA	R_dup6519	FALSE
1.40332	-3.92147	3.67667	-1.06658	0.286161	NA	R_dup6520	FALSE
0.212144	-1.3327	4.98782	-0.267191	0.789322	NA	R_dup6522	FALSE
0.2815	1.6144	4.97915	0.324233	0.745762	NA	R_dup6524	FALSE
16.0657	1.86331	0.945308	1.97111	0.0487113	0.0968148	R_dup39	FALSE
0.70166	-2.92164	4.82569	-0.605435	0.54489	NA	R_dup352	FALSE
4.90147	-0.505664	1.51173	-0.334493	0.738008	0.886007	R_dup6527	FALSE
2.96679	1.55161	2.00194	0.775054	0.438308	0.653797	R_dup6529	FALSE
0.277372	-1.52845	4.97548	-0.307196	0.758694	NA	R_dup6530	FALSE
0.2815	1.6144	4.97915	0.324233	0.745762	NA	R_dup6531	FALSE
1.34777	2.03313	3.25362	0.624881	0.532049	NA	R_dup6532	FALSE
2.36257	3.02508	2.67354	1.13149	0.257849	0.423888	R_dup6536	FALSE
4.56437	-0.751651	1.59768	-0.470464	0.638024	0.826071	R_dup6537	FALSE
0.212144	-1.3327	4.98782	-0.267191	0.789322	NA	T_dup4469	FALSE
2.04943	0.116144	2.28164	0.050904	0.959402	NA	R_dup6538	FALSE
1.0148	3.50616	4.16125	0.842573	0.399467	NA	R_dup6540	FALSE
0.507401	2.50572	4.89227	0.512179	0.608526	NA	R_dup6545	FALSE
9.65167	-4.10059	1.63674	-2.50534	0.0122333	0.0261681	R_dup6549	FALSE
1.15346	-0.608951	3.29511	-0.184804	0.853382	NA	R_dup6551	FALSE
1.28805	0.442118	3.22726	0.136995	0.891035	NA	R_dup6554	FALSE
0.212144	-1.3327	4.98782	-0.267191	0.789322	NA	R_dup6555	FALSE
5.01423	1.36044	1.58932	0.855987	0.392005	0.600392	R_dup355	FALSE
11.6066	0.0243957	1.02654	0.023765	0.98104	0.991938	R_dup6560	FALSE
0.493644	0.225777	4.96944	0.0454331	0.963762	NA	T_dup4491	FALSE
2.73676	0.730048	2.0753	0.351779	0.725004	0.877243	R_dup356	FALSE
1.599	-4.09954	3.66257	-1.1193	0.26301	NA	R_dup6567	FALSE
0.70166	-2.92164	4.82569	-0.605435	0.54489	NA	R_dup6568	FALSE
0.636432	-2.79177	4.86679	-0.573636	0.566214	NA	R_dup6570	FALSE
0.277372	-1.52845	4.97548	-0.307196	0.758694	NA	R_dup6571	FALSE
38.3498	-7.23395	1.53637	-4.70848	2.49574e-06	6.50555e-06	R_dup6573	TRUE
0.212144	-1.3327	4.98782	-0.267191	0.789322	NA	R_dup6575	FALSE
5.76328	1.48837	1.50231	0.990722	0.321822	0.512588	R_dup6576	FALSE
2.56646	0.565976	2.09657	0.269953	0.787196	0.910685	R_dup6578	FALSE
36.5705	-2.60187	0.729808	-3.56515	0.000363647	0.000857223	R_dup6582	FALSE
4.18606	-0.412038	1.63312	-0.252301	0.800808	0.916845	R_dup358	FALSE
2.67566	1.48307	2.04163	0.726417	0.467583	0.688712	R_dup6589	FALSE
0.277372	-1.52845	4.97548	-0.307196	0.758694	NA	R_dup6591	FALSE
0.212144	-1.3327	4.98782	-0.267191	0.789322	NA	R_dup6595	FALSE
3.83325	1.24434	1.7907	0.694894	0.487122	0.709417	R_dup6597	FALSE
0.212144	-1.3327	4.98782	-0.267191	0.789322	NA	R_dup6601	FALSE
2.00346	-0.088964	2.34644	-0.0379145	0.969756	NA	R_dup6604	FALSE
1.2407	3.79821	3.8485	0.986934	0.323675	NA	R_dup6607	FALSE
0.212144	-1.3327	4.98782	-0.267191	0.789322	NA	R_dup6608	FALSE
29.3188	-4.84073	0.999465	-4.84332	1.27685e-06	3.36172e-06	R_dup6613	TRUE
1.4666	4.04091	3.62088	1.116	0.26442	NA	T_dup4531	FALSE
0.558872	0.0300136	4.95706	0.00605473	0.995169	NA	R_dup6621	FALSE
3.23041	0.670001	1.84618	0.362912	0.71667	0.874497	R_dup6623	FALSE
1.68069	-4.17933	3.42177	-1.22139	0.221937	NA	R_dup6624	FALSE
417.442	-9.69639	1.04233	-9.30257	1.37086e-20	5.09927e-20	R_dup6628	TRUE
0.507401	2.50572	4.89227	0.512179	0.608526	NA	R_dup6629	FALSE
2.91727	-1.00872	1.96351	-0.513732	0.607439	0.805268	R_dup6630	FALSE
1.01067	1.49321	3.51626	0.42466	0.671085	NA	R_dup359	FALSE
2.15863	1.21542	2.6083	0.465982	0.641228	NA	R_dup6633	FALSE
0.212144	-1.3327	4.98782	-0.267191	0.789322	NA	R_dup6638	FALSE
2.68529	1.35597	2.10049	0.64555	0.518571	0.736099	R_dup6640	FALSE
0.212144	-1.3327	4.98782	-0.267191	0.789322	NA	R_dup6651	FALSE
0.507401	2.50572	4.89227	0.512179	0.608526	NA	CTCF_dup887	FALSE
0.212144	-1.3327	4.98782	-0.267191	0.789322	NA	CTCF_dup889	FALSE
2.0852	4.54295	3.19046	1.42392	0.154471	NA	E_dup527	FALSE
0.212144	-1.3327	4.98782	-0.267191	0.789322	NA	E_dup530	FALSE
0.212144	-1.3327	4.98782	-0.267191	0.789322	NA	T_dup4560	FALSE
0.780645	-1.16569	4.80682	-0.242508	0.808386	NA	E_dup538	FALSE
1.66499	1.50045	2.85734	0.525122	0.599498	NA	T_dup4565	FALSE
20.487	-3.39149	0.953222	-3.55792	0.000373807	0.000880708	T_dup4568	FALSE
7.62471	2.8455	1.43351	1.98499	0.0471454	0.0941642	T_dup49	FALSE
1.69445	-2.5751	2.91591	-0.883119	0.377172	NA	T_dup4572	FALSE
628.284	-6.25185	0.347174	-18.0078	1.69231e-72	1.6552e-71	T_dup4574	TRUE
0.212144	-1.3327	4.98782	-0.267191	0.789322	NA	T_dup4575	FALSE
3.27638	0.795904	1.84416	0.431581	0.666046	0.844754	R_dup6720	FALSE
0.979033	-3.39793	4.21728	-0.805715	0.420407	NA	T_dup4610	FALSE
767.898	-6.61221	0.309392	-21.3716	2.45606e-101	4.01247e-100	T_dup4611	TRUE
1.4768	-0.738878	3.07973	-0.239917	0.810395	NA	T_dup4615	FALSE
0.70166	-2.92164	4.82569	-0.605435	0.54489	NA	R_dup6739	FALSE
1.62922	-2.51662	2.96149	-0.849782	0.395446	NA	R_dup6740	FALSE
0.212144	-1.3327	4.98782	-0.267191	0.789322	NA	R_dup6742	FALSE
0.277372	-1.52845	4.97548	-0.307196	0.758694	NA	R_dup6747	FALSE
15.2581	-4.87152	1.38053	-3.52874	0.00041755	0.00098066	T_dup4631	FALSE
0.277372	-1.52845	4.97548	-0.307196	0.758694	NA	T_dup4632	FALSE
0.2815	1.6144	4.97915	0.324233	0.745762	NA	T_dup4634	FALSE
6.40309	0.0786823	1.46907	0.0535591	0.957286	0.984209	T_dup51	FALSE
22.8823	-3.82419	1.0134	-3.7736	0.000160907	0.000387916	T_dup4638	FALSE
2.58842	-0.234091	2.07148	-0.113007	0.910025	0.968667	R_dup6757	FALSE
0.225901	1.45385	4.98952	0.291382	0.77076	NA	T_dup4652	FALSE
1.0148	3.50616	4.16125	0.842573	0.399467	NA	R_dup6784	FALSE
4.84805	1.6983	1.64726	1.03098	0.302548	0.486258	R_dup6785	FALSE
3.91224	1.59582	1.74558	0.91421	0.360606	0.562541	R_dup6786	FALSE
0.507401	2.50572	4.89227	0.512179	0.608526	NA	R_dup6788	FALSE
0.438045	0.0652102	4.97983	0.0130948	0.989552	NA	R_dup6790	FALSE
1.1953	-1.78326	3.33565	-0.534607	0.592921	NA	R_dup6792	FALSE
3.12946	1.01748	1.98285	0.51314	0.607853	0.805268	R_dup361	FALSE
0.2815	1.6144	4.97915	0.324233	0.745762	NA	T_dup4672	FALSE
5.74597	-0.0103611	1.44686	-0.00716109	0.994286	0.997642	R_dup6802	FALSE
0.2815	1.6144	4.97915	0.324233	0.745762	NA	R_dup6803	FALSE
4.5075	5.65414	2.4996	2.26202	0.0236965	0.0489062	R_dup6807	FALSE
1.89639	0.589978	2.88738	0.20433	0.838095	NA	R_dup6808	FALSE
0.212144	-1.3327	4.98782	-0.267191	0.789322	NA	T_dup4676	FALSE
1.55992	1.12134	2.59972	0.431331	0.666228	NA	R_dup6809	FALSE
1.28254	2.1785	3.2802	0.664135	0.506604	NA	R_dup6810	FALSE
304.155	-8.65756	0.866313	-9.99357	1.6262e-23	6.38456e-23	R_dup6812	TRUE
3.38851	5.25087	3.71693	1.41269	0.157747	0.277316	R_dup6814	FALSE
0.996917	0.053736	2.97429	0.0180668	0.985586	NA	R_dup6818	FALSE
455.899	-7.49711	0.497611	-15.0662	2.70196e-51	1.77478e-50	R_dup6820	TRUE
0.212144	-1.3327	4.98782	-0.267191	0.789322	NA	R_dup6821	FALSE
2.55821	-0.704124	2.22397	-0.316607	0.751542	0.895854	R_dup362	FALSE
0.212144	-1.3327	4.98782	-0.267191	0.789322	NA	R_dup6835	FALSE
6.62756	-0.279911	1.31681	-0.212568	0.831664	0.932199	R_dup6837	FALSE
0.503273	-0.130553	4.96748	-0.0262816	0.979033	NA	R_dup6851	FALSE
0.212144	-1.3327	4.98782	-0.267191	0.789322	NA	R_dup6853	FALSE
0.493644	0.225777	4.96944	0.0454331	0.963762	NA	R_dup6856	FALSE
0.2815	1.6144	4.97915	0.324233	0.745762	NA	T_dup4711	FALSE
0.225901	1.45385	4.98952	0.291382	0.77076	NA	R_dup6874	FALSE
1.68069	-4.17933	3.42177	-1.22139	0.221937	NA	R_dup6876	FALSE
9.60484	3.14993	1.30775	2.40867	0.0160108	0.0338589	R_dup6877	FALSE
6.34824	1.23141	1.37779	0.89376	0.37145	0.575366	R_dup6878	FALSE
0.212144	-1.3327	4.98782	-0.267191	0.789322	NA	R_dup363	FALSE
2.0398	0.271871	2.82929	0.0960916	0.923448	NA	T_dup4721	FALSE
0.225901	1.45385	4.98952	0.291382	0.77076	NA	T_dup4722	FALSE
3.76177	-0.121679	1.70863	-0.0712143	0.943227	0.980605	T_dup4727	FALSE
0.503273	-0.130553	4.96748	-0.0262816	0.979033	NA	T_dup4729	FALSE
715.528	-8.01154	0.466622	-17.1692	4.5157e-66	3.92593e-65	T_dup4730	TRUE
0.489516	-2.39725	4.89228	-0.490007	0.624129	NA	T_dup4731	FALSE
95.2887	-4.48073	0.610536	-7.33902	2.15168e-13	6.96912e-13	T_dup52	TRUE
348.974	-7.26746	0.54555	-13.3214	1.7393e-40	9.14772e-40	T_dup4739	TRUE
0.277372	-1.52845	4.97548	-0.307196	0.758694	NA	R_dup6912	FALSE
0.2815	1.6144	4.97915	0.324233	0.745762	NA	R_dup6913	FALSE
0.225901	1.45385	4.98952	0.291382	0.77076	NA	R_dup6918	FALSE
0.493644	0.225777	4.96944	0.0454331	0.963762	NA	R_dup6920	FALSE
3.73231	1.59834	1.81051	0.88281	0.377339	0.582128	R_dup6921	FALSE
94.5437	-9.99412	1.50331	-6.64808	2.96938e-11	9.03989e-11	R_dup6923	TRUE
185.204	-10.964	1.47555	-7.43042	1.08253e-13	3.54226e-13	R_dup6924	TRUE
6.72111	2.63635	1.48932	1.77016	0.0766999	0.147005	T_dup53	FALSE
0.225901	1.45385	4.98952	0.291382	0.77076	NA	T_dup4752	FALSE
0.212144	-1.3327	4.98782	-0.267191	0.789322	NA	T_dup4779	FALSE
0.212144	-1.3327	4.98782	-0.267191	0.789322	NA	R_dup6954	FALSE
1311.43	-8.10059	0.357564	-22.655	1.2466e-113	2.4932e-112	T_dup4783	TRUE
1311.43	-8.10059	0.357564	-22.655	1.2466e-113	2.4932e-112	R_dup6959	TRUE
0.931689	0.220813	3.57874	0.0617013	0.950801	NA	T_dup4794	FALSE
3.8333	5.42307	2.55612	2.1216	0.0338713	0.0688542	T_dup4801	FALSE
0.650189	-0.814887	4.89862	-0.16635	0.867881	NA	R_dup6990	FALSE
1.12595	-3.60718	4.06399	-0.887595	0.374759	NA	T_dup4821	FALSE
20.6414	-7.79677	1.69239	-4.60695	4.08618e-06	1.05649e-05	T_dup4827	FALSE
0.2815	1.6144	4.97915	0.324233	0.745762	NA	T_dup4828	FALSE
0.554744	-2.56422	4.88065	-0.525384	0.599316	NA	R_dup7001	FALSE
6.84796	0.0992711	1.30686	0.0759616	0.93945	0.978613	R_dup7003	FALSE
1.61547	-4.12571	3.50018	-1.17871	0.238512	NA	R_dup7005	FALSE
10.8241	1.65344	1.12402	1.47101	0.14129	0.252162	R_dup7008	FALSE
0.225901	1.45385	4.98952	0.291382	0.77076	NA	R_dup7015	FALSE
0.876089	0.0864001	4.53869	0.0190364	0.984812	NA	R_dup7017	FALSE
96.8261	-5.1004	0.58165	-8.76884	1.80513e-18	6.4407e-18	R_dup7018	TRUE
2.76285	0.53622	2.13525	0.251127	0.801716	0.917182	WE_dup551	FALSE
1808.09	8.22909	0.313998	26.2075	2.18337e-151	6.85762e-150	R_dup7019	TRUE
0.663945	0.966942	4.89405	0.197575	0.843377	NA	R_dup7020	FALSE
292.191	-8.59024	0.867397	-9.90347	4.02081e-23	1.56482e-22	R_dup42	TRUE
12.0422	-7.02006	1.85512	-3.78415	0.000154237	0.000372237	R_dup7023	FALSE
0.2815	1.6144	4.97915	0.324233	0.745762	NA	R_dup7027	FALSE
1.36973	0.179492	3.12473	0.0574423	0.954193	NA	R_dup7028	FALSE
0.212144	-1.3327	4.98782	-0.267191	0.789322	NA	R_dup7030	FALSE
0.2815	1.6144	4.97915	0.324233	0.745762	NA	R_dup365	FALSE
3.24469	-3.61603	2.41498	-1.49733	0.134306	0.240468	R_dup7037	FALSE
0.493644	0.225777	4.96944	0.0454331	0.963762	NA	R_dup7041	FALSE
3.98629	0.951626	1.83853	0.5176	0.604737	0.805268	R_dup7043	FALSE
0.212144	-1.3327	4.98782	-0.267191	0.789322	NA	R_dup7047	FALSE
2.50536	1.34432	2.09608	0.641349	0.521296	0.738323	E_dup582	FALSE
175.244	10.9391	1.47497	7.41649	1.20261e-13	3.93228e-13	R_dup7050	TRUE
1.2407	3.79821	3.8485	0.986934	0.323675	NA	R_dup7051	FALSE
2.34469	1.05326	2.19646	0.479525	0.631565	0.822618	T_dup4857	FALSE
0.212144	-1.3327	4.98782	-0.267191	0.789322	NA	R_dup7076	FALSE
0.507401	2.50572	4.89227	0.512179	0.608526	NA	T_dup4870	FALSE
0.225901	1.45385	4.98952	0.291382	0.77076	NA	R_dup7084	FALSE
0.489516	-2.39725	4.89228	-0.490007	0.624129	NA	R_dup7086	FALSE
2.91119	1.51793	2.06328	0.735689	0.46192	0.6824	R_dup7105	FALSE
0.489516	-2.39725	4.89228	-0.490007	0.624129	NA	R_dup7107	FALSE
0.983161	-1.39315	3.54241	-0.393277	0.694115	NA	R_dup7108	FALSE
2.06119	1.90641	2.78118	0.685468	0.493048	NA	R_dup7109	FALSE
0.636432	-2.79177	4.86679	-0.573636	0.566214	NA	R_dup7110	FALSE
0.277372	-1.52845	4.97548	-0.307196	0.758694	NA	R_dup7112	FALSE
4.24108	0.843183	1.68238	0.501185	0.616241	0.811602	R_dup7116	FALSE
0.766888	-3.04165	4.6889	-0.648691	0.516538	NA	R_dup7118	FALSE
0.212144	-1.3327	4.98782	-0.267191	0.789322	NA	R_dup7119	FALSE
0.277372	-1.52845	4.97548	-0.307196	0.758694	NA	R_dup7120	FALSE
0.212144	-1.3327	4.98782	-0.267191	0.789322	NA	R_dup7123	FALSE
1.94649	1.78737	2.70073	0.66181	0.508093	NA	R_dup7125	FALSE
0.212144	-1.3327	4.98782	-0.267191	0.789322	NA	T_dup4883	FALSE
1.33539	-2.16791	4.05515	-0.534606	0.592922	NA	T_dup4886	FALSE
0.277372	-1.52845	4.97548	-0.307196	0.758694	NA	T_dup4888	FALSE
0.2815	1.6144	4.97915	0.324233	0.745762	NA	TSS_dup214	FALSE
1.61547	-4.12571	3.50018	-1.17871	0.238512	NA	T_dup55	FALSE
4.79582	0.398838	1.64618	0.242281	0.808563	0.920195	R_dup7134	FALSE
1.6925	4.24853	3.4461	1.23285	0.217631	NA	R_dup7135	FALSE
0.212144	-1.3327	4.98782	-0.267191	0.789322	NA	R_dup7136	FALSE
0.212144	-1.3327	4.98782	-0.267191	0.789322	NA	R_dup7137	FALSE
0.424288	-2.21279	4.90673	-0.45097	0.652011	NA	R_dup7142	FALSE
0.832116	-3.15419	4.8487	-0.650523	0.515354	NA	R_dup7143	FALSE
0.889846	1.54773	4.56248	0.33923	0.734437	NA	R_dup7144	FALSE
4.76694	0.588684	1.57745	0.373187	0.70901	0.870166	R_dup7148	FALSE
0.212144	-1.3327	4.98782	-0.267191	0.789322	NA	R_dup7149	FALSE
5.98752	-2.82534	1.58267	-1.78517	0.074233	0.142591	R_dup7151	FALSE
1.05252	0.18095	3.48805	0.051877	0.958627	NA	R_dup7152	FALSE
1.974	4.46867	3.23033	1.38334	0.166559	NA	R_dup7153	FALSE
6.20351	6.12012	2.19339	2.79026	0.00526663	0.0116111	R_dup7154	FALSE
0.729173	0.771168	4.88147	0.157979	0.874474	NA	R_dup7155	FALSE
2.67766	0.651956	2.22143	0.293485	0.769151	0.903384	R_dup7167	FALSE
2.67766	0.651956	2.22143	0.293485	0.769151	0.903384	CTCF_dup1012	FALSE
2.99075	0.0534291	1.86981	0.0285746	0.977204	0.989405	R_dup7169	FALSE
0.941317	-0.0835337	3.57146	-0.0233892	0.98134	NA	R_dup7170	FALSE
0.733301	3.04106	4.74816	0.640471	0.521867	NA	R_dup7171	FALSE
2.66191	0.917674	2.02388	0.453423	0.650245	0.834599	R_dup7172	FALSE
1.54753	-2.41499	3.13265	-0.77091	0.44076	NA	R_dup7175	FALSE
1.50432	1.05638	2.55005	0.414258	0.678685	NA	R_dup7176	FALSE
1.28805	0.442118	3.22726	0.136995	0.891035	NA	R_dup7177	FALSE
0.2815	1.6144	4.97915	0.324233	0.745762	NA	R_dup7180	FALSE
7.80439	3.21309	2.25982	1.42184	0.155074	0.273372	R_dup7182	FALSE
4.60214	0.078768	1.6185	0.0486673	0.961184	0.985643	R_dup7183	FALSE
6.34251	-1.61578	1.44811	-1.11578	0.264516	0.432773	R_dup7185	FALSE
2.3667	4.725	3.06596	1.54111	0.123289	0.22289	R_dup7188	FALSE
551.679	-7.64232	0.482846	-15.8277	2.00503e-56	1.44233e-55	R_dup368	TRUE
1.83729	0.484208	2.43298	0.199019	0.842248	NA	R_dup7190	FALSE
5.50442	3.36299	1.79852	1.86986	0.0615031	0.119993	R_dup7191	FALSE
6.91217	3.13939	1.80654	1.73779	0.082247	0.156227	R_dup7192	FALSE
5.34725	3.19209	1.95576	1.63215	0.102649	0.189807	R_dup7194	FALSE
3.45081	1.44899	1.85115	0.78275	0.433774	0.650639	R_dup369	FALSE
0.225901	1.45385	4.98952	0.291382	0.77076	NA	R_dup7196	FALSE
1.75418	-1.11816	2.85066	-0.392247	0.694876	NA	R_dup7199	FALSE
0.489516	-2.39725	4.89228	-0.490007	0.624129	NA	R_dup7200	FALSE
0.277372	-1.52845	4.97548	-0.307196	0.758694	NA	R_dup7201	FALSE
1.94236	0.814307	2.2775	0.357544	0.720684	NA	R_dup7202	FALSE
3.8333	5.42307	2.55612	2.1216	0.0338713	0.0688542	R_dup7203	FALSE
0.225901	1.45385	4.98952	0.291382	0.77076	NA	R_dup7206	FALSE
0.225901	1.45385	4.98952	0.291382	0.77076	NA	R_dup7208	FALSE
1.73435	2.69106	2.89256	0.930338	0.352196	NA	R_dup7211	FALSE
0.424288	-2.21279	4.90673	-0.45097	0.652011	NA	R_dup7214	FALSE
4.8418	0.487706	1.56837	0.310964	0.755828	0.896064	R_dup7223	FALSE
3.11571	0.565815	1.94088	0.291524	0.77065	0.903384	R_dup7224	FALSE
0.225901	1.45385	4.98952	0.291382	0.77076	NA	R_dup7229	FALSE
0.225901	1.45385	4.98952	0.291382	0.77076	NA	R_dup7230	FALSE
0.212144	-1.3327	4.98782	-0.267191	0.789322	NA	R_dup7232	FALSE
1.56955	0.9087	2.97931	0.305004	0.760363	NA	R_dup7238	FALSE
0.507401	2.50572	4.89227	0.512179	0.608526	NA	E_dup605	FALSE
0.424288	-2.21279	4.90673	-0.45097	0.652011	NA	R_dup7252	FALSE
4.27072	2.96921	1.94878	1.52362	0.127603	0.229659	R_dup7256	FALSE
[truncated: 8,187 more rows]
