# Supplementary material for: A Bidirectional Non-Coding RNA Promoter Mediates Long-Range Gene Expression Regulation
Source: Genes (Basel). 2024 Apr 25;15(5):549. doi: 10.3390/genes15050549 (PMC11120797; doi:10.3390/genes15050549)
Supplement: Supplementary file 1 [file genes-15-00549-s001.zip › Supplementary_Material_final/Supplementary_File_S6.xlsx]

## Sheet: cover
Online Resource 6
Utilized oligonucleotides
A bidirectional non-coding RNA promoter mediates long-range gene expression regulation.
Cellular and Molecular Life Sciences
Carlos Alberto Peralta-Alvarez1,2, Hober Nelson Nuñez-Martinez1, Ángel Josué Cerecedo-Castillo1, Augusto César Poot-Hernández2, Gustavo Tapia-Urzua1, Sylvia Patricia Garza-Manero1, Georgina Guerrero1, Félix Recillas-Targa1*.
1 Instituto de Fisiología Celular, Departamento de Genética Molecular, Universidad Nacional Autónoma de México, Ciudad de México, México.
2 Instituto de Fisiología Celular, Unidad de Bioinformática y Manejo de la Información, Universidad Nacional Autónoma de México, Ciudad de México, México.
*Corresponding author:Dr. Félix Recillas-Targa
Instituto de Fisiología Celular
Universidad Nacional Autónoma de México
Departamento de Genética Molecular
Circuito Exterior S/N,
Ciudad Universitaria
Ciudad de México, 04510
Phone: (52 55) 56 22 56 03/04
E-mail: frecilla@ifc.unam.mx
Web-page: http://www.ifc.unam.mx/

## Sheet: Luciferase assays primers
Name	Sequence 5’-3’	Use
CPMR-F34	GAAGATCTGTGCATTGTGATCCTGTGGT	Cloning of DUBR/LINC82 putative promoter
CPMR-R1728	GTAGATCTTTGTGGGTTAGGGTTATGGAGA	Cloning of DUBR/LINC82 putative promoter
CPMR-R738	GAAGATCTCCTGCGGAGTTTTCTTTCCT	Cloning of DUBR/LINC82 putative promoter
CPMR-F468	GAAGATCTTGACGTTCACAACAAACTCTCAA	Cloning of DUBR/LINC82 putative promoter
CPMR-F34	GAAGATCTGTGCATTGTGATCCTGTGGT	Cloning of DUBR/LINC82 putative promoter
CPMR-R1728	GTAGATCTTTGTGGGTTAGGGTTATGGAGA	Cloning of DUBR/LINC82 putative promoter
CPMR-R738	GAAGATCTCCTGCGGAGTTTTCTTTCCT	Cloning of DUBR/LINC82 putative promoter
CPMR-F468	GAAGATCTTGACGTTCACAACAAACTCTCAA	Cloning of DUBR/LINC82 putative promoter
Primer102-F	GAAGATCTGCCAACGCCGAGCCT	Cloning subsections of BBQ
Primer102-R	GAAGATCTCTGTCTGCAACTTTGGGAGCT	Cloning subsections of BBQ
Primer129-F	GAAGATCTCTCACTGCGCACGCG	Cloning subsections of BBQ
Primer129-R	GAAGATCTTGCGGAGTTTTCTTTCCTTTTCTC	Cloning subsections of BBQ
Primer147-F	GAAGATCTGACGTTCACAACAAACTCTCAAA	Cloning subsections of BBQ
Primer147-R	GAAGATCTCAGTGAGTTCTCAGCGCCTC	Cloning subsections of BBQ
prom-comun-direcc-R	GCGTAAGTGATGTCCACCTCG	Cloning validation of BBQ subsection
prom-fin-direcc-F	GAGAAAAGGAAAGAAAACTCCGC	Cloning validation of BBQ subsection
prom-ini-direcc-F	AAAATAATGAACAAGCCCCTTCCG	Cloning validation of BBQ subsection
prom-med-direcc-F	CTCCCAAAGTTGCAGACAGAGATC	Cloning validation of BBQ subsection

## Sheet: CRISPR assay
Name	Sequence 5’-3’	Use
CRISPR-CH-1-3-F	GGTACAGACAGCAAAAACTCATCC	CRISPR deletion validation
CRISPR-CH-2-3-F	ACGAAAGGTTATGACGTTCACAAC	CRISPR deletion validation
CRISPR-CH-comun-R	CAAATCGGAATCCACGGAAGAAAA	CRISPR deletion validation
SGRNA-TSS	CTTTGGGAGCTGCGCCGCGTGGG	DUBR TSS elimination sgRNA sequence
SGRNA-END	GTCACTCGTGGAGAAGCCAACGG	BBQ elimination sgRNA sequence
SGRNA-START	CTCTTGCGTAGGTCAAGTATCGG	BBQ elimination sgRNA sequence

## Sheet: 4C library generation oligos
Name	Sequence 5’-3’	Use
CPMR_RP	TACACGACGCTCTTCCGATCTATTGAGGACCACAGGATC	4C library creation
CPMR_NR	ACTGGAGTTCAGACGTGTGCTCTTCCGATCTAAAATGTCCATAGCGCGG	4C library creation
BBX_RP	TACACGACGCTCTTCCGATCTGTGTTCCGGCCCCGCAGATC	4C library creation
BBX_NR	ACTGGAGTTCAGACGTGTGCTCTTCCGATCTTGCCTCCGCTTCACTGTACA	4C library creation
DZIP_RP	TACACGACGCTCTTCCGATCTGATTTCTCGCCTTCACGGGATC	4C library creation
DZIP_NR	ACTGGAGTTCAGACGTGTGCTCTTCCGATCTGCGAGTCAGTTACTGGTTTTGG	4C library creation
BBX2_NR	ACTGGAGTTCAGACGTGTGCTCTTCCGATCTAAGTGGAGAGAAGCTCGCGG	4C library creation
BBX3_NR	ACTGGAGTTCAGACGTGTGCTCTTCCGATCTTGGAGAGAAGCTCGCGGA	4C library creation

## Sheet: Expression oligos
Name	Sequence 5’-3’	Use
DZIP3_EXPR-F	TACTCTACCAAAAGGTGTGGTTCC	DZIP qPCR
DZIP3_EXPR-R	CTGGCTGTTAGCTGCAACTTC	DZIP qPCR
BBX_EXPR-F	CTGATGTTCCACTGAAATCACAAT	BBX qPCR
BBX_EXPR-R	TCGTTTTGGTCGTTTTCCAA	BBX qPCR
POLR3A-F	AGTGAGTTCCTCTGCTGCCA	Constitutive
POLR3A-R	TGTGCCGTTATCATTGATGC	Constitutive
LINC00882_EXPR-F	AGTTCTGATGAAGGTGAAGTGGAA	LINC00882 qPCR
LINC00882_EXPR-R	CAGCCTAATATCTCAGAGGATGCA	LINC00882 qPCR
DUBR_EXPR-F	AGCCTAGGCAATCCAGCATC	DUBR_EXPR-F
DUBR_EXPR-R	CTCATGGTCCATCCTGAGCC	DUBR_EXPR-R
CIP2A_EXPR-F	ACTCAGCTTTTGCGGCACTT	CIP2A_EXPR-F
CIP2A_EXPR-R	CAAGGCAACTCAAGCATTCAC	CIP2A_EXPR-R

## Sheet: ChIP PCR
Name	Sequence 5’-3’	Use
CHIP_CPMR-F_largo	CTTCCTCTTCTTCTTGGGGTCAG	ChIP validation
CHIP_CPMR-F_corto	GAGGCGCTGAGAACTCACTG	ChIP validation
CHIP_CPMR-R	GACTGCAGAATTCGAAGCTTGAG	ChIP validation
CHIP_SRP1_F	ACTCACTTCAATGTGTCATTTCCG	ChIP validation
CHIP_SRP2_R	TCTAAGGTAGTTGAATCCGAGCTG	ChIP validation

## Sheet: Site-directed mutagenesis oligo
Name	Sequence 5’-3’	Use
site_dir_myc_f	ggctggccgcaccggtgcggcgcagctcc	MYC binding site mutation over PGL3 reporter vector
site_dir_myc_r	ggagctgcgccgcaccggtgcggccagcc	MYC binding site mutation over PGL3 reporter vector
